# Supplementary material for: Comparative Proteomics Reveals Strain-Specific β-TrCP Degradation via Rotavirus NSP1 Hijacking a Host Cullin-3-Rbx1 Complex
Source: PLoS Pathog. 2016 Oct 5;12(10):e1005929. doi: 10.1371/journal.ppat.1005929 (PMC5051689; doi:10.1371/journal.ppat.1005929)
Supplement: S1 Table — (XLSX) [file ppat.1005929.s008.xlsx]

## Sheet: Global
Rank Number	Protein Name	RRV_n_NSP1_01	RRV_n_NSP1_02	RRV_n_NSP1_03	RRV_n_NSP1_04	RRV_n_NSP1_05	RRV_n_NSP1_06	RRV_n_NSP1_07	RRV_n_NSP1_08	CONTAMINANT	MAX	SUM
1	'>gi|4503165|ref|NP_003581.1| cullin-3 isoform 1 [Homo sapiens]'	51	41	76	246	41	37	9	1	0	246	502
2	'>gi|13654237|ref|NP_008835.5| DNA-dependent protein kinase catalytic subunit isoform 1 [Homo sapiens]'	123	241	57	NaN	NaN	NaN	NaN	NaN	0	241	421
3	'>RRV-n-NSP1'	39	33	58	96	191	78	57	29	0	191	581
4	'>gi|61676188|ref|NP_113584.3| E3 ubiquitin-protein ligase HUWE1 [Homo sapiens]'	153	84	32	3	NaN	NaN	NaN	NaN	0	153	272
5	'>gi|57013276|ref|NP_006073.2| tubulin alpha-1B chain [Homo sapiens]'	NaN	NaN	25	42	141	3	25	NaN	0	141	236
6	'>gi|29788785|ref|NP_821133.1| tubulin beta chain isoform b [Homo sapiens]'	28	28	36	46	138	86	25	6	0	138	393
7	'>gi|38201706|ref|NP_060124.2| sterile alpha motif domain-containing protein 9 [Homo sapiens]'	10	21	128	6	NaN	NaN	NaN	NaN	0	128	165
8	'>gi|5729877|ref|NP_006588.1| heat shock cognate 71 kDa protein isoform 1 [Homo sapiens]'	23	22	28	107	100	15	NaN	NaN	0	107	295
9	'>gi|4504733|ref|NP_003595.1| insulin receptor substrate 4 [Homo sapiens]'	16	17	103	87	59	NaN	3	NaN	0	103	285
10	'>gi|41399285|ref|NP_955472.1| 60 kDa heat shock protein, mitochondrial [Homo sapiens]'	9	13	19	59	97	16	6	NaN	0	97	219
11	'>gi|153945728|ref|NP_005900.2| microtubule-associated protein 1B [Homo sapiens]'	27	86	16	9	1	11	NaN	NaN	0	86	150
12	'>gi|54607053|ref|NP_006827.1| translational activator GCN1 [Homo sapiens]'	4	71	85	NaN	NaN	NaN	NaN	NaN	0	85	160
13	'>gi|24234688|ref|NP_004125.3| stress-70 protein, mitochondrial precursor [Homo sapiens]'	7	7	12	81	70	3	3	NaN	0	81	183
14	'>gi|544583486|ref|NP_001269802.1| E3 ubiquitin-protein ligase UBR5 isoform 2 [Homo sapiens]'	4	73	11	1	NaN	NaN	NaN	NaN	0	73	89
15	'>gi|4504725|ref|NP_001562.1| interferon regulatory factor 3 isoform 1 [Homo sapiens]'	NaN	NaN	3	NaN	69	45	NaN	NaN	0	69	117
16	'>gi|167466173|ref|NP_005337.2| heat shock 70 kDa protein 1A/1B [Homo sapiens]'	4	8	18	53	68	5	6	NaN	0	68	162
17	'>gi|431822408|ref|NP_001258901.1| heat shock protein HSP 90-beta isoform c [Homo sapiens]'	9	4	24	66	3	2	NaN	NaN	0	66	108
18	'>gi|18105007|ref|NP_004332.2| CAD protein [Homo sapiens]'	NaN	8	62	NaN	NaN	NaN	NaN	NaN	0	62	70
19	'>gi|19913406|ref|NP_001058.2| DNA topoisomerase 2-alpha [Homo sapiens]'	NaN	NaN	61	2	NaN	NaN	NaN	NaN	0	61	63
20	'>gi|48762932|ref|NP_006576.2| T-complex protein 1 subunit theta isoform 1 [Homo sapiens]'	NaN	NaN	NaN	14	55	NaN	NaN	NaN	0	55	69
21	'>gi|14389309|ref|NP_116093.1| tubulin alpha-1C chain [Homo sapiens]'	NaN	NaN	NaN	NaN	9	53	1	NaN	0	53	63
22	'>gi|58530840|ref|NP_004406.2| desmoplakin isoform I [Homo sapiens]'	24	40	52	NaN	4	NaN	NaN	NaN	0	52	120
23	'>gi|16507237|ref|NP_005338.1| 78 kDa glucose-regulated protein precursor [Homo sapiens]'	1	4	4	51	39	1	NaN	NaN	0	51	100
24	'>gi|283436222|ref|NP_001164006.1| ATPase family AAA domain-containing protein 3A isoform 2 [Homo sapiens]'	NaN	NaN	NaN	33	51	NaN	NaN	NaN	0	51	84
25	'>gi|157412270|ref|NP_112480.2| heterogeneous nuclear ribonucleoprotein M isoform b [Homo sapiens]'	NaN	NaN	NaN	49	25	NaN	NaN	NaN	0	49	74
26	'>gi|156523968|ref|NP_001609.2| poly [ADP-ribose] polymerase 1 [Homo sapiens]'	2	4	38	48	NaN	NaN	NaN	NaN	0	48	92
27	'>gi|528524479|ref|NP_001268649.1| polyubiquitin-B precursor [Homo sapiens]'	17	15	47	NaN	37	30	NaN	2	0	47	148
28	'>gi|8051636|ref|NP_009166.2| exportin-T [Homo sapiens]'	NaN	NaN	3	47	1	NaN	NaN	NaN	0	47	51
29	'>gi|110825982|ref|NP_057407.2| E3 ISG15--protein ligase HERC5 [Homo sapiens]'	3	3	41	46	3	2	NaN	NaN	0	46	98
30	'>gi|618468591|ref|NP_001278557.1| endoribonuclease Dicer isoform 1 [Homo sapiens]'	NaN	4	45	2	NaN	NaN	NaN	NaN	0	45	51
31	'>gi|4507157|ref|NP_003096.1| sortilin-related receptor preproprotein [Homo sapiens]'	9	44	15	NaN	NaN	NaN	NaN	NaN	0	44	68
32	'>gi|24307939|ref|NP_036205.1| T-complex protein 1 subunit epsilon [Homo sapiens]'	NaN	1	NaN	11	44	NaN	NaN	NaN	0	44	56
33	'>gi|63162572|ref|NP_005989.3| T-complex protein 1 subunit gamma isoform a [Homo sapiens]'	NaN	NaN	NaN	3	43	NaN	NaN	NaN	0	43	46
34	'>gi|100913206|ref|NP_001348.2| ATP-dependent RNA helicase A [Homo sapiens]'	NaN	NaN	42	3	NaN	NaN	NaN	NaN	0	42	45
35	'>gi|164607124|ref|NP_001106849.1| Fanconi anemia group I protein isoform 1 [Homo sapiens]'	1	NaN	42	1	NaN	NaN	NaN	NaN	0	42	44
36	'>gi|154146191|ref|NP_005339.3| heat shock protein HSP 90-alpha isoform 2 [Homo sapiens]'	2	NaN	10	41	9	NaN	NaN	NaN	0	41	62
37	'>gi|148529014|ref|NP_001914.3| DNA damage-binding protein 1 [Homo sapiens]'	NaN	NaN	28	40	NaN	NaN	NaN	NaN	0	40	68
38	'>gi|550544217|ref|NP_001272368.1| rapamycin-insensitive companion of mTOR isoform 2 [Homo sapiens]'	NaN	NaN	40	NaN	NaN	NaN	NaN	NaN	0	40	40
39	'>gi|4504511|ref|NP_001530.1| dnaJ homolog subfamily A member 1 [Homo sapiens]'	NaN	NaN	2	6	39	38	NaN	NaN	0	39	85
40	'>gi|530388540|ref|XP_005251347.1| PREDICTED: transcription elongation factor B polypeptide 1 isoform X1 [Homo sapiens]'	NaN	NaN	6	NaN	4	NaN	39	30	0	39	79
41	'>gi|5453760|ref|NP_006147.1| NEDD8 precursor [Homo sapiens]'	3	1	11	39	1	1	1	NaN	0	39	57
42	'>gi|38455427|ref|NP_006421.2| T-complex protein 1 subunit delta isoform a [Homo sapiens]'	NaN	NaN	NaN	10	39	1	NaN	NaN	0	39	50
43	'>gi|56181387|ref|NP_005852.2| E3 ubiquitin-protein ligase CHIP isoform a [Homo sapiens]'	NaN	NaN	NaN	NaN	3	39	1	NaN	0	39	43
44	'>gi|612339310|ref|NP_056197.3| E3 ubiquitin-protein ligase HECTD1 [Homo sapiens]'	NaN	38	28	NaN	NaN	NaN	NaN	NaN	0	38	66
45	'>gi|4507943|ref|NP_003391.1| exportin-1 [Homo sapiens]'	NaN	NaN	10	38	NaN	NaN	NaN	NaN	0	38	48
46	'>gi|311771535|ref|NP_001185771.1| T-complex protein 1 subunit beta isoform 2 [Homo sapiens]'	NaN	NaN	NaN	8	38	1	NaN	NaN	0	38	47
47	'>gi|157694494|ref|NP_001099008.1| myb-binding protein 1A isoform 1 [Homo sapiens]'	1	NaN	38	1	NaN	NaN	NaN	NaN	0	38	40
48	'>gi|11225260|ref|NP_003277.1| DNA topoisomerase 1 [Homo sapiens]'	8	3	24	37	NaN	NaN	NaN	NaN	0	37	72
49	'>gi|208022622|ref|NP_001129064.1| ubiquitin-40S ribosomal protein S27a precursor [Homo sapiens]'	NaN	NaN	NaN	37	NaN	NaN	21	NaN	0	37	58
50	'>gi|109255228|ref|NP_055627.2| centrosomal protein of 170 kDa isoform alpha [Homo sapiens]'	NaN	2	36	3	NaN	NaN	NaN	NaN	0	36	41
51	'>gi|4757732|ref|NP_004199.1| apoptosis-inducing factor 1, mitochondrial isoform 1 precursor [Homo sapiens]'	NaN	NaN	NaN	36	NaN	NaN	NaN	NaN	0	36	36
52	'>gi|4505941|ref|NP_000929.1| DNA-directed RNA polymerase II subunit RPB2 [Homo sapiens]'	NaN	NaN	35	13	NaN	NaN	NaN	NaN	0	35	48
53	'>gi|237681109|ref|NP_001153705.1| sodium/potassium-transporting ATPase subunit alpha-1 isoform c [Homo sapiens]'	NaN	NaN	NaN	35	NaN	NaN	NaN	NaN	0	35	35
54	'>gi|6005890|ref|NP_009039.1| transcription elongation factor B polypeptide 2 isoform a [Homo sapiens]'	NaN	NaN	NaN	NaN	NaN	NaN	35	NaN	0	35	35
55	'>gi|5031741|ref|NP_005871.1| dnaJ homolog subfamily A member 2 [Homo sapiens]'	NaN	NaN	2	2	28	34	NaN	NaN	0	34	66
56	'>gi|41872631|ref|NP_004095.4| fatty acid synthase [Homo sapiens]'	NaN	28	34	NaN	NaN	NaN	NaN	NaN	0	34	62
57	'>gi|14591909|ref|NP_000960.2| 60S ribosomal protein L5 [Homo sapiens]'	NaN	NaN	NaN	NaN	2	34	NaN	NaN	0	34	36
58	'>gi|148470406|ref|NP_001091676.1| heterogeneous nuclear ribonucleoprotein F [Homo sapiens]'	NaN	5	6	1	33	30	4	1	0	33	80
59	'>gi|354983499|ref|NP_001238981.1| protein-L-isoaspartate(D-aspartate) O-methyltransferase isoform 5 [Homo sapiens]'	NaN	NaN	NaN	NaN	NaN	33	4	NaN	0	33	37
60	'>gi|355477264|ref|NP_001239049.1| PAS domain-containing serine/threonine-protein kinase isoform 2 [Homo sapiens]'	NaN	NaN	33	NaN	NaN	NaN	NaN	NaN	0	33	33
61	'>gi|5031753|ref|NP_005511.1| heterogeneous nuclear ribonucleoprotein H [Homo sapiens]'	NaN	NaN	NaN	NaN	33	NaN	NaN	NaN	0	33	33
62	'>gi|22202629|ref|NP_665811.1| apoptosis-inducing factor 1, mitochondrial isoform 2 precursor [Homo sapiens]'	3	5	4	NaN	32	4	NaN	NaN	0	32	48
63	'>gi|29171705|ref|NP_803182.1| melanoma-associated antigen D2 [Homo sapiens]'	NaN	NaN	NaN	32	14	NaN	NaN	NaN	0	32	46
64	'>gi|29029559|ref|NP_001307.2| exportin-2 isoform 1 [Homo sapiens]'	NaN	NaN	4	32	NaN	NaN	NaN	NaN	0	32	36
65	'>gi|5730023|ref|NP_006657.1| ruvB-like 2 [Homo sapiens]'	NaN	NaN	NaN	NaN	31	13	NaN	NaN	0	31	44
66	'>gi|124378039|ref|NP_055681.1| protein transport protein Sec16A isoform 1 [Homo sapiens]'	NaN	NaN	31	NaN	NaN	NaN	NaN	NaN	0	31	31
67	'>gi|31621305|ref|NP_573566.2| leucine-rich PPR motif-containing protein, mitochondrial precursor [Homo sapiens]'	NaN	NaN	31	NaN	NaN	NaN	NaN	NaN	0	31	31
68	'>gi|530372055|ref|XP_005265003.1| PREDICTED: Fanconi anemia group D2 protein isoform X1 [Homo sapiens]'	NaN	NaN	31	NaN	NaN	NaN	NaN	NaN	0	31	31
69	'>gi|530380464|ref|XP_005268461.1| PREDICTED: la-related protein 1 isoform X1 [Homo sapiens]'	NaN	NaN	31	NaN	NaN	NaN	NaN	NaN	0	31	31
70	'>gi|33350932|ref|NP_001367.2| cytoplasmic dynein 1 heavy chain 1 [Homo sapiens]'	30	10	NaN	NaN	NaN	NaN	NaN	NaN	0	30	40
71	'>gi|354983497|ref|NP_001238980.1| protein-L-isoaspartate(D-aspartate) O-methyltransferase isoform 4 [Homo sapiens]'	NaN	NaN	2	1	5	1	30	NaN	0	30	39
72	'>gi|148613856|ref|NP_001091974.1| probable ATP-dependent RNA helicase DDX17 isoform 3 [Homo sapiens]'	NaN	NaN	NaN	30	6	NaN	NaN	NaN	0	30	36
73	'>gi|231573214|ref|NP_056380.2| E3 ubiquitin-protein ligase listerin [Homo sapiens]'	NaN	NaN	30	NaN	NaN	NaN	NaN	NaN	0	30	30
74	'>gi|45387945|ref|NP_065779.1| extended synaptotagmin-2 [Homo sapiens]'	NaN	NaN	NaN	30	NaN	NaN	NaN	NaN	0	30	30
75	'>gi|527317371|ref|NP_001268392.1| structural maintenance of chromosomes protein 1A isoform 2 [Homo sapiens]'	NaN	NaN	30	NaN	NaN	NaN	NaN	NaN	0	30	30
76	'>gi|308199448|ref|NP_001184052.1| interferon regulatory factor 3 isoform 3 [Homo sapiens]'	9	11	NaN	29	2	NaN	18	NaN	0	29	69
77	'>gi|5032179|ref|NP_005753.1| transcription intermediary factor 1-beta [Homo sapiens]'	NaN	NaN	11	29	NaN	NaN	NaN	NaN	0	29	40
78	'>gi|45643123|ref|NP_002524.2| nuclear valosin-containing protein-like isoform 1 [Homo sapiens]'	NaN	NaN	2	29	NaN	NaN	NaN	NaN	0	29	31
79	'>gi|530422231|ref|XP_005262277.1| PREDICTED: insulin receptor substrate 4 isoform X1 [Homo sapiens]'	NaN	NaN	NaN	NaN	NaN	29	NaN	NaN	0	29	29
80	'>gi|4885281|ref|NP_005262.1| glutamate dehydrogenase 1, mitochondrial precursor [Homo sapiens]'	NaN	2	2	6	28	1	NaN	NaN	0	28	39
81	'>gi|4757834|ref|NP_004273.1| BAG family molecular chaperone regulator 2 [Homo sapiens]'	NaN	NaN	NaN	NaN	NaN	10	28	NaN	0	28	38
82	'>gi|14141161|ref|NP_004492.2| heterogeneous nuclear ribonucleoprotein U isoform b [Homo sapiens]'	NaN	NaN	NaN	28	NaN	NaN	5	NaN	0	28	33
83	'>gi|5803225|ref|NP_006752.1| 14-3-3 protein epsilon [Homo sapiens]'	NaN	NaN	NaN	NaN	NaN	27	11	NaN	0	27	38
84	'>gi|15718687|ref|NP_000996.2| 40S ribosomal protein S3 isoform 1 [Homo sapiens]'	NaN	NaN	NaN	NaN	NaN	27	10	NaN	0	27	37
85	'>gi|12056465|ref|NP_001427.2| rRNA 2''-O-methyltransferase fibrillarin [Homo sapiens]'	NaN	NaN	NaN	NaN	1	27	NaN	NaN	0	27	28
86	'>gi|4503483|ref|NP_001952.1| elongation factor 2 [Homo sapiens]'	NaN	NaN	1	27	NaN	NaN	NaN	NaN	0	27	28
87	'>gi|11321601|ref|NP_002618.1| ATP-dependent 6-phosphofructokinase, platelet type isoform 1 [Homo sapiens]'	NaN	NaN	NaN	27	NaN	NaN	NaN	NaN	0	27	27
88	'>gi|4506455|ref|NP_002892.1| reticulocalbin-1 precursor [Homo sapiens]'	NaN	NaN	NaN	NaN	18	26	NaN	NaN	0	26	44
89	'>gi|4757810|ref|NP_004037.1| ATP synthase subunit alpha, mitochondrial isoform a precursor [Homo sapiens]'	NaN	NaN	NaN	3	26	8	NaN	NaN	0	26	37
90	'>gi|25777612|ref|NP_002800.2| 26S proteasome non-ATPase regulatory subunit 3 [Homo sapiens]'	NaN	NaN	NaN	3	26	NaN	NaN	NaN	0	26	29
91	'>gi|224282119|ref|NP_001017392.2| SURP and G-patch domain-containing protein 2 [Homo sapiens]'	NaN	NaN	26	1	NaN	NaN	NaN	NaN	0	26	27
92	'>gi|47132595|ref|NP_998776.1| phosphate carrier protein, mitochondrial isoform b precursor [Homo sapiens]'	NaN	NaN	NaN	NaN	NaN	26	NaN	NaN	0	26	26
93	'>gi|4885399|ref|NP_005436.1| structural maintenance of chromosomes protein 3 [Homo sapiens]'	NaN	NaN	26	NaN	NaN	NaN	NaN	NaN	0	26	26
94	'>gi|578833177|ref|XP_005259911.2| PREDICTED: A-kinase anchor protein 8-like isoform X1 [Homo sapiens]'	NaN	NaN	NaN	26	NaN	NaN	NaN	NaN	0	26	26
95	'>gi|58761484|ref|NP_001008800.1| T-complex protein 1 subunit gamma isoform c [Homo sapiens]'	NaN	NaN	NaN	26	NaN	NaN	NaN	NaN	0	26	26
96	'>gi|4503471|ref|NP_001393.1| elongation factor 1-alpha 1 [Homo sapiens]'	2	NaN	2	6	25	22	2	NaN	0	25	59
97	'>gi|57863257|ref|NP_110379.2| T-complex protein 1 subunit alpha isoform a [Homo sapiens]'	NaN	NaN	NaN	12	25	2	NaN	NaN	0	25	39
98	'>gi|4506753|ref|NP_003698.1| ruvB-like 1 [Homo sapiens]'	NaN	NaN	2	2	25	8	NaN	NaN	0	25	37
99	'>gi|4505775|ref|NP_002626.1| phosphate carrier protein, mitochondrial isoform b precursor [Homo sapiens]'	1	1	3	3	3	NaN	25	NaN	0	25	36
100	'>gi|4502643|ref|NP_001753.1| T-complex protein 1 subunit zeta isoform a [Homo sapiens]'	NaN	NaN	NaN	7	25	NaN	NaN	NaN	0	25	32
101	'>gi|510937039|ref|NP_001265400.1| protein MON2 homolog isoform 4 [Homo sapiens]'	NaN	NaN	25	NaN	NaN	NaN	2	NaN	0	25	27
102	'>gi|66346695|ref|NP_001990.2| fibrillin-2 precursor [Homo sapiens]'	1	25	NaN	NaN	NaN	NaN	NaN	NaN	0	25	26
103	'>gi|112421013|ref|NP_065859.3| signal-induced proliferation-associated 1-like protein 2 [Homo sapiens]'	NaN	NaN	25	NaN	NaN	NaN	NaN	NaN	0	25	25
104	'>gi|157738609|ref|NP_078878.3| E3 ubiquitin-protein ligase HECTD3 [Homo sapiens]'	NaN	NaN	NaN	25	NaN	NaN	NaN	NaN	0	25	25
105	'>gi|225545550|ref|NP_057195.2| telomere length regulation protein TEL2 homolog [Homo sapiens]'	NaN	NaN	NaN	25	NaN	NaN	NaN	NaN	0	25	25
106	'>gi|4506787|ref|NP_003861.1| ras GTPase-activating-like protein IQGAP1 [Homo sapiens]'	NaN	NaN	25	NaN	NaN	NaN	NaN	NaN	0	25	25
107	'>gi|4508011|ref|NP_003444.1| zinc finger MYM-type protein 2 [Homo sapiens]'	NaN	NaN	25	NaN	NaN	NaN	NaN	NaN	0	25	25
108	'>gi|48526509|ref|NP_001001563.1| mitochondrial import inner membrane translocase subunit TIM50 [Homo sapiens]'	2	2	1	NaN	9	24	3	NaN	0	24	41
109	'>gi|557357733|ref|NP_001273433.1| heat shock protein 105 kDa isoform 3 [Homo sapiens]'	NaN	NaN	7	24	NaN	NaN	NaN	NaN	0	24	31
110	'>gi|66392203|ref|NP_001018146.1| NME1-NME2 protein [Homo sapiens]'	NaN	NaN	NaN	NaN	NaN	2	24	NaN	0	24	26
111	'>gi|208609990|ref|NP_055484.3| nuclear pore complex protein Nup93 isoform 1 [Homo sapiens]'	NaN	NaN	NaN	24	NaN	NaN	NaN	NaN	0	24	24
112	'>gi|24638454|ref|NP_733765.1| sarcoplasmic/endoplasmic reticulum calcium ATPase 2 isoform b [Homo sapiens]'	NaN	NaN	NaN	24	NaN	NaN	NaN	NaN	0	24	24
113	'>gi|4504191|ref|NP_000170.1| DNA mismatch repair protein Msh6 isoform 1 [Homo sapiens]'	NaN	NaN	24	NaN	NaN	NaN	NaN	NaN	0	24	24
114	'>gi|50659095|ref|NP_004719.2| nucleolar RNA helicase 2 isoform 1 [Homo sapiens]'	NaN	NaN	NaN	24	NaN	NaN	NaN	NaN	0	24	24
115	'>gi|393715095|ref|NP_001257329.1| tubulin alpha-1A chain isoform 2 [Homo sapiens]'	16	23	NaN	1	NaN	NaN	NaN	6	0	23	46
116	'>gi|4506725|ref|NP_000998.1| 40S ribosomal protein S4, X isoform X isoform [Homo sapiens]'	NaN	NaN	NaN	NaN	NaN	23	19	NaN	0	23	42
117	'>gi|156071459|ref|NP_001143.2| ADP/ATP translocase 2 [Homo sapiens]'	NaN	NaN	NaN	1	2	23	11	NaN	0	23	37
118	'>gi|390979647|ref|NP_705833.3| beta/gamma crystallin domain-containing protein 3 [Homo sapiens]'	NaN	23	6	NaN	NaN	NaN	NaN	NaN	0	23	29
119	'>gi|14165439|ref|NP_002131.2| heterogeneous nuclear ribonucleoprotein K isoform a [Homo sapiens]'	NaN	NaN	NaN	4	23	NaN	NaN	NaN	0	23	27
120	'>gi|38569394|ref|NP_003631.2| elongator complex protein 1 [Homo sapiens]'	NaN	NaN	23	NaN	NaN	NaN	NaN	NaN	0	23	23
121	'>gi|4557553|ref|NP_000108.1| emerin [Homo sapiens]'	NaN	NaN	1	NaN	5	22	7	NaN	0	22	35
122	'>gi|161702986|ref|NP_001104547.1| ezrin [Homo sapiens]'	NaN	NaN	NaN	22	5	NaN	NaN	NaN	0	22	27
123	'>gi|42822866|ref|NP_976323.1| ribonuclease inhibitor [Homo sapiens]'	NaN	NaN	NaN	NaN	22	2	NaN	NaN	0	22	24
124	'>gi|4506723|ref|NP_000997.1| 40S ribosomal protein S3a isoform 1 [Homo sapiens]'	NaN	NaN	NaN	NaN	NaN	22	1	NaN	0	22	23
125	'>gi|19913408|ref|NP_001059.2| DNA topoisomerase 2-beta [Homo sapiens]'	NaN	NaN	22	NaN	NaN	NaN	NaN	NaN	0	22	22
126	'>gi|281604136|ref|NP_001164014.1| serine/threonine-protein phosphatase PGAM5, mitochondrial isoform 1 [Homo sapiens]'	NaN	NaN	NaN	NaN	NaN	22	NaN	NaN	0	22	22
127	'>gi|5453607|ref|NP_006420.1| T-complex protein 1 subunit eta isoform a [Homo sapiens]'	NaN	NaN	NaN	NaN	22	NaN	NaN	NaN	0	22	22
128	'>gi|426214088|ref|NP_001258766.1| reticulocalbin-2 isoform b precursor [Homo sapiens]'	NaN	NaN	NaN	6	20	21	NaN	NaN	0	21	47
129	'>gi|29826282|ref|NP_817092.1| protein phosphatase 1G [Homo sapiens]'	NaN	NaN	NaN	21	16	3	2	NaN	0	21	42
130	'>gi|255918196|ref|NP_001157634.1| serine/threonine-protein phosphatase 6 regulatory subunit 3 isoform 1 [Homo sapiens]'	NaN	NaN	21	20	NaN	NaN	NaN	NaN	0	21	41
131	'>gi|157384998|ref|NP_002325.2| low-density lipoprotein receptor-related protein 4 precursor [Homo sapiens]'	NaN	6	21	NaN	NaN	NaN	NaN	NaN	0	21	27
132	'>gi|24797086|ref|NP_002262.3| importin-5 [Homo sapiens]'	NaN	NaN	5	21	NaN	NaN	NaN	NaN	0	21	26
133	'>gi|32189394|ref|NP_001677.2| ATP synthase subunit beta, mitochondrial precursor [Homo sapiens]'	NaN	NaN	NaN	NaN	21	4	NaN	NaN	0	21	25
134	'>gi|150378533|ref|NP_003461.2| ubiquitin carboxyl-terminal hydrolase 7 isoform 1 [Homo sapiens]'	NaN	NaN	21	NaN	NaN	NaN	NaN	NaN	0	21	21
135	'>gi|301171467|ref|NP_001180345.1| ATP-dependent RNA helicase DDX3X isoform 2 [Homo sapiens]'	NaN	NaN	NaN	21	NaN	NaN	NaN	NaN	0	21	21
136	'>gi|40217847|ref|NP_054733.2| U5 small nuclear ribonucleoprotein 200 kDa helicase [Homo sapiens]'	NaN	NaN	21	NaN	NaN	NaN	NaN	NaN	0	21	21
137	'>gi|530426849|ref|XP_005266189.1| PREDICTED: protein transport protein Sec16A isoform X1 [Homo sapiens]'	NaN	21	NaN	NaN	NaN	NaN	NaN	NaN	0	21	21
138	'>gi|578798828|ref|XP_006710598.1| PREDICTED: microtubule-actin cross-linking factor 1 isoform X24 [Homo sapiens]'	21	NaN	NaN	NaN	NaN	NaN	NaN	NaN	0	21	21
139	'>gi|4501887|ref|NP_001605.1| actin, cytoplasmic 2 [Homo sapiens]'	4	NaN	NaN	NaN	9	20	3	NaN	0	20	36
140	'>gi|9845502|ref|NP_002286.2| 40S ribosomal protein SA [Homo sapiens]'	NaN	NaN	NaN	4	12	20	NaN	NaN	0	20	36
141	'>gi|4506667|ref|NP_000993.1| 60S acidic ribosomal protein P0 [Homo sapiens]'	NaN	NaN	NaN	NaN	6	20	1	NaN	0	20	27
142	'>gi|4758138|ref|NP_004387.1| probable ATP-dependent RNA helicase DDX5 [Homo sapiens]'	NaN	NaN	NaN	7	20	NaN	NaN	NaN	0	20	27
143	'>gi|24234683|ref|NP_004642.2| ubiquitin carboxyl-terminal hydrolase 11 [Homo sapiens]'	NaN	NaN	5	20	NaN	NaN	NaN	NaN	0	20	25
144	'>gi|61563742|ref|NP_060382.3| probable E3 ubiquitin-protein ligase HERC6 isoform 1 [Homo sapiens]'	NaN	NaN	4	20	NaN	NaN	NaN	NaN	0	20	24
145	'>gi|116256487|ref|NP_006693.3| neuropathy target esterase isoform b [Homo sapiens]'	NaN	NaN	20	NaN	NaN	NaN	NaN	NaN	0	20	20
146	'>gi|156564407|ref|NP_002654.3| phospholipase D2 isoform PLD2A [Homo sapiens]'	NaN	NaN	NaN	20	NaN	NaN	NaN	NaN	0	20	20
147	'>gi|157388963|ref|NP_001098060.1| schlafen family member 11 [Homo sapiens]'	NaN	NaN	NaN	20	NaN	NaN	NaN	NaN	0	20	20
148	'>gi|4506649|ref|NP_000958.1| 60S ribosomal protein L3 isoform a [Homo sapiens]'	NaN	NaN	NaN	NaN	NaN	20	NaN	NaN	0	20	20
149	'>gi|74136883|ref|NP_114032.2| heterogeneous nuclear ribonucleoprotein U isoform a [Homo sapiens]'	NaN	NaN	20	NaN	NaN	NaN	NaN	NaN	0	20	20
150	'>gi|4885375|ref|NP_005310.1| histone H1.2 [Homo sapiens]'	9	6	8	5	NaN	19	3	NaN	0	19	50
151	'>gi|4502551|ref|NP_001210.1| calumenin isoform a precursor [Homo sapiens]'	NaN	NaN	NaN	2	19	17	1	NaN	0	19	39
152	'>gi|205360838|ref|NP_005138.3| dnaJ homolog subfamily A member 3, mitochondrial isoform 1 [Homo sapiens]'	NaN	NaN	NaN	NaN	9	19	NaN	NaN	0	19	28
153	'>gi|262206280|ref|NP_003306.3| dnaJ homolog subfamily C member 7 isoform 1 [Homo sapiens]'	NaN	NaN	NaN	8	19	NaN	NaN	NaN	0	19	27
154	'>gi|4506209|ref|NP_002794.1| 26S protease regulatory subunit 7 isoform 1 [Homo sapiens]'	NaN	NaN	NaN	NaN	19	6	NaN	NaN	0	19	25
155	'>gi|300388183|ref|NP_001177966.1| 26S proteasome non-ATPase regulatory subunit 1 isoform 2 [Homo sapiens]'	NaN	NaN	3	19	NaN	NaN	NaN	NaN	0	19	22
156	'>gi|148664226|ref|NP_004563.2| plakophilin-2 isoform 2b [Homo sapiens]'	NaN	NaN	NaN	19	NaN	2	NaN	NaN	0	19	21
157	'>gi|21361399|ref|NP_055040.2| serine/threonine-protein phosphatase 2A 65 kDa regulatory subunit A alpha isoform [Homo sapiens]'	NaN	NaN	NaN	2	19	NaN	NaN	NaN	0	19	21
158	'>gi|160420317|ref|NP_001104026.1| filamin-A isoform 2 [Homo sapiens]'	NaN	19	NaN	NaN	NaN	NaN	NaN	NaN	0	19	19
159	'>gi|388454220|ref|NP_001252541.1| CCR4-NOT transcription complex subunit 1 isoform c [Homo sapiens]'	NaN	NaN	19	NaN	NaN	NaN	NaN	NaN	0	19	19
160	'>gi|42822874|ref|NP_976319.1| ribonuclease inhibitor [Homo sapiens]'	NaN	NaN	NaN	NaN	NaN	19	NaN	NaN	0	19	19
161	'>gi|45597177|ref|NP_055858.2| TBC1 domain family member 9B isoform b [Homo sapiens]'	NaN	NaN	19	NaN	NaN	NaN	NaN	NaN	0	19	19
162	'>gi|62241042|ref|NP_004437.2| bifunctional glutamate/proline--tRNA ligase [Homo sapiens]'	NaN	NaN	19	NaN	NaN	NaN	NaN	NaN	0	19	19
163	'>gi|66472382|ref|NP_009115.2| nischarin isoform 1 [Homo sapiens]'	NaN	NaN	19	NaN	NaN	NaN	NaN	NaN	0	19	19
164	'>gi|5174735|ref|NP_006079.1| tubulin beta-4B chain [Homo sapiens]'	5	5	5	8	18	12	4	NaN	0	18	57
165	'>gi|7657508|ref|NP_055063.1| E3 ubiquitin-protein ligase RBX1 [Homo sapiens]'	NaN	NaN	NaN	1	NaN	6	18	8	0	18	33
166	'>gi|45439370|ref|NP_065842.1| serine/threonine-protein kinase TAO1 isoform 1 [Homo sapiens]'	NaN	NaN	13	18	NaN	NaN	NaN	NaN	0	18	31
167	'>gi|52630342|ref|NP_002108.4| HLA class I histocompatibility antigen, Cw-1 alpha chain precursor [Homo sapiens]'	NaN	NaN	NaN	NaN	12	18	NaN	NaN	0	18	30
168	'>gi|62750354|ref|NP_954659.1| matrin-3 isoform a [Homo sapiens]'	NaN	NaN	11	18	NaN	NaN	NaN	NaN	0	18	29
169	'>gi|118197272|ref|NP_060506.5| autophagy-related protein 2 homolog B [Homo sapiens]'	NaN	NaN	18	NaN	3	1	NaN	NaN	0	18	22
170	'>gi|320461711|ref|NP_001189360.1| peroxiredoxin-1 [Homo sapiens]'	NaN	NaN	NaN	NaN	NaN	4	18	NaN	0	18	22
171	'>gi|18426904|ref|NP_569079.1| ATPase WRNIP1 isoform 2 [Homo sapiens]'	NaN	NaN	NaN	18	1	NaN	NaN	NaN	0	18	19
172	'>gi|13435356|ref|NP_006109.2| HCLS1-associated protein X-1 isoform a [Homo sapiens]'	NaN	NaN	NaN	NaN	NaN	18	NaN	NaN	0	18	18
173	'>gi|19923142|ref|NP_002256.2| importin subunit beta-1 isoform 1 [Homo sapiens]'	NaN	NaN	NaN	18	NaN	NaN	NaN	NaN	0	18	18
174	'>gi|24430151|ref|NP_002793.2| 26S protease regulatory subunit 4 [Homo sapiens]'	NaN	NaN	NaN	NaN	18	NaN	NaN	NaN	0	18	18
175	'>gi|25777602|ref|NP_002799.3| 26S proteasome non-ATPase regulatory subunit 2 isoform 1 [Homo sapiens]'	NaN	NaN	NaN	18	NaN	NaN	NaN	NaN	0	18	18
176	'>gi|530414433|ref|XP_005259763.1| PREDICTED: A-kinase anchor protein 8 isoform X1 [Homo sapiens]'	NaN	NaN	NaN	18	NaN	NaN	NaN	NaN	0	18	18
177	'>gi|55770844|ref|NP_001894.2| catenin alpha-1 isoform 1 [Homo sapiens]'	NaN	NaN	NaN	18	NaN	NaN	NaN	NaN	0	18	18
178	'>gi|91208418|ref|NP_001035095.1| transcription elongation regulator 1 isoform 2 [Homo sapiens]'	NaN	NaN	18	NaN	NaN	NaN	NaN	NaN	0	18	18
179	'>gi|15431301|ref|NP_000962.2| 60S ribosomal protein L7 [Homo sapiens]'	NaN	NaN	NaN	NaN	NaN	17	11	NaN	0	17	28
180	'>gi|207113164|ref|NP_001128717.1| treacle protein isoform f [Homo sapiens]'	NaN	NaN	17	8	NaN	NaN	NaN	NaN	0	17	25
181	'>gi|11968182|ref|NP_072045.1| 40S ribosomal protein S18 [Homo sapiens]'	NaN	NaN	NaN	NaN	NaN	4	17	3	0	17	24
182	'>gi|13904870|ref|NP_001000.2| 40S ribosomal protein S5 [Homo sapiens]'	NaN	NaN	NaN	NaN	NaN	7	17	NaN	0	17	24
183	'>gi|559098473|ref|NP_001273975.1| endophilin-B2 isoform b [Homo sapiens]'	NaN	NaN	NaN	NaN	17	7	NaN	NaN	0	17	24
184	'>gi|14210536|ref|NP_115914.1| tubulin beta-6 chain [Homo sapiens]'	NaN	NaN	NaN	NaN	17	5	NaN	NaN	0	17	22
185	'>gi|192448443|ref|NP_068758.3| peptidyl-prolyl cis-trans isomerase FKBP10 precursor [Homo sapiens]'	NaN	NaN	NaN	17	5	NaN	NaN	NaN	0	17	22
186	'>gi|61744483|ref|NP_001013269.1| 4F2 cell-surface antigen heavy chain isoform f [Homo sapiens]'	NaN	NaN	1	17	4	NaN	NaN	NaN	0	17	22
187	'>gi|108936958|ref|NP_005819.3| DDB1- and CUL4-associated factor 7 [Homo sapiens]'	NaN	NaN	NaN	NaN	3	17	NaN	NaN	0	17	20
188	'>gi|27363457|ref|NP_079152.3| aarF domain-containing protein kinase 4 isoform a [Homo sapiens]'	NaN	NaN	NaN	NaN	17	2	NaN	NaN	0	17	19
189	'>gi|133925803|ref|NP_001076047.1| RNA binding protein fox-1 homolog 2 isoform 5 [Homo sapiens]'	NaN	NaN	NaN	NaN	17	NaN	NaN	NaN	0	17	17
190	'>gi|30410796|ref|NP_789839.1| proteasome activator complex subunit 3 isoform 2 [Homo sapiens]'	NaN	NaN	NaN	NaN	NaN	17	NaN	NaN	0	17	17
191	'>gi|33636719|ref|NP_006342.2| mitochondrial import inner membrane translocase subunit TIM44 [Homo sapiens]'	NaN	NaN	NaN	NaN	NaN	17	NaN	NaN	0	17	17
192	'>gi|372266129|ref|NP_001243194.1| protein flightless-1 homolog isoform 3 [Homo sapiens]'	NaN	NaN	17	NaN	NaN	NaN	NaN	NaN	0	17	17
193	'>gi|76880486|ref|NP_006819.2| activating signal cointegrator 1 complex subunit 3 isoform a [Homo sapiens]'	NaN	NaN	17	NaN	NaN	NaN	NaN	NaN	0	17	17
194	'>gi|94721239|ref|NP_038203.2| isoleucine--tRNA ligase, cytoplasmic [Homo sapiens]'	NaN	NaN	17	NaN	NaN	NaN	NaN	NaN	0	17	17
195	'>gi|57864582|ref|NP_001009931.1| hornerin [Homo sapiens]'	16	6	9	5	7	NaN	12	3	0	16	58
196	'>gi|4557032|ref|NP_002291.1| L-lactate dehydrogenase B chain [Homo sapiens]'	6	5	7	6	8	16	5	NaN	0	16	53
197	'>gi|312596881|ref|NP_001186092.1| 26S protease regulatory subunit 8 isoform 2 [Homo sapiens]'	NaN	NaN	NaN	NaN	12	16	NaN	NaN	0	16	28
198	'>gi|32483374|ref|NP_006383.2| nucleolar protein 56 [Homo sapiens]'	NaN	NaN	NaN	8	16	4	NaN	NaN	0	16	28
199	'>gi|4506675|ref|NP_002941.1| dolichyl-diphosphooligosaccharide--protein glycosyltransferase subunit 1 precursor [Homo sapiens]'	NaN	NaN	NaN	16	8	NaN	NaN	NaN	0	16	24
200	'>gi|4506439|ref|NP_002884.1| histone-binding protein RBBP7 isoform 2 [Homo sapiens]'	NaN	NaN	NaN	NaN	16	4	NaN	NaN	0	16	20
201	'>gi|188497750|ref|NP_277035.2| hexokinase-1 isoform HKI-td [Homo sapiens]'	NaN	NaN	2	16	NaN	NaN	NaN	NaN	0	16	18
202	'>gi|530420483|ref|XP_005261850.1| PREDICTED: uncharacterized protein KIAA1671 isoform X1 [Homo sapiens]'	NaN	1	16	NaN	NaN	NaN	NaN	NaN	0	16	17
203	'>gi|122937211|ref|NP_001073867.1| proteasome-associated protein ECM29 homolog [Homo sapiens]'	NaN	NaN	16	NaN	NaN	NaN	NaN	NaN	0	16	16
204	'>gi|13654270|ref|NP_112483.1| ribosomal biogenesis protein LAS1L isoform 1 [Homo sapiens]'	NaN	NaN	NaN	16	NaN	NaN	NaN	NaN	0	16	16
205	'>gi|24430139|ref|NP_056355.2| RNA polymerase II-associated protein 1 [Homo sapiens]'	NaN	NaN	16	NaN	NaN	NaN	NaN	NaN	0	16	16
206	'''>gi|530416031|ref|XP_005258726.1| PREDICTED: serine/threonine-protein phosphatase 6 regulatory subunit 1 isoform X1 [Homo sapien...'' <Preview truncated at 128 characters>'	NaN	NaN	NaN	16	NaN	NaN	NaN	NaN	0	16	16
207	'>gi|570700827|ref|NP_001275682.1| structural maintenance of chromosomes protein 4 isoform 2 [Homo sapiens]'	NaN	NaN	16	NaN	NaN	NaN	NaN	NaN	0	16	16
208	'>gi|66346679|ref|NP_001018077.1| plasminogen activator inhibitor 1 RNA-binding protein isoform 1 [Homo sapiens]'	NaN	NaN	NaN	NaN	16	NaN	NaN	NaN	0	16	16
209	'>gi|10835063|ref|NP_002511.1| nucleophosmin isoform 1 [Homo sapiens]'	NaN	NaN	9	2	2	15	NaN	NaN	0	15	28
210	'>gi|16579885|ref|NP_000959.2| 60S ribosomal protein L4 [Homo sapiens]'	2	NaN	NaN	NaN	11	15	NaN	NaN	0	15	28
211	'>gi|118572613|ref|NP_057417.3| serine/arginine repetitive matrix protein 2 [Homo sapiens]'	15	7	3	NaN	NaN	NaN	NaN	NaN	0	15	25
212	'>gi|224586882|ref|NP_003642.3| Y-box-binding protein 3 isoform a [Homo sapiens]'	NaN	NaN	NaN	7	15	NaN	NaN	NaN	0	15	22
213	'>gi|4506681|ref|NP_001006.1| 40S ribosomal protein S11 [Homo sapiens]'	NaN	NaN	NaN	NaN	NaN	6	15	NaN	0	15	21
214	'>gi|4506691|ref|NP_001011.1| 40S ribosomal protein S16 [Homo sapiens]'	NaN	NaN	NaN	NaN	NaN	2	15	NaN	0	15	17
215	'>gi|38373690|ref|NP_057213.2| COP9 signalosome complex subunit 4 isoform 1 [Homo sapiens]'	NaN	NaN	NaN	NaN	1	15	NaN	NaN	0	15	16
216	'>gi|5174447|ref|NP_006089.1| guanine nucleotide-binding protein subunit beta-2-like 1 [Homo sapiens]'	NaN	NaN	NaN	NaN	1	15	NaN	NaN	0	15	16
217	'>gi|145580631|ref|NP_859052.3| sulfhydryl oxidase 2 precursor [Homo sapiens]'	NaN	NaN	NaN	15	NaN	NaN	NaN	NaN	0	15	15
218	'>gi|23238226|ref|NP_689449.1| cdc42 effector protein 1 [Homo sapiens]'	NaN	NaN	NaN	NaN	15	NaN	NaN	NaN	0	15	15
219	'>gi|332164786|ref|NP_001193730.1| replication factor C subunit 5 isoform 4 [Homo sapiens]'	NaN	NaN	NaN	NaN	NaN	15	NaN	NaN	0	15	15
220	'>gi|568815719|ref|NP_001275582.1| clathrin heavy chain 1 isoform 2 [Homo sapiens]'	NaN	NaN	15	NaN	NaN	NaN	NaN	NaN	0	15	15
221	'>gi|9966881|ref|NP_065134.1| nuclear pore complex protein Nup107 [Homo sapiens]'	NaN	NaN	NaN	15	NaN	NaN	NaN	NaN	0	15	15
222	'>gi|290542345|ref|NP_001166599.1| YTH domain-containing family protein 2 isoform 1 [Homo sapiens]'	NaN	NaN	NaN	11	14	2	1	NaN	0	14	28
223	'>gi|4503481|ref|NP_001395.1| elongation factor 1-gamma [Homo sapiens]'	NaN	NaN	NaN	NaN	14	7	NaN	NaN	0	14	21
224	'>gi|4503529|ref|NP_001407.1| eukaryotic initiation factor 4A-I isoform 1 [Homo sapiens]'	NaN	NaN	NaN	NaN	7	14	NaN	NaN	0	14	21
225	'>gi|71772415|ref|NP_001025180.1| 40S ribosomal protein S15a [Homo sapiens]'	NaN	NaN	NaN	NaN	NaN	NaN	14	6	0	14	20
226	'>gi|20070344|ref|NP_079426.2| threonine--tRNA ligase, mitochondrial isoform a [Homo sapiens]'	NaN	NaN	NaN	14	4	NaN	NaN	NaN	0	14	18
227	'>gi|7657689|ref|NP_055078.1| ATP-dependent zinc metalloprotease YME1L1 isoform 3 [Homo sapiens]'	NaN	NaN	NaN	3	14	NaN	NaN	NaN	0	14	17
228	'>gi|117606360|ref|NP_056125.3| PH and SEC7 domain-containing protein 3 isoform a [Homo sapiens]'	NaN	NaN	14	2	NaN	NaN	NaN	NaN	0	14	16
229	'>gi|223890243|ref|NP_006004.2| 60S ribosomal protein L10 isoform a [Homo sapiens]'	NaN	NaN	NaN	NaN	NaN	NaN	14	NaN	0	14	14
230	'>gi|324021738|ref|NP_001191230.1| amyloid beta A4 protein isoform h precursor [Homo sapiens]'	NaN	NaN	NaN	14	NaN	NaN	NaN	NaN	0	14	14
231	'>gi|39753961|ref|NP_839943.2| ras GTPase-activating-like protein IQGAP3 [Homo sapiens]'	NaN	NaN	14	NaN	NaN	NaN	NaN	NaN	0	14	14
232	'>gi|40254446|ref|NP_003469.2| cullin-5 [Homo sapiens]'	NaN	NaN	NaN	14	NaN	NaN	NaN	NaN	0	14	14
233	'>gi|42476299|ref|NP_056390.2| PERQ amino acid-rich with GYF domain-containing protein 2 isoform b [Homo sapiens]'	NaN	NaN	14	NaN	NaN	NaN	NaN	NaN	0	14	14
234	'>gi|4826908|ref|NP_005018.1| phosphatidylinositol 3-kinase regulatory subunit beta [Homo sapiens]'	NaN	NaN	NaN	14	NaN	NaN	NaN	NaN	0	14	14
235	'>gi|68509926|ref|NP_001349.2| putative pre-mRNA-splicing factor ATP-dependent RNA helicase DHX15 [Homo sapiens]'	NaN	NaN	NaN	14	NaN	NaN	NaN	NaN	0	14	14
236	'>gi|6912634|ref|NP_036555.1| 60S ribosomal protein L13a isoform 1 [Homo sapiens]'	NaN	NaN	NaN	NaN	NaN	NaN	14	NaN	0	14	14
237	'>gi|62122917|ref|NP_001014364.1| filaggrin-2 [Homo sapiens]'	13	5	8	3	4	4	5	1	0	13	43
238	'>gi|46276893|ref|NP_996896.1| transcription elongation factor B polypeptide 2 isoform b [Homo sapiens]'	4	5	6	2	5	13	2	NaN	0	13	37
239	'>gi|5032093|ref|NP_005619.1| neutral amino acid transporter B(0) isoform 1 [Homo sapiens]'	NaN	NaN	3	13	9	NaN	NaN	NaN	0	13	25
240	'>gi|67189747|ref|NP_001019833.1| 60S ribosomal protein L6 [Homo sapiens]'	12	NaN	NaN	NaN	NaN	13	NaN	NaN	0	13	25
241	'>gi|22748937|ref|NP_065801.1| exportin-5 [Homo sapiens]'	NaN	NaN	13	9	NaN	NaN	NaN	NaN	0	13	22
242	'>gi|194473724|ref|NP_001123996.1| AP-1 complex subunit mu-1 isoform 1 [Homo sapiens]'	NaN	NaN	NaN	NaN	6	13	NaN	NaN	0	13	19
243	'>gi|26051235|ref|NP_060700.2| nuclear pore complex protein Nup133 [Homo sapiens]'	NaN	NaN	13	4	NaN	NaN	NaN	NaN	0	13	17
244	'>gi|15055539|ref|NP_002943.2| 40S ribosomal protein S2 [Homo sapiens]'	NaN	NaN	NaN	NaN	NaN	13	3	NaN	0	13	16
245	'>gi|597709777|ref|NP_001243000.2| E3 ubiquitin-protein ligase RNF213 isoform 3 [Homo sapiens]'	13	3	NaN	NaN	NaN	NaN	NaN	NaN	0	13	16
246	'>gi|7661914|ref|NP_055629.1| 26S proteasome non-ATPase regulatory subunit 6 isoform 2 [Homo sapiens]'	NaN	NaN	1	NaN	2	13	NaN	NaN	0	13	16
247	'>gi|4506695|ref|NP_001013.1| 40S ribosomal protein S19 [Homo sapiens]'	NaN	NaN	NaN	NaN	NaN	2	13	NaN	0	13	15
248	'>gi|57863269|ref|NP_055871.1| ribosomal RNA processing protein 1 homolog B [Homo sapiens]'	NaN	NaN	NaN	13	2	NaN	NaN	NaN	0	13	15
249	'>gi|37693993|ref|NP_002504.2| nucleoside diphosphate kinase 3 precursor [Homo sapiens]'	NaN	NaN	NaN	NaN	NaN	1	13	NaN	0	13	14
250	'>gi|568214245|ref|NP_001274744.1| ubiquitin-associated protein 2-like isoform c [Homo sapiens]'	NaN	NaN	13	1	NaN	NaN	NaN	NaN	0	13	14
251	'>gi|62414289|ref|NP_003371.2| vimentin [Homo sapiens]'	NaN	NaN	NaN	NaN	13	1	NaN	NaN	0	13	14
252	'>gi|76496472|ref|NP_001029025.1| 60S ribosomal protein L3 isoform b [Homo sapiens]'	NaN	NaN	1	NaN	13	NaN	NaN	NaN	0	13	14
253	'>gi|7706254|ref|NP_057018.1| nucleolar protein 58 [Homo sapiens]'	NaN	NaN	NaN	1	13	NaN	NaN	NaN	0	13	14
254	'>gi|110347425|ref|NP_001036016.1| structural maintenance of chromosomes protein 2 [Homo sapiens]'	NaN	NaN	13	NaN	NaN	NaN	NaN	NaN	0	13	13
255	'>gi|118601081|ref|NP_001073027.1| heterogeneous nuclear ribonucleoprotein U-like protein 2 [Homo sapiens]'	NaN	NaN	NaN	13	NaN	NaN	NaN	NaN	0	13	13
256	'>gi|13904866|ref|NP_000982.2| 60S ribosomal protein L28 isoform 2 [Homo sapiens]'	NaN	NaN	NaN	NaN	NaN	NaN	13	NaN	0	13	13
257	'>gi|145580608|ref|NP_001077430.1| WD repeat-containing protein 62 isoform 1 [Homo sapiens]'	NaN	NaN	13	NaN	NaN	NaN	NaN	NaN	0	13	13
258	'>gi|18643383|ref|NP_079470.1| inositol-trisphosphate 3-kinase C [Homo sapiens]'	NaN	NaN	NaN	13	NaN	NaN	NaN	NaN	0	13	13
259	'>gi|18765752|ref|NP_569120.1| dual specificity tyrosine-phosphorylation-regulated kinase 1A isoform 2 [Homo sapiens]'	NaN	NaN	NaN	13	NaN	NaN	NaN	NaN	0	13	13
260	'>gi|4506687|ref|NP_001009.1| 40S ribosomal protein S15 [Homo sapiens]'	NaN	NaN	NaN	NaN	NaN	NaN	13	NaN	0	13	13
261	'>gi|499589768|ref|NP_001265123.1| neutral alpha-glucosidase AB isoform 6 [Homo sapiens]'	NaN	NaN	NaN	13	NaN	NaN	NaN	NaN	0	13	13
262	'>gi|51479145|ref|NP_006412.2| brefeldin A-inhibited guanine nucleotide-exchange protein 1 [Homo sapiens]'	NaN	NaN	13	NaN	NaN	NaN	NaN	NaN	0	13	13
263	'>gi|530362743|ref|XP_005270979.1| PREDICTED: protein Hook homolog 1 isoform X1 [Homo sapiens]'	NaN	NaN	NaN	13	NaN	NaN	NaN	NaN	0	13	13
264	'>gi|55956788|ref|NP_005372.2| nucleolin [Homo sapiens]'	NaN	NaN	NaN	13	NaN	NaN	NaN	NaN	0	13	13
265	'>gi|18699732|ref|NP_057260.2| 45 kDa calcium-binding protein isoform 2 precursor [Homo sapiens]'	NaN	NaN	NaN	NaN	10	12	NaN	NaN	0	12	22
266	'>gi|4503363|ref|NP_003850.1| dolichol-phosphate mannosyltransferase subunit 1 [Homo sapiens]'	NaN	NaN	NaN	NaN	NaN	10	12	NaN	0	12	22
267	'>gi|258613943|ref|NP_001158222.1| aspartyl/asparaginyl beta-hydroxylase isoform f [Homo sapiens]'	NaN	NaN	8	12	NaN	NaN	NaN	NaN	0	12	20
268	'>gi|117168248|ref|NP_057479.2| very-long-chain (3R)-3-hydroxyacyl-CoA dehydratase 3 [Homo sapiens]'	NaN	NaN	NaN	2	2	12	3	NaN	0	12	19
269	'>gi|28872725|ref|NP_002806.2| 26S proteasome non-ATPase regulatory subunit 11 [Homo sapiens]'	NaN	NaN	NaN	NaN	7	12	NaN	NaN	0	12	19
270	'>gi|156071462|ref|NP_001627.2| ADP/ATP translocase 3 [Homo sapiens]'	NaN	NaN	NaN	NaN	NaN	12	5	NaN	0	12	17
271	'>gi|17105394|ref|NP_000975.2| 60S ribosomal protein L23a [Homo sapiens]'	NaN	NaN	NaN	NaN	NaN	5	12	NaN	0	12	17
272	'>gi|323276700|ref|NP_001191020.1| 40S ribosomal protein S10 [Homo sapiens]'	NaN	NaN	NaN	NaN	NaN	5	12	NaN	0	12	17
273	'>gi|573014819|ref|NP_001275907.1| X-ray repair cross-complementing protein 6 isoform 3 [Homo sapiens]'	NaN	NaN	NaN	12	5	NaN	NaN	NaN	0	12	17
274	'>gi|23308577|ref|NP_006614.2| D-3-phosphoglycerate dehydrogenase [Homo sapiens]'	NaN	NaN	NaN	3	12	1	NaN	NaN	0	12	16
275	'>gi|4506597|ref|NP_000967.1| 60S ribosomal protein L12 [Homo sapiens]'	NaN	NaN	NaN	NaN	NaN	4	12	NaN	0	12	16
276	'>gi|5453690|ref|NP_006136.1| dnaJ homolog subfamily B member 1 isoform 1 [Homo sapiens]'	NaN	NaN	NaN	NaN	NaN	12	3	NaN	0	12	15
277	'>gi|73760405|ref|NP_001027454.1| thymopoietin isoform beta [Homo sapiens]'	NaN	NaN	NaN	1	12	2	NaN	NaN	0	12	15
278	'>gi|4506605|ref|NP_000969.1| 60S ribosomal protein L23 [Homo sapiens]'	NaN	NaN	NaN	NaN	NaN	NaN	12	2	0	12	14
279	'>gi|20986531|ref|NP_620407.1| mitogen-activated protein kinase 1 [Homo sapiens]'	NaN	NaN	NaN	NaN	1	12	NaN	NaN	0	12	13
280	'>gi|14043022|ref|NP_004981.2| methionine--tRNA ligase, cytoplasmic [Homo sapiens]'	NaN	NaN	NaN	12	NaN	NaN	NaN	NaN	0	12	12
281	'>gi|14589933|ref|NP_115832.1| protocadherin-7 isoform b precursor [Homo sapiens]'	NaN	NaN	12	NaN	NaN	NaN	NaN	NaN	0	12	12
282	'>gi|157266264|ref|NP_942147.3| pleckstrin homology-like domain family B member 3 [Homo sapiens]'	NaN	NaN	NaN	12	NaN	NaN	NaN	NaN	0	12	12
283	'>gi|166235184|ref|NP_055246.2| paladin [Homo sapiens]'	NaN	NaN	NaN	12	NaN	NaN	NaN	NaN	0	12	12
284	'>gi|169790923|ref|NP_000245.2| methionine synthase isoform 1 [Homo sapiens]'	NaN	NaN	12	NaN	NaN	NaN	NaN	NaN	0	12	12
285	'>gi|197313748|ref|NP_054878.5| histone-lysine N-methyltransferase SETD2 [Homo sapiens]'	NaN	12	NaN	NaN	NaN	NaN	NaN	NaN	0	12	12
286	'>gi|197927448|ref|NP_060501.3| WD repeat-containing protein 6 [Homo sapiens]'	NaN	NaN	NaN	12	NaN	NaN	NaN	NaN	0	12	12
287	'>gi|21493022|ref|NP_005091.2| A-kinase anchor protein 12 isoform 1 [Homo sapiens]'	NaN	12	NaN	NaN	NaN	NaN	NaN	NaN	0	12	12
288	'>gi|28178821|ref|NP_008830.2| isocitrate dehydrogenase [NAD] subunit beta, mitochondrial isoform a precursor [Homo sapiens]'	NaN	NaN	NaN	NaN	NaN	12	NaN	NaN	0	12	12
289	'>gi|301171475|ref|NP_001180346.1| ATP-dependent RNA helicase DDX3X isoform 3 [Homo sapiens]'	NaN	NaN	NaN	NaN	12	NaN	NaN	NaN	0	12	12
290	'>gi|308199454|ref|NP_001184054.1| interferon regulatory factor 3 isoform 5 [Homo sapiens]'	NaN	NaN	12	NaN	NaN	NaN	NaN	NaN	0	12	12
291	'>gi|41152093|ref|NP_958357.1| zinc finger protein 644 isoform 1 [Homo sapiens]'	NaN	NaN	12	NaN	NaN	NaN	NaN	NaN	0	12	12
292	'>gi|4503131|ref|NP_001895.1| catenin beta-1 [Homo sapiens]'	NaN	NaN	NaN	12	NaN	NaN	NaN	NaN	0	12	12
293	'>gi|4506631|ref|NP_000980.1| 60S ribosomal protein L30 [Homo sapiens]'	NaN	NaN	NaN	NaN	NaN	NaN	12	NaN	0	12	12
294	'>gi|4506693|ref|NP_001012.1| 40S ribosomal protein S17 [Homo sapiens]'	NaN	NaN	NaN	NaN	NaN	NaN	12	NaN	0	12	12
295	'>gi|4507401|ref|NP_003192.1| transcription factor A, mitochondrial isoform 1 precursor [Homo sapiens]'	NaN	NaN	NaN	NaN	NaN	NaN	12	NaN	0	12	12
296	'>gi|45827701|ref|NP_005119.2| protein dopey-2 [Homo sapiens]'	NaN	NaN	12	NaN	NaN	NaN	NaN	NaN	0	12	12
297	'>gi|48762920|ref|NP_002617.3| ATP-dependent 6-phosphofructokinase, liver type isoform b [Homo sapiens]'	NaN	NaN	NaN	12	NaN	NaN	NaN	NaN	0	12	12
298	'>gi|530415066|ref|XP_005260069.1| PREDICTED: protein Wiz isoform X9 [Homo sapiens]'	NaN	NaN	12	NaN	NaN	NaN	NaN	NaN	0	12	12
299	'>gi|62460637|ref|NP_078934.3| importin-4 [Homo sapiens]'	NaN	NaN	NaN	12	NaN	NaN	NaN	NaN	0	12	12
300	'>gi|4502027|ref|NP_000468.1| serum albumin preproprotein [Homo sapiens]'	NaN	9	1	NaN	9	8	11	7	0	11	45
301	'>gi|119703744|ref|NP_001933.2| desmoglein-1 preproprotein [Homo sapiens]'	11	5	8	5	2	2	9	2	0	11	44
302	'>gi|223278387|ref|NP_059118.2| calmodulin-like protein 5 [Homo sapiens]'	2	5	10	2	11	2	5	5	0	11	42
303	'>gi|115583685|ref|NP_003042.3| monocarboxylate transporter 1 [Homo sapiens]'	NaN	NaN	NaN	3	8	11	NaN	NaN	0	11	22
304	'>gi|21361114|ref|NP_003553.2| mitochondrial 2-oxoglutarate/malate carrier protein isoform 1 [Homo sapiens]'	NaN	NaN	NaN	NaN	1	11	9	NaN	0	11	21
305	'>gi|530431917|ref|XP_005277372.1| PREDICTED: 40S ribosomal protein S9 isoform X14 [Homo sapiens]'	4	NaN	NaN	NaN	NaN	5	11	NaN	0	11	20
306	'>gi|381342476|ref|NP_001244222.1| heterogeneous nuclear ribonucleoprotein H [Homo sapiens]'	NaN	NaN	NaN	4	NaN	11	3	NaN	0	11	18
307	'>gi|46367787|ref|NP_002559.2| polyadenylate-binding protein 1 [Homo sapiens]'	NaN	NaN	NaN	11	7	NaN	NaN	NaN	0	11	18
308	'>gi|21464101|ref|NP_036611.2| 14-3-3 protein gamma [Homo sapiens]'	NaN	NaN	NaN	NaN	NaN	6	11	NaN	0	11	17
309	'>gi|281182727|ref|NP_001162582.1| protein SCO2 homolog, mitochondrial precursor [Homo sapiens]'	NaN	NaN	NaN	NaN	NaN	6	11	NaN	0	11	17
310	'>gi|530360793|ref|XP_005245779.1| PREDICTED: serine/arginine repetitive matrix protein 1 isoform X6 [Homo sapiens]'	11	1	NaN	NaN	2	3	NaN	NaN	0	11	17
311	'>gi|68800243|ref|NP_001560.2| interleukin-1 receptor-associated kinase 1 isoform 1 [Homo sapiens]'	NaN	NaN	NaN	11	6	NaN	NaN	NaN	0	11	17
312	'>gi|4506741|ref|NP_001002.1| 40S ribosomal protein S7 [Homo sapiens]'	NaN	NaN	NaN	NaN	NaN	3	11	NaN	0	11	14
313	'>gi|6005731|ref|NP_009167.1| calcineurin B homologous protein 1 [Homo sapiens]'	NaN	NaN	NaN	NaN	NaN	2	11	NaN	0	11	13
314	'>gi|28173554|ref|NP_778225.1| histone H2B type 3-B [Homo sapiens]'	NaN	NaN	NaN	NaN	NaN	1	11	NaN	0	11	12
315	'>gi|66933005|ref|NP_001019820.1| calnexin precursor [Homo sapiens]'	NaN	NaN	1	11	NaN	NaN	NaN	NaN	0	11	12
316	'>gi|11067747|ref|NP_001244.1| cell division cycle 5-like protein [Homo sapiens]'	NaN	NaN	NaN	11	NaN	NaN	NaN	NaN	0	11	11
317	'>gi|119964726|ref|NP_000867.2| cation-independent mannose-6-phosphate receptor precursor [Homo sapiens]'	NaN	11	NaN	NaN	NaN	NaN	NaN	NaN	0	11	11
318	'>gi|133925811|ref|NP_002261.3| transportin-1 isoform 1 [Homo sapiens]'	NaN	NaN	NaN	11	NaN	NaN	NaN	NaN	0	11	11
319	'>gi|149999606|ref|NP_006293.2| mannosyl-oligosaccharide glucosidase isoform 1 [Homo sapiens]'	NaN	NaN	NaN	11	NaN	NaN	NaN	NaN	0	11	11
320	'>gi|157502193|ref|NP_002808.3| 26S proteasome non-ATPase regulatory subunit 13 isoform 1 [Homo sapiens]'	NaN	NaN	NaN	NaN	NaN	11	NaN	NaN	0	11	11
321	'>gi|193083114|ref|NP_001122386.1| poly(rC)-binding protein 2 isoform g [Homo sapiens]'	NaN	NaN	NaN	NaN	NaN	11	NaN	NaN	0	11	11
322	'>gi|31377562|ref|NP_060115.3| HAUS augmin-like complex subunit 6 isoform 1 [Homo sapiens]'	NaN	NaN	NaN	11	NaN	NaN	NaN	NaN	0	11	11
323	'>gi|31712030|ref|NP_853553.1| ancient ubiquitous protein 1 [Homo sapiens]'	NaN	NaN	NaN	NaN	NaN	11	NaN	NaN	0	11	11
324	'>gi|31881687|ref|NP_853551.1| replication factor C subunit 4 [Homo sapiens]'	NaN	NaN	NaN	NaN	NaN	11	NaN	NaN	0	11	11
325	'>gi|38372919|ref|NP_001719.2| basigin isoform 1 precursor [Homo sapiens]'	NaN	NaN	NaN	NaN	11	NaN	NaN	NaN	0	11	11
326	'>gi|38569423|ref|NP_942127.1| ATP-citrate synthase isoform 2 [Homo sapiens]'	NaN	NaN	NaN	11	NaN	NaN	NaN	NaN	0	11	11
327	'>gi|5454158|ref|NP_006286.1| valine--tRNA ligase [Homo sapiens]'	NaN	NaN	11	NaN	NaN	NaN	NaN	NaN	0	11	11
328	'>gi|578808711|ref|XP_006714125.1| PREDICTED: calmegin isoform X1 [Homo sapiens]'	NaN	NaN	NaN	11	NaN	NaN	NaN	NaN	0	11	11
329	'>gi|73695475|ref|NP_060542.4| HEAT repeat-containing protein 1 [Homo sapiens]'	NaN	NaN	11	NaN	NaN	NaN	NaN	NaN	0	11	11
330	'>gi|88759348|ref|NP_078822.3| RING finger protein 219 [Homo sapiens]'	NaN	NaN	NaN	11	NaN	NaN	NaN	NaN	0	11	11
331	'>gi|4757926|ref|NP_004893.1| RNA-binding protein 39 isoform b [Homo sapiens]'	10	NaN	NaN	8	9	NaN	NaN	NaN	0	10	27
332	'>gi|24475816|ref|NP_612510.1| very-long-chain enoyl-CoA reductase [Homo sapiens]'	NaN	NaN	NaN	1	4	10	8	NaN	0	10	23
333	'>gi|58530842|ref|NP_001008844.1| desmoplakin isoform II [Homo sapiens]'	1	NaN	NaN	9	NaN	1	10	1	0	10	22
334	'>gi|4506743|ref|NP_001003.1| 40S ribosomal protein S8 [Homo sapiens]'	2	NaN	NaN	NaN	NaN	8	10	NaN	0	10	20
335	'>gi|15431288|ref|NP_009035.3| 60S ribosomal protein L10a [Homo sapiens]'	NaN	NaN	NaN	NaN	NaN	9	10	NaN	0	10	19
336	'>gi|18375650|ref|NP_542416.1| tyrosine-protein phosphatase non-receptor type 13 isoform 4 [Homo sapiens]'	NaN	10	7	NaN	NaN	NaN	NaN	NaN	0	10	17
337	'''>gi|4506019|ref|NP_002708.1| serine/threonine-protein phosphatase 2A 55 kDa regulatory subunit B alpha isoform isoform 1 [Homo s...'' <Preview truncated at 128 characters>'	NaN	NaN	NaN	NaN	10	7	NaN	NaN	0	10	17
338	'>gi|24430155|ref|NP_694546.1| 26S protease regulatory subunit 6B isoform 2 [Homo sapiens]'	NaN	NaN	NaN	NaN	10	6	NaN	NaN	0	10	16
339	'>gi|18104948|ref|NP_000973.2| 60S ribosomal protein L21 [Homo sapiens]'	NaN	NaN	NaN	NaN	NaN	5	10	NaN	0	10	15
340	'>gi|4506621|ref|NP_000978.1| 60S ribosomal protein L26 [Homo sapiens]'	NaN	NaN	NaN	NaN	NaN	5	10	NaN	0	10	15
341	'>gi|661567300|ref|NP_001281269.1| zinc finger CCCH domain-containing protein 18 isoform 1 [Homo sapiens]'	NaN	NaN	10	4	NaN	NaN	NaN	NaN	0	10	14
342	'>gi|4506619|ref|NP_000977.1| 60S ribosomal protein L24 [Homo sapiens]'	NaN	NaN	NaN	NaN	NaN	3	10	NaN	0	10	13
343	'>gi|392306969|ref|NP_001254711.1| activating molecule in BECN1-regulated autophagy protein 1 isoform 1 [Homo sapiens]'	NaN	NaN	10	1	NaN	NaN	NaN	NaN	0	10	11
344	'>gi|4506017|ref|NP_002706.1| serine/threonine-protein phosphatase 2A catalytic subunit alpha isoform [Homo sapiens]'	NaN	NaN	NaN	NaN	1	10	NaN	NaN	0	10	11
345	'>gi|574957204|ref|NP_001276334.1| MMS19 nucleotide excision repair protein homolog isoform 1 [Homo sapiens]'	NaN	NaN	1	10	NaN	NaN	NaN	NaN	0	10	11
346	'>gi|103472005|ref|NP_002408.3| antigen KI-67 isoform 1 [Homo sapiens]'	NaN	NaN	10	NaN	NaN	NaN	NaN	NaN	0	10	10
347	'>gi|10863927|ref|NP_066953.1| peptidyl-prolyl cis-trans isomerase A isoform 1 [Homo sapiens]'	NaN	NaN	NaN	NaN	NaN	NaN	10	NaN	0	10	10
348	'>gi|11415026|ref|NP_000971.1| 60S ribosomal protein L18a [Homo sapiens]'	NaN	NaN	NaN	NaN	NaN	NaN	10	NaN	0	10	10
349	'>gi|116089292|ref|NP_079029.3| tetratricopeptide repeat protein 21B [Homo sapiens]'	NaN	NaN	10	NaN	NaN	NaN	NaN	NaN	0	10	10
350	'>gi|14043072|ref|NP_112533.1| heterogeneous nuclear ribonucleoproteins A2/B1 isoform B1 [Homo sapiens]'	NaN	NaN	NaN	NaN	NaN	10	NaN	NaN	0	10	10
351	'>gi|183603929|ref|NP_001116827.1| serine/threonine-protein phosphatase 6 catalytic subunit isoform a [Homo sapiens]'	NaN	NaN	NaN	NaN	NaN	10	NaN	NaN	0	10	10
352	'>gi|186928854|ref|NP_005821.2| 28S ribosomal protein S31, mitochondrial [Homo sapiens]'	NaN	NaN	NaN	NaN	NaN	10	NaN	NaN	0	10	10
353	'>gi|21396489|ref|NP_004784.2| lon protease homolog, mitochondrial isoform 1 precursor [Homo sapiens]'	NaN	NaN	NaN	10	NaN	NaN	NaN	NaN	0	10	10
354	'>gi|266453768|ref|NP_001160160.1| ATP-dependent 6-phosphofructokinase, muscle type isoform 2 [Homo sapiens]'	NaN	NaN	NaN	10	NaN	NaN	NaN	NaN	0	10	10
355	'>gi|31742492|ref|NP_060647.2| NEDD4-binding protein 2 [Homo sapiens]'	NaN	NaN	10	NaN	NaN	NaN	NaN	NaN	0	10	10
356	'>gi|32130516|ref|NP_004704.2| nuclear export mediator factor NEMF isoform 1 [Homo sapiens]'	NaN	NaN	10	NaN	NaN	NaN	NaN	NaN	0	10	10
357	'>gi|394582099|ref|NP_001257401.1| DNA replication licensing factor MCM3 isoform 2 [Homo sapiens]'	NaN	NaN	NaN	10	NaN	NaN	NaN	NaN	0	10	10
358	'>gi|40254851|ref|NP_037487.2| serine/threonine-protein kinase N3 [Homo sapiens]'	NaN	NaN	NaN	10	NaN	NaN	NaN	NaN	0	10	10
359	'>gi|46852147|ref|NP_060530.3| isoleucine--tRNA ligase, mitochondrial precursor [Homo sapiens]'	NaN	NaN	NaN	10	NaN	NaN	NaN	NaN	0	10	10
360	'>gi|47419936|ref|NP_003128.3| SRSF protein kinase 1 [Homo sapiens]'	NaN	NaN	NaN	10	NaN	NaN	NaN	NaN	0	10	10
361	'>gi|548960892|ref|NP_001271455.1| aurora kinase B isoform 3 [Homo sapiens]'	NaN	NaN	NaN	NaN	NaN	10	NaN	NaN	0	10	10
362	'>gi|7657015|ref|NP_055121.1| tRNA-splicing ligase RtcB homolog [Homo sapiens]'	NaN	NaN	NaN	NaN	10	NaN	NaN	NaN	0	10	10
363	'>gi|29788768|ref|NP_821080.1| tubulin beta-2B chain [Homo sapiens]'	1	NaN	1	2	9	7	NaN	NaN	0	9	20
364	'>gi|77539758|ref|NP_001029249.1| histone H4 [Homo sapiens]'	2	1	NaN	1	NaN	1	9	6	0	9	20
365	'>gi|21614544|ref|NP_002955.2| protein S100-A8 [Homo sapiens]'	1	NaN	3	NaN	NaN	9	NaN	5	0	9	18
366	'>gi|209954811|ref|NP_001129628.1| zinc finger protein 507 [Homo sapiens]'	NaN	NaN	8	9	NaN	NaN	NaN	NaN	0	9	17
367	'>gi|22538437|ref|NP_680093.1| cathepsin B preproprotein [Homo sapiens]'	NaN	NaN	NaN	NaN	NaN	6	9	NaN	0	9	15
368	'>gi|578819257|ref|XP_006717827.1| PREDICTED: AP-3 complex subunit mu-1 isoform X2 [Homo sapiens]'	NaN	NaN	NaN	NaN	5	9	NaN	NaN	0	9	14
369	'>gi|325301078|ref|NP_001191456.1| translocon-associated protein subunit delta isoform 3 precursor [Homo sapiens]'	NaN	NaN	NaN	NaN	NaN	3	9	1	0	9	13
370	'>gi|50345988|ref|NP_001001973.1| ATP synthase subunit gamma, mitochondrial isoform L (liver) precursor [Homo sapiens]'	NaN	NaN	NaN	NaN	NaN	9	3	NaN	0	9	12
371	'>gi|89276756|ref|NP_003904.3| serine/threonine-protein kinase PRP4 homolog [Homo sapiens]'	9	3	NaN	NaN	NaN	NaN	NaN	NaN	0	9	12
372	'>gi|380837121|ref|NP_004883.3| vesicle-trafficking protein SEC22b precursor [Homo sapiens]'	NaN	NaN	NaN	NaN	NaN	2	9	NaN	0	9	11
373	'>gi|38201623|ref|NP_937884.1| eukaryotic translation initiation factor 4 gamma 1 isoform 5 [Homo sapiens]'	NaN	NaN	9	2	NaN	NaN	NaN	NaN	0	9	11
374	'>gi|4885487|ref|NP_005430.1| myeloid leukemia factor 2 [Homo sapiens]'	NaN	NaN	NaN	NaN	NaN	9	2	NaN	0	9	11
375	'>gi|33946291|ref|NP_079106.3| lysophosphatidylcholine acyltransferase 1 [Homo sapiens]'	NaN	NaN	NaN	1	9	NaN	NaN	NaN	0	9	10
376	'>gi|355477267|ref|NP_001239051.1| PAS domain-containing serine/threonine-protein kinase isoform 3 [Homo sapiens]'	NaN	NaN	1	9	NaN	NaN	NaN	NaN	0	9	10
377	'>gi|115647981|ref|NP_001070254.1| glutamine and serine-rich protein 1 [Homo sapiens]'	NaN	NaN	9	NaN	NaN	NaN	NaN	NaN	0	9	9
378	'>gi|145309311|ref|NP_001034680.2| probable ubiquitin carboxyl-terminal hydrolase FAF-X isoform 4 [Homo sapiens]'	NaN	9	NaN	NaN	NaN	NaN	NaN	NaN	0	9	9
379	'>gi|156142199|ref|NP_079532.5| histone-lysine N-methyltransferase EHMT2 isoform b [Homo sapiens]'	NaN	NaN	9	NaN	NaN	NaN	NaN	NaN	0	9	9
380	'>gi|157671929|ref|NP_002636.2| phosphatidylinositol 4-phosphate 3-kinase C2 domain-containing subunit alpha [Homo sapiens]'	NaN	NaN	9	NaN	NaN	NaN	NaN	NaN	0	9	9
381	'>gi|189458819|ref|NP_001121620.1| transferrin receptor protein 1 [Homo sapiens]'	NaN	NaN	NaN	9	NaN	NaN	NaN	NaN	0	9	9
382	'>gi|195963398|ref|NP_001124384.1| suppressor of G2 allele of SKP1 homolog isoform SGT1B [Homo sapiens]'	NaN	NaN	NaN	NaN	NaN	9	NaN	NaN	0	9	9
383	'>gi|20070220|ref|NP_006100.2| protein arginine N-methyltransferase 5 isoform a [Homo sapiens]'	NaN	NaN	NaN	9	NaN	NaN	NaN	NaN	0	9	9
384	'>gi|223555917|ref|NP_848927.2| protein LYRIC [Homo sapiens]'	NaN	NaN	NaN	9	NaN	NaN	NaN	NaN	0	9	9
385	'>gi|257467639|ref|NP_542194.2| protein SOGA1 isoform 1 [Homo sapiens]'	NaN	NaN	9	NaN	NaN	NaN	NaN	NaN	0	9	9
386	'>gi|270265835|ref|NP_001161842.1| cullin-7 isoform 1 [Homo sapiens]'	NaN	NaN	9	NaN	NaN	NaN	NaN	NaN	0	9	9
387	'>gi|300192933|ref|NP_006787.2| AFG3-like protein 2 [Homo sapiens]'	NaN	NaN	NaN	9	NaN	NaN	NaN	NaN	0	9	9
388	'>gi|44890068|ref|NP_005086.2| zinc finger MYM-type protein 4 [Homo sapiens]'	NaN	NaN	9	NaN	NaN	NaN	NaN	NaN	0	9	9
389	'>gi|4502303|ref|NP_001688.1| ATP synthase subunit O, mitochondrial precursor [Homo sapiens]'	NaN	NaN	NaN	NaN	NaN	NaN	9	NaN	0	9	9
390	'>gi|4502709|ref|NP_001777.1| cyclin-dependent kinase 1 isoform 1 [Homo sapiens]'	NaN	NaN	NaN	NaN	NaN	9	NaN	NaN	0	9	9
391	'>gi|4503337|ref|NP_001354.1| H/ACA ribonucleoprotein complex subunit 4 isoform 1 [Homo sapiens]'	NaN	NaN	NaN	NaN	9	NaN	NaN	NaN	0	9	9
392	'>gi|4758340|ref|NP_004452.1| phenylalanine--tRNA ligase alpha subunit [Homo sapiens]'	NaN	NaN	NaN	NaN	9	NaN	NaN	NaN	0	9	9
393	'>gi|5031981|ref|NP_005796.1| 26S proteasome non-ATPase regulatory subunit 14 [Homo sapiens]'	NaN	NaN	NaN	NaN	NaN	9	NaN	NaN	0	9	9
394	'>gi|50843837|ref|NP_060541.3| rho guanine nucleotide exchange factor 40 isoform 1 [Homo sapiens]'	NaN	NaN	9	NaN	NaN	NaN	NaN	NaN	0	9	9
395	'>gi|544063449|ref|NP_001269582.1| stress-induced-phosphoprotein 1 isoform c [Homo sapiens]'	NaN	NaN	NaN	9	NaN	NaN	NaN	NaN	0	9	9
396	'>gi|545746373|ref|NP_001271151.1| elongator complex protein 3 isoform 3 [Homo sapiens]'	NaN	NaN	NaN	NaN	9	NaN	NaN	NaN	0	9	9
397	'>gi|578815069|ref|XP_006716310.1| PREDICTED: squalene synthase isoform X1 [Homo sapiens]'	NaN	NaN	NaN	NaN	NaN	9	NaN	NaN	0	9	9
398	'>gi|7019415|ref|NP_037468.1| protein transport protein Sec61 subunit alpha isoform 1 [Homo sapiens]'	NaN	NaN	NaN	NaN	NaN	9	NaN	NaN	0	9	9
399	'>gi|4504811|ref|NP_002221.1| junction plakoglobin [Homo sapiens]'	5	6	8	6	2	NaN	5	NaN	0	8	32
400	'>gi|576583524|ref|NP_001276675.1| glyceraldehyde-3-phosphate dehydrogenase isoform 1 [Homo sapiens]'	2	2	2	2	NaN	7	8	1	0	8	24
401	'>gi|325652043|ref|NP_001191791.1| transcription elongation factor B polypeptide 1 isoform a [Homo sapiens]'	NaN	4	NaN	7	NaN	8	1	NaN	0	8	20
402	'>gi|41350216|ref|NP_061982.3| chitobiosyldiphosphodolichol beta-mannosyltransferase [Homo sapiens]'	NaN	NaN	NaN	NaN	8	7	NaN	NaN	0	8	15
403	'>gi|4504279|ref|NP_002098.1| histone H3.3 [Homo sapiens]'	NaN	NaN	1	NaN	NaN	4	8	2	0	8	15
404	'>gi|21327708|ref|NP_631946.1| nucleosome assembly protein 1-like 1 [Homo sapiens]'	NaN	NaN	1	3	8	2	NaN	NaN	0	8	14
405	'>gi|283135201|ref|NP_001164105.1| RNA-binding protein FUS isoform 2 [Homo sapiens]'	NaN	NaN	NaN	8	4	2	NaN	NaN	0	8	14
406	'>gi|296434287|ref|NP_001171809.1| protocadherin-19 isoform c precursor [Homo sapiens]'	NaN	NaN	8	6	NaN	NaN	NaN	NaN	0	8	14
407	'>gi|358356404|ref|NP_001240312.1| 60S ribosomal protein L15 isoform 1 [Homo sapiens]'	NaN	NaN	NaN	NaN	NaN	6	8	NaN	0	8	14
408	'>gi|574584816|ref|NP_001276058.1| tubulin beta-4A chain isoform 3 [Homo sapiens]'	NaN	NaN	NaN	NaN	8	6	NaN	NaN	0	8	14
409	'>gi|5803227|ref|NP_006817.1| 14-3-3 protein theta [Homo sapiens]'	NaN	NaN	NaN	NaN	NaN	8	6	NaN	0	8	14
410	'''>gi|4758786|ref|NP_004541.1| NADH dehydrogenase [ubiquinone] iron-sulfur protein 2, mitochondrial isoform 1 precursor [Homo sapi...'' <Preview truncated at 128 characters>'	NaN	NaN	NaN	NaN	5	8	NaN	NaN	0	8	13
411	'>gi|54112121|ref|NP_036558.3| splicing factor 3B subunit 3 [Homo sapiens]'	NaN	NaN	5	8	NaN	NaN	NaN	NaN	0	8	13
412	'>gi|7705855|ref|NP_057226.1| estradiol 17-beta-dehydrogenase 12 [Homo sapiens]'	NaN	NaN	NaN	NaN	NaN	8	5	NaN	0	8	13
413	'>gi|219879806|ref|NP_001137378.1| TRAF-type zinc finger domain-containing protein 1 [Homo sapiens]'	NaN	NaN	NaN	8	4	NaN	NaN	NaN	0	8	12
414	'>gi|237649019|ref|NP_001153682.1| calcium-binding mitochondrial carrier protein Aralar2 isoform 1 [Homo sapiens]'	NaN	NaN	NaN	8	4	NaN	NaN	NaN	0	8	12
415	'>gi|4505813|ref|NP_003737.1| dynein light chain 1, cytoplasmic [Homo sapiens]'	NaN	NaN	NaN	NaN	NaN	NaN	8	4	0	8	12
416	'>gi|5729875|ref|NP_006658.1| membrane-associated progesterone receptor component 1 isoform 1 [Homo sapiens]'	NaN	NaN	NaN	NaN	NaN	4	8	NaN	0	8	12
417	'>gi|110618253|ref|NP_005026.3| DNA-directed RNA polymerase, mitochondrial precursor [Homo sapiens]'	NaN	NaN	8	3	NaN	NaN	NaN	NaN	0	8	11
418	'>gi|197304786|ref|NP_001127854.1| IQ motif and SEC7 domain-containing protein 1 isoform a [Homo sapiens]'	NaN	NaN	8	3	NaN	NaN	NaN	NaN	0	8	11
419	'>gi|308387374|ref|NP_001184147.1| cAMP-specific 3'',5''-cyclic phosphodiesterase 4D isoform PDE4D5 [Homo sapiens]'	NaN	NaN	3	8	NaN	NaN	NaN	NaN	0	8	11
420	'>gi|428977337|ref|NP_001258803.1| protein AAR2 homolog [Homo sapiens]'	NaN	NaN	NaN	NaN	3	8	NaN	NaN	0	8	11
421	'>gi|4506707|ref|NP_001019.1| 40S ribosomal protein S25 [Homo sapiens]'	NaN	NaN	NaN	NaN	NaN	3	8	NaN	0	8	11
422	'>gi|14269586|ref|NP_110438.1| 28S ribosomal protein S26, mitochondrial [Homo sapiens]'	NaN	NaN	NaN	NaN	NaN	2	8	NaN	0	8	10
423	'>gi|21389469|ref|NP_653237.1| mitochondrial intermembrane space import and assembly protein 40 isoform 2 [Homo sapiens]'	NaN	NaN	NaN	NaN	NaN	2	8	NaN	0	8	10
424	'>gi|34740329|ref|NP_919223.1| heterogeneous nuclear ribonucleoprotein A3 [Homo sapiens]'	NaN	NaN	NaN	NaN	2	8	NaN	NaN	0	8	10
425	'>gi|52630440|ref|NP_036313.3| peptidyl-prolyl cis-trans isomerase FKBP8 [Homo sapiens]'	NaN	NaN	NaN	1	8	1	NaN	NaN	0	8	10
426	'>gi|56699409|ref|NP_002130.2| RNA-binding motif protein, X chromosome isoform 1 [Homo sapiens]'	NaN	NaN	NaN	NaN	2	8	NaN	NaN	0	8	10
427	'>gi|7661968|ref|NP_055481.1| clathrin interactor 1 isoform 2 [Homo sapiens]'	NaN	NaN	NaN	8	2	NaN	NaN	NaN	0	8	10
428	'>gi|108773787|ref|NP_000312.2| retinoblastoma-associated protein [Homo sapiens]'	NaN	NaN	1	8	NaN	NaN	NaN	NaN	0	8	9
429	'>gi|20149619|ref|NP_056325.2| dehydrogenase/reductase SDR family member 7B [Homo sapiens]'	NaN	NaN	NaN	NaN	NaN	8	1	NaN	0	8	9
430	'>gi|38505222|ref|NP_061895.3| protein disulfide-isomerase TMX3 precursor [Homo sapiens]'	NaN	NaN	NaN	1	8	NaN	NaN	NaN	0	8	9
431	'>gi|4505255|ref|NP_002433.1| RNA-binding protein Musashi homolog 1 [Homo sapiens]'	NaN	NaN	NaN	NaN	1	8	NaN	NaN	0	8	9
432	'>gi|5031863|ref|NP_005558.1| galectin-3-binding protein precursor [Homo sapiens]'	NaN	NaN	NaN	8	NaN	1	NaN	NaN	0	8	9
433	'>gi|528281421|ref|NP_001268463.1| band 4.1-like protein 3 isoform 3 [Homo sapiens]'	NaN	NaN	1	8	NaN	NaN	NaN	NaN	0	8	9
434	'>gi|7657381|ref|NP_055317.1| pre-mRNA-processing factor 19 [Homo sapiens]'	NaN	NaN	NaN	1	8	NaN	NaN	NaN	0	8	9
435	'>gi|10835057|ref|NP_003482.1| N-alpha-acetyltransferase 10 isoform 1 [Homo sapiens]'	NaN	NaN	NaN	NaN	NaN	8	NaN	NaN	0	8	8
436	'>gi|117647226|ref|NP_060289.2| mitochondrial ribonuclease P protein 1 precursor [Homo sapiens]'	NaN	NaN	NaN	NaN	NaN	8	NaN	NaN	0	8	8
437	'>gi|156142176|ref|NP_054896.2| mitochondrial import inner membrane translocase subunit Tim21 precursor [Homo sapiens]'	NaN	NaN	NaN	NaN	NaN	NaN	8	NaN	0	8	8
438	'>gi|19923191|ref|NP_003897.2| germinal-center associated nuclear protein [Homo sapiens]'	NaN	NaN	8	NaN	NaN	NaN	NaN	NaN	0	8	8
439	'>gi|19923967|ref|NP_612446.1| G-protein coupled receptor-associated sorting protein 2 [Homo sapiens]'	NaN	NaN	NaN	8	NaN	NaN	NaN	NaN	0	8	8
440	'''>gi|209413738|ref|NP_001129243.1| dolichyl-diphosphooligosaccharide--protein glycosyltransferase subunit 2 isoform 2 precursor [...'' <Preview truncated at 128 characters>'	NaN	NaN	NaN	NaN	8	NaN	NaN	NaN	0	8	8
441	'>gi|209869993|ref|NP_001129477.1| trifunctional purine biosynthetic protein adenosine-3 isoform 1 [Homo sapiens]'	NaN	NaN	NaN	8	NaN	NaN	NaN	NaN	0	8	8
442	'>gi|214829241|ref|NP_001135756.1| 40S ribosomal protein S24 isoform b [Homo sapiens]'	NaN	NaN	NaN	NaN	NaN	NaN	8	NaN	0	8	8
443	'>gi|217272892|ref|NP_004238.3| 116 kDa U5 small nuclear ribonucleoprotein component isoform a [Homo sapiens]'	NaN	NaN	NaN	8	NaN	NaN	NaN	NaN	0	8	8
444	'>gi|224465233|ref|NP_079033.4| histone-lysine N-methyltransferase EHMT1 isoform 1 [Homo sapiens]'	NaN	NaN	8	NaN	NaN	NaN	NaN	NaN	0	8	8
445	'>gi|25777713|ref|NP_733779.1| S-phase kinase-associated protein 1 isoform b [Homo sapiens]'	NaN	NaN	NaN	NaN	NaN	NaN	8	NaN	0	8	8
446	'>gi|31657129|ref|NP_036525.1| phosphoribosylformylglycinamidine synthase [Homo sapiens]'	NaN	NaN	8	NaN	NaN	NaN	NaN	NaN	0	8	8
447	'>gi|325296984|ref|NP_001191676.1| replication factor C subunit 1 isoform 2 [Homo sapiens]'	NaN	NaN	8	NaN	NaN	NaN	NaN	NaN	0	8	8
448	'>gi|33469968|ref|NP_005907.3| DNA replication licensing factor MCM7 isoform 1 [Homo sapiens]'	NaN	NaN	NaN	8	NaN	NaN	NaN	NaN	0	8	8
449	'>gi|385198059|ref|NP_001245237.1| putative ribosomal RNA methyltransferase NOP2 isoform 2 [Homo sapiens]'	NaN	NaN	NaN	8	NaN	NaN	NaN	NaN	0	8	8
450	'>gi|38679960|ref|NP_942131.1| acetyl-CoA carboxylase 1 isoform 1 [Homo sapiens]'	NaN	NaN	8	NaN	NaN	NaN	NaN	NaN	0	8	8
451	'>gi|386869503|ref|NP_001247435.1| 40S ribosomal protein S3 isoform 2 [Homo sapiens]'	NaN	NaN	NaN	NaN	8	NaN	NaN	NaN	0	8	8
452	'>gi|39780588|ref|NP_060598.3| pre-rRNA-processing protein TSR1 homolog [Homo sapiens]'	NaN	NaN	NaN	8	NaN	NaN	NaN	NaN	0	8	8
453	'>gi|39995082|ref|NP_060225.4| tRNA (cytosine(34)-C(5))-methyltransferase isoform 1 [Homo sapiens]'	NaN	NaN	NaN	8	NaN	NaN	NaN	NaN	0	8	8
454	'>gi|440918695|ref|NP_001259004.1| ubiquitin carboxyl-terminal hydrolase 10 isoform 1 [Homo sapiens]'	NaN	NaN	NaN	8	NaN	NaN	NaN	NaN	0	8	8
455	'>gi|4506697|ref|NP_001014.1| 40S ribosomal protein S20 isoform 2 [Homo sapiens]'	NaN	NaN	NaN	NaN	NaN	NaN	8	NaN	0	8	8
456	'>gi|509155837|ref|NP_001265241.1| nuclear pore complex protein Nup155 isoform 3 [Homo sapiens]'	NaN	NaN	8	NaN	NaN	NaN	NaN	NaN	0	8	8
457	'>gi|530376221|ref|XP_005248098.1| PREDICTED: uncharacterized protein KIAA0232 isoform X1 [Homo sapiens]'	NaN	NaN	8	NaN	NaN	NaN	NaN	NaN	0	8	8
458	'>gi|530380669|ref|XP_005268561.1| PREDICTED: treacle protein isoform X3 [Homo sapiens]'	8	NaN	NaN	NaN	NaN	NaN	NaN	NaN	0	8	8
459	'>gi|544063423|ref|NP_001269581.1| stress-induced-phosphoprotein 1 isoform a [Homo sapiens]'	NaN	NaN	NaN	NaN	8	NaN	NaN	NaN	0	8	8
460	'>gi|5453597|ref|NP_006126.1| F-actin-capping protein subunit alpha-1 [Homo sapiens]'	NaN	NaN	NaN	NaN	NaN	8	NaN	NaN	0	8	8
461	'>gi|557440899|ref|NP_001273490.1| nuclear mitotic apparatus protein 1 isoform 2 [Homo sapiens]'	NaN	NaN	8	NaN	NaN	NaN	NaN	NaN	0	8	8
462	'>gi|567757576|ref|NP_001274672.1| squalene synthase isoform 1 [Homo sapiens]'	NaN	NaN	NaN	NaN	8	NaN	NaN	NaN	0	8	8
463	'>gi|578836355|ref|XP_006723991.1| PREDICTED: splicing factor U2AF 35 kDa subunit-like isoform X2 [Homo sapiens]'	NaN	NaN	NaN	NaN	NaN	8	NaN	NaN	0	8	8
464	'>gi|618857509|ref|NP_006001.4| mesencephalic astrocyte-derived neurotrophic factor precursor [Homo sapiens]'	8	NaN	NaN	NaN	NaN	NaN	NaN	NaN	0	8	8
465	'>gi|7662645|ref|NP_054765.1| 28S ribosomal protein S18b, mitochondrial [Homo sapiens]'	NaN	NaN	NaN	NaN	NaN	8	NaN	NaN	0	8	8
466	'>gi|82546830|ref|NP_068579.3| exocyst complex component 4 isoform a [Homo sapiens]'	NaN	NaN	NaN	8	NaN	NaN	NaN	NaN	0	8	8
467	'>gi|8922665|ref|NP_060686.1| pantothenate kinase 4 [Homo sapiens]'	NaN	NaN	NaN	8	NaN	NaN	NaN	NaN	0	8	8
468	'>gi|9910244|ref|NP_064576.1| 28S ribosomal protein S22, mitochondrial [Homo sapiens]'	NaN	NaN	NaN	NaN	NaN	8	NaN	NaN	0	8	8
469	'>gi|34147630|ref|NP_003312.3| elongation factor Tu, mitochondrial precursor [Homo sapiens]'	5	2	NaN	3	7	7	NaN	2	0	7	26
470	'>gi|39930541|ref|NP_899064.1| uncharacterized protein C9orf142 [Homo sapiens]'	NaN	NaN	NaN	NaN	NaN	7	6	NaN	0	7	13
471	'>gi|578828236|ref|XP_006721000.1| PREDICTED: transcription elongation factor B polypeptide 2 isoform X1 [Homo sapiens]'	NaN	NaN	1	7	NaN	NaN	2	3	0	7	13
472	'>gi|11141903|ref|NP_068598.1| FAST kinase domain-containing protein 5 [Homo sapiens]'	NaN	NaN	NaN	7	5	NaN	NaN	NaN	0	7	12
473	'>gi|149944680|ref|NP_056117.1| HAUS augmin-like complex subunit 5 [Homo sapiens]'	NaN	NaN	NaN	7	5	NaN	NaN	NaN	0	7	12
474	'>gi|4506711|ref|NP_001021.1| 40S ribosomal protein S27 [Homo sapiens]'	NaN	NaN	NaN	NaN	NaN	NaN	7	5	0	7	12
475	'>gi|17158044|ref|NP_001001.2| 40S ribosomal protein S6 [Homo sapiens]'	NaN	NaN	NaN	NaN	NaN	7	4	NaN	0	7	11
476	'>gi|331284170|ref|NP_001193580.1| endophilin-B1 isoform 2 [Homo sapiens]'	NaN	NaN	NaN	NaN	4	7	NaN	NaN	0	7	11
477	'>gi|557948101|ref|NP_001273680.1| 28S ribosomal protein S27, mitochondrial isoform 3 [Homo sapiens]'	NaN	NaN	NaN	NaN	4	7	NaN	NaN	0	7	11
478	'>gi|109715835|ref|NP_071353.4| HEAT repeat-containing protein 6 [Homo sapiens]'	NaN	NaN	3	7	NaN	NaN	NaN	NaN	0	7	10
479	'>gi|15431290|ref|NP_000966.2| 60S ribosomal protein L11 isoform 1 [Homo sapiens]'	NaN	NaN	NaN	NaN	NaN	3	7	NaN	0	7	10
480	'>gi|16117791|ref|NP_000987.2| 60S ribosomal protein L35a [Homo sapiens]'	NaN	NaN	NaN	NaN	NaN	NaN	7	3	0	7	10
481	'>gi|17388799|ref|NP_490647.1| dnaJ homolog subfamily B member 6 isoform a [Homo sapiens]'	NaN	NaN	NaN	NaN	NaN	7	3	NaN	0	7	10
482	'>gi|17921989|ref|NP_005991.1| tubulin alpha-4A chain isoform 1 [Homo sapiens]'	NaN	NaN	NaN	3	NaN	7	NaN	NaN	0	7	10
483	'>gi|34328899|ref|NP_005392.2| tyrosine-protein phosphatase non-receptor type 14 [Homo sapiens]'	NaN	NaN	7	3	NaN	NaN	NaN	NaN	0	7	10
484	'>gi|443497964|ref|NP_001263218.1| cAMP-dependent protein kinase type I-alpha regulatory subunit isoform a [Homo sapiens]'	NaN	NaN	NaN	NaN	7	3	NaN	NaN	0	7	10
485	'>gi|4505067|ref|NP_002349.1| mitotic spindle assembly checkpoint protein MAD2A [Homo sapiens]'	NaN	NaN	NaN	NaN	NaN	3	7	NaN	0	7	10
486	'>gi|530376503|ref|XP_005262718.1| PREDICTED: 60S ribosomal protein L9 isoform X1 [Homo sapiens]'	NaN	NaN	NaN	NaN	NaN	3	7	NaN	0	7	10
487	'>gi|666335617|ref|NP_001287964.1| ETS domain-containing transcription factor ERF isoform 2 [Homo sapiens]'	NaN	NaN	NaN	7	3	NaN	NaN	NaN	0	7	10
488	'>gi|238776833|ref|NP_005773.3| THO complex subunit 4 [Homo sapiens]'	NaN	NaN	NaN	NaN	NaN	7	2	NaN	0	7	9
489	'>gi|255003833|ref|NP_115518.3| centrosomal protein of 192 kDa [Homo sapiens]'	NaN	7	2	NaN	NaN	NaN	NaN	NaN	0	7	9
490	'>gi|34147522|ref|NP_064632.2| chaperone activity of bc1 complex-like, mitochondrial [Homo sapiens]'	NaN	NaN	NaN	NaN	7	2	NaN	NaN	0	7	9
491	'>gi|4506625|ref|NP_000981.1| 60S ribosomal protein L27a [Homo sapiens]'	2	NaN	NaN	NaN	NaN	NaN	7	NaN	0	7	9
492	'>gi|14043070|ref|NP_112420.1| heterogeneous nuclear ribonucleoprotein A1 isoform b [Homo sapiens]'	NaN	NaN	NaN	NaN	1	7	NaN	NaN	0	7	8
493	'>gi|19923599|ref|NP_079010.2| calmin [Homo sapiens]'	NaN	NaN	7	1	NaN	NaN	NaN	NaN	0	7	8
494	'>gi|10880989|ref|NP_067075.1| ras-related protein Rab-18 isoform 1 [Homo sapiens]'	NaN	NaN	NaN	NaN	NaN	NaN	7	NaN	0	7	7
495	'>gi|110611228|ref|NP_009055.2| utrophin [Homo sapiens]'	NaN	7	NaN	NaN	NaN	NaN	NaN	NaN	0	7	7
496	'>gi|115583670|ref|NP_003244.2| T-lymphoma invasion and metastasis-inducing protein 1 [Homo sapiens]'	NaN	NaN	7	NaN	NaN	NaN	NaN	NaN	0	7	7
497	'>gi|13376259|ref|NP_079120.1| nuclear pore complex protein Nup85 [Homo sapiens]'	NaN	NaN	NaN	NaN	7	NaN	NaN	NaN	0	7	7
498	'>gi|148536855|ref|NP_001091868.1| coatomer subunit alpha isoform 1 [Homo sapiens]'	NaN	NaN	7	NaN	NaN	NaN	NaN	NaN	0	7	7
499	'>gi|150417986|ref|NP_006411.2| brefeldin A-inhibited guanine nucleotide-exchange protein 2 [Homo sapiens]'	NaN	NaN	7	NaN	NaN	NaN	NaN	NaN	0	7	7
500	'>gi|15431295|ref|NP_150254.1| 60S ribosomal protein L13 isoform 1 [Homo sapiens]'	NaN	NaN	NaN	NaN	NaN	7	NaN	NaN	0	7	7
501	'>gi|154448892|ref|NP_055839.3| exportin-7 [Homo sapiens]'	NaN	NaN	NaN	7	NaN	NaN	NaN	NaN	0	7	7
502	'>gi|156631005|ref|NP_002803.2| 26S proteasome non-ATPase regulatory subunit 8 [Homo sapiens]'	NaN	NaN	NaN	NaN	NaN	7	NaN	NaN	0	7	7
503	'>gi|157311635|ref|NP_940890.3| protein FAM83H [Homo sapiens]'	NaN	NaN	7	NaN	NaN	NaN	NaN	NaN	0	7	7
504	'>gi|157388904|ref|NP_060272.3| HEAT repeat-containing protein 2 [Homo sapiens]'	NaN	NaN	NaN	7	NaN	NaN	NaN	NaN	0	7	7
505	'>gi|157388937|ref|NP_060389.2| syntaxin-17 [Homo sapiens]'	NaN	NaN	NaN	NaN	NaN	7	NaN	NaN	0	7	7
506	'>gi|162417971|ref|NP_055567.2| signal peptidase complex subunit 2 [Homo sapiens]'	NaN	NaN	NaN	NaN	NaN	NaN	7	NaN	0	7	7
507	'>gi|170763508|ref|NP_001116295.1| general transcription factor 3C polypeptide 5 isoform 1 [Homo sapiens]'	NaN	NaN	NaN	NaN	7	NaN	NaN	NaN	0	7	7
508	'>gi|171906582|ref|NP_064583.2| coiled-coil domain-containing protein 47 precursor [Homo sapiens]'	NaN	NaN	NaN	NaN	7	NaN	NaN	NaN	0	7	7
509	'>gi|18378731|ref|NP_064620.2| HMG box transcription factor BBX isoform 2 [Homo sapiens]'	NaN	NaN	NaN	7	NaN	NaN	NaN	NaN	0	7	7
510	'>gi|187171277|ref|NP_001119603.1| DNA polymerase subunit gamma-1 [Homo sapiens]'	NaN	NaN	7	NaN	NaN	NaN	NaN	NaN	0	7	7
511	'>gi|199559779|ref|NP_114429.2| coiled-coil domain-containing protein 8 [Homo sapiens]'	NaN	NaN	NaN	7	NaN	NaN	NaN	NaN	0	7	7
512	'>gi|20127408|ref|NP_000173.2| trifunctional enzyme subunit alpha, mitochondrial precursor [Homo sapiens]'	NaN	NaN	NaN	7	NaN	NaN	NaN	NaN	0	7	7
513	'>gi|212549555|ref|NP_001131145.1| interleukin enhancer-binding factor 3 isoform e [Homo sapiens]'	NaN	NaN	NaN	7	NaN	NaN	NaN	NaN	0	7	7
514	'>gi|221307568|ref|NP_001138295.1| C-myc promoter-binding protein isoform 1 [Homo sapiens]'	NaN	NaN	7	NaN	NaN	NaN	NaN	NaN	0	7	7
515	'>gi|225543215|ref|NP_001139438.1| antigen KI-67 isoform 2 [Homo sapiens]'	NaN	7	NaN	NaN	NaN	NaN	NaN	NaN	0	7	7
516	'>gi|24308113|ref|NP_056449.1| KIF1-binding protein [Homo sapiens]'	NaN	NaN	NaN	7	NaN	NaN	NaN	NaN	0	7	7
517	'>gi|24415404|ref|NP_055426.1| midasin [Homo sapiens]'	7	NaN	NaN	NaN	NaN	NaN	NaN	NaN	0	7	7
518	'>gi|24797106|ref|NP_055428.1| FAS-associated factor 2 [Homo sapiens]'	NaN	NaN	NaN	NaN	7	NaN	NaN	NaN	0	7	7
519	'>gi|256223453|ref|NP_009135.4| probable ATP-dependent RNA helicase DDX20 [Homo sapiens]'	NaN	NaN	NaN	7	NaN	NaN	NaN	NaN	0	7	7
520	'>gi|261399877|ref|NP_001159757.1| T-complex protein 1 subunit eta isoform d [Homo sapiens]'	NaN	NaN	NaN	7	NaN	NaN	NaN	NaN	0	7	7
521	'>gi|283837894|ref|NP_001164633.1| zinc finger MYM-type protein 3 isoform 2 [Homo sapiens]'	NaN	NaN	7	NaN	NaN	NaN	NaN	NaN	0	7	7
522	'>gi|300796970|ref|NP_001177989.1| mitochondrial glutamate carrier 1 [Homo sapiens]'	NaN	NaN	NaN	NaN	NaN	7	NaN	NaN	0	7	7
523	'>gi|31881785|ref|NP_079023.2| Hermansky-Pudlak syndrome 6 protein [Homo sapiens]'	NaN	NaN	NaN	7	NaN	NaN	NaN	NaN	0	7	7
524	'>gi|34335136|ref|NP_109598.2| protein SEC13 homolog isoform 4 [Homo sapiens]'	NaN	NaN	NaN	NaN	NaN	7	NaN	NaN	0	7	7
525	'>gi|374717343|ref|NP_001243463.1| tricarboxylate transport protein, mitochondrial isoform b [Homo sapiens]'	NaN	NaN	NaN	NaN	NaN	7	NaN	NaN	0	7	7
526	'>gi|38016937|ref|NP_055731.2| serine/threonine-protein kinase LMTK2 precursor [Homo sapiens]'	NaN	NaN	7	NaN	NaN	NaN	NaN	NaN	0	7	7
527	'>gi|4503509|ref|NP_003741.1| eukaryotic translation initiation factor 3 subunit A [Homo sapiens]'	NaN	NaN	7	NaN	NaN	NaN	NaN	NaN	0	7	7
528	'>gi|51477723|ref|NP_112566.2| testis-expressed sequence 11 protein isoform 2 [Homo sapiens]'	NaN	NaN	7	NaN	NaN	NaN	NaN	NaN	0	7	7
529	'>gi|530372930|ref|XP_005265416.1| PREDICTED: RAF proto-oncogene serine/threonine-protein kinase isoform X5 [Homo sapiens]'	NaN	NaN	NaN	7	NaN	NaN	NaN	NaN	0	7	7
530	'>gi|530387299|ref|XP_005249617.1| PREDICTED: nucleolar MIF4G domain-containing protein 1 isoform X1 [Homo sapiens]'	NaN	NaN	NaN	7	NaN	NaN	NaN	NaN	0	7	7
531	'>gi|530407849|ref|XP_005255279.1| PREDICTED: zinc finger protein 629 isoform X1 [Homo sapiens]'	NaN	NaN	NaN	7	NaN	NaN	NaN	NaN	0	7	7
532	'>gi|530410380|ref|XP_005256727.1| PREDICTED: gem-associated protein 4 isoform X4 [Homo sapiens]'	NaN	NaN	NaN	7	NaN	NaN	NaN	NaN	0	7	7
533	'>gi|530438702|ref|XP_005276741.1| PREDICTED: 40S ribosomal protein S26-like [Homo sapiens]'	NaN	NaN	NaN	NaN	NaN	NaN	7	NaN	0	7	7
534	'>gi|557786188|ref|NP_001273587.1| TBC1 domain family member 4 isoform 2 [Homo sapiens]'	NaN	NaN	7	NaN	NaN	NaN	NaN	NaN	0	7	7
535	'>gi|56676371|ref|NP_037423.2| cleavage and polyadenylation specificity factor subunit 1 [Homo sapiens]'	NaN	NaN	7	NaN	NaN	NaN	NaN	NaN	0	7	7
536	'>gi|57863271|ref|NP_055873.1| von Willebrand factor A domain-containing protein 8 isoform a precursor [Homo sapiens]'	NaN	NaN	7	NaN	NaN	NaN	NaN	NaN	0	7	7
537	'>gi|578829814|ref|XP_005256622.2| PREDICTED: clustered mitochondria protein homolog isoform X1 [Homo sapiens]'	NaN	NaN	7	NaN	NaN	NaN	NaN	NaN	0	7	7
538	'>gi|5803036|ref|NP_006796.1| heterogeneous nuclear ribonucleoprotein A0 [Homo sapiens]'	NaN	NaN	NaN	NaN	NaN	7	NaN	NaN	0	7	7
539	'>gi|6005926|ref|NP_009210.1| splicing factor U2AF 65 kDa subunit isoform a [Homo sapiens]'	NaN	NaN	NaN	NaN	7	NaN	NaN	NaN	0	7	7
540	'>gi|66880553|ref|NP_000126.2| Fanconi anemia group A protein isoform a [Homo sapiens]'	NaN	NaN	7	NaN	NaN	NaN	NaN	NaN	0	7	7
541	'>gi|6912398|ref|NP_036218.1| general transcription factor 3C polypeptide 3 isoform 1 [Homo sapiens]'	NaN	NaN	NaN	7	NaN	NaN	NaN	NaN	0	7	7
542	'>gi|71902540|ref|NP_000042.3| serine-protein kinase ATM [Homo sapiens]'	NaN	7	NaN	NaN	NaN	NaN	NaN	NaN	0	7	7
543	'>gi|72534712|ref|NP_001026881.1| endoplasmic reticulum-Golgi intermediate compartment protein 1 [Homo sapiens]'	NaN	NaN	NaN	NaN	NaN	7	NaN	NaN	0	7	7
544	'>gi|7657198|ref|NP_055288.1| probable dimethyladenosine transferase [Homo sapiens]'	NaN	NaN	NaN	NaN	NaN	7	NaN	NaN	0	7	7
545	'>gi|7661786|ref|NP_054884.1| NADH dehydrogenase [ubiquinone] 1 alpha subcomplex assembly factor 4 [Homo sapiens]'	NaN	NaN	NaN	NaN	NaN	NaN	7	NaN	0	7	7
546	'>gi|78042577|ref|NP_060537.3| MAP7 domain-containing protein 1 isoform 1 [Homo sapiens]'	NaN	NaN	7	NaN	NaN	NaN	NaN	NaN	0	7	7
547	'>gi|78482617|ref|NP_001030598.1| general transcription factor 3C polypeptide 2 [Homo sapiens]'	NaN	NaN	NaN	7	NaN	NaN	NaN	NaN	0	7	7
548	'>gi|88900507|ref|NP_001034708.1| protein arginine N-methyltransferase 5 isoform b [Homo sapiens]'	NaN	NaN	NaN	NaN	7	NaN	NaN	NaN	0	7	7
549	'>gi|91208426|ref|NP_006436.3| pre-mRNA-processing-splicing factor 8 [Homo sapiens]'	NaN	NaN	7	NaN	NaN	NaN	NaN	NaN	0	7	7
550	'>gi|93102371|ref|NP_060783.3| protein polybromo-1 [Homo sapiens]'	NaN	NaN	7	NaN	NaN	NaN	NaN	NaN	0	7	7
551	'>gi|665505971|ref|NP_001287783.1| dermcidin isoform 2 preproprotein [Homo sapiens]'	3	NaN	6	5	3	2	4	4	0	6	27
552	'>gi|4506773|ref|NP_002956.1| protein S100-A9 [Homo sapiens]'	2	NaN	4	1	1	6	2	3	0	6	19
553	'>gi|349732256|ref|NP_001231867.1| thioredoxin isoform 2 [Homo sapiens]'	2	NaN	2	NaN	2	NaN	6	2	0	6	14
554	'>gi|24797067|ref|NP_002107.3| HLA class I histocompatibility antigen, A-1 alpha chain precursor [Homo sapiens]'	NaN	NaN	NaN	NaN	6	6	NaN	NaN	0	6	12
555	'>gi|34098946|ref|NP_004550.2| nuclease-sensitive element-binding protein 1 [Homo sapiens]'	NaN	NaN	NaN	NaN	6	6	NaN	NaN	0	6	12
556	'>gi|4759068|ref|NP_004580.1| protein SCO1 homolog, mitochondrial [Homo sapiens]'	NaN	NaN	NaN	NaN	NaN	6	6	NaN	0	6	12
557	'>gi|50592988|ref|NP_003357.2| cytochrome b-c1 complex subunit 2, mitochondrial precursor [Homo sapiens]'	NaN	NaN	NaN	NaN	6	6	NaN	NaN	0	6	12
558	'>gi|4557617|ref|NP_000811.1| growth arrest-specific protein 6 precursor [Homo sapiens]'	NaN	NaN	NaN	6	5	NaN	NaN	NaN	0	6	11
559	'>gi|5031877|ref|NP_005564.1| lamin-B1 isoform 1 [Homo sapiens]'	NaN	NaN	NaN	6	5	NaN	NaN	NaN	0	6	11
560	'>gi|78214522|ref|NP_001030335.1| 60S ribosomal protein L38 [Homo sapiens]'	NaN	NaN	NaN	NaN	NaN	NaN	6	5	0	6	11
561	'>gi|118200335|ref|NP_001071639.1| protein FAM127A [Homo sapiens]'	NaN	NaN	NaN	NaN	NaN	NaN	4	6	0	6	10
562	'>gi|30089954|ref|NP_056541.2| DDB1- and CUL4-associated factor 8 [Homo sapiens]'	NaN	NaN	NaN	6	4	NaN	NaN	NaN	0	6	10
563	'>gi|5453549|ref|NP_006397.1| peroxiredoxin-4 precursor [Homo sapiens]'	NaN	NaN	NaN	NaN	NaN	6	4	NaN	0	6	10
564	'>gi|83641876|ref|NP_061902.2| probable serine carboxypeptidase CPVL precursor [Homo sapiens]'	NaN	NaN	NaN	NaN	3	6	1	NaN	0	6	10
565	'>gi|16554611|ref|NP_112570.2| 28S ribosomal protein S15, mitochondrial [Homo sapiens]'	NaN	NaN	NaN	NaN	NaN	3	6	NaN	0	6	9
566	'>gi|17986001|ref|NP_005505.2| major histocompatibility complex, class I, B precursor [Homo sapiens]'	NaN	NaN	NaN	NaN	3	6	NaN	NaN	0	6	9
567	'''>gi|20070197|ref|NP_005207.2| dolichyl-diphosphooligosaccharide--protein glycosyltransferase 48 kDa subunit precursor [Homo sapi...'' <Preview truncated at 128 characters>'	NaN	NaN	NaN	NaN	3	6	NaN	NaN	0	6	9
568	'>gi|28872765|ref|NP_777360.1| 26S proteasome non-ATPase regulatory subunit 12 isoform 2 [Homo sapiens]'	NaN	NaN	NaN	NaN	6	3	NaN	NaN	0	6	9
569	'''>gi|325651836|ref|NP_003592.3| SWI/SNF-related matrix-associated actin-dependent regulator of chromatin subfamily A member 5 [Ho...'' <Preview truncated at 128 characters>'	NaN	NaN	6	3	NaN	NaN	NaN	NaN	0	6	9
570	'>gi|4506661|ref|NP_000963.1| 60S ribosomal protein L7a [Homo sapiens]'	NaN	NaN	NaN	NaN	NaN	6	3	NaN	0	6	9
571	'>gi|56243583|ref|NP_077005.2| WD repeat-containing protein 18 [Homo sapiens]'	NaN	NaN	NaN	NaN	3	6	NaN	NaN	0	6	9
572	'>gi|665505985|ref|NP_001287829.1| 28S ribosomal protein S34, mitochondrial isoform 1 [Homo sapiens]'	NaN	NaN	NaN	NaN	NaN	3	6	NaN	0	6	9
573	'>gi|4506489|ref|NP_002906.1| replication factor C subunit 3 isoform 1 [Homo sapiens]'	NaN	NaN	NaN	NaN	2	6	NaN	NaN	0	6	8
574	'>gi|4506613|ref|NP_000974.1| 60S ribosomal protein L22 proprotein [Homo sapiens]'	NaN	NaN	NaN	NaN	NaN	NaN	6	2	0	6	8
575	'>gi|4506663|ref|NP_000964.1| 60S ribosomal protein L8 [Homo sapiens]'	NaN	NaN	NaN	NaN	NaN	6	2	NaN	0	6	8
576	'>gi|6041665|ref|NP_006403.2| 1-acyl-sn-glycerol-3-phosphate acyltransferase beta isoform a precursor [Homo sapiens]'	NaN	NaN	NaN	NaN	NaN	2	6	NaN	0	6	8
577	'>gi|134142337|ref|NP_004987.2| multidrug resistance-associated protein 1 [Homo sapiens]'	NaN	NaN	6	1	NaN	NaN	NaN	NaN	0	6	7
578	'''>gi|157388997|ref|NP_001098395.1| protein-L-isoaspartate O-methyltransferase domain-containing protein 2 isoform 2 [Homo sapiens...'' <Preview truncated at 128 characters>'	NaN	NaN	NaN	NaN	1	6	NaN	NaN	0	6	7
579	'>gi|182508169|ref|NP_003864.4| neuropilin-1 isoform a precursor [Homo sapiens]'	NaN	NaN	6	1	NaN	NaN	NaN	NaN	0	6	7
580	'>gi|312284090|ref|NP_001186054.1| COP9 signalosome complex subunit 3 isoform 2 [Homo sapiens]'	NaN	NaN	NaN	NaN	1	6	NaN	NaN	0	6	7
581	'>gi|38372925|ref|NP_940991.1| basigin isoform 2 [Homo sapiens]'	NaN	NaN	NaN	1	NaN	6	NaN	NaN	0	6	7
582	'>gi|4506623|ref|NP_000979.1| 60S ribosomal protein L27 [Homo sapiens]'	NaN	NaN	NaN	NaN	NaN	NaN	6	1	0	6	7
583	'>gi|526253066|ref|NP_001268223.1| zinc finger protein 281 isoform 2 [Homo sapiens]'	NaN	NaN	1	6	NaN	NaN	NaN	NaN	0	6	7
584	'>gi|53759103|ref|NP_006381.2| importin-8 isoform 1 [Homo sapiens]'	NaN	NaN	1	6	NaN	NaN	NaN	NaN	0	6	7
585	'>gi|555943794|ref|NP_001273171.1| general transcription factor 3C polypeptide 1 isoform 2 [Homo sapiens]'	NaN	1	6	NaN	NaN	NaN	NaN	NaN	0	6	7
586	'>gi|557440906|ref|NP_001273515.1| CDP-diacylglycerol--inositol 3-phosphatidyltransferase isoform 3 [Homo sapiens]'	NaN	NaN	NaN	NaN	NaN	1	6	NaN	0	6	7
587	'>gi|578836872|ref|XP_006724172.1| PREDICTED: cdc42 effector protein 1 isoform X3 [Homo sapiens]'	NaN	NaN	NaN	6	NaN	1	NaN	NaN	0	6	7
588	'>gi|5901926|ref|NP_008937.1| cleavage and polyadenylation specificity factor subunit 5 [Homo sapiens]'	NaN	NaN	NaN	NaN	NaN	1	6	NaN	0	6	7
589	'>gi|66933016|ref|NP_000875.2| inosine-5''-monophosphate dehydrogenase 2 [Homo sapiens]'	NaN	NaN	NaN	NaN	6	NaN	1	NaN	0	6	7
590	'>gi|10863945|ref|NP_066964.1| X-ray repair cross-complementing protein 5 [Homo sapiens]'	NaN	NaN	NaN	6	NaN	NaN	NaN	NaN	0	6	6
591	'>gi|109148539|ref|NP_821158.2| gamma-glutamyltransferase 7 [Homo sapiens]'	NaN	NaN	NaN	6	NaN	NaN	NaN	NaN	0	6	6
592	'>gi|110578649|ref|NP_065976.2| VWFA and cache domain-containing protein 1 isoform 1 [Homo sapiens]'	NaN	NaN	6	NaN	NaN	NaN	NaN	NaN	0	6	6
593	'>gi|112420977|ref|NP_036430.1| cullin-associated NEDD8-dissociated protein 2 isoform 2 [Homo sapiens]'	NaN	NaN	6	NaN	NaN	NaN	NaN	NaN	0	6	6
594	'>gi|117938759|ref|NP_536350.2| protein GNAS isoform XLas [Homo sapiens]'	NaN	NaN	NaN	NaN	NaN	6	NaN	NaN	0	6	6
595	'>gi|134288884|ref|NP_001077083.1| probable glutamate--tRNA ligase, mitochondrial [Homo sapiens]'	NaN	NaN	NaN	NaN	6	NaN	NaN	NaN	0	6	6
596	'>gi|144226847|ref|NP_056126.1| obscurin-like protein 1 isoform 1 precursor [Homo sapiens]'	NaN	NaN	NaN	6	NaN	NaN	NaN	NaN	0	6	6
597	'>gi|148727341|ref|NP_009109.3| serine-threonine kinase receptor-associated protein [Homo sapiens]'	NaN	NaN	NaN	NaN	NaN	6	NaN	NaN	0	6	6
598	'>gi|149158696|ref|NP_001092004.1| large proline-rich protein BAG6 isoform b [Homo sapiens]'	NaN	NaN	6	NaN	NaN	NaN	NaN	NaN	0	6	6
599	'>gi|156119605|ref|NP_036336.2| general transcription factor 3C polypeptide 4 [Homo sapiens]'	NaN	NaN	NaN	6	NaN	NaN	NaN	NaN	0	6	6
600	'>gi|16751921|ref|NP_444513.1| dermcidin isoform 1 preproprotein [Homo sapiens]'	NaN	6	NaN	NaN	NaN	NaN	NaN	NaN	0	6	6
601	'>gi|18860916|ref|NP_036387.2| 5''-3'' exoribonuclease 2 [Homo sapiens]'	NaN	NaN	NaN	6	NaN	NaN	NaN	NaN	0	6	6
602	'>gi|192449449|ref|NP_071349.3| ubiquitin-conjugating enzyme E2 O [Homo sapiens]'	NaN	NaN	6	NaN	NaN	NaN	NaN	NaN	0	6	6
603	'>gi|19924129|ref|NP_005723.2| DNA repair protein RAD50 [Homo sapiens]'	NaN	NaN	6	NaN	NaN	NaN	NaN	NaN	0	6	6
604	'>gi|21687129|ref|NP_660309.1| nudC domain-containing protein 2 [Homo sapiens]'	NaN	NaN	NaN	NaN	NaN	NaN	6	NaN	0	6	6
605	'>gi|217330646|ref|NP_006704.3| activated RNA polymerase II transcriptional coactivator p15 [Homo sapiens]'	NaN	NaN	NaN	NaN	NaN	NaN	6	NaN	0	6	6
606	'>gi|221316632|ref|NP_001137534.1| coatomer subunit beta [Homo sapiens]'	NaN	NaN	NaN	6	NaN	NaN	NaN	NaN	0	6	6
607	'>gi|221316723|ref|NP_078938.2| N-acetyltransferase 10 isoform a [Homo sapiens]'	NaN	NaN	NaN	6	NaN	NaN	NaN	NaN	0	6	6
608	'>gi|222136639|ref|NP_005947.3| C-1-tetrahydrofolate synthase, cytoplasmic [Homo sapiens]'	NaN	NaN	NaN	6	NaN	NaN	NaN	NaN	0	6	6
609	'>gi|226342869|ref|NP_001139686.1| TBC1 domain family member 15 isoform 2 [Homo sapiens]'	NaN	NaN	NaN	6	NaN	NaN	NaN	NaN	0	6	6
610	'>gi|237681111|ref|NP_001153706.1| sodium/potassium-transporting ATPase subunit alpha-1 isoform d [Homo sapiens]'	NaN	NaN	6	NaN	NaN	NaN	NaN	NaN	0	6	6
611	'>gi|260763955|ref|NP_057049.5| NADH dehydrogenase [ubiquinone] 1 alpha subcomplex subunit 13 [Homo sapiens]'	NaN	NaN	NaN	NaN	NaN	NaN	6	NaN	0	6	6
612	'>gi|261824035|ref|NP_060285.2| HAUS augmin-like complex subunit 4 isoform 1 [Homo sapiens]'	NaN	NaN	NaN	NaN	NaN	6	NaN	NaN	0	6	6
613	'>gi|293336691|ref|NP_001518.3| histone deacetylase 2 [Homo sapiens]'	NaN	NaN	NaN	NaN	6	NaN	NaN	NaN	0	6	6
614	'>gi|311771641|ref|NP_001185708.1| cullin-2 isoform b [Homo sapiens]'	NaN	NaN	NaN	6	NaN	NaN	NaN	NaN	0	6	6
615	'>gi|332635057|ref|NP_001193870.1| protein FAM115A isoform 3 [Homo sapiens]'	NaN	NaN	NaN	6	NaN	NaN	NaN	NaN	0	6	6
616	'>gi|33469919|ref|NP_005905.2| DNA replication licensing factor MCM4 [Homo sapiens]'	NaN	NaN	NaN	6	NaN	NaN	NaN	NaN	0	6	6
617	'>gi|335334964|ref|NP_001229417.1| zinc finger SWIM domain-containing protein 8 isoform 3 [Homo sapiens]'	NaN	NaN	6	NaN	NaN	NaN	NaN	NaN	0	6	6
618	'>gi|34147637|ref|NP_006824.2| COP9 signalosome complex subunit 6 [Homo sapiens]'	NaN	NaN	NaN	NaN	NaN	6	NaN	NaN	0	6	6
619	'>gi|341604768|ref|NP_001230059.1| 60S ribosomal protein L13 isoform 2 [Homo sapiens]'	NaN	NaN	NaN	NaN	NaN	NaN	6	NaN	0	6	6
620	'>gi|34485722|ref|NP_002258.2| importin subunit alpha-4 [Homo sapiens]'	NaN	NaN	NaN	NaN	6	NaN	NaN	NaN	0	6	6
621	'>gi|345842524|ref|NP_001230937.1| kinesin-like protein KIF1A isoform 1 [Homo sapiens]'	NaN	NaN	6	NaN	NaN	NaN	NaN	NaN	0	6	6
622	'>gi|378744165|ref|NP_001243755.1| RNA polymerase II-associated factor 1 homolog isoform 2 [Homo sapiens]'	NaN	NaN	NaN	6	NaN	NaN	NaN	NaN	0	6	6
623	'>gi|38045913|ref|NP_937818.1| nucleoside diphosphate kinase A isoform a [Homo sapiens]'	NaN	NaN	NaN	NaN	NaN	6	NaN	NaN	0	6	6
624	'>gi|386642862|ref|NP_001245367.1| threonine--tRNA ligase, cytoplasmic isoform 2 [Homo sapiens]'	NaN	NaN	NaN	6	NaN	NaN	NaN	NaN	0	6	6
625	'>gi|395132450|ref|NP_001257420.1| 60S ribosomal protein L13a isoform 2 [Homo sapiens]'	NaN	NaN	NaN	NaN	NaN	6	NaN	NaN	0	6	6
626	'>gi|40217805|ref|NP_078930.3| polynucleotide 5''-hydroxyl-kinase NOL9 [Homo sapiens]'	NaN	NaN	NaN	6	NaN	NaN	NaN	NaN	0	6	6
627	'>gi|41281447|ref|NP_055529.2| intraflagellar transport protein 140 homolog [Homo sapiens]'	NaN	NaN	6	NaN	NaN	NaN	NaN	NaN	0	6	6
628	'''>gi|41327781|ref|NP_951032.1| NADH dehydrogenase [ubiquinone] 1 alpha subcomplex assembly factor 3 isoform a precursor [Homo sap...'' <Preview truncated at 128 characters>'	NaN	NaN	NaN	NaN	NaN	NaN	6	NaN	0	6	6
629	'>gi|4502167|ref|NP_000475.1| amyloid beta A4 protein isoform a precursor [Homo sapiens]'	NaN	NaN	6	NaN	NaN	NaN	NaN	NaN	0	6	6
630	'>gi|4503513|ref|NP_003748.1| eukaryotic translation initiation factor 3 subunit I [Homo sapiens]'	NaN	NaN	NaN	NaN	NaN	6	NaN	NaN	0	6	6
631	'>gi|4504041|ref|NP_002061.1| guanine nucleotide-binding protein G(i) subunit alpha-2 isoform 1 [Homo sapiens]'	NaN	NaN	NaN	NaN	NaN	6	NaN	NaN	0	6	6
632	'>gi|4504715|ref|NP_003810.1| polyadenylate-binding protein 4 isoform 2 [Homo sapiens]'	NaN	NaN	NaN	6	NaN	NaN	NaN	NaN	0	6	6
633	'>gi|4506217|ref|NP_002805.1| 26S proteasome non-ATPase regulatory subunit 10 isoform 1 [Homo sapiens]'	NaN	NaN	NaN	NaN	NaN	NaN	6	NaN	0	6	6
634	'>gi|46519147|ref|NP_060217.1| ankyrin repeat and KH domain-containing protein 1 isoform 1 [Homo sapiens]'	NaN	6	NaN	NaN	NaN	NaN	NaN	NaN	0	6	6
635	'>gi|4758032|ref|NP_004757.1| coatomer subunit beta'' [Homo sapiens]'	NaN	NaN	NaN	6	NaN	NaN	NaN	NaN	0	6	6
636	'>gi|4758216|ref|NP_004413.1| segment polarity protein dishevelled homolog DVL-2 [Homo sapiens]'	NaN	NaN	NaN	6	NaN	NaN	NaN	NaN	0	6	6
637	'>gi|485836756|ref|NP_001264890.1| stromal interaction molecule 1 isoform 1 precursor [Homo sapiens]'	NaN	NaN	NaN	6	NaN	NaN	NaN	NaN	0	6	6
638	'>gi|5031569|ref|NP_005727.1| alpha-centractin [Homo sapiens]'	NaN	NaN	NaN	NaN	NaN	6	NaN	NaN	0	6	6
639	'>gi|503774357|ref|NP_001265139.1| nuclear pore complex protein Nup153 isoform 3 [Homo sapiens]'	NaN	NaN	6	NaN	NaN	NaN	NaN	NaN	0	6	6
640	'>gi|51477721|ref|NP_001003811.1| testis-expressed sequence 11 protein isoform 1 [Homo sapiens]'	NaN	NaN	NaN	NaN	NaN	NaN	6	NaN	0	6	6
641	'>gi|530379378|ref|XP_005248599.1| PREDICTED: phosphatidylinositol 3-kinase regulatory subunit alpha isoform X1 [Homo sapiens]'	NaN	NaN	NaN	6	NaN	NaN	NaN	NaN	0	6	6
642	'>gi|530389315|ref|XP_005251117.1| PREDICTED: 14-3-3 protein zeta/delta isoform X1 [Homo sapiens]'	NaN	NaN	NaN	NaN	NaN	6	NaN	NaN	0	6	6
643	'>gi|57634534|ref|NP_055950.1| nuclear pore complex protein Nup205 [Homo sapiens]'	NaN	NaN	6	NaN	NaN	NaN	NaN	NaN	0	6	6
644	'>gi|57634536|ref|NP_055970.1| la-related protein 4B [Homo sapiens]'	NaN	NaN	NaN	6	NaN	NaN	NaN	NaN	0	6	6
645	'>gi|578798836|ref|XP_006710602.1| PREDICTED: microtubule-actin cross-linking factor 1 isoform X28 [Homo sapiens]'	NaN	6	NaN	NaN	NaN	NaN	NaN	NaN	0	6	6
646	'>gi|578799561|ref|XP_006710875.1| PREDICTED: sortilin isoform X4 [Homo sapiens]'	NaN	NaN	NaN	6	NaN	NaN	NaN	NaN	0	6	6
647	'>gi|578808942|ref|XP_006714215.1| PREDICTED: WD repeat and FYVE domain-containing protein 3 isoform X3 [Homo sapiens]'	NaN	6	NaN	NaN	NaN	NaN	NaN	NaN	0	6	6
648	'>gi|58761544|ref|NP_001009999.1| lysine-specific histone demethylase 1A isoform a [Homo sapiens]'	NaN	NaN	NaN	6	NaN	NaN	NaN	NaN	0	6	6
649	'>gi|7661960|ref|NP_055523.1| kinetochore-associated protein 1 [Homo sapiens]'	NaN	NaN	6	NaN	NaN	NaN	NaN	NaN	0	6	6
650	'>gi|7662310|ref|NP_055623.1| FERM, RhoGEF and pleckstrin domain-containing protein 2 isoform a [Homo sapiens]'	NaN	NaN	NaN	6	NaN	NaN	NaN	NaN	0	6	6
651	'>gi|7706343|ref|NP_057146.1| mitotic spindle-associated MMXD complex subunit MIP18 [Homo sapiens]'	NaN	NaN	NaN	NaN	NaN	NaN	6	NaN	0	6	6
652	'>gi|7706457|ref|NP_057332.1| A-kinase anchor protein 11 [Homo sapiens]'	NaN	NaN	6	NaN	NaN	NaN	NaN	NaN	0	6	6
653	'>gi|13435361|ref|NP_077739.1| desmocollin-1 isoform Dsc1a preproprotein [Homo sapiens]'	4	3	3	4	NaN	2	5	NaN	0	5	21
654	'>gi|50592996|ref|NP_006077.2| tubulin beta-3 chain isoform 1 [Homo sapiens]'	2	1	1	1	5	3	NaN	NaN	0	5	13
655	'''>gi|511630715|ref|NP_001265432.1| dolichyl-diphosphooligosaccharide--protein glycosyltransferase subunit STT3A isoform a [Homo s...'' <Preview truncated at 128 characters>'	NaN	NaN	NaN	3	5	4	NaN	NaN	0	5	12
656	'>gi|4502337|ref|NP_001176.1| zinc-alpha-2-glycoprotein precursor [Homo sapiens]'	2	3	5	1	NaN	NaN	NaN	NaN	0	5	11
657	'>gi|544711041|ref|NP_001269836.1| T-complex protein 1 subunit theta isoform 2 [Homo sapiens]'	2	1	3	NaN	NaN	5	NaN	NaN	0	5	11
658	'>gi|4505357|ref|NP_002480.1| NADH dehydrogenase [ubiquinone] 1 alpha subcomplex subunit 4 [Homo sapiens]'	NaN	NaN	NaN	NaN	NaN	1	4	5	0	5	10
659	'>gi|5454064|ref|NP_006319.1| RNA-binding protein 14 isoform 1 [Homo sapiens]'	NaN	NaN	NaN	5	5	NaN	NaN	NaN	0	5	10
660	'>gi|551411917|ref|NP_001272478.1| DBF4-type zinc finger-containing protein 2 isoform 2 [Homo sapiens]'	NaN	2	3	5	NaN	NaN	NaN	NaN	0	5	10
661	'>gi|284795266|ref|NP_067026.3| signal recognition particle receptor subunit beta [Homo sapiens]'	NaN	NaN	NaN	NaN	NaN	4	5	NaN	0	5	9
662	'>gi|358030308|ref|NP_001239589.1| band 4.1-like protein 2 isoform d [Homo sapiens]'	NaN	NaN	5	4	NaN	NaN	NaN	NaN	0	5	9
663	'>gi|4504771|ref|NP_002203.1| eukaryotic translation initiation factor 6 isoform a [Homo sapiens]'	NaN	NaN	NaN	NaN	NaN	4	5	NaN	0	5	9
664	'>gi|4506685|ref|NP_001008.1| 40S ribosomal protein S13 [Homo sapiens]'	NaN	NaN	NaN	NaN	NaN	4	5	NaN	0	5	9
665	'>gi|4506699|ref|NP_001015.1| 40S ribosomal protein S21 [Homo sapiens]'	NaN	NaN	NaN	NaN	NaN	NaN	4	5	0	5	9
666	'>gi|13129110|ref|NP_077007.1| methylosome protein 50 [Homo sapiens]'	NaN	NaN	NaN	NaN	3	5	NaN	NaN	0	5	8
667	'>gi|14149657|ref|NP_055787.1| transcription factor 25 [Homo sapiens]'	NaN	NaN	NaN	5	3	NaN	NaN	NaN	0	5	8
668	'>gi|153252132|ref|NP_001093163.1| 60S ribosomal protein L31 isoform 3 [Homo sapiens]'	NaN	NaN	NaN	NaN	NaN	1	5	2	0	5	8
669	'>gi|169404009|ref|NP_003135.2| translocon-associated protein subunit alpha isoform 1 precursor [Homo sapiens]'	NaN	NaN	NaN	NaN	3	5	NaN	NaN	0	5	8
670	'>gi|21361875|ref|NP_116249.2| protein LTV1 homolog [Homo sapiens]'	NaN	1	NaN	5	1	NaN	NaN	1	0	5	8
671	'>gi|226371704|ref|NP_076415.3| zinc finger and SCAN domain-containing protein 18 isoform 3 [Homo sapiens]'	NaN	NaN	NaN	5	3	NaN	NaN	NaN	0	5	8
672	'>gi|33239451|ref|NP_872590.1| proliferating cell nuclear antigen [Homo sapiens]'	NaN	NaN	NaN	NaN	NaN	3	5	NaN	0	5	8
673	'>gi|4502491|ref|NP_001203.1| complement component 1 Q subcomponent-binding protein, mitochondrial precursor [Homo sapiens]'	NaN	NaN	NaN	NaN	NaN	5	3	NaN	0	5	8
674	'''>gi|4503523|ref|NP_003744.1| eukaryotic translation initiation factor 3 subunit D {ECO:0000255|HAMAP-Rule:MF_03003} [Homo sapien...'' <Preview truncated at 128 characters>'	NaN	NaN	NaN	3	5	NaN	NaN	NaN	0	5	8
675	'>gi|5174449|ref|NP_006017.1| histone H1x [Homo sapiens]'	1	NaN	NaN	NaN	NaN	5	2	NaN	0	5	8
676	'>gi|5292161|ref|NP_002801.1| 26S proteasome non-ATPase regulatory subunit 4 [Homo sapiens]'	NaN	NaN	NaN	NaN	5	3	NaN	NaN	0	5	8
677	'>gi|530412640|ref|XP_005257621.1| PREDICTED: 60S ribosomal protein L19 isoform X1 [Homo sapiens]'	NaN	NaN	NaN	NaN	NaN	3	5	NaN	0	5	8
678	'>gi|21071032|ref|NP_057306.2| probable ATP-dependent RNA helicase DDX41 [Homo sapiens]'	NaN	NaN	NaN	2	5	NaN	NaN	NaN	0	5	7
679	'>gi|24638433|ref|NP_056146.1| nicastrin isoform 1 precursor [Homo sapiens]'	NaN	NaN	2	5	NaN	NaN	NaN	NaN	0	5	7
680	'>gi|4506671|ref|NP_000995.1| 60S acidic ribosomal protein P2 [Homo sapiens]'	NaN	NaN	NaN	NaN	NaN	2	5	NaN	0	5	7
681	'>gi|52426743|ref|NP_006098.2| luc7-like protein 3 [Homo sapiens]'	5	NaN	NaN	NaN	2	NaN	NaN	NaN	0	5	7
682	'>gi|68160922|ref|NP_001020242.1| 40S ribosomal protein S14 [Homo sapiens]'	NaN	NaN	NaN	NaN	NaN	2	5	NaN	0	5	7
683	'>gi|73466520|ref|NP_001026976.1| fatty aldehyde dehydrogenase isoform 1 [Homo sapiens]'	NaN	NaN	NaN	NaN	5	2	NaN	NaN	0	5	7
684	'>gi|7705805|ref|NP_057118.1| 28S ribosomal protein S2, mitochondrial [Homo sapiens]'	NaN	NaN	NaN	NaN	NaN	5	2	NaN	0	5	7
685	'>gi|13236579|ref|NP_077306.1| long-chain fatty acid transport protein 3 [Homo sapiens]'	NaN	NaN	NaN	5	1	NaN	NaN	NaN	0	5	6
686	'>gi|21361565|ref|NP_001679.2| ATP synthase F(0) complex subunit B1, mitochondrial precursor [Homo sapiens]'	NaN	NaN	NaN	NaN	NaN	1	5	NaN	0	5	6
687	'>gi|24308324|ref|NP_115604.1| fatty acyl-CoA reductase 1 [Homo sapiens]'	NaN	NaN	NaN	NaN	5	1	NaN	NaN	0	5	6
688	'>gi|32189371|ref|NP_060945.2| transmembrane protein 165 precursor [Homo sapiens]'	NaN	NaN	NaN	NaN	1	5	NaN	NaN	0	5	6
689	'>gi|4503729|ref|NP_002005.1| peptidyl-prolyl cis-trans isomerase FKBP4 [Homo sapiens]'	NaN	NaN	NaN	NaN	5	1	NaN	NaN	0	5	6
690	'>gi|4885379|ref|NP_005312.1| histone H1.4 [Homo sapiens]'	NaN	NaN	NaN	NaN	5	1	NaN	NaN	0	5	6
691	'>gi|5032027|ref|NP_005601.1| histone-binding protein RBBP4 isoform a [Homo sapiens]'	NaN	NaN	NaN	1	NaN	5	NaN	NaN	0	5	6
692	'>gi|62198237|ref|NP_006222.2| DNA polymerase epsilon catalytic subunit A [Homo sapiens]'	NaN	1	5	NaN	NaN	NaN	NaN	NaN	0	5	6
693	'>gi|102467481|ref|NP_060421.2| sphingomyelin phosphodiesterase 4 isoform 2 [Homo sapiens]'	NaN	NaN	NaN	5	NaN	NaN	NaN	NaN	0	5	5
694	'>gi|106775678|ref|NP_001035807.1| histone H2A type 2-A [Homo sapiens]'	NaN	NaN	NaN	NaN	NaN	NaN	5	NaN	0	5	5
695	'>gi|116235474|ref|NP_443134.2| serine/threonine-protein kinase 11-interacting protein [Homo sapiens]'	NaN	NaN	5	NaN	NaN	NaN	NaN	NaN	0	5	5
696	'>gi|116812586|ref|NP_060230.5| condensin-2 complex subunit G2 isoform a [Homo sapiens]'	NaN	NaN	NaN	5	NaN	NaN	NaN	NaN	0	5	5
697	'>gi|126032350|ref|NP_001075109.1| DNA-dependent protein kinase catalytic subunit isoform 2 [Homo sapiens]'	NaN	NaN	NaN	5	NaN	NaN	NaN	NaN	0	5	5
698	'>gi|14165274|ref|NP_115786.1| protein Hook homolog 3 [Homo sapiens]'	NaN	NaN	NaN	5	NaN	NaN	NaN	NaN	0	5	5
699	'>gi|14211540|ref|NP_066014.1| putative helicase MOV-10 isoform 1 [Homo sapiens]'	NaN	NaN	NaN	5	NaN	NaN	NaN	NaN	0	5	5
700	'>gi|145580626|ref|NP_976328.2| transcription factor E2F7 [Homo sapiens]'	NaN	NaN	NaN	5	NaN	NaN	NaN	NaN	0	5	5
701	'>gi|148727331|ref|NP_001092006.1| ubiquitin carboxyl-terminal hydrolase 5 isoform 1 [Homo sapiens]'	NaN	NaN	NaN	5	NaN	NaN	NaN	NaN	0	5	5
702	'>gi|154350241|ref|NP_065073.3| brefeldin A-inhibited guanine nucleotide-exchange protein 3 [Homo sapiens]'	NaN	NaN	5	NaN	NaN	NaN	NaN	NaN	0	5	5
703	'>gi|154355000|ref|NP_003676.2| far upstream element-binding protein 2 [Homo sapiens]'	NaN	NaN	NaN	5	NaN	NaN	NaN	NaN	0	5	5
704	'>gi|156546890|ref|NP_079225.5| protein WWC2 [Homo sapiens]'	NaN	NaN	5	NaN	NaN	NaN	NaN	NaN	0	5	5
705	'>gi|16117789|ref|NP_296374.1| 60S ribosomal protein L34 [Homo sapiens]'	NaN	NaN	NaN	NaN	NaN	NaN	5	NaN	0	5	5
706	'>gi|16117794|ref|NP_056229.2| 60S ribosomal protein L36 [Homo sapiens]'	NaN	NaN	NaN	NaN	NaN	NaN	5	NaN	0	5	5
707	'>gi|167614488|ref|NP_056342.3| TBC1 domain family member 10B [Homo sapiens]'	NaN	NaN	NaN	5	NaN	NaN	NaN	NaN	0	5	5
708	'>gi|201860300|ref|NP_003968.2| AH receptor-interacting protein [Homo sapiens]'	NaN	NaN	NaN	NaN	NaN	5	NaN	NaN	0	5	5
709	'>gi|21361454|ref|NP_037460.2| pyrroline-5-carboxylate reductase 2 isoform 1 [Homo sapiens]'	NaN	NaN	NaN	NaN	NaN	5	NaN	NaN	0	5	5
710	'>gi|214010149|ref|NP_001135741.1| vitamin K-dependent gamma-carboxylase isoform 2 [Homo sapiens]'	NaN	NaN	NaN	5	NaN	NaN	NaN	NaN	0	5	5
711	'>gi|216548223|ref|NP_055664.3| synaptic vesicle glycoprotein 2A isoform 1 [Homo sapiens]'	NaN	NaN	NaN	5	NaN	NaN	NaN	NaN	0	5	5
712	'>gi|218749883|ref|NP_057303.2| endoplasmic reticulum mannosyl-oligosaccharide 1,2-alpha-mannosidase [Homo sapiens]'	NaN	NaN	NaN	5	NaN	NaN	NaN	NaN	0	5	5
713	'>gi|219555712|ref|NP_001137234.1| eukaryotic translation initiation factor 5A-1 isoform B [Homo sapiens]'	NaN	NaN	NaN	NaN	NaN	NaN	5	NaN	0	5	5
714	'>gi|222352111|ref|NP_115766.3| MKI67 FHA domain-interacting nucleolar phosphoprotein [Homo sapiens]'	NaN	NaN	NaN	NaN	NaN	5	NaN	NaN	0	5	5
715	'>gi|224028246|ref|NP_001138881.1| non-POU domain-containing octamer-binding protein isoform 1 [Homo sapiens]'	NaN	NaN	NaN	NaN	5	NaN	NaN	NaN	0	5	5
716	'>gi|267844813|ref|NP_001161210.1| neuron navigator 1 isoform 2 [Homo sapiens]'	NaN	NaN	5	NaN	NaN	NaN	NaN	NaN	0	5	5
717	'>gi|291621664|ref|NP_001167589.1| RNA-binding protein MEX3D isoform 2 [Homo sapiens]'	NaN	NaN	NaN	5	NaN	NaN	NaN	NaN	0	5	5
718	'>gi|29789283|ref|NP_115544.1| WD repeat-containing protein 75 [Homo sapiens]'	NaN	NaN	NaN	5	NaN	NaN	NaN	NaN	0	5	5
719	'>gi|29826287|ref|NP_065142.2| 39S ribosomal protein L47, mitochondrial isoform a [Homo sapiens]'	NaN	NaN	NaN	NaN	NaN	NaN	5	NaN	0	5	5
720	'''>gi|313747584|ref|NP_001186308.1| Golgi-specific brefeldin A-resistance guanine nucleotide exchange factor 1 isoform 3 [Homo sap...'' <Preview truncated at 128 characters>'	NaN	NaN	5	NaN	NaN	NaN	NaN	NaN	0	5	5
721	'>gi|31652236|ref|NP_001904.2| protein CASP isoform b [Homo sapiens]'	NaN	NaN	NaN	5	NaN	NaN	NaN	NaN	0	5	5
722	'>gi|316983124|ref|NP_066357.2| 60S ribosomal protein L36a isoform a [Homo sapiens]'	NaN	NaN	NaN	NaN	NaN	NaN	5	NaN	0	5	5
723	'>gi|32189392|ref|NP_005800.3| peroxiredoxin-2 [Homo sapiens]'	NaN	NaN	NaN	NaN	NaN	NaN	5	NaN	0	5	5
724	'>gi|372622373|ref|NP_001243241.1| serine/threonine-protein kinase 3 isoform 2 [Homo sapiens]'	NaN	NaN	NaN	NaN	5	NaN	NaN	NaN	0	5	5
725	'>gi|379030588|ref|NP_001243778.1| DNA polymerase delta catalytic subunit [Homo sapiens]'	NaN	NaN	5	NaN	NaN	NaN	NaN	NaN	0	5	5
726	'>gi|38027923|ref|NP_006828.2| COP9 signalosome complex subunit 5 [Homo sapiens]'	NaN	NaN	NaN	NaN	NaN	5	NaN	NaN	0	5	5
727	'>gi|38044290|ref|NP_060082.2| zinc finger CCHC domain-containing protein 8 [Homo sapiens]'	NaN	NaN	NaN	5	NaN	NaN	NaN	NaN	0	5	5
728	'>gi|39652628|ref|NP_055427.2| constitutive coactivator of PPAR-gamma-like protein 1 isoform a [Homo sapiens]'	NaN	NaN	5	NaN	NaN	NaN	NaN	NaN	0	5	5
729	'>gi|39930517|ref|NP_612361.1| atherin [Homo sapiens]'	NaN	NaN	NaN	5	NaN	NaN	NaN	NaN	0	5	5
730	'>gi|40805827|ref|NP_955476.1| coatomer subunit epsilon isoform c [Homo sapiens]'	NaN	NaN	NaN	NaN	NaN	5	NaN	NaN	0	5	5
731	'>gi|42716295|ref|NP_115664.2| UAP56-interacting factor isoform 1 [Homo sapiens]'	NaN	NaN	NaN	NaN	NaN	5	NaN	NaN	0	5	5
732	'>gi|4502193|ref|NP_001645.1| serine/threonine-protein kinase A-Raf isoform 1 [Homo sapiens]'	NaN	NaN	NaN	NaN	5	NaN	NaN	NaN	0	5	5
733	'>gi|4502227|ref|NP_001168.1| ADP-ribosylation factor-like protein 1 isoform 1 [Homo sapiens]'	NaN	NaN	NaN	NaN	NaN	NaN	5	NaN	0	5	5
734	'>gi|4502981|ref|NP_001852.1| cytochrome c oxidase subunit 4 isoform 1, mitochondrial precursor [Homo sapiens]'	NaN	NaN	NaN	NaN	NaN	NaN	5	NaN	0	5	5
735	'>gi|4504341|ref|NP_003633.1| histone acetyltransferase type B catalytic subunit [Homo sapiens]'	NaN	NaN	NaN	NaN	5	NaN	NaN	NaN	0	5	5
736	'>gi|4505371|ref|NP_002487.1| NADH dehydrogenase [ubiquinone] iron-sulfur protein 8, mitochondrial precursor [Homo sapiens]'	NaN	NaN	NaN	NaN	NaN	NaN	5	NaN	0	5	5
737	'>gi|4505939|ref|NP_000928.1| DNA-directed RNA polymerase II subunit RPB1 [Homo sapiens]'	NaN	NaN	5	NaN	NaN	NaN	NaN	NaN	0	5	5
738	'>gi|4506091|ref|NP_002739.1| mitogen-activated protein kinase 6 [Homo sapiens]'	NaN	NaN	NaN	5	NaN	NaN	NaN	NaN	0	5	5
739	'>gi|4506195|ref|NP_002785.1| proteasome subunit beta type-2 isoform 1 [Homo sapiens]'	NaN	NaN	NaN	NaN	NaN	NaN	5	NaN	0	5	5
740	'>gi|47458811|ref|NP_998814.1| sideroflexin-4 [Homo sapiens]'	NaN	NaN	NaN	NaN	NaN	5	NaN	NaN	0	5	5
741	'>gi|4757812|ref|NP_004880.1| ATP synthase subunit f, mitochondrial isoform 2a [Homo sapiens]'	NaN	NaN	NaN	NaN	NaN	NaN	5	NaN	0	5	5
742	'>gi|47933339|ref|NP_073605.4| putative RNA-binding protein 15 isoform 1 [Homo sapiens]'	NaN	NaN	NaN	5	NaN	NaN	NaN	NaN	0	5	5
743	'>gi|4826730|ref|NP_004949.1| serine/threonine-protein kinase mTOR [Homo sapiens]'	NaN	NaN	5	NaN	NaN	NaN	NaN	NaN	0	5	5
744	'>gi|51093832|ref|NP_056450.2| GTPase-activating protein and VPS9 domain-containing protein 1 isoform 4 [Homo sapiens]'	NaN	NaN	5	NaN	NaN	NaN	NaN	NaN	0	5	5
745	'>gi|51479152|ref|NP_001003785.1| ATP synthase subunit d, mitochondrial isoform b [Homo sapiens]'	NaN	NaN	NaN	NaN	NaN	NaN	5	NaN	0	5	5
746	'>gi|530380502|ref|XP_005268480.1| PREDICTED: glucocorticoid receptor isoform X5 [Homo sapiens]'	NaN	NaN	NaN	5	NaN	NaN	NaN	NaN	0	5	5
747	'>gi|530381044|ref|XP_005265966.1| PREDICTED: SUMO-interacting motif-containing protein 1 isoform X1 [Homo sapiens]'	NaN	NaN	NaN	5	NaN	NaN	NaN	NaN	0	5	5
748	'>gi|530400971|ref|XP_005269273.1| PREDICTED: UPF0444 transmembrane protein C12orf23 isoform X1 [Homo sapiens]'	NaN	NaN	NaN	NaN	NaN	NaN	5	NaN	0	5	5
749	'>gi|531990816|ref|NP_001269091.1| F-actin-capping protein subunit beta isoform 4 [Homo sapiens]'	NaN	NaN	NaN	NaN	NaN	5	NaN	NaN	0	5	5
750	'>gi|533112473|ref|NP_001269201.1| set1/Ash2 histone methyltransferase complex subunit ASH2 isoform d [Homo sapiens]'	NaN	NaN	NaN	5	NaN	NaN	NaN	NaN	0	5	5
751	'>gi|54112403|ref|NP_060250.2| chromodomain-helicase-DNA-binding protein 7 [Homo sapiens]'	NaN	5	NaN	NaN	NaN	NaN	NaN	NaN	0	5	5
752	'>gi|543173169|ref|NP_001269468.1| guanine nucleotide-binding protein G(I)/G(S)/G(T) subunit beta-1 isoform 1 [Homo sapiens]'	NaN	NaN	NaN	NaN	NaN	5	NaN	NaN	0	5	5
753	'>gi|544711292|ref|NP_001269867.1| SCL-interrupting locus protein isoform 4 [Homo sapiens]'	NaN	NaN	5	NaN	NaN	NaN	NaN	NaN	0	5	5
754	'>gi|55749531|ref|NP_006833.2| splicing factor 3B subunit 2 [Homo sapiens]'	NaN	NaN	5	NaN	NaN	NaN	NaN	NaN	0	5	5
755	'>gi|5729840|ref|NP_006650.1| gamma-tubulin complex component 2 isoform 2 [Homo sapiens]'	NaN	NaN	NaN	5	NaN	NaN	NaN	NaN	0	5	5
756	'>gi|578801453|ref|XP_006711586.1| PREDICTED: tropomyosin alpha-3 chain isoform X9 [Homo sapiens]'	NaN	NaN	NaN	NaN	NaN	5	NaN	NaN	0	5	5
757	'>gi|578835525|ref|XP_006723678.1| PREDICTED: protein-glutamine gamma-glutamyltransferase E isoform X1 [Homo sapiens]'	5	NaN	NaN	NaN	NaN	NaN	NaN	NaN	0	5	5
758	'>gi|6005860|ref|NP_009140.1| 60S ribosomal protein L35 [Homo sapiens]'	NaN	NaN	NaN	NaN	NaN	NaN	5	NaN	0	5	5
759	'>gi|6005942|ref|NP_009057.1| transitional endoplasmic reticulum ATPase [Homo sapiens]'	NaN	NaN	NaN	5	NaN	NaN	NaN	NaN	0	5	5
760	'>gi|609876591|ref|NP_001278340.1| protein SON isoform E [Homo sapiens]'	5	NaN	NaN	NaN	NaN	NaN	NaN	NaN	0	5	5
761	'>gi|62988322|ref|NP_003300.1| testis-specific Y-encoded-like protein 1 [Homo sapiens]'	NaN	NaN	NaN	NaN	5	NaN	NaN	NaN	0	5	5
762	'>gi|662236737|ref|NP_001284529.1| hsp70-binding protein 1 isoform 1 [Homo sapiens]'	NaN	NaN	NaN	NaN	NaN	5	NaN	NaN	0	5	5
763	'>gi|663071059|ref|NP_001284634.1| latrophilin-2 isoform 2 preproprotein [Homo sapiens]'	NaN	NaN	5	NaN	NaN	NaN	NaN	NaN	0	5	5
764	'>gi|663429546|ref|NP_001287699.1| lysophospholipase-like protein 1 isoform c [Homo sapiens]'	NaN	NaN	NaN	NaN	NaN	NaN	5	NaN	0	5	5
765	'>gi|666637991|ref|NP_001288013.1| rho guanine nucleotide exchange factor 12 isoform 3 [Homo sapiens]'	NaN	NaN	5	NaN	NaN	NaN	NaN	NaN	0	5	5
766	'>gi|7656952|ref|NP_055227.1| calcyclin-binding protein isoform 1 [Homo sapiens]'	NaN	NaN	NaN	NaN	NaN	5	NaN	NaN	0	5	5
767	'>gi|7657013|ref|NP_036270.1| protein AATF [Homo sapiens]'	NaN	NaN	NaN	5	NaN	NaN	NaN	NaN	0	5	5
768	'>gi|7661672|ref|NP_056399.1| polymerase delta-interacting protein 2 isoform 1 [Homo sapiens]'	NaN	NaN	NaN	NaN	NaN	5	NaN	NaN	0	5	5
769	'>gi|84875539|ref|NP_001034180.1| ribose-phosphate pyrophosphokinase 2 isoform 1 [Homo sapiens]'	NaN	NaN	NaN	NaN	NaN	5	NaN	NaN	0	5	5
770	'>gi|91718899|ref|NP_002737.2| mitogen-activated protein kinase 3 isoform 1 [Homo sapiens]'	NaN	NaN	NaN	NaN	NaN	5	NaN	NaN	0	5	5
771	'>RRV5'	2	2	3	2	4	4	NaN	1	0	4	18
772	'>gi|203098098|ref|NP_065910.3| protein Shroom3 [Homo sapiens]'	3	4	NaN	4	2	2	2	NaN	0	4	17
773	'>gi|222352151|ref|NP_006187.2| poly(rC)-binding protein 1 [Homo sapiens]'	NaN	NaN	NaN	NaN	4	3	4	2	0	4	13
774	'>gi|34419635|ref|NP_002146.2| heat shock 70 kDa protein 6 [Homo sapiens]'	3	NaN	1	3	4	1	1	NaN	0	4	13
775	'>gi|6912286|ref|NP_036246.1| caspase-14 precursor [Homo sapiens]'	4	NaN	3	2	NaN	NaN	NaN	3	0	4	12
776	'>gi|347446678|ref|NP_001231514.1| putative RNA-binding protein Luc7-like 2 isoform 3 [Homo sapiens]'	NaN	2	NaN	NaN	4	4	NaN	NaN	0	4	10
777	'>gi|115298657|ref|NP_002954.2| protein S100-A7 [Homo sapiens]'	3	NaN	NaN	NaN	NaN	4	NaN	2	0	4	9
778	'>gi|11321607|ref|NP_004228.1| pachytene checkpoint protein 2 homolog isoform 1 [Homo sapiens]'	NaN	NaN	NaN	NaN	4	4	NaN	NaN	0	4	8
779	'>gi|242332527|ref|NP_075561.3| uncharacterized protein C5orf42 [Homo sapiens]'	NaN	3	4	NaN	1	NaN	NaN	NaN	0	4	8
780	'>gi|45387955|ref|NP_991330.1| protein QIL1 precursor [Homo sapiens]'	NaN	NaN	NaN	NaN	NaN	NaN	4	4	0	4	8
781	'>gi|4758788|ref|NP_004542.1| NADH dehydrogenase [ubiquinone] iron-sulfur protein 3, mitochondrial precursor [Homo sapiens]'	NaN	NaN	NaN	NaN	NaN	4	4	NaN	0	4	8
782	'>gi|51173724|ref|NP_004044.3| bystin [Homo sapiens]'	NaN	NaN	NaN	NaN	4	4	NaN	NaN	0	4	8
783	'>gi|530431101|ref|XP_005277007.1| PREDICTED: protein LSM14 homolog A isoform X3 [Homo sapiens]'	NaN	NaN	NaN	NaN	4	3	1	NaN	0	4	8
784	'>gi|5729953|ref|NP_006591.1| nuclear migration protein nudC [Homo sapiens]'	NaN	NaN	NaN	NaN	4	4	NaN	NaN	0	4	8
785	'>gi|662033891|ref|NP_001284482.1| chromodomain-helicase-DNA-binding protein 4 isoform 2 [Homo sapiens]'	NaN	4	4	NaN	NaN	NaN	NaN	NaN	0	4	8
786	'>RVB Gene 3'	NaN	4	NaN	NaN	NaN	2	NaN	1	0	4	7
787	'>gi|108773810|ref|NP_064502.9| leucine--tRNA ligase, cytoplasmic [Homo sapiens]'	NaN	NaN	4	3	NaN	NaN	NaN	NaN	0	4	7
788	'>gi|20143480|ref|NP_003809.1| phosphatidate cytidylyltransferase 2 [Homo sapiens]'	NaN	NaN	NaN	NaN	3	4	NaN	NaN	0	4	7
789	'>gi|24308097|ref|NP_056415.1| monoacylglycerol lipase ABHD12 isoform b [Homo sapiens]'	NaN	NaN	NaN	NaN	4	3	NaN	NaN	0	4	7
790	'>gi|291621647|ref|NP_006311.2| membrane-associated progesterone receptor component 2 [Homo sapiens]'	NaN	NaN	NaN	NaN	NaN	3	4	NaN	0	4	7
791	'>gi|321267511|ref|NP_001189431.1| protein NipSnap homolog 1 isoform 2 [Homo sapiens]'	NaN	NaN	NaN	NaN	NaN	3	4	NaN	0	4	7
792	'''>gi|380848751|ref|NP_001244160.1| putative bifunctional UDP-N-acetylglucosamine transferase and deubiquitinase ALG13 isoform 6 [...'' <Preview truncated at 128 characters>'	NaN	NaN	3	4	NaN	NaN	NaN	NaN	0	4	7
793	'>gi|467094898|ref|NP_001264129.1| protein cornichon homolog 4 isoform 5 [Homo sapiens]'	NaN	NaN	NaN	NaN	NaN	NaN	3	4	0	4	7
794	'>gi|507834128|ref|NP_001002252.2| ADP-ribosylation factor-like protein 6-interacting protein 4 isoform 4 [Homo sapiens]'	4	NaN	2	NaN	NaN	1	NaN	NaN	0	4	7
795	'>gi|50845388|ref|NP_001002858.1| annexin A2 isoform 1 [Homo sapiens]'	2	NaN	1	NaN	NaN	4	NaN	NaN	0	4	7
796	'>gi|51479156|ref|NP_006467.4| ATP synthase subunit g, mitochondrial [Homo sapiens]'	NaN	NaN	NaN	NaN	NaN	NaN	3	4	0	4	7
797	'>gi|530412344|ref|XP_005257481.1| PREDICTED: 28S ribosomal protein S7, mitochondrial isoform X1 [Homo sapiens]'	NaN	NaN	NaN	NaN	NaN	3	4	NaN	0	4	7
798	'>gi|6005757|ref|NP_009123.1| FACT complex subunit SPT16 [Homo sapiens]'	NaN	NaN	4	3	NaN	NaN	NaN	NaN	0	4	7
799	'>gi|78000183|ref|NP_001030168.1| 60S ribosomal protein L14 [Homo sapiens]'	NaN	NaN	NaN	NaN	NaN	4	3	NaN	0	4	7
800	'>gi|14150141|ref|NP_115722.1| programmed cell death protein 2-like [Homo sapiens]'	NaN	NaN	NaN	NaN	4	2	NaN	NaN	0	4	6
801	'>gi|186700623|ref|NP_078994.3| rab-like protein 6 isoform 1 [Homo sapiens]'	NaN	NaN	2	4	NaN	NaN	NaN	NaN	0	4	6
802	'>gi|215983058|ref|NP_115497.4| magnesium transporter protein 1 [Homo sapiens]'	NaN	NaN	NaN	NaN	NaN	4	2	NaN	0	4	6
803	'>gi|254692934|ref|NP_001157108.1| general transcription factor II-I isoform 5 [Homo sapiens]'	NaN	NaN	4	2	NaN	NaN	NaN	NaN	0	4	6
804	'>gi|281182404|ref|NP_060830.2| gamma-taxilin isoform 1 [Homo sapiens]'	1	NaN	NaN	NaN	NaN	4	NaN	1	0	4	6
805	'>gi|38683855|ref|NP_060422.4| pentatricopeptide repeat domain-containing protein 3, mitochondrial precursor [Homo sapiens]'	NaN	NaN	NaN	4	2	NaN	NaN	NaN	0	4	6
806	'>gi|55741709|ref|NP_067062.1| RNA-binding protein 25 [Homo sapiens]'	NaN	NaN	2	4	NaN	NaN	NaN	NaN	0	4	6
807	'>gi|60097902|ref|NP_002007.1| filaggrin [Homo sapiens]'	4	NaN	NaN	NaN	2	NaN	NaN	NaN	0	4	6
808	'>gi|659667952|ref|NP_001281074.1| lupus La protein [Homo sapiens]'	NaN	NaN	NaN	NaN	4	2	NaN	NaN	0	4	6
809	'>gi|74099697|ref|NP_001027565.1| heterogeneous nuclear ribonucleoprotein H2 [Homo sapiens]'	NaN	NaN	NaN	NaN	4	2	NaN	NaN	0	4	6
810	'>gi|7706495|ref|NP_057390.1| dnaJ homolog subfamily B member 11 precursor [Homo sapiens]'	NaN	NaN	NaN	NaN	2	4	NaN	NaN	0	4	6
811	'>gi|85068512|ref|NP_599151.2| RISC-loading complex subunit TARBP2 isoform b [Homo sapiens]'	NaN	NaN	NaN	NaN	2	4	NaN	NaN	0	4	6
812	'>gi|8922701|ref|NP_060708.1| acylglycerol kinase, mitochondrial precursor [Homo sapiens]'	NaN	NaN	NaN	NaN	2	4	NaN	NaN	0	4	6
813	'>gi|11024700|ref|NP_036590.1| mitochondrial import inner membrane translocase subunit Tim13 [Homo sapiens]'	NaN	NaN	NaN	NaN	NaN	NaN	4	1	0	4	5
814	'>gi|11141889|ref|NP_068590.1| protein salvador homolog 1 [Homo sapiens]'	NaN	NaN	NaN	NaN	1	4	NaN	NaN	0	4	5
815	'>gi|120587019|ref|NP_055160.2| zinc finger protein 318 [Homo sapiens]'	NaN	4	1	NaN	NaN	NaN	NaN	NaN	0	4	5
816	'>gi|21361144|ref|NP_002795.2| 26S protease regulatory subunit 6A [Homo sapiens]'	NaN	NaN	NaN	NaN	4	1	NaN	NaN	0	4	5
817	'>gi|27734775|ref|NP_775969.1| protein FAM133A [Homo sapiens]'	4	1	NaN	NaN	NaN	NaN	NaN	NaN	0	4	5
818	'>gi|33946327|ref|NP_005076.3| nuclear pore complex protein Nup214 [Homo sapiens]'	NaN	1	4	NaN	NaN	NaN	NaN	NaN	0	4	5
819	'>gi|4758774|ref|NP_004539.1| NADH dehydrogenase [ubiquinone] 1 beta subcomplex subunit 10 [Homo sapiens]'	NaN	NaN	NaN	NaN	NaN	1	4	NaN	0	4	5
820	'>gi|4826998|ref|NP_005057.1| splicing factor, proline- and glutamine-rich [Homo sapiens]'	NaN	NaN	1	4	NaN	NaN	NaN	NaN	0	4	5
821	'>gi|568384757|ref|NP_001275499.1| transmembrane protein 9 isoform b precursor [Homo sapiens]'	NaN	NaN	NaN	NaN	NaN	4	1	NaN	0	4	5
822	'>gi|110347431|ref|NP_001036009.1| latent-transforming growth factor beta-binding protein 4 isoform a precursor [Homo sapiens]'	NaN	NaN	4	NaN	NaN	NaN	NaN	NaN	0	4	4
823	'>gi|116268105|ref|NP_689565.2| protein FAM210A [Homo sapiens]'	NaN	NaN	NaN	NaN	NaN	NaN	4	NaN	0	4	4
824	'>gi|11641243|ref|NP_071736.1| peptide deformylase, mitochondrial precursor [Homo sapiens]'	NaN	NaN	NaN	NaN	NaN	NaN	4	NaN	0	4	4
825	'>gi|116812591|ref|NP_008964.3| protein RER1 [Homo sapiens]'	NaN	NaN	NaN	NaN	NaN	NaN	4	NaN	0	4	4
826	'>gi|117938762|ref|NP_001070956.1| protein GNAS isoform f [Homo sapiens]'	NaN	NaN	NaN	NaN	4	NaN	NaN	NaN	0	4	4
827	'>gi|118600961|ref|NP_065076.2| ral GTPase-activating protein subunit alpha-2 [Homo sapiens]'	NaN	NaN	NaN	4	NaN	NaN	NaN	NaN	0	4	4
828	'>gi|12056971|ref|NP_073153.1| anaphase-promoting complex subunit 1 [Homo sapiens]'	NaN	NaN	4	NaN	NaN	NaN	NaN	NaN	0	4	4
829	'>gi|12232385|ref|NP_073567.1| COP9 signalosome complex subunit 7b isoform b [Homo sapiens]'	NaN	NaN	NaN	NaN	NaN	4	NaN	NaN	0	4	4
830	'>gi|13129016|ref|NP_076955.1| DET1- and DDB1-associated protein 1 [Homo sapiens]'	NaN	NaN	NaN	NaN	NaN	NaN	4	NaN	0	4	4
831	'>gi|134152667|ref|NP_060224.3| UHRF1-binding protein 1 [Homo sapiens]'	NaN	NaN	4	NaN	NaN	NaN	NaN	NaN	0	4	4
832	'>gi|14028877|ref|NP_071942.1| 28S ribosomal protein S25, mitochondrial [Homo sapiens]'	NaN	NaN	NaN	NaN	NaN	NaN	4	NaN	0	4	4
833	'>gi|14150017|ref|NP_115649.1| transmembrane protein 126A isoform 1 [Homo sapiens]'	NaN	NaN	NaN	NaN	NaN	NaN	4	NaN	0	4	4
834	'>gi|145301607|ref|NP_001077422.1| thyroid adenoma-associated protein isoform a [Homo sapiens]'	NaN	NaN	4	NaN	NaN	NaN	NaN	NaN	0	4	4
835	'>gi|148224884|ref|NP_783859.1| phosphatidylglycerophosphatase and protein-tyrosine phosphatase 1 isoform 1 [Homo sapiens]'	NaN	NaN	NaN	NaN	NaN	NaN	4	NaN	0	4	4
836	'>gi|148491106|ref|NP_001091873.1| zinc finger and BTB domain-containing protein 21 isoform S [Homo sapiens]'	NaN	NaN	4	NaN	NaN	NaN	NaN	NaN	0	4	4
837	'>gi|148612818|ref|NP_001091982.1| cGMP-dependent protein kinase 1 isoform 1 [Homo sapiens]'	NaN	4	NaN	NaN	NaN	NaN	NaN	NaN	0	4	4
838	'>gi|14861834|ref|NP_149061.1| cat eye syndrome critical region protein 5 isoform 2 precursor [Homo sapiens]'	NaN	NaN	NaN	NaN	NaN	4	NaN	NaN	0	4	4
839	'>gi|149999380|ref|NP_071934.3| inverted formin-2 isoform 1 [Homo sapiens]'	NaN	NaN	4	NaN	NaN	NaN	NaN	NaN	0	4	4
840	'>gi|151101459|ref|NP_055746.3| serine/threonine-protein phosphatase 6 regulatory subunit 1 [Homo sapiens]'	NaN	NaN	4	NaN	NaN	NaN	NaN	NaN	0	4	4
841	'>gi|154759421|ref|NP_001527.3| protein arginine N-methyltransferase 1 isoform 1 [Homo sapiens]'	NaN	NaN	NaN	NaN	NaN	4	NaN	NaN	0	4	4
842	'>gi|156142178|ref|NP_054886.2| thyroid transcription factor 1-associated protein 26 [Homo sapiens]'	NaN	NaN	NaN	NaN	NaN	4	NaN	NaN	0	4	4
843	'>gi|163792194|ref|NP_112196.3| TRMT1-like protein isoform 1 [Homo sapiens]'	NaN	NaN	NaN	4	NaN	NaN	NaN	NaN	0	4	4
844	'>gi|16445419|ref|NP_005689.2| secretory carrier-associated membrane protein 3 isoform 1 [Homo sapiens]'	NaN	NaN	NaN	NaN	NaN	4	NaN	NaN	0	4	4
845	'>gi|167614485|ref|NP_006102.2| 3-ketoacyl-CoA thiolase, mitochondrial [Homo sapiens]'	NaN	NaN	NaN	NaN	NaN	4	NaN	NaN	0	4	4
846	'>gi|169881273|ref|NP_002628.2| phosphorylase b kinase regulatory subunit alpha, skeletal muscle isoform isoform 1 [Homo sapiens]'	NaN	NaN	4	NaN	NaN	NaN	NaN	NaN	0	4	4
847	'>gi|170932494|ref|NP_003560.2| syntaxin-7 [Homo sapiens]'	NaN	NaN	NaN	4	NaN	NaN	NaN	NaN	0	4	4
848	'>gi|187281616|ref|NP_077718.3| NADH dehydrogenase [ubiquinone] iron-sulfur protein 7, mitochondrial [Homo sapiens]'	NaN	NaN	NaN	NaN	NaN	NaN	4	NaN	0	4	4
849	'>gi|18765756|ref|NP_569122.1| dual specificity tyrosine-phosphorylation-regulated kinase 1A isoform 5 [Homo sapiens]'	NaN	NaN	NaN	NaN	4	NaN	NaN	NaN	0	4	4
850	'>gi|190194365|ref|NP_060579.3| poly(A) RNA polymerase, mitochondrial precursor [Homo sapiens]'	NaN	NaN	NaN	NaN	4	NaN	NaN	NaN	0	4	4
851	'>gi|193211480|ref|NP_056175.3| superkiller viralicidic activity 2-like 2 [Homo sapiens]'	NaN	NaN	NaN	4	NaN	NaN	NaN	NaN	0	4	4
852	'>gi|194578921|ref|NP_001123999.1| C-Jun-amino-terminal kinase-interacting protein 4 isoform 2 [Homo sapiens]'	NaN	NaN	4	NaN	NaN	NaN	NaN	NaN	0	4	4
853	'>gi|19557691|ref|NP_149351.1| surfeit locus protein 4 isoform 1 [Homo sapiens]'	NaN	NaN	NaN	NaN	NaN	NaN	4	NaN	0	4	4
854	'>gi|198041777|ref|NP_001128251.1| importin-11 isoform 1 [Homo sapiens]'	NaN	NaN	NaN	4	NaN	NaN	NaN	NaN	0	4	4
855	'>gi|20070125|ref|NP_000909.2| protein disulfide-isomerase precursor [Homo sapiens]'	NaN	NaN	NaN	NaN	4	NaN	NaN	NaN	0	4	4
856	'>gi|207029415|ref|NP_001128727.1| histone-binding protein RBBP4 isoform b [Homo sapiens]'	NaN	NaN	NaN	NaN	4	NaN	NaN	NaN	0	4	4
857	'>gi|208022632|ref|NP_001129069.1| girdin isoform 1 [Homo sapiens]'	NaN	NaN	4	NaN	NaN	NaN	NaN	NaN	0	4	4
858	'>gi|209862765|ref|NP_001129471.1| iporin [Homo sapiens]'	NaN	NaN	4	NaN	NaN	NaN	NaN	NaN	0	4	4
859	'>gi|209969838|ref|NP_001129668.1| transportin-2 isoform 1 [Homo sapiens]'	NaN	NaN	NaN	4	NaN	NaN	NaN	NaN	0	4	4
860	'>gi|21359965|ref|NP_110409.2| cleft lip and palate transmembrane protein 1-like protein [Homo sapiens]'	NaN	NaN	NaN	NaN	4	NaN	NaN	NaN	0	4	4
861	'>gi|21361368|ref|NP_002851.2| delta-1-pyrroline-5-carboxylate synthase isoform 1 [Homo sapiens]'	NaN	NaN	NaN	4	NaN	NaN	NaN	NaN	0	4	4
862	'>gi|214010212|ref|NP_001135753.1| coatomer subunit delta isoform 2 [Homo sapiens]'	NaN	NaN	NaN	NaN	4	NaN	NaN	NaN	0	4	4
863	'>gi|214830079|ref|NP_001135766.1| spartin [Homo sapiens]'	NaN	NaN	NaN	4	NaN	NaN	NaN	NaN	0	4	4
864	'>gi|21536320|ref|NP_653333.1| heterogeneous nuclear ribonucleoprotein U-like protein 1 isoform d [Homo sapiens]'	NaN	NaN	NaN	4	NaN	NaN	NaN	NaN	0	4	4
865	'>gi|217035105|ref|NP_060668.2| dnaJ homolog subfamily C member 11 [Homo sapiens]'	NaN	NaN	NaN	NaN	4	NaN	NaN	NaN	0	4	4
866	'>gi|221316622|ref|NP_001138242.1| dystonin isoform 3 [Homo sapiens]'	NaN	4	NaN	NaN	NaN	NaN	NaN	NaN	0	4	4
867	'>gi|224493847|ref|NP_001139013.1| T-complex protein 11-like protein 1 [Homo sapiens]'	NaN	NaN	NaN	NaN	4	NaN	NaN	NaN	0	4	4
868	'>gi|224589127|ref|NP_060596.2| transmembrane protein 33 [Homo sapiens]'	NaN	NaN	NaN	NaN	NaN	NaN	4	NaN	0	4	4
869	'>gi|224831257|ref|NP_055467.3| importin-13 [Homo sapiens]'	NaN	NaN	NaN	4	NaN	NaN	NaN	NaN	0	4	4
870	'>gi|237649015|ref|NP_006815.2| probable rRNA-processing protein EBP2 isoform 2 [Homo sapiens]'	NaN	NaN	NaN	NaN	NaN	4	NaN	NaN	0	4	4
871	'>gi|237820620|ref|NP_113673.3| glutamate-rich WD repeat-containing protein 1 [Homo sapiens]'	NaN	NaN	NaN	NaN	4	NaN	NaN	NaN	0	4	4
872	'>gi|239735519|ref|NP_002963.2| myotubularin-related protein 5 [Homo sapiens]'	NaN	NaN	4	NaN	NaN	NaN	NaN	NaN	0	4	4
873	'>gi|24307961|ref|NP_055472.1| TELO2-interacting protein 1 homolog [Homo sapiens]'	NaN	NaN	NaN	4	NaN	NaN	NaN	NaN	0	4	4
874	'>gi|254553334|ref|NP_001156956.1| DDB1- and CUL4-associated factor 11 isoform 1 [Homo sapiens]'	NaN	NaN	NaN	NaN	4	NaN	NaN	NaN	0	4	4
875	'>gi|26080431|ref|NP_079133.3| ATPase family AAA domain-containing protein 5 [Homo sapiens]'	NaN	NaN	4	NaN	NaN	NaN	NaN	NaN	0	4	4
876	'>gi|266453278|ref|NP_001161093.1| ataxin-10 isoform 2 [Homo sapiens]'	NaN	NaN	NaN	NaN	4	NaN	NaN	NaN	0	4	4
877	'>gi|27477136|ref|NP_064504.2| zinc finger CCCH-type antiviral protein 1 isoform 1 [Homo sapiens]'	NaN	NaN	NaN	4	NaN	NaN	NaN	NaN	0	4	4
878	'>gi|304555614|ref|NP_689956.2| BRCA1-associated ATM activator 1 [Homo sapiens]'	NaN	NaN	NaN	4	NaN	NaN	NaN	NaN	0	4	4
879	'>gi|30578418|ref|NP_849189.1| sideroflexin-2 [Homo sapiens]'	NaN	NaN	NaN	NaN	NaN	4	NaN	NaN	0	4	4
880	'>gi|315434216|ref|NP_001186780.1| 28S ribosomal protein S29, mitochondrial isoform 3 [Homo sapiens]'	NaN	NaN	NaN	NaN	NaN	4	NaN	NaN	0	4	4
881	'>gi|31563534|ref|NP_852136.1| replication factor C subunit 2 isoform 1 [Homo sapiens]'	NaN	NaN	NaN	NaN	NaN	4	NaN	NaN	0	4	4
882	'''>gi|32307148|ref|NP_858058.1| UDP-N-acetylglucosamine--peptide N-acetylglucosaminyltransferase 110 kDa subunit isoform 1 [Homo s...'' <Preview truncated at 128 characters>'	NaN	NaN	NaN	4	NaN	NaN	NaN	NaN	0	4	4
883	'>gi|327478416|ref|NP_001192184.1| occludin isoform b precursor [Homo sapiens]'	NaN	NaN	NaN	NaN	4	NaN	NaN	NaN	0	4	4
884	'>gi|371874367|ref|NP_001243112.1| ankyrin repeat domain-containing protein 11 [Homo sapiens]'	NaN	4	NaN	NaN	NaN	NaN	NaN	NaN	0	4	4
885	'>gi|374088036|ref|NP_001243351.1| glycerol-3-phosphate acyltransferase 3 [Homo sapiens]'	NaN	NaN	NaN	NaN	NaN	4	NaN	NaN	0	4	4
886	'>gi|375151597|ref|NP_001243509.1| 60S ribosomal protein L10 isoform c [Homo sapiens]'	NaN	NaN	NaN	NaN	NaN	4	NaN	NaN	0	4	4
887	'>gi|38027914|ref|NP_937832.1| COP9 signalosome complex subunit 8 isoform 2 [Homo sapiens]'	NaN	NaN	NaN	NaN	NaN	NaN	4	NaN	0	4	4
888	'>gi|387849337|ref|NP_001248755.1| AP-3 complex subunit delta-1 isoform 3 [Homo sapiens]'	NaN	NaN	4	NaN	NaN	NaN	NaN	NaN	0	4	4
889	'>gi|388556516|ref|NP_001253974.1| proteasome activator complex subunit 3 isoform 3 [Homo sapiens]'	NaN	NaN	NaN	NaN	NaN	NaN	4	NaN	0	4	4
890	'>gi|390608669|ref|NP_001254629.1| prohibitin-2 isoform 3 [Homo sapiens]'	NaN	NaN	NaN	NaN	NaN	4	NaN	NaN	0	4	4
891	'>gi|40789249|ref|NP_060592.2| aspartate--tRNA ligase, mitochondrial [Homo sapiens]'	NaN	NaN	NaN	NaN	4	NaN	NaN	NaN	0	4	4
892	'>gi|40807357|ref|NP_005085.2| long-chain fatty acid transport protein 4 [Homo sapiens]'	NaN	NaN	NaN	NaN	4	NaN	NaN	NaN	0	4	4
893	'>gi|408684407|ref|NP_060395.5| DENN domain-containing protein 4C [Homo sapiens]'	NaN	NaN	4	NaN	NaN	NaN	NaN	NaN	0	4	4
894	'>gi|422398896|ref|NP_001258717.1| cytoplasmic dynein 1 intermediate chain 2 isoform 3 [Homo sapiens]'	NaN	NaN	NaN	4	NaN	NaN	NaN	NaN	0	4	4
895	'>gi|42476022|ref|NP_060205.3| tetratricopeptide repeat protein 27 isoform 1 [Homo sapiens]'	NaN	NaN	NaN	4	NaN	NaN	NaN	NaN	0	4	4
896	'>gi|42734325|ref|NP_055860.1| wings apart-like protein homolog [Homo sapiens]'	NaN	NaN	4	NaN	NaN	NaN	NaN	NaN	0	4	4
897	'>gi|444299651|ref|NP_653091.3| protein CASC5 isoform 2 [Homo sapiens]'	NaN	NaN	4	NaN	NaN	NaN	NaN	NaN	0	4	4
898	'>gi|4502003|ref|NP_001612.1| aryl hydrocarbon receptor precursor [Homo sapiens]'	NaN	NaN	NaN	4	NaN	NaN	NaN	NaN	0	4	4
899	'>gi|4502861|ref|NP_001275.1| AP-3 complex subunit sigma-1 [Homo sapiens]'	NaN	NaN	NaN	NaN	NaN	NaN	4	NaN	0	4	4
900	'>gi|4503095|ref|NP_001886.1| casein kinase II subunit alpha isoform a [Homo sapiens]'	NaN	NaN	NaN	NaN	NaN	4	NaN	NaN	0	4	4
901	'>gi|4503607|ref|NP_000117.1| electron transfer flavoprotein subunit alpha, mitochondrial isoform a [Homo sapiens]'	NaN	NaN	NaN	NaN	NaN	4	NaN	NaN	0	4	4
902	'>gi|4504897|ref|NP_002257.1| importin subunit alpha-1 [Homo sapiens]'	NaN	NaN	NaN	NaN	4	NaN	NaN	NaN	0	4	4
903	'>gi|4505785|ref|NP_000285.1| phosphorylase b kinase gamma catalytic chain, liver/testis isoform isoform 1 [Homo sapiens]'	NaN	NaN	NaN	NaN	NaN	4	NaN	NaN	0	4	4
904	'>gi|4506007|ref|NP_002701.1| serine/threonine-protein phosphatase PP1-gamma catalytic subunit isoform 1 [Homo sapiens]'	NaN	NaN	NaN	NaN	NaN	4	NaN	NaN	0	4	4
905	'>gi|4506055|ref|NP_002721.1| cAMP-dependent protein kinase catalytic subunit alpha isoform 1 [Homo sapiens]'	NaN	NaN	NaN	NaN	NaN	4	NaN	NaN	0	4	4
906	'>gi|4506701|ref|NP_001016.1| 40S ribosomal protein S23 [Homo sapiens]'	NaN	NaN	NaN	NaN	NaN	NaN	4	NaN	0	4	4
907	'>gi|4507261|ref|NP_003145.1| statherin isoform a precursor [Homo sapiens]'	NaN	4	NaN	NaN	NaN	NaN	NaN	NaN	0	4	4
908	'>gi|454544715|ref|NP_001263626.1| cellular tumor antigen p53 isoform j [Homo sapiens]'	NaN	NaN	NaN	NaN	4	NaN	NaN	NaN	0	4	4
909	'>gi|4557663|ref|NP_001542.1| immunoglobulin-binding protein 1 [Homo sapiens]'	NaN	NaN	NaN	NaN	NaN	4	NaN	NaN	0	4	4
910	'''>gi|4758768|ref|NP_004535.1| NADH dehydrogenase [ubiquinone] 1 alpha subcomplex subunit 10, mitochondrial precursor [Homo sapien...'' <Preview truncated at 128 characters>'	NaN	NaN	NaN	NaN	NaN	4	NaN	NaN	0	4	4
911	'>gi|4759306|ref|NP_004655.1| protein lin-7 homolog A [Homo sapiens]'	NaN	NaN	NaN	NaN	NaN	NaN	4	NaN	0	4	4
912	'>gi|47717104|ref|NP_057025.2| V-type proton ATPase subunit H isoform 1 [Homo sapiens]'	NaN	NaN	NaN	NaN	4	NaN	NaN	NaN	0	4	4
913	'>gi|4826686|ref|NP_004930.1| ATP-dependent RNA helicase DDX1 [Homo sapiens]'	NaN	NaN	NaN	4	NaN	NaN	NaN	NaN	0	4	4
914	'>gi|4885105|ref|NP_005432.1| chromatin assembly factor 1 subunit B [Homo sapiens]'	NaN	NaN	NaN	NaN	4	NaN	NaN	NaN	0	4	4
915	'>gi|51243032|ref|NP_001003712.1| oxysterol-binding protein-related protein 8 isoform b [Homo sapiens]'	NaN	NaN	NaN	4	NaN	NaN	NaN	NaN	0	4	4
916	'>gi|51339291|ref|NP_689916.2| sterile alpha motif domain-containing protein 9-like [Homo sapiens]'	NaN	NaN	4	NaN	NaN	NaN	NaN	NaN	0	4	4
917	'>gi|52632379|ref|NP_001005332.1| melanoma-associated antigen D1 isoform b [Homo sapiens]'	NaN	NaN	NaN	4	NaN	NaN	NaN	NaN	0	4	4
918	'>gi|530391676|ref|XP_005252320.1| PREDICTED: centrosomal protein of 78 kDa isoform X1 [Homo sapiens]'	NaN	NaN	NaN	4	NaN	NaN	NaN	NaN	0	4	4
919	'>gi|530406610|ref|XP_005254804.1| PREDICTED: probable E3 ubiquitin-protein ligase HERC1 isoform X6 [Homo sapiens]'	4	NaN	NaN	NaN	NaN	NaN	NaN	NaN	0	4	4
920	'>gi|530417050|ref|XP_005259216.1| PREDICTED: zinc finger protein 574 isoform X1 [Homo sapiens]'	NaN	NaN	NaN	4	NaN	NaN	NaN	NaN	0	4	4
921	'>gi|54792138|ref|NP_055692.2| probable helicase with zinc finger domain [Homo sapiens]'	NaN	NaN	4	NaN	NaN	NaN	NaN	NaN	0	4	4
922	'>gi|557636736|ref|NP_001273554.1| RNA-binding protein with serine-rich domain 1 isoform a [Homo sapiens]'	4	NaN	NaN	NaN	NaN	NaN	NaN	NaN	0	4	4
923	'>gi|56550081|ref|NP_001007794.1| mitotic checkpoint protein BUB3 isoform b [Homo sapiens]'	NaN	NaN	NaN	NaN	NaN	4	NaN	NaN	0	4	4
924	'>gi|56699473|ref|NP_006289.2| zinc finger protein with KRAB and SCAN domains 8 isoform 1 [Homo sapiens]'	NaN	NaN	NaN	4	NaN	NaN	NaN	NaN	0	4	4
925	'>gi|56788364|ref|NP_065194.2| gamma-tubulin complex component 6 [Homo sapiens]'	NaN	NaN	4	NaN	NaN	NaN	NaN	NaN	0	4	4
926	'>gi|568214361|ref|NP_001274739.1| cytoplasmic FMR1-interacting protein 1 isoform a [Homo sapiens]'	NaN	NaN	4	NaN	NaN	NaN	NaN	NaN	0	4	4
927	'>gi|5729850|ref|NP_006487.1| guanine nucleotide-binding protein G(k) subunit alpha [Homo sapiens]'	NaN	NaN	NaN	NaN	NaN	4	NaN	NaN	0	4	4
928	'>gi|578826056|ref|XP_005268040.2| PREDICTED: sal-like protein 2 isoform X1 [Homo sapiens]'	NaN	NaN	4	NaN	NaN	NaN	NaN	NaN	0	4	4
929	'>gi|578836350|ref|XP_006723989.1| PREDICTED: cystathionine beta-synthase-like [Homo sapiens]'	NaN	NaN	NaN	NaN	4	NaN	NaN	NaN	0	4	4
930	'>gi|578839118|ref|XP_006724959.1| PREDICTED: 39S ribosomal protein L23, mitochondrial-like [Homo sapiens]'	NaN	NaN	NaN	NaN	NaN	NaN	4	NaN	0	4	4
931	'>gi|584277103|ref|NP_001276865.1| receptor tyrosine-protein kinase erbB-2 isoform c [Homo sapiens]'	NaN	NaN	4	NaN	NaN	NaN	NaN	NaN	0	4	4
932	'>gi|594952027|ref|NP_001277486.1| adiponectin receptor protein 1 [Homo sapiens]'	NaN	NaN	NaN	NaN	NaN	4	NaN	NaN	0	4	4
933	'>gi|614458217|ref|NP_997244.4| FRAS1-related extracellular matrix protein 2 precursor [Homo sapiens]'	NaN	4	NaN	NaN	NaN	NaN	NaN	NaN	0	4	4
934	'>gi|61676089|ref|NP_001010872.1| protein FAM83B [Homo sapiens]'	NaN	NaN	NaN	4	NaN	NaN	NaN	NaN	0	4	4
935	'''>gi|6681764|ref|NP_004993.1| NADH dehydrogenase [ubiquinone] 1 alpha subcomplex subunit 9, mitochondrial precursor [Homo sapiens...'' <Preview truncated at 128 characters>'	NaN	NaN	NaN	NaN	NaN	4	NaN	NaN	0	4	4
936	'>gi|71274148|ref|NP_001025055.1| pleckstrin homology domain-containing family G member 1 [Homo sapiens]'	NaN	NaN	4	NaN	NaN	NaN	NaN	NaN	0	4	4
937	'>gi|71483646|ref|NP_001025067.1| WD repeat domain phosphoinositide-interacting protein 4 isoform 2 [Homo sapiens]'	NaN	NaN	NaN	NaN	NaN	4	NaN	NaN	0	4	4
938	'>gi|7662092|ref|NP_055532.1| zinc finger protein 536 [Homo sapiens]'	NaN	NaN	4	NaN	NaN	NaN	NaN	NaN	0	4	4
939	'>gi|7705626|ref|NP_057149.1| 28S ribosomal protein S16, mitochondrial [Homo sapiens]'	NaN	NaN	NaN	NaN	NaN	NaN	4	NaN	0	4	4
940	'>gi|7706200|ref|NP_057731.1| protein THEM6 precursor [Homo sapiens]'	NaN	NaN	NaN	NaN	NaN	NaN	4	NaN	0	4	4
941	'>gi|7706351|ref|NP_057161.1| peptidyl-tRNA hydrolase 2, mitochondrial precursor [Homo sapiens]'	NaN	NaN	NaN	NaN	NaN	NaN	4	NaN	0	4	4
942	'>gi|82830426|ref|NP_006737.2| sex comb on midleg-like protein 1 isoform b [Homo sapiens]'	NaN	NaN	NaN	NaN	NaN	4	NaN	NaN	0	4	4
943	'>gi|83267879|ref|NP_003898.2| translation initiation factor eIF-2B subunit epsilon [Homo sapiens]'	NaN	NaN	NaN	4	NaN	NaN	NaN	NaN	0	4	4
944	'>gi|8923219|ref|NP_060192.1| tRNA (guanine(26)-N(2))-dimethyltransferase isoform 1 [Homo sapiens]'	NaN	NaN	NaN	4	NaN	NaN	NaN	NaN	0	4	4
945	'>gi|42822864|ref|NP_976322.1| ribonuclease inhibitor [Homo sapiens]'	3	2	3	3	1	1	1	NaN	0	3	14
946	'>gi|27777657|ref|NP_776249.1| serpin A12 precursor [Homo sapiens]'	1	1	1	2	1	1	2	3	0	3	12
947	'>gi|155722983|ref|NP_057376.2| heat shock protein 75 kDa, mitochondrial isoform 1 precursor [Homo sapiens]'	1	1	1	3	2	1	NaN	NaN	0	3	9
948	'>gi|4885165|ref|NP_005204.1| cystatin-A [Homo sapiens]'	3	NaN	2	2	NaN	NaN	1	NaN	0	3	8
949	'>gi|395132436|ref|NP_001257419.1| 60S ribosomal protein L18 isoform 2 [Homo sapiens]'	3	NaN	NaN	NaN	NaN	1	3	NaN	0	3	7
950	'>gi|126012573|ref|NP_004516.2| low-density lipoprotein receptor-related protein 2 precursor [Homo sapiens]'	3	NaN	3	NaN	NaN	NaN	NaN	NaN	0	3	6
951	'>gi|146134388|ref|NP_062535.2| YLP motif-containing protein 1 [Homo sapiens]'	NaN	3	3	NaN	NaN	NaN	NaN	NaN	0	3	6
952	'>gi|195539395|ref|NP_002797.3| 26S protease regulatory subunit 10B [Homo sapiens]'	NaN	NaN	NaN	NaN	3	3	NaN	NaN	0	3	6
953	'>gi|4507951|ref|NP_003396.1| 14-3-3 protein eta [Homo sapiens]'	NaN	NaN	NaN	NaN	NaN	3	3	NaN	0	3	6
954	'>gi|4885545|ref|NP_005382.1| pyruvate dehydrogenase kinase, isozyme 3 isoform 2 precursor [Homo sapiens]'	NaN	NaN	NaN	NaN	3	3	NaN	NaN	0	3	6
955	'>gi|13124773|ref|NP_057542.2| protein FAM203A [Homo sapiens]'	NaN	NaN	NaN	NaN	3	2	NaN	NaN	0	3	5
956	'>gi|13676857|ref|NP_068814.2| heat shock-related 70 kDa protein 2 [Homo sapiens]'	NaN	NaN	NaN	2	3	NaN	NaN	NaN	0	3	5
957	'>gi|14277700|ref|NP_001007.2| 40S ribosomal protein S12 [Homo sapiens]'	NaN	NaN	NaN	NaN	NaN	NaN	3	2	0	3	5
958	'>gi|21071001|ref|NP_001135.3| E3 ubiquitin-protein ligase AMFR [Homo sapiens]'	NaN	NaN	NaN	3	2	NaN	NaN	NaN	0	3	5
959	'>gi|215490096|ref|NP_001135920.1| protein spinster homolog 1 isoform 1 [Homo sapiens]'	NaN	NaN	NaN	1	1	3	NaN	NaN	0	3	5
960	'>gi|23308697|ref|NP_003130.2| signal recognition particle receptor subunit alpha isoform 1 [Homo sapiens]'	NaN	NaN	NaN	2	3	NaN	NaN	NaN	0	3	5
961	'>gi|25777615|ref|NP_002802.2| 26S proteasome non-ATPase regulatory subunit 7 [Homo sapiens]'	NaN	NaN	NaN	NaN	3	2	NaN	NaN	0	3	5
962	'>gi|297374821|ref|NP_001172026.1| insulin preproprotein [Homo sapiens]'	1	NaN	NaN	NaN	NaN	NaN	1	3	0	3	5
963	'>gi|306482646|ref|NP_001182356.1| serine/arginine-rich splicing factor 2 [Homo sapiens]'	3	NaN	NaN	NaN	NaN	2	NaN	NaN	0	3	5
964	'>gi|313569770|ref|NP_001186270.1| 60S ribosomal protein L17 isoform a [Homo sapiens]'	NaN	NaN	NaN	NaN	NaN	2	3	NaN	0	3	5
965	'>gi|33239445|ref|NP_003742.2| eukaryotic translation initiation factor 3 subunit B [Homo sapiens]'	NaN	NaN	2	3	NaN	NaN	NaN	NaN	0	3	5
966	'>gi|392513662|ref|NP_001254738.1| interleukin enhancer-binding factor 2 isoform 2 [Homo sapiens]'	NaN	NaN	NaN	NaN	2	3	NaN	NaN	0	3	5
967	'>gi|4503313|ref|NP_003638.1| diacylglycerol kinase epsilon [Homo sapiens]'	NaN	NaN	NaN	3	2	NaN	NaN	NaN	0	3	5
968	'>gi|4504483|ref|NP_000185.1| hypoxanthine-guanine phosphoribosyltransferase [Homo sapiens]'	NaN	NaN	NaN	NaN	NaN	2	3	NaN	0	3	5
969	'>gi|4505211|ref|NP_002419.1| matrix metalloproteinase-15 preproprotein [Homo sapiens]'	NaN	NaN	NaN	2	3	NaN	NaN	NaN	0	3	5
970	'>gi|4557395|ref|NP_000058.1| carbonic anhydrase 2 isoform 1 [Homo sapiens]'	NaN	NaN	NaN	NaN	3	2	NaN	NaN	0	3	5
971	'>gi|4758302|ref|NP_004441.1| enhancer of rudimentary homolog [Homo sapiens]'	NaN	NaN	NaN	NaN	NaN	NaN	2	3	0	3	5
972	'>gi|49472822|ref|NP_003746.2| eukaryotic translation initiation factor 3 subunit G [Homo sapiens]'	NaN	NaN	NaN	NaN	2	3	NaN	NaN	0	3	5
973	'>gi|530382330|ref|XP_005249324.1| PREDICTED: elongation of very long chain fatty acids protein 5 isoform X2 [Homo sapiens]'	NaN	NaN	NaN	NaN	NaN	2	3	NaN	0	3	5
974	'>gi|5454052|ref|NP_006133.1| 14-3-3 protein sigma [Homo sapiens]'	NaN	NaN	NaN	NaN	NaN	2	3	NaN	0	3	5
975	'>gi|5803165|ref|NP_006799.1| protein transport protein Sec61 subunit beta [Homo sapiens]'	NaN	NaN	NaN	NaN	NaN	NaN	3	2	0	3	5
976	'>gi|6678271|ref|NP_031401.1| TAR DNA-binding protein 43 [Homo sapiens]'	NaN	NaN	NaN	NaN	2	3	NaN	NaN	0	3	5
977	'>gi|11345462|ref|NP_068747.1| signal peptidase complex subunit 3 [Homo sapiens]'	NaN	NaN	NaN	NaN	NaN	1	3	NaN	0	3	4
978	'>gi|11464969|ref|NP_009188.1| paraneoplastic antigen Ma2 [Homo sapiens]'	NaN	NaN	NaN	NaN	1	3	NaN	NaN	0	3	4
979	'>gi|122937500|ref|NP_001074002.1| protein unc-119 homolog B [Homo sapiens]'	NaN	NaN	NaN	1	NaN	3	NaN	NaN	0	3	4
980	'>gi|13236559|ref|NP_077295.1| multiple myeloma tumor-associated protein 2 [Homo sapiens]'	NaN	NaN	NaN	NaN	NaN	3	1	NaN	0	3	4
981	'>gi|145701015|ref|NP_001077425.1| zinc finger protein 655 isoform f [Homo sapiens]'	NaN	NaN	NaN	3	1	NaN	NaN	NaN	0	3	4
982	'>gi|148727351|ref|NP_958861.2| COBW domain-containing protein 3 isoform 1 [Homo sapiens]'	NaN	NaN	NaN	NaN	1	3	NaN	NaN	0	3	4
983	'>gi|156713442|ref|NP_001096137.1| proteasome subunit alpha type-4 isoform 1 [Homo sapiens]'	NaN	NaN	NaN	NaN	NaN	3	1	NaN	0	3	4
984	'>gi|17158023|ref|NP_478070.1| protein FAM207A [Homo sapiens]'	NaN	NaN	NaN	NaN	NaN	3	1	NaN	0	3	4
985	'>gi|215490089|ref|NP_005861.2| histone deacetylase complex subunit SAP18 [Homo sapiens]'	NaN	NaN	NaN	NaN	NaN	1	3	NaN	0	3	4
986	'>gi|268830752|ref|NP_001161339.1| ATP synthase subunit s-like protein isoform 1 [Homo sapiens]'	NaN	NaN	NaN	NaN	NaN	3	1	NaN	0	3	4
987	'>gi|298919181|ref|NP_001177369.1| nuclear receptor corepressor 1 isoform 3 [Homo sapiens]'	NaN	3	1	NaN	NaN	NaN	NaN	NaN	0	3	4
988	'>gi|30089999|ref|NP_829888.1| actin-like protein 6A isoform 2 [Homo sapiens]'	NaN	NaN	NaN	NaN	3	1	NaN	NaN	0	3	4
989	'>gi|304376301|ref|NP_001182070.1| treacle protein isoform g [Homo sapiens]'	NaN	NaN	NaN	NaN	1	3	NaN	NaN	0	3	4
990	'>gi|312836798|ref|NP_001186125.1| armadillo repeat-containing protein 6 isoform 1 [Homo sapiens]'	NaN	NaN	NaN	NaN	3	1	NaN	NaN	0	3	4
991	'>gi|383792189|ref|NP_059867.3| ataxin-2-like protein isoform F [Homo sapiens]'	NaN	NaN	3	1	NaN	NaN	NaN	NaN	0	3	4
992	'>gi|386781571|ref|NP_001247422.1| radixin isoform 1 [Homo sapiens]'	NaN	NaN	NaN	3	1	NaN	NaN	NaN	0	3	4
993	'>gi|401461781|ref|NP_001257882.1| mitochondrial dicarboxylate carrier isoform 3 [Homo sapiens]'	NaN	NaN	NaN	NaN	NaN	1	3	NaN	0	3	4
994	'>gi|42558279|ref|NP_817124.1| tubulin beta-8 chain [Homo sapiens]'	NaN	NaN	NaN	NaN	3	1	NaN	NaN	0	3	4
995	'>gi|42734503|ref|NP_976240.1| caprin-1 isoform 2 [Homo sapiens]'	NaN	NaN	1	3	NaN	NaN	NaN	NaN	0	3	4
996	'>gi|4506181|ref|NP_002778.1| proteasome subunit alpha type-2 [Homo sapiens]'	NaN	NaN	NaN	NaN	NaN	1	3	NaN	0	3	4
997	'>gi|530379538|ref|XP_005248676.1| PREDICTED: AP-3 complex subunit beta-1 isoform X2 [Homo sapiens]'	NaN	NaN	1	3	NaN	NaN	NaN	NaN	0	3	4
998	'>gi|5453998|ref|NP_006382.1| importin-7 [Homo sapiens]'	NaN	NaN	1	3	NaN	NaN	NaN	NaN	0	3	4
999	'>gi|6005717|ref|NP_009031.1| ATP synthase subunit e, mitochondrial [Homo sapiens]'	NaN	NaN	NaN	NaN	NaN	NaN	1	3	0	3	4
1000	'>gi|109134349|ref|NP_036265.3| coatomer subunit gamma-2 isoform 1 [Homo sapiens]'	NaN	NaN	NaN	3	NaN	NaN	NaN	NaN	0	3	3
1001	'>gi|109150431|ref|NP_060469.4| E3 ubiquitin-protein ligase RNF31 [Homo sapiens]'	NaN	NaN	NaN	3	NaN	NaN	NaN	NaN	0	3	3
1002	'>gi|110825988|ref|NP_005637.3| probable methyltransferase TARBP1 [Homo sapiens]'	NaN	NaN	3	NaN	NaN	NaN	NaN	NaN	0	3	3
1003	'>gi|112789546|ref|NP_005347.3| tyrosine-protein kinase Lck [Homo sapiens]'	NaN	NaN	3	NaN	NaN	NaN	NaN	NaN	0	3	3
1004	'>gi|11545863|ref|NP_071415.1| methylcrotonoyl-CoA carboxylase beta chain, mitochondrial [Homo sapiens]'	NaN	NaN	NaN	NaN	3	NaN	NaN	NaN	0	3	3
1005	'>gi|116812577|ref|NP_057103.2| putative RNA-binding protein Luc7-like 2 isoform 1 [Homo sapiens]'	3	NaN	NaN	NaN	NaN	NaN	NaN	NaN	0	3	3
1006	'>gi|118421085|ref|NP_689472.3| treslin [Homo sapiens]'	NaN	NaN	3	NaN	NaN	NaN	NaN	NaN	0	3	3
1007	'>gi|119943112|ref|NP_001351.2| 7-dehydrocholesterol reductase [Homo sapiens]'	NaN	NaN	NaN	NaN	NaN	3	NaN	NaN	0	3	3
1008	'>gi|125988409|ref|NP_006074.2| protein Red [Homo sapiens]'	NaN	NaN	NaN	3	NaN	NaN	NaN	NaN	0	3	3
1009	'>gi|13128860|ref|NP_004955.2| histone deacetylase 1 [Homo sapiens]'	NaN	NaN	NaN	NaN	3	NaN	NaN	NaN	0	3	3
1010	'>gi|13899233|ref|NP_113609.1| tetratricopeptide repeat protein 25 [Homo sapiens]'	NaN	NaN	3	NaN	NaN	NaN	NaN	NaN	0	3	3
1011	'>gi|139394599|ref|NP_055909.2| hypermethylated in cancer 2 protein [Homo sapiens]'	NaN	NaN	NaN	3	NaN	NaN	NaN	NaN	0	3	3
1012	'>gi|14150100|ref|NP_115700.1| cancer-related nucleoside-triphosphatase [Homo sapiens]'	NaN	NaN	NaN	NaN	NaN	NaN	3	NaN	0	3	3
1013	'>gi|14165435|ref|NP_112552.1| heterogeneous nuclear ribonucleoprotein K isoform b [Homo sapiens]'	NaN	NaN	NaN	NaN	NaN	3	NaN	NaN	0	3	3
1014	'>gi|148491070|ref|NP_001896.2| CTP synthase 1 isoform a [Homo sapiens]'	NaN	NaN	NaN	3	NaN	NaN	NaN	NaN	0	3	3
1015	'>gi|148539848|ref|NP_077741.2| desmocollin-3 isoform Dsc3b preproprotein [Homo sapiens]'	NaN	NaN	NaN	3	NaN	NaN	NaN	NaN	0	3	3
1016	'>gi|151108473|ref|NP_057152.2| mitochondrial fission 1 protein [Homo sapiens]'	NaN	NaN	NaN	NaN	NaN	NaN	3	NaN	0	3	3
1017	'>gi|153085470|ref|NP_001093139.1| HIG1 domain family member 1A, mitochondrial isoform b [Homo sapiens]'	NaN	NaN	NaN	NaN	NaN	NaN	3	NaN	0	3	3
1018	'>gi|156938331|ref|NP_060392.3| pre-mRNA-processing factor 39 [Homo sapiens]'	NaN	NaN	NaN	3	NaN	NaN	NaN	NaN	0	3	3
1019	'>gi|157426877|ref|NP_005763.3| RNA 3''-terminal phosphate cyclase-like protein isoform a [Homo sapiens]'	NaN	NaN	NaN	NaN	NaN	3	NaN	NaN	0	3	3
1020	'>gi|157671927|ref|NP_660208.2| spermatogenesis-associated protein 5 [Homo sapiens]'	NaN	NaN	NaN	3	NaN	NaN	NaN	NaN	0	3	3
1021	'>gi|157694511|ref|NP_056473.2| nucleolar complex protein 2 homolog [Homo sapiens]'	NaN	NaN	NaN	3	NaN	NaN	NaN	NaN	0	3	3
1022	'>gi|163310725|ref|NP_079467.3| ER degradation-enhancing alpha-mannosidase-like protein 3 precursor [Homo sapiens]'	NaN	NaN	NaN	3	NaN	NaN	NaN	NaN	0	3	3
1023	'>gi|164607128|ref|NP_079157.3| solute carrier family 35 member E1 [Homo sapiens]'	NaN	NaN	NaN	NaN	NaN	3	NaN	NaN	0	3	3
1024	'>gi|166064029|ref|NP_001106962.1| angiomotin isoform 1 [Homo sapiens]'	NaN	NaN	3	NaN	NaN	NaN	NaN	NaN	0	3	3
1025	'>gi|166295173|ref|NP_060710.3| kin of IRRE-like protein 1 isoform 1 precursor [Homo sapiens]'	NaN	NaN	NaN	3	NaN	NaN	NaN	NaN	0	3	3
1026	'>gi|187960100|ref|NP_055486.2| ubiquitin-protein ligase E3C [Homo sapiens]'	NaN	NaN	NaN	3	NaN	NaN	NaN	NaN	0	3	3
1027	'>gi|190014578|ref|NP_054735.3| phosphatidylinositide phosphatase SAC1 [Homo sapiens]'	NaN	NaN	NaN	NaN	3	NaN	NaN	NaN	0	3	3
1028	'>gi|192807323|ref|NP_001122321.1| transcription activator BRG1 isoform A [Homo sapiens]'	NaN	NaN	3	NaN	NaN	NaN	NaN	NaN	0	3	3
1029	'>gi|195546902|ref|NP_001124297.1| transcription elongation factor SPT5 isoform b [Homo sapiens]'	NaN	NaN	3	NaN	NaN	NaN	NaN	NaN	0	3	3
1030	'>gi|197116386|ref|NP_001127703.1| 5''-nucleotidase domain-containing protein 2 isoform 1 [Homo sapiens]'	NaN	NaN	NaN	NaN	3	NaN	NaN	NaN	0	3	3
1031	'>gi|19923669|ref|NP_005056.3| protein sel-1 homolog 1 isoform 1 precursor [Homo sapiens]'	NaN	NaN	NaN	3	NaN	NaN	NaN	NaN	0	3	3
1032	'>gi|19923790|ref|NP_036546.2| rab3 GTPase-activating protein non-catalytic subunit [Homo sapiens]'	NaN	NaN	3	NaN	NaN	NaN	NaN	NaN	0	3	3
1033	'>gi|20336290|ref|NP_055781.2| putative ATP-dependent RNA helicase DHX30 isoform 2 [Homo sapiens]'	NaN	NaN	3	NaN	NaN	NaN	NaN	NaN	0	3	3
1034	'>gi|205277364|ref|NP_001128508.1| Golgi apparatus membrane protein TVP23 homolog C isoform 2 [Homo sapiens]'	NaN	NaN	NaN	NaN	NaN	NaN	3	NaN	0	3	3
1035	'>gi|208973244|ref|NP_001129174.1| 14-3-3 protein zeta/delta [Homo sapiens]'	NaN	NaN	NaN	NaN	NaN	NaN	3	NaN	0	3	3
1036	'>gi|209969819|ref|NP_775837.2| protein PRR14L [Homo sapiens]'	NaN	NaN	NaN	3	NaN	NaN	NaN	NaN	0	3	3
1037	'>gi|21328448|ref|NP_647539.1| 14-3-3 protein beta/alpha [Homo sapiens]'	NaN	NaN	NaN	NaN	NaN	NaN	3	NaN	0	3	3
1038	'>gi|21361322|ref|NP_006078.2| tubulin beta-4A chain isoform 3 [Homo sapiens]'	NaN	3	NaN	NaN	NaN	NaN	NaN	NaN	0	3	3
1039	'>gi|21361659|ref|NP_060555.2| importin-9 [Homo sapiens]'	NaN	NaN	NaN	3	NaN	NaN	NaN	NaN	0	3	3
1040	'>gi|21361912|ref|NP_071760.2| dnaJ homolog subfamily C member 1 precursor [Homo sapiens]'	NaN	NaN	NaN	NaN	3	NaN	NaN	NaN	0	3	3
1041	'>gi|21389315|ref|NP_005975.1| tricarboxylate transport protein, mitochondrial isoform a precursor [Homo sapiens]'	NaN	NaN	NaN	NaN	NaN	NaN	3	NaN	0	3	3
1042	'>gi|214830451|ref|NP_001135771.1| sequestosome-1 isoform 2 [Homo sapiens]'	NaN	NaN	NaN	NaN	3	NaN	NaN	NaN	0	3	3
1043	'>gi|218777837|ref|NP_775838.3| epoxide hydrolase 4 [Homo sapiens]'	NaN	NaN	NaN	NaN	NaN	3	NaN	NaN	0	3	3
1044	'>gi|22027655|ref|NP_003907.3| AP-1 complex subunit sigma-2 isoform 2 [Homo sapiens]'	NaN	NaN	NaN	NaN	NaN	NaN	3	NaN	0	3	3
1045	'>gi|22035588|ref|NP_078816.2| 39S ribosomal protein L24, mitochondrial [Homo sapiens]'	NaN	NaN	NaN	NaN	NaN	NaN	3	NaN	0	3	3
1046	'>gi|22094079|ref|NP_004764.1| zinc finger HIT domain-containing protein 3 isoform 1 [Homo sapiens]'	NaN	NaN	NaN	NaN	NaN	NaN	3	NaN	0	3	3
1047	'>gi|223718097|ref|NP_005006.3| mitochondrial inner membrane protein OXA1L [Homo sapiens]'	NaN	NaN	NaN	NaN	NaN	3	NaN	NaN	0	3	3
1048	'>gi|224451073|ref|NP_005098.2| nuclease EXOG, mitochondrial isoform 1 precursor [Homo sapiens]'	NaN	NaN	NaN	NaN	NaN	3	NaN	NaN	0	3	3
1049	'>gi|224549005|ref|NP_001139019.1| splicing factor 45 [Homo sapiens]'	NaN	NaN	NaN	NaN	3	NaN	NaN	NaN	0	3	3
1050	'>gi|224586815|ref|NP_001139138.1| Golgi apparatus protein 1 isoform 2 precursor [Homo sapiens]'	NaN	NaN	3	NaN	NaN	NaN	NaN	NaN	0	3	3
1051	'>gi|225579074|ref|NP_001139373.1| serine--tRNA ligase, mitochondrial isoform a precursor [Homo sapiens]'	NaN	NaN	NaN	NaN	3	NaN	NaN	NaN	0	3	3
1052	'>gi|226246630|ref|NP_001139690.1| tail-anchored protein insertion receptor WRB isoform 2 [Homo sapiens]'	NaN	NaN	NaN	NaN	NaN	NaN	3	NaN	0	3	3
1053	'>gi|22748877|ref|NP_689627.1| class E basic helix-loop-helix protein 22 [Homo sapiens]'	NaN	NaN	NaN	NaN	NaN	3	NaN	NaN	0	3	3
1054	'>gi|229577436|ref|NP_076968.2| spermatogenesis-associated protein 5-like protein 1 [Homo sapiens]'	NaN	NaN	NaN	3	NaN	NaN	NaN	NaN	0	3	3
1055	'>gi|23110942|ref|NP_002781.2| proteasome subunit alpha type-5 isoform 1 [Homo sapiens]'	NaN	NaN	NaN	NaN	NaN	NaN	3	NaN	0	3	3
1056	'>gi|23510338|ref|NP_003325.2| ubiquitin-like modifier-activating enzyme 1 [Homo sapiens]'	NaN	NaN	NaN	3	NaN	NaN	NaN	NaN	0	3	3
1057	'>gi|23510448|ref|NP_006730.2| DNA replication licensing factor MCM5 [Homo sapiens]'	NaN	NaN	NaN	3	NaN	NaN	NaN	NaN	0	3	3
1058	'>gi|238859593|ref|NP_064506.3| UDP-glucose:glycoprotein glucosyltransferase 2 precursor [Homo sapiens]'	NaN	NaN	3	NaN	NaN	NaN	NaN	NaN	0	3	3
1059	'>gi|24308201|ref|NP_065392.1| adipocyte plasma membrane-associated protein [Homo sapiens]'	NaN	NaN	NaN	NaN	NaN	3	NaN	NaN	0	3	3
1060	'>gi|24497453|ref|NP_002523.2| nuclear pore complex protein Nup88 [Homo sapiens]'	NaN	NaN	NaN	3	NaN	NaN	NaN	NaN	0	3	3
1061	'>gi|253735778|ref|NP_001155856.1| rho guanine nucleotide exchange factor 2 isoform 2 [Homo sapiens]'	NaN	NaN	NaN	3	NaN	NaN	NaN	NaN	0	3	3
1062	'>gi|254553272|ref|NP_001156946.1| zinc finger protein 746 isoform 1 [Homo sapiens]'	NaN	NaN	NaN	3	NaN	NaN	NaN	NaN	0	3	3
1063	'>gi|254826809|ref|NP_060862.3| protein ZGRF1 [Homo sapiens]'	NaN	NaN	3	NaN	NaN	NaN	NaN	NaN	0	3	3
1064	'>gi|256222280|ref|NP_001157787.1| ankyrin repeat domain-containing protein 36A [Homo sapiens]'	NaN	NaN	NaN	NaN	3	NaN	NaN	NaN	0	3	3
1065	'>gi|257467636|ref|NP_055646.2| TPR and ankyrin repeat-containing protein 1 [Homo sapiens]'	NaN	NaN	NaN	NaN	NaN	3	NaN	NaN	0	3	3
1066	'>gi|258613953|ref|NP_001158226.1| aspartyl/asparaginyl beta-hydroxylase isoform j [Homo sapiens]'	NaN	NaN	NaN	NaN	3	NaN	NaN	NaN	0	3	3
1067	'>gi|260436837|ref|NP_001159479.1| protein 4.1 isoform 5 [Homo sapiens]'	NaN	NaN	NaN	3	NaN	NaN	NaN	NaN	0	3	3
1068	'>gi|268370295|ref|NP_001161205.1| valine--tRNA ligase, mitochondrial isoform 3 [Homo sapiens]'	NaN	NaN	NaN	3	NaN	NaN	NaN	NaN	0	3	3
1069	'>gi|283436224|ref|NP_001164007.1| ATPase family AAA domain-containing protein 3A isoform 3 [Homo sapiens]'	NaN	NaN	3	NaN	NaN	NaN	NaN	NaN	0	3	3
1070	'>gi|288806587|ref|NP_001165774.1| serine/threonine-protein kinase greatwall isoform 1 [Homo sapiens]'	NaN	NaN	NaN	3	NaN	NaN	NaN	NaN	0	3	3
1071	'>gi|296317244|ref|NP_001171725.1| extended synaptotagmin-1 isoform 1 [Homo sapiens]'	NaN	NaN	NaN	3	NaN	NaN	NaN	NaN	0	3	3
1072	'>gi|29725607|ref|NP_061141.2| protein unc-45 homolog A isoform 2 [Homo sapiens]'	NaN	NaN	NaN	3	NaN	NaN	NaN	NaN	0	3	3
1073	'>gi|29789090|ref|NP_061185.1| protein RCC2 [Homo sapiens]'	NaN	NaN	NaN	NaN	3	NaN	NaN	NaN	0	3	3
1074	'>gi|300797780|ref|NP_998820.3| serine/threonine-protein kinase WNK1 isoform 3 [Homo sapiens]'	NaN	3	NaN	NaN	NaN	NaN	NaN	NaN	0	3	3
1075	'>gi|304766523|ref|NP_064710.4| UPF0505 protein C16orf62 isoform 1 [Homo sapiens]'	NaN	NaN	NaN	NaN	NaN	3	NaN	NaN	0	3	3
1076	'>gi|30520350|ref|NP_848930.1| ADP-ribosylation factor-like protein 5B [Homo sapiens]'	NaN	NaN	NaN	NaN	NaN	NaN	3	NaN	0	3	3
1077	'>gi|306518614|ref|NP_001182351.1| tRNA modification GTPase GTPBP3, mitochondrial isoform VII [Homo sapiens]'	NaN	NaN	NaN	NaN	NaN	3	NaN	NaN	0	3	3
1078	'>gi|307775416|ref|NP_001182729.1| low-density lipoprotein receptor isoform 4 precursor [Homo sapiens]'	NaN	NaN	NaN	3	NaN	NaN	NaN	NaN	0	3	3
1079	'>gi|307775422|ref|NP_001182732.1| low-density lipoprotein receptor isoform 6 precursor [Homo sapiens]'	NaN	NaN	3	NaN	NaN	NaN	NaN	NaN	0	3	3
1080	'>gi|312922359|ref|NP_001186190.1| ubiquitin carboxyl-terminal hydrolase isozyme L5 isoform 2 [Homo sapiens]'	NaN	NaN	NaN	NaN	NaN	3	NaN	NaN	0	3	3
1081	'>gi|314122241|ref|NP_004629.3| protein PRRC2A [Homo sapiens]'	NaN	NaN	3	NaN	NaN	NaN	NaN	NaN	0	3	3
1082	'>gi|323422988|ref|NP_001191056.1| lymphoid-restricted membrane protein [Homo sapiens]'	NaN	NaN	NaN	NaN	NaN	NaN	NaN	3	0	3	3
1083	'>gi|326807039|ref|NP_001192048.1| autophagy-related protein 13 isoform 3 [Homo sapiens]'	NaN	NaN	NaN	NaN	3	NaN	NaN	NaN	0	3	3
1084	'>gi|33342278|ref|NP_079480.2| traB domain-containing protein [Homo sapiens]'	NaN	NaN	NaN	NaN	NaN	3	NaN	NaN	0	3	3
1085	'>gi|33359701|ref|NP_872630.1| ubiquitin-conjugating enzyme E2 G2 isoform 2 [Homo sapiens]'	NaN	NaN	NaN	NaN	NaN	NaN	3	NaN	0	3	3
1086	'>gi|336285487|ref|NP_001229569.1| lys-63-specific deubiquitinase BRCC36 isoform 3 [Homo sapiens]'	NaN	NaN	NaN	NaN	NaN	3	NaN	NaN	0	3	3
1087	'>gi|339276039|ref|NP_001229827.1| serine/threonine-protein phosphatase 6 regulatory subunit 2 isoform 1 [Homo sapiens]'	NaN	NaN	NaN	3	NaN	NaN	NaN	NaN	0	3	3
1088	'>gi|34101286|ref|NP_057191.2| zinc finger RNA-binding protein [Homo sapiens]'	NaN	NaN	3	NaN	NaN	NaN	NaN	NaN	0	3	3
1089	'>gi|34734062|ref|NP_001987.2| fibulin-1 isoform C precursor [Homo sapiens]'	NaN	NaN	NaN	3	NaN	NaN	NaN	NaN	0	3	3
1090	'>gi|371122551|ref|NP_001243053.1| tripartite motif-containing protein 65 isoform 2 [Homo sapiens]'	NaN	NaN	NaN	NaN	3	NaN	NaN	NaN	0	3	3
1091	'>gi|374671789|ref|NP_001243442.1| single-stranded DNA-binding protein, mitochondrial precursor [Homo sapiens]'	NaN	NaN	NaN	NaN	NaN	NaN	3	NaN	0	3	3
1092	'>gi|38176296|ref|NP_937850.1| ceramide synthase 1 isoform 2 [Homo sapiens]'	NaN	NaN	NaN	NaN	NaN	3	NaN	NaN	0	3	3
1093	'>gi|38327634|ref|NP_006764.3| ATP-dependent RNA helicase DDX18 [Homo sapiens]'	NaN	NaN	NaN	3	NaN	NaN	NaN	NaN	0	3	3
1094	'>gi|38683860|ref|NP_003740.2| insulin receptor substrate 2 [Homo sapiens]'	NaN	NaN	3	NaN	NaN	NaN	NaN	NaN	0	3	3
1095	'>gi|389886539|ref|NP_001254507.1| torsin-1A-interacting protein 1 isoform 1 [Homo sapiens]'	NaN	NaN	NaN	NaN	3	NaN	NaN	NaN	0	3	3
1096	'''>gi|392583865|ref|NP_001254792.1| SRA stem-loop-interacting RNA-binding protein, mitochondrial isoform 2 precursor [Homo sapiens...'' <Preview truncated at 128 characters>'	NaN	NaN	NaN	NaN	NaN	NaN	3	NaN	0	3	3
1097	'>gi|392841207|ref|NP_001254797.1| hydroxysteroid 11-beta-dehydrogenase 1-like protein isoform g [Homo sapiens]'	NaN	NaN	NaN	NaN	3	NaN	NaN	NaN	0	3	3
1098	'>gi|39995084|ref|NP_075391.3| integrator complex subunit 3 [Homo sapiens]'	NaN	NaN	NaN	3	NaN	NaN	NaN	NaN	0	3	3
1099	'>gi|40018640|ref|NP_078805.3| parafibromin [Homo sapiens]'	NaN	NaN	NaN	NaN	3	NaN	NaN	NaN	0	3	3
1100	'>gi|401461775|ref|NP_001257823.1| trafficking protein particle complex subunit 3 isoform 2 [Homo sapiens]'	NaN	NaN	NaN	NaN	NaN	NaN	3	NaN	0	3	3
1101	'>gi|431822379|ref|NP_001258930.1| dedicator of cytokinesis protein 7 isoform 4 [Homo sapiens]'	NaN	NaN	3	NaN	NaN	NaN	NaN	NaN	0	3	3
1102	'>gi|4502209|ref|NP_001653.1| ADP-ribosylation factor 5 [Homo sapiens]'	NaN	NaN	NaN	NaN	NaN	NaN	3	NaN	0	3	3
1103	'>gi|4502559|ref|NP_001736.1| calcium signal-modulating cyclophilin ligand [Homo sapiens]'	NaN	NaN	NaN	NaN	NaN	3	NaN	NaN	0	3	3
1104	'>gi|4502891|ref|NP_001284.1| methylosome subunit pICln [Homo sapiens]'	NaN	NaN	NaN	NaN	NaN	3	NaN	NaN	0	3	3
1105	'>gi|4503521|ref|NP_001559.1| eukaryotic translation initiation factor 3 subunit E [Homo sapiens]'	NaN	NaN	NaN	NaN	NaN	3	NaN	NaN	0	3	3
1106	'>gi|4504327|ref|NP_000174.1| trifunctional enzyme subunit beta, mitochondrial isoform 1 precursor [Homo sapiens]'	NaN	NaN	NaN	NaN	NaN	3	NaN	NaN	0	3	3
1107	'>gi|4504985|ref|NP_002298.1| galectin-7 [Homo sapiens]'	NaN	NaN	NaN	NaN	NaN	3	NaN	NaN	0	3	3
1108	'>gi|4505257|ref|NP_002435.1| moesin [Homo sapiens]'	NaN	NaN	NaN	3	NaN	NaN	NaN	NaN	0	3	3
1109	'>gi|4506201|ref|NP_002788.1| proteasome subunit beta type-5 isoform 1 [Homo sapiens]'	NaN	NaN	NaN	NaN	NaN	NaN	3	NaN	0	3	3
1110	'>gi|4507131|ref|NP_003086.1| small nuclear ribonucleoprotein F [Homo sapiens]'	NaN	NaN	NaN	NaN	NaN	NaN	NaN	3	0	3	3
1111	'>gi|4507217|ref|NP_003124.1| signal recognition particle 9 kDa protein isoform 2 [Homo sapiens]'	NaN	NaN	NaN	NaN	NaN	NaN	NaN	3	0	3	3
1112	'>gi|4507241|ref|NP_003137.1| FACT complex subunit SSRP1 [Homo sapiens]'	NaN	NaN	NaN	3	NaN	NaN	NaN	NaN	0	3	3
1113	'>gi|48255945|ref|NP_001673.2| plasma membrane calcium-transporting ATPase 1 isoform 1b [Homo sapiens]'	NaN	NaN	3	NaN	NaN	NaN	NaN	NaN	0	3	3
1114	'>gi|4826675|ref|NP_004926.1| cyclin-dependent kinase 5 isoform 1 [Homo sapiens]'	NaN	NaN	NaN	NaN	NaN	3	NaN	NaN	0	3	3
1115	'>gi|4826860|ref|NP_004999.1| NHP2-like protein 1 [Homo sapiens]'	NaN	NaN	NaN	NaN	NaN	NaN	3	NaN	0	3	3
1116	'>gi|4885579|ref|NP_005435.1| cell differentiation protein RCD1 homolog isoform 2 [Homo sapiens]'	NaN	NaN	NaN	NaN	NaN	NaN	3	NaN	0	3	3
1117	'>gi|5031635|ref|NP_005498.1| cofilin-1 [Homo sapiens]'	NaN	NaN	NaN	NaN	NaN	NaN	3	NaN	0	3	3
1118	'>gi|5031653|ref|NP_005863.1| pre-mRNA-splicing factor SPF27 [Homo sapiens]'	NaN	NaN	NaN	NaN	NaN	3	NaN	NaN	0	3	3
1119	'>gi|5031755|ref|NP_005817.1| heterogeneous nuclear ribonucleoprotein R isoform 2 [Homo sapiens]'	NaN	NaN	NaN	3	NaN	NaN	NaN	NaN	0	3	3
1120	'>gi|5031777|ref|NP_005521.1| isocitrate dehydrogenase [NAD] subunit alpha, mitochondrial precursor [Homo sapiens]'	NaN	NaN	NaN	NaN	NaN	3	NaN	NaN	0	3	3
1121	'>gi|5031857|ref|NP_005557.1| L-lactate dehydrogenase A chain isoform 1 [Homo sapiens]'	NaN	NaN	NaN	NaN	NaN	3	NaN	NaN	0	3	3
1122	'>gi|503774456|ref|NP_001265170.1| proline-, glutamic acid- and leucine-rich protein 1 isoform 2 [Homo sapiens]'	NaN	NaN	3	NaN	NaN	NaN	NaN	NaN	0	3	3
1123	'>gi|50513245|ref|NP_005474.2| chromatin assembly factor 1 subunit A [Homo sapiens]'	NaN	NaN	3	NaN	NaN	NaN	NaN	NaN	0	3	3
1124	'>gi|50843820|ref|NP_062536.2| sickle tail protein homolog isoform 1 [Homo sapiens]'	NaN	NaN	3	NaN	NaN	NaN	NaN	NaN	0	3	3
1125	'>gi|51317370|ref|NP_002481.2| NADH dehydrogenase [ubiquinone] 1 alpha subcomplex subunit 6 [Homo sapiens]'	NaN	NaN	NaN	NaN	NaN	NaN	3	NaN	0	3	3
1126	'>gi|5174613|ref|NP_005960.1| nucleosome assembly protein 1-like 4 [Homo sapiens]'	NaN	NaN	NaN	NaN	3	NaN	NaN	NaN	0	3	3
1127	'>gi|527498244|ref|NP_001268382.1| methyl-CpG-binding domain protein 3 isoform 1 [Homo sapiens]'	NaN	NaN	NaN	NaN	NaN	3	NaN	NaN	0	3	3
1128	'>gi|530364377|ref|XP_005245054.1| PREDICTED: neurofascin isoform X25 [Homo sapiens]'	NaN	NaN	NaN	NaN	NaN	NaN	3	NaN	0	3	3
1129	'>gi|530413510|ref|XP_005256420.1| PREDICTED: COP9 signalosome complex subunit 1 isoform X14 [Homo sapiens]'	NaN	NaN	NaN	NaN	3	NaN	NaN	NaN	0	3	3
1130	'>gi|530418462|ref|XP_005260640.1| PREDICTED: mRNA export factor isoform X2 [Homo sapiens]'	NaN	NaN	NaN	NaN	NaN	3	NaN	NaN	0	3	3
1131	'>gi|530420151|ref|XP_005261691.1| PREDICTED: phosphatidylinositol 4-kinase alpha isoform X1 [Homo sapiens]'	NaN	NaN	3	NaN	NaN	NaN	NaN	NaN	0	3	3
1132	'>gi|542133159|ref|NP_001269461.1| activity-dependent neuroprotector homeobox protein [Homo sapiens]'	NaN	NaN	3	NaN	NaN	NaN	NaN	NaN	0	3	3
1133	'>gi|545309210|ref|NP_001263266.1| eukaryotic translation initiation factor 4E type 2 isoform D [Homo sapiens]'	NaN	NaN	NaN	NaN	NaN	3	NaN	NaN	0	3	3
1134	'>gi|5453599|ref|NP_006127.1| F-actin-capping protein subunit alpha-2 [Homo sapiens]'	NaN	NaN	NaN	NaN	NaN	3	NaN	NaN	0	3	3
1135	'>gi|5453718|ref|NP_006402.1| 1-acyl-sn-glycerol-3-phosphate acyltransferase alpha [Homo sapiens]'	NaN	NaN	NaN	NaN	NaN	NaN	3	NaN	0	3	3
1136	'>gi|5454084|ref|NP_006406.1| serine palmitoyltransferase 1 isoform a [Homo sapiens]'	NaN	NaN	NaN	NaN	NaN	3	NaN	NaN	0	3	3
1137	'>gi|5454122|ref|NP_006318.1| mitochondrial import inner membrane translocase subunit Tim23 [Homo sapiens]'	NaN	NaN	NaN	NaN	NaN	NaN	3	NaN	0	3	3
1138	'>gi|545746375|ref|NP_001271175.1| signal-induced proliferation-associated 1-like protein 1 isoform 3 [Homo sapiens]'	NaN	NaN	3	NaN	NaN	NaN	NaN	NaN	0	3	3
1139	'>gi|554506503|ref|NP_001272988.1| ras-related protein Rab-30 [Homo sapiens]'	NaN	NaN	NaN	NaN	NaN	NaN	3	NaN	0	3	3
1140	'>gi|556503440|ref|NP_001273295.1| MAP7 domain-containing protein 1 isoform 3 [Homo sapiens]'	NaN	NaN	NaN	3	NaN	NaN	NaN	NaN	0	3	3
1141	'>gi|55743073|ref|NP_001005918.1| copper-transporting ATPase 2 isoform b [Homo sapiens]'	NaN	NaN	3	NaN	NaN	NaN	NaN	NaN	0	3	3
1142	'>gi|557878731|ref|NP_001273615.1| cytoskeleton-associated protein 2 isoform 3 [Homo sapiens]'	NaN	NaN	NaN	3	NaN	NaN	NaN	NaN	0	3	3
1143	'>gi|557948045|ref|NP_079084.3| protein aurora borealis isoform 1 [Homo sapiens]'	NaN	NaN	NaN	NaN	3	NaN	NaN	NaN	0	3	3
1144	'>gi|559098399|ref|NP_001273984.1| zinc finger protein with KRAB and SCAN domains 1 isoform c [Homo sapiens]'	NaN	NaN	NaN	3	NaN	NaN	NaN	NaN	0	3	3
1145	'>gi|56243522|ref|NP_005616.2| syntenin-1 isoform 1 [Homo sapiens]'	NaN	NaN	NaN	NaN	NaN	3	NaN	NaN	0	3	3
1146	'>gi|56687498|ref|NP_056106.1| dnaJ homolog subfamily C member 16 isoform 1 precursor [Homo sapiens]'	NaN	NaN	NaN	3	NaN	NaN	NaN	NaN	0	3	3
1147	'>gi|571026655|ref|NP_001275700.1| uncharacterized protein C17orf80 isoform d [Homo sapiens]'	NaN	NaN	NaN	NaN	3	NaN	NaN	NaN	0	3	3
1148	'>gi|57242777|ref|NP_036465.2| C-Myc-binding protein [Homo sapiens]'	NaN	NaN	NaN	NaN	NaN	NaN	3	NaN	0	3	3
1149	'>gi|57863259|ref|NP_001008897.1| T-complex protein 1 subunit alpha isoform b [Homo sapiens]'	NaN	NaN	NaN	NaN	3	NaN	NaN	NaN	0	3	3
1150	'>gi|57863298|ref|NP_055811.1| 1-phosphatidylinositol 4,5-bisphosphate phosphodiesterase eta-1 isoform b [Homo sapiens]'	NaN	NaN	3	NaN	NaN	NaN	NaN	NaN	0	3	3
1151	'>gi|578815161|ref|XP_006716339.1| PREDICTED: AP-3 complex subunit mu-2 isoform X1 [Homo sapiens]'	NaN	NaN	NaN	NaN	NaN	3	NaN	NaN	0	3	3
1152	'>gi|578831285|ref|XP_006722091.1| PREDICTED: transcription factor Sp2 isoform X6 [Homo sapiens]'	NaN	NaN	NaN	3	NaN	NaN	NaN	NaN	0	3	3
1153	'>gi|578836017|ref|XP_006723866.1| PREDICTED: oxidative stress-responsive serine-rich protein 1 isoform X3 [Homo sapiens]'	NaN	NaN	NaN	NaN	NaN	3	NaN	NaN	0	3	3
1154	'>gi|584277111|ref|NP_001276868.1| excitatory amino acid transporter 1 isoform 4 [Homo sapiens]'	NaN	NaN	NaN	NaN	3	NaN	NaN	NaN	0	3	3
1155	'>gi|584458478|ref|NP_001276879.1| elongation factor 1-delta isoform 2 [Homo sapiens]'	NaN	NaN	NaN	NaN	NaN	3	NaN	NaN	0	3	3
1156	'>gi|5902076|ref|NP_008855.1| serine/arginine-rich splicing factor 1 isoform 1 [Homo sapiens]'	NaN	NaN	NaN	NaN	NaN	3	NaN	NaN	0	3	3
1157	'>gi|6005872|ref|NP_009145.1| translocation protein SEC63 homolog [Homo sapiens]'	NaN	NaN	NaN	3	NaN	NaN	NaN	NaN	0	3	3
1158	'>gi|604723316|ref|NP_036359.3| putative GTP-binding protein 6 [Homo sapiens]'	NaN	NaN	NaN	NaN	NaN	3	NaN	NaN	0	3	3
1159	'>gi|612407827|ref|NP_055186.3| A-kinase anchor protein 8-like isoform 1 [Homo sapiens]'	NaN	NaN	3	NaN	NaN	NaN	NaN	NaN	0	3	3
1160	'>gi|62530388|ref|NP_001014990.1| 39S ribosomal protein L22, mitochondrial isoform b [Homo sapiens]'	NaN	NaN	NaN	NaN	NaN	NaN	3	NaN	0	3	3
1161	'>gi|62955803|ref|NP_056169.1| nucleoporin NUP188 homolog [Homo sapiens]'	NaN	NaN	3	NaN	NaN	NaN	NaN	NaN	0	3	3
1162	'>gi|63252886|ref|NP_000908.2| prolyl 4-hydroxylase subunit alpha-1 isoform 1 precursor [Homo sapiens]'	NaN	NaN	NaN	NaN	3	NaN	NaN	NaN	0	3	3
1163	'>gi|663070994|ref|NP_001284644.1| survival motor neuron protein isoform a [Homo sapiens]'	NaN	NaN	NaN	NaN	NaN	3	NaN	NaN	0	3	3
1164	'>gi|666335594|ref|NP_001287955.1| tight junction protein ZO-1 isoform d [Homo sapiens]'	NaN	NaN	3	NaN	NaN	NaN	NaN	NaN	0	3	3
1165	'>gi|667667691|ref|NP_001288092.1| transmembrane protein 209 isoform 2 [Homo sapiens]'	NaN	NaN	NaN	NaN	3	NaN	NaN	NaN	0	3	3
1166	'>gi|667667715|ref|NP_001288104.1| ubiquitin carboxyl-terminal hydrolase 30 isoform 2 [Homo sapiens]'	NaN	NaN	NaN	NaN	3	NaN	NaN	NaN	0	3	3
1167	'>gi|68799814|ref|NP_001020376.1| AP-2 complex subunit mu isoform b [Homo sapiens]'	NaN	NaN	NaN	NaN	3	NaN	NaN	NaN	0	3	3
1168	'>gi|7019323|ref|NP_037470.1| dolichyl-phosphate beta-glucosyltransferase isoform 1 [Homo sapiens]'	NaN	NaN	NaN	NaN	NaN	3	NaN	NaN	0	3	3
1169	'>gi|71979932|ref|NP_003477.4| large neutral amino acids transporter small subunit 1 [Homo sapiens]'	NaN	NaN	NaN	NaN	NaN	3	NaN	NaN	0	3	3
1170	'>gi|7705421|ref|NP_057455.1| 3-keto-steroid reductase [Homo sapiens]'	NaN	NaN	NaN	NaN	NaN	3	NaN	NaN	0	3	3
1171	'>gi|7705433|ref|NP_057175.1| eukaryotic translation initiation factor 3 subunit L isoform 1 [Homo sapiens]'	NaN	NaN	NaN	NaN	3	NaN	NaN	NaN	0	3	3
1172	'>gi|7705706|ref|NP_057004.1| 40S ribosomal protein S27-like [Homo sapiens]'	NaN	NaN	NaN	NaN	NaN	NaN	3	NaN	0	3	3
1173	'>gi|77404397|ref|NP_055205.2| staphylococcal nuclease domain-containing protein 1 [Homo sapiens]'	NaN	NaN	NaN	3	NaN	NaN	NaN	NaN	0	3	3
1174	'>gi|82659089|ref|NP_059348.2| double-stranded RNA-binding protein Staufen homolog 1 isoform a [Homo sapiens]'	NaN	NaN	NaN	NaN	3	NaN	NaN	NaN	0	3	3
1175	'>gi|82659109|ref|NP_065816.2| E3 ubiquitin-protein ligase UBR4 [Homo sapiens]'	3	NaN	NaN	NaN	NaN	NaN	NaN	NaN	0	3	3
1176	'>gi|82830432|ref|NP_001032629.1| sex comb on midleg-like protein 1 isoform a [Homo sapiens]'	NaN	NaN	NaN	NaN	3	NaN	NaN	NaN	0	3	3
1177	'>gi|93277122|ref|NP_002887.2| RNA-binding protein 4 isoform 1 [Homo sapiens]'	NaN	NaN	NaN	NaN	NaN	3	NaN	NaN	0	3	3
1178	'>gi|94721252|ref|NP_919415.2| vesicle-associated membrane protein-associated protein A isoform 2 [Homo sapiens]'	NaN	NaN	NaN	NaN	NaN	3	NaN	NaN	0	3	3
1179	'''>gi|94721354|ref|NP_006627.2| bifunctional methylenetetrahydrofolate dehydrogenase/cyclohydrolase, mitochondrial precursor [Homo...'' <Preview truncated at 128 characters>'	NaN	NaN	NaN	NaN	NaN	3	NaN	NaN	0	3	3
1180	'>gi|9506401|ref|NP_062455.1| rho guanine nucleotide exchange factor 3 isoform 3 [Homo sapiens]'	NaN	NaN	NaN	NaN	3	NaN	NaN	NaN	0	3	3
1181	'>gi|95147342|ref|NP_079410.4| chromodomain-helicase-DNA-binding protein 9 [Homo sapiens]'	NaN	3	NaN	NaN	NaN	NaN	NaN	NaN	0	3	3
1182	'>gi|96975097|ref|NP_057661.3| ras-related protein Rab-6B [Homo sapiens]'	NaN	NaN	NaN	NaN	NaN	NaN	3	NaN	0	3	3
1183	'>gi|9910382|ref|NP_064628.1| mitochondrial import receptor subunit TOM22 homolog [Homo sapiens]'	NaN	NaN	NaN	NaN	NaN	NaN	3	NaN	0	3	3
1184	'>gi|9966805|ref|NP_065147.1| ATP-dependent RNA helicase DDX24 [Homo sapiens]'	NaN	NaN	NaN	3	NaN	NaN	NaN	NaN	0	3	3
1185	'>gi|567316172|ref|NP_001274528.1| THAP domain-containing protein 5 isoform 3 [Homo sapiens]'	1	2	1	1	1	1	2	1	0	2	10
1186	'>gi|170296790|ref|NP_031369.2| trypsin-3 isoform 1 preproprotein [Homo sapiens]'	1	2	1	NaN	NaN	1	NaN	1	0	2	6
1187	'>gi|4506145|ref|NP_002760.1| trypsin-1 preproprotein [Homo sapiens]'	1	1	NaN	NaN	NaN	1	1	2	0	2	6
1188	'>gi|4507729|ref|NP_001060.1| tubulin beta-2A chain [Homo sapiens]'	NaN	NaN	2	2	NaN	1	1	NaN	0	2	6
1189	'>gi|525507390|ref|NP_112598.3| epiplakin [Homo sapiens]'	2	2	2	NaN	NaN	NaN	NaN	NaN	0	2	6
1190	'>gi|58331171|ref|NP_001009186.1| T-complex protein 1 subunit zeta isoform b [Homo sapiens]'	2	NaN	1	NaN	NaN	2	1	NaN	0	2	6
1191	'>NSP1 RRV-5, 501aa'	NaN	NaN	1	2	1	NaN	1	NaN	0	2	5
1192	'>gi|21361458|ref|NP_055601.2| rho guanine nucleotide exchange factor 17 [Homo sapiens]'	2	2	NaN	NaN	NaN	NaN	1	NaN	0	2	5
1193	'>gi|4503659|ref|NP_001988.1| ubiquitin-like protein fubi and ribosomal protein S30 precursor [Homo sapiens]'	NaN	NaN	1	NaN	NaN	NaN	2	2	0	2	5
1194	'>gi|4504253|ref|NP_002096.1| histone H2AX [Homo sapiens]'	1	NaN	NaN	NaN	NaN	2	NaN	2	0	2	5
1195	'>ETD-N-NSP1'	NaN	NaN	NaN	NaN	NaN	1	1	2	0	2	4
1196	'>gi|110349772|ref|NP_000079.2| collagen alpha-1(I) chain preproprotein [Homo sapiens]'	NaN	2	NaN	2	NaN	NaN	NaN	NaN	0	2	4
1197	'>gi|17158005|ref|NP_477521.1| mucin-like protein 1 precursor [Homo sapiens]'	NaN	NaN	2	NaN	NaN	NaN	2	NaN	0	2	4
1198	'''>gi|26006851|ref|NP_003710.1| high affinity cAMP-specific and IBMX-insensitive 3'',5''-cyclic phosphodiesterase 8B isoform 1 [Homo...'' <Preview truncated at 128 characters>'	2	NaN	2	NaN	NaN	NaN	NaN	NaN	0	2	4
1199	'>gi|262359929|ref|NP_056261.4| protein ELYS [Homo sapiens]'	NaN	2	2	NaN	NaN	NaN	NaN	NaN	0	2	4
1200	'>gi|346986435|ref|NP_001231367.1| arginase-1 isoform 1 [Homo sapiens]'	1	NaN	2	NaN	NaN	NaN	1	NaN	0	2	4
1201	'>gi|4506189|ref|NP_002783.1| proteasome subunit alpha type-7 [Homo sapiens]'	NaN	NaN	NaN	NaN	NaN	2	2	NaN	0	2	4
1202	'>gi|4506629|ref|NP_000983.1| 60S ribosomal protein L29 [Homo sapiens]'	1	NaN	NaN	NaN	NaN	1	2	NaN	0	2	4
1203	'>gi|4506901|ref|NP_003008.1| serine/arginine-rich splicing factor 3 [Homo sapiens]'	NaN	NaN	NaN	NaN	NaN	2	2	NaN	0	2	4
1204	'>gi|4826852|ref|NP_004994.1| acyl carrier protein, mitochondrial precursor [Homo sapiens]'	NaN	NaN	NaN	2	2	NaN	NaN	NaN	0	2	4
1205	'>gi|55749577|ref|NP_001142.2| ADP/ATP translocase 1 [Homo sapiens]'	1	NaN	NaN	NaN	NaN	2	1	NaN	0	2	4
1206	'>gi|578836330|ref|XP_006723981.1| PREDICTED: histone H2B type F-S-like [Homo sapiens]'	NaN	NaN	NaN	2	NaN	2	NaN	NaN	0	2	4
1207	'>gi|5901922|ref|NP_008996.1| hsp90 co-chaperone Cdc37 [Homo sapiens]'	NaN	NaN	NaN	NaN	2	2	NaN	NaN	0	2	4
1208	'>gi|84697022|ref|NP_705873.2| homeobox protein Hox-A1 isoform b [Homo sapiens]'	2	1	NaN	NaN	NaN	1	NaN	NaN	0	2	4
1209	'>gi|100816392|ref|NP_003925.1| far upstream element-binding protein 3 [Homo sapiens]'	NaN	NaN	NaN	1	2	NaN	NaN	NaN	0	2	3
1210	'>gi|119395716|ref|NP_001444.2| forkhead box protein C1 [Homo sapiens]'	NaN	NaN	NaN	1	2	NaN	NaN	NaN	0	2	3
1211	'>gi|13491166|ref|NP_055491.1| pumilio homolog 1 isoform 2 [Homo sapiens]'	NaN	NaN	2	1	NaN	NaN	NaN	NaN	0	2	3
1212	'>gi|13491174|ref|NP_075385.1| MARCKS-related protein [Homo sapiens]'	NaN	NaN	NaN	NaN	1	2	NaN	NaN	0	2	3
1213	'>gi|14110420|ref|NP_112738.1| heterogeneous nuclear ribonucleoprotein D0 isoform a [Homo sapiens]'	NaN	NaN	NaN	NaN	2	1	NaN	NaN	0	2	3
1214	'>gi|150036268|ref|NP_004002.2| dystrophin Dp260-1 isoform [Homo sapiens]'	1	NaN	2	NaN	NaN	NaN	NaN	NaN	0	2	3
1215	'>gi|151301228|ref|NP_060362.3| pre-mRNA-processing factor 40 homolog A [Homo sapiens]'	1	NaN	2	NaN	NaN	NaN	NaN	NaN	0	2	3
1216	'>gi|157419118|ref|NP_085054.2| transmembrane protein 177 [Homo sapiens]'	NaN	NaN	NaN	NaN	NaN	1	2	NaN	0	2	3
1217	'>gi|18087855|ref|NP_542408.1| dynein light chain 2, cytoplasmic [Homo sapiens]'	NaN	NaN	NaN	NaN	NaN	NaN	2	1	0	2	3
1218	'>gi|21359867|ref|NP_001907.2| cytochrome c1, heme protein, mitochondrial precursor [Homo sapiens]'	NaN	NaN	NaN	NaN	NaN	2	1	NaN	0	2	3
1219	'>gi|219842262|ref|NP_001137359.1| COP9 signalosome complex subunit 2 isoform 2 [Homo sapiens]'	NaN	NaN	NaN	NaN	1	2	NaN	NaN	0	2	3
1220	'>gi|226529917|ref|NP_001152759.1| triosephosphate isomerase isoform 2 [Homo sapiens]'	NaN	NaN	NaN	NaN	NaN	2	1	NaN	0	2	3
1221	'>gi|253970504|ref|NP_001156758.1| RNA-binding protein EWS isoform 4 [Homo sapiens]'	NaN	NaN	NaN	1	2	NaN	NaN	NaN	0	2	3
1222	'>gi|25470890|ref|NP_733829.1| DAZ-associated protein 1 isoform a [Homo sapiens]'	NaN	NaN	NaN	NaN	2	1	NaN	NaN	0	2	3
1223	'>gi|31543831|ref|NP_001061.2| tubulin gamma-1 chain [Homo sapiens]'	NaN	NaN	NaN	NaN	2	1	NaN	NaN	0	2	3
1224	'>gi|330340389|ref|NP_001193356.1| up-regulated during skeletal muscle growth protein 5 [Homo sapiens]'	NaN	NaN	NaN	NaN	NaN	NaN	1	2	0	2	3
1225	'>gi|33457350|ref|NP_060072.1| OTU domain-containing protein 5 isoform a [Homo sapiens]'	NaN	NaN	NaN	2	1	NaN	NaN	NaN	0	2	3
1226	'>gi|38176283|ref|NP_937886.1| ankyrin repeat and SOCS box protein 7 isoform 2 [Homo sapiens]'	NaN	NaN	NaN	1	2	NaN	NaN	NaN	0	2	3
1227	'>gi|38708169|ref|NP_114159.2| sorting nexin-25 [Homo sapiens]'	1	2	NaN	NaN	NaN	NaN	NaN	NaN	0	2	3
1228	'>gi|40354197|ref|NP_065190.2| THAP domain-containing protein 11 [Homo sapiens]'	NaN	NaN	NaN	NaN	2	1	NaN	NaN	0	2	3
1229	'>gi|422398845|ref|NP_001258710.1| 26S proteasome non-ATPase regulatory subunit 6 isoform 4 [Homo sapiens]'	1	NaN	NaN	NaN	NaN	NaN	NaN	2	0	2	3
1230	'>gi|4506643|ref|NP_000989.1| 60S ribosomal protein L37a [Homo sapiens]'	NaN	NaN	NaN	NaN	NaN	NaN	2	1	0	2	3
1231	'>gi|4506715|ref|NP_001022.1| 40S ribosomal protein S28 [Homo sapiens]'	NaN	NaN	NaN	NaN	NaN	NaN	1	2	0	2	3
1232	'>gi|4506717|ref|NP_001023.1| 40S ribosomal protein S29 isoform 1 [Homo sapiens]'	NaN	NaN	NaN	NaN	NaN	NaN	1	2	0	2	3
1233	'>gi|4557367|ref|NP_000377.1| bleomycin hydrolase [Homo sapiens]'	1	NaN	2	NaN	NaN	NaN	NaN	NaN	0	2	3
1234	'>gi|4758152|ref|NP_004076.1| mitochondrial import inner membrane translocase subunit Tim8 A isoform 1 [Homo sapiens]'	NaN	NaN	NaN	NaN	NaN	NaN	2	1	0	2	3
1235	'>gi|4885049|ref|NP_005150.1| actin, alpha cardiac muscle 1 proprotein [Homo sapiens]'	NaN	NaN	NaN	NaN	1	2	NaN	NaN	0	2	3
1236	'>gi|530359035|ref|XP_005276056.1| PREDICTED: elastin-like [Homo sapiens]'	NaN	NaN	NaN	2	1	NaN	NaN	NaN	0	2	3
1237	'>gi|530422543|ref|XP_005262529.1| PREDICTED: MAP7 domain-containing protein 3 isoform X1 [Homo sapiens]'	NaN	NaN	2	1	NaN	NaN	NaN	NaN	0	2	3
1238	'>gi|531990794|ref|NP_001269086.1| putative tRNA (cytidine(32)/guanosine(34)-2''-O)-methyltransferase isoform c [Homo sapiens]'	NaN	NaN	NaN	NaN	1	2	NaN	NaN	0	2	3
1239	'>gi|544346309|ref|NP_001269656.1| peroxisomal membrane protein PMP34 isoform 3 [Homo sapiens]'	NaN	NaN	NaN	NaN	NaN	1	2	NaN	0	2	3
1240	'>gi|554506526|ref|NP_001273013.1| tRNA methyltransferase 112 homolog isoform 3 [Homo sapiens]'	NaN	NaN	NaN	NaN	NaN	NaN	2	1	0	2	3
1241	'>gi|560231615|ref|NP_001274064.1| cyclin-dependent kinase 14 isoform a [Homo sapiens]'	NaN	NaN	2	NaN	1	NaN	NaN	NaN	0	2	3
1242	'>gi|57164971|ref|NP_001008711.1| RNA-binding protein with multiple splicing isoform B [Homo sapiens]'	NaN	NaN	NaN	NaN	NaN	2	1	NaN	0	2	3
1243	'>gi|578806127|ref|XP_006713228.1| PREDICTED: small integral membrane protein 4 isoform X1, partial [Homo sapiens]'	NaN	NaN	NaN	NaN	NaN	NaN	1	2	0	2	3
1244	'>gi|647569783|ref|NP_001280215.1| spermatogenesis-associated serine-rich protein 2 [Homo sapiens]'	NaN	2	NaN	NaN	NaN	NaN	1	NaN	0	2	3
1245	'>gi|661902998|ref|NP_001284347.1| heterogeneous nuclear ribonucleoprotein M isoform c [Homo sapiens]'	NaN	NaN	NaN	NaN	NaN	2	1	NaN	0	2	3
1246	'>gi|6631112|ref|NP_004200.2| synaptogyrin-3 [Homo sapiens]'	NaN	NaN	NaN	NaN	NaN	2	1	NaN	0	2	3
1247	'>gi|68563515|ref|NP_001020402.1| keratinocyte proline-rich protein [Homo sapiens]'	2	NaN	NaN	NaN	NaN	NaN	1	NaN	0	2	3
1248	'>gi|71143156|ref|NP_001025034.1| UPF0669 protein C6orf120 precursor [Homo sapiens]'	NaN	NaN	NaN	NaN	NaN	1	2	NaN	0	2	3
1249	'>gi|7549793|ref|NP_036585.1| transducin beta-like protein 2 precursor [Homo sapiens]'	NaN	NaN	1	NaN	NaN	2	NaN	NaN	0	2	3
1250	'>gi|7706322|ref|NP_057123.1| UPF0568 protein C14orf166 [Homo sapiens]'	NaN	NaN	NaN	NaN	NaN	2	1	NaN	0	2	3
1251	'>gi|9955963|ref|NP_005680.1| ATP-binding cassette sub-family B member 6, mitochondrial [Homo sapiens]'	NaN	NaN	NaN	1	2	NaN	NaN	NaN	0	2	3
1252	'>gi|10047140|ref|NP_064528.1| RNA-binding protein PNO1 [Homo sapiens]'	NaN	NaN	NaN	NaN	NaN	2	NaN	NaN	0	2	2
1253	'>gi|104294888|ref|NP_891555.2| vascular endothelial growth factor receptor 3 isoform 1 precursor [Homo sapiens]'	NaN	NaN	2	NaN	NaN	NaN	NaN	NaN	0	2	2
1254	'>gi|109148542|ref|NP_001596.2| alanine--tRNA ligase, cytoplasmic [Homo sapiens]'	NaN	NaN	NaN	2	NaN	NaN	NaN	NaN	0	2	2
1255	'>gi|110349786|ref|NP_055935.4| Alstrom syndrome protein 1 [Homo sapiens]'	NaN	NaN	NaN	NaN	NaN	2	NaN	NaN	0	2	2
1256	'>gi|111038133|ref|NP_056329.1| neuroguidin isoform 2 [Homo sapiens]'	NaN	NaN	NaN	NaN	NaN	2	NaN	NaN	0	2	2
1257	'>gi|11125770|ref|NP_006294.2| aminoacyl tRNA synthase complex-interacting multifunctional protein 2 [Homo sapiens]'	NaN	NaN	NaN	NaN	NaN	2	NaN	NaN	0	2	2
1258	'>gi|113722133|ref|NP_055861.3| probable helicase senataxin [Homo sapiens]'	NaN	NaN	NaN	NaN	2	NaN	NaN	NaN	0	2	2
1259	'>gi|114842410|ref|NP_055642.3| zinc finger CCCH domain-containing protein 11A [Homo sapiens]'	NaN	NaN	NaN	2	NaN	NaN	NaN	NaN	0	2	2
1260	'>gi|115387094|ref|NP_002991.2| succinate dehydrogenase [ubiquinone] iron-sulfur subunit, mitochondrial precursor [Homo sapiens]'	NaN	NaN	NaN	NaN	NaN	NaN	2	NaN	0	2	2
1261	'>gi|11545873|ref|NP_071420.1| SPARC-related modular calcium-binding protein 1 isoform 2 precursor [Homo sapiens]'	NaN	NaN	NaN	NaN	2	NaN	NaN	NaN	0	2	2
1262	'>gi|11560152|ref|NP_071378.1| zinc finger protein 335 [Homo sapiens]'	NaN	NaN	2	NaN	NaN	NaN	NaN	NaN	0	2	2
1263	'>gi|116008442|ref|NP_055885.3| zinc finger CCCH domain-containing protein 13 [Homo sapiens]'	NaN	NaN	2	NaN	NaN	NaN	NaN	NaN	0	2	2
1264	'>gi|116063536|ref|NP_115690.3| 2-methoxy-6-polyprenyl-1,4-benzoquinol methylase, mitochondrial precursor [Homo sapiens]'	NaN	NaN	NaN	NaN	NaN	2	NaN	NaN	0	2	2
1265	'>gi|116642885|ref|NP_001070867.1| probable hydrolase PNKD isoform 3 precursor [Homo sapiens]'	NaN	NaN	NaN	NaN	NaN	NaN	2	NaN	0	2	2
1266	'>gi|121583483|ref|NP_055855.2| 1-phosphatidylinositol 3-phosphate 5-kinase isoform 2 [Homo sapiens]'	NaN	NaN	NaN	2	NaN	NaN	NaN	NaN	0	2	2
1267	'>gi|122937400|ref|NP_001073946.1| teneurin-3 [Homo sapiens]'	NaN	2	NaN	NaN	NaN	NaN	NaN	NaN	0	2	2
1268	'>gi|12408675|ref|NP_036526.2| prefoldin subunit 2 [Homo sapiens]'	NaN	NaN	NaN	NaN	NaN	NaN	2	NaN	0	2	2
1269	'>gi|124244056|ref|NP_689637.3| APC membrane recruitment protein 1 [Homo sapiens]'	NaN	NaN	2	NaN	NaN	NaN	NaN	NaN	0	2	2
1270	'>gi|13124881|ref|NP_074036.1| core-binding factor subunit beta isoform 1 [Homo sapiens]'	NaN	NaN	NaN	NaN	NaN	NaN	2	NaN	0	2	2
1271	'>gi|13376162|ref|NP_079068.1| protein FAM57A [Homo sapiens]'	NaN	NaN	NaN	NaN	NaN	NaN	2	NaN	0	2	2
1272	'>gi|13376429|ref|NP_079222.1| protein FAM192A [Homo sapiens]'	NaN	NaN	NaN	NaN	NaN	2	NaN	NaN	0	2	2
1273	'>gi|14165270|ref|NP_054797.2| 39S ribosomal protein L13, mitochondrial [Homo sapiens]'	NaN	NaN	NaN	NaN	NaN	NaN	2	NaN	0	2	2
1274	'>gi|14165466|ref|NP_114368.1| polypyrimidine tract-binding protein 1 isoform c [Homo sapiens]'	NaN	NaN	NaN	NaN	2	NaN	NaN	NaN	0	2	2
1275	'>gi|14249478|ref|NP_116189.1| uncharacterized protein C1orf198 isoform 1 [Homo sapiens]'	NaN	NaN	NaN	NaN	NaN	2	NaN	NaN	0	2	2
1276	'>gi|142976686|ref|NP_001077362.1| striatin-3 isoform 1 [Homo sapiens]'	NaN	NaN	NaN	2	NaN	NaN	NaN	NaN	0	2	2
1277	'>gi|145312246|ref|NP_001077433.1| tudor and KH domain-containing protein isoform b [Homo sapiens]'	NaN	NaN	NaN	NaN	2	NaN	NaN	NaN	0	2	2
1278	'>gi|145580615|ref|NP_075384.3| protein KRI1 homolog [Homo sapiens]'	NaN	NaN	NaN	2	NaN	NaN	NaN	NaN	0	2	2
1279	'>gi|14602429|ref|NP_008988.2| ZW10 interactor isoform a [Homo sapiens]'	NaN	NaN	NaN	NaN	NaN	2	NaN	NaN	0	2	2
1280	'>gi|146094508|ref|NP_001078869.1| RELT-like protein 1 precursor [Homo sapiens]'	NaN	NaN	NaN	NaN	NaN	2	NaN	NaN	0	2	2
1281	'>gi|14702171|ref|NP_116558.1| DNA-directed RNA polymerase II subunit RPB3 [Homo sapiens]'	NaN	NaN	NaN	NaN	NaN	2	NaN	NaN	0	2	2
1282	'>gi|14790190|ref|NP_055816.2| msx2-interacting protein [Homo sapiens]'	NaN	2	NaN	NaN	NaN	NaN	NaN	NaN	0	2	2
1283	'>gi|148368978|ref|NP_689512.2| condensin-2 complex subunit H2 isoform 2 [Homo sapiens]'	NaN	NaN	NaN	2	NaN	NaN	NaN	NaN	0	2	2
1284	'>gi|148596949|ref|NP_004732.2| nucleolar and coiled-body phosphoprotein 1 isoform 2 [Homo sapiens]'	NaN	NaN	NaN	2	NaN	NaN	NaN	NaN	0	2	2
1285	'>gi|149192855|ref|NP_037450.2| protein PRRC2B [Homo sapiens]'	NaN	NaN	2	NaN	NaN	NaN	NaN	NaN	0	2	2
1286	'>gi|149363685|ref|NP_056140.1| uncharacterized protein KIAA0947 [Homo sapiens]'	NaN	NaN	2	NaN	NaN	NaN	NaN	NaN	0	2	2
1287	'>gi|149944496|ref|NP_056377.1| UBX domain-containing protein 7 [Homo sapiens]'	NaN	NaN	NaN	NaN	2	NaN	NaN	NaN	0	2	2
1288	'>gi|149999611|ref|NP_003125.3| signal recognition particle 14 kDa protein [Homo sapiens]'	NaN	NaN	NaN	NaN	NaN	NaN	2	NaN	0	2	2
1289	'>gi|150418002|ref|NP_002114.3| HLA class II histocompatibility antigen, DQ beta 1 chain isoform 1 precursor [Homo sapiens]'	NaN	NaN	NaN	NaN	NaN	2	NaN	NaN	0	2	2
1290	'>gi|15082258|ref|NP_009207.2| chromobox protein homolog 3 [Homo sapiens]'	NaN	NaN	NaN	NaN	NaN	NaN	2	NaN	0	2	2
1291	'>gi|15147219|ref|NP_150093.1| transcriptional activator protein Pur-beta [Homo sapiens]'	NaN	NaN	NaN	NaN	NaN	2	NaN	NaN	0	2	2
1292	'>gi|153070260|ref|NP_002347.5| myristoylated alanine-rich C-kinase substrate [Homo sapiens]'	NaN	NaN	NaN	2	NaN	NaN	NaN	NaN	0	2	2
1293	'>gi|153266878|ref|NP_004473.2| polypeptide N-acetylgalactosaminyltransferase 3 [Homo sapiens]'	NaN	NaN	NaN	2	NaN	NaN	NaN	NaN	0	2	2
1294	'>gi|153792188|ref|NP_009076.2| zinc finger protein OZF [Homo sapiens]'	NaN	NaN	NaN	NaN	NaN	2	NaN	NaN	0	2	2
1295	'>gi|154355004|ref|NP_001093592.1| protein strawberry notch homolog 2 isoform 2 [Homo sapiens]'	NaN	NaN	2	NaN	NaN	NaN	NaN	NaN	0	2	2
1296	'>gi|155030236|ref|NP_001093882.1| ribonuclease 3 isoform 2 [Homo sapiens]'	NaN	NaN	2	NaN	NaN	NaN	NaN	NaN	0	2	2
1297	'>gi|155030242|ref|NP_060521.4| WD repeat-containing protein 60 [Homo sapiens]'	NaN	NaN	2	NaN	NaN	NaN	NaN	NaN	0	2	2
1298	'>gi|155723000|ref|NP_115811.2| mitogen-activated protein kinase kinase kinase MLK4 [Homo sapiens]'	NaN	NaN	NaN	2	NaN	NaN	NaN	NaN	0	2	2
1299	'>gi|157412255|ref|NP_055634.3| E3 ubiquitin-protein ligase Praja-2 [Homo sapiens]'	NaN	NaN	2	NaN	NaN	NaN	NaN	NaN	0	2	2
1300	'>gi|157743247|ref|NP_001099043.1| F-box/SPRY domain-containing protein 1 [Homo sapiens]'	NaN	NaN	NaN	NaN	NaN	2	NaN	NaN	0	2	2
1301	'>gi|157779137|ref|NP_060123.3| dymeclin [Homo sapiens]'	NaN	NaN	NaN	NaN	2	NaN	NaN	NaN	0	2	2
1302	'>gi|16418361|ref|NP_443091.1| protein RFT1 homolog [Homo sapiens]'	NaN	NaN	NaN	NaN	NaN	2	NaN	NaN	0	2	2
1303	'>gi|164565408|ref|NP_073746.2| pleckstrin homology domain-containing family G member 2 [Homo sapiens]'	NaN	NaN	2	NaN	NaN	NaN	NaN	NaN	0	2	2
1304	'>gi|16579828|ref|NP_444251.1| E3 ubiquitin-protein ligase ZFP91 isoform 1 [Homo sapiens]'	NaN	NaN	NaN	2	NaN	NaN	NaN	NaN	0	2	2
1305	'>gi|166197683|ref|NP_036400.2| phospholipase D3 [Homo sapiens]'	NaN	NaN	NaN	NaN	2	NaN	NaN	NaN	0	2	2
1306	'>gi|16933537|ref|NP_444504.1| glomulin [Homo sapiens]'	NaN	NaN	NaN	NaN	2	NaN	NaN	NaN	0	2	2
1307	'>gi|16950603|ref|NP_068593.2| 28S ribosomal protein S35, mitochondrial isoform 1 precursor [Homo sapiens]'	NaN	NaN	NaN	NaN	NaN	2	NaN	NaN	0	2	2
1308	'''>gi|171906589|ref|NP_005872.2| [3-methyl-2-oxobutanoate dehydrogenase [lipoamide]] kinase, mitochondrial isoform a precursor [Ho...'' <Preview truncated at 128 characters>'	NaN	NaN	NaN	NaN	NaN	2	NaN	NaN	0	2	2
1309	'>gi|17402888|ref|NP_055108.2| neuronal pentraxin receptor [Homo sapiens]'	NaN	NaN	NaN	2	NaN	NaN	NaN	NaN	0	2	2
1310	'>gi|178056552|ref|NP_055680.3| condensin complex subunit 1 [Homo sapiens]'	NaN	NaN	2	NaN	NaN	NaN	NaN	NaN	0	2	2
1311	'>gi|17998551|ref|NP_536722.1| serpin B12 [Homo sapiens]'	2	NaN	NaN	NaN	NaN	NaN	NaN	NaN	0	2	2
1312	'>gi|187607323|ref|NP_751945.2| translation initiation factor eIF-2B subunit delta isoform 1 [Homo sapiens]'	NaN	NaN	NaN	NaN	2	NaN	NaN	NaN	0	2	2
1313	'>gi|188497637|ref|NP_001120843.1| cell division cycle-associated 7-like protein isoform 3 [Homo sapiens]'	NaN	NaN	NaN	NaN	2	NaN	NaN	NaN	0	2	2
1314	'>gi|193794843|ref|NP_699177.2| BEN domain-containing protein 2 isoform 1 [Homo sapiens]'	NaN	NaN	2	NaN	NaN	NaN	NaN	NaN	0	2	2
1315	'>gi|194306642|ref|NP_060096.3| dnaJ homolog subfamily B member 12 [Homo sapiens]'	NaN	NaN	NaN	NaN	NaN	2	NaN	NaN	0	2	2
1316	'>gi|19557636|ref|NP_570981.1| peptidyl-prolyl cis-trans isomerase-like 3 isoform PPIL3b [Homo sapiens]'	NaN	NaN	NaN	NaN	NaN	NaN	2	NaN	0	2	2
1317	'>gi|197304710|ref|NP_001127868.1| uncharacterized protein C7orf50 [Homo sapiens]'	NaN	NaN	NaN	NaN	NaN	NaN	2	NaN	0	2	2
1318	'>gi|197304777|ref|NP_001127853.1| TBC1 domain family member 5 isoform a [Homo sapiens]'	NaN	NaN	NaN	2	NaN	NaN	NaN	NaN	0	2	2
1319	'>gi|197313667|ref|NP_001127892.1| cell division cycle 7-related protein kinase [Homo sapiens]'	NaN	NaN	NaN	NaN	2	NaN	NaN	NaN	0	2	2
1320	'>gi|197382758|ref|NP_001127964.1| heparan sulfate 2-O-sulfotransferase 1 isoform 2 [Homo sapiens]'	NaN	NaN	NaN	NaN	NaN	2	NaN	NaN	0	2	2
1321	'>gi|19920317|ref|NP_006816.2| cytoskeleton-associated protein 4 [Homo sapiens]'	NaN	NaN	NaN	NaN	2	NaN	NaN	NaN	0	2	2
1322	'>gi|19923315|ref|NP_005403.2| serine hydroxymethyltransferase, mitochondrial isoform 1 precursor [Homo sapiens]'	NaN	NaN	NaN	NaN	2	NaN	NaN	NaN	0	2	2
1323	'>gi|19923973|ref|NP_612453.1| BTB/POZ domain-containing protein KCTD12 [Homo sapiens]'	NaN	NaN	NaN	NaN	NaN	2	NaN	NaN	0	2	2
1324	'>gi|199559532|ref|NP_001128304.1| jouberin isoform b [Homo sapiens]'	NaN	NaN	2	NaN	NaN	NaN	NaN	NaN	0	2	2
1325	'>gi|20070349|ref|NP_112200.2| vacuole membrane protein 1 [Homo sapiens]'	NaN	NaN	NaN	NaN	NaN	2	NaN	NaN	0	2	2
1326	'>gi|20149498|ref|NP_000137.2| ferritin light chain [Homo sapiens]'	NaN	NaN	NaN	NaN	NaN	NaN	2	NaN	0	2	2
1327	'>gi|203097003|ref|NP_065875.3| rho GTPase-activating protein 21 [Homo sapiens]'	NaN	NaN	2	NaN	NaN	NaN	NaN	NaN	0	2	2
1328	'>gi|20631958|ref|NP_620116.1| apoptosis regulator BAX isoform alpha [Homo sapiens]'	NaN	NaN	NaN	NaN	NaN	NaN	2	NaN	0	2	2
1329	'''>gi|209862903|ref|NP_001129523.1| leucine-rich repeats and immunoglobulin-like domains protein 3 isoform 1 precursor [Homo sapie...'' <Preview truncated at 128 characters>'	NaN	NaN	2	NaN	NaN	NaN	NaN	NaN	0	2	2
1330	'>gi|209969832|ref|NP_001129666.1| FAST kinase domain-containing protein 2 [Homo sapiens]'	NaN	NaN	2	NaN	NaN	NaN	NaN	NaN	0	2	2
1331	'>gi|21237808|ref|NP_620706.1| SWI/SNF complex subunit SMARCC2 isoform b [Homo sapiens]'	NaN	NaN	2	NaN	NaN	NaN	NaN	NaN	0	2	2
1332	'>gi|212549738|ref|NP_001131136.1| anaphase-promoting complex subunit 7 isoform b [Homo sapiens]'	NaN	NaN	NaN	NaN	2	NaN	NaN	NaN	0	2	2
1333	'>gi|21265093|ref|NP_115866.1| 39S ribosomal protein L41, mitochondrial [Homo sapiens]'	NaN	NaN	NaN	NaN	NaN	NaN	2	NaN	0	2	2
1334	'>gi|21361278|ref|NP_005644.2| alpha-globin transcription factor CP2 isoform 1 [Homo sapiens]'	NaN	NaN	NaN	NaN	2	NaN	NaN	NaN	0	2	2
1335	'>gi|21361497|ref|NP_054768.2| acyl-CoA dehydrogenase family member 9, mitochondrial [Homo sapiens]'	NaN	NaN	NaN	NaN	2	NaN	NaN	NaN	0	2	2
1336	'>gi|21361647|ref|NP_006612.2| putative adenosylhomocysteinase 2 isoform a [Homo sapiens]'	NaN	NaN	NaN	NaN	2	NaN	NaN	NaN	0	2	2
1337	'>gi|21450844|ref|NP_647611.1| megakaryocyte-associated tyrosine-protein kinase isoform c [Homo sapiens]'	NaN	NaN	NaN	NaN	2	NaN	NaN	NaN	0	2	2
1338	'>gi|215982798|ref|NP_001135970.1| NAD-dependent protein deacetylase sirtuin-1 isoform b [Homo sapiens]'	NaN	NaN	NaN	2	NaN	NaN	NaN	NaN	0	2	2
1339	'>gi|21687102|ref|NP_660304.1| mitochondrial import inner membrane translocase subunit TIM14 isoform 1 [Homo sapiens]'	NaN	NaN	NaN	NaN	NaN	NaN	2	NaN	0	2	2
1340	'>gi|21735604|ref|NP_660213.1| 39S ribosomal protein L30, mitochondrial precursor [Homo sapiens]'	NaN	NaN	NaN	NaN	NaN	NaN	2	NaN	0	2	2
1341	'>gi|22027622|ref|NP_004286.2| TNF receptor-associated factor 4 [Homo sapiens]'	NaN	NaN	NaN	NaN	2	NaN	NaN	NaN	0	2	2
1342	'>gi|22035653|ref|NP_663612.1| apolipoprotein L2 [Homo sapiens]'	NaN	NaN	NaN	NaN	NaN	2	NaN	NaN	0	2	2
1343	'>gi|22095331|ref|NP_055862.1| ER membrane protein complex subunit 1 isoform 1 precursor [Homo sapiens]'	NaN	NaN	NaN	2	NaN	NaN	NaN	NaN	0	2	2
1344	'>gi|22095349|ref|NP_055838.2| WD and tetratricopeptide repeats protein 1 isoform b [Homo sapiens]'	NaN	NaN	NaN	2	NaN	NaN	NaN	NaN	0	2	2
1345	'>gi|221316645|ref|NP_001137544.1| ubiquitin-associated domain-containing protein 2 isoform 1 precursor [Homo sapiens]'	NaN	NaN	NaN	NaN	NaN	2	NaN	NaN	0	2	2
1346	'>gi|222144293|ref|NP_002255.3| importin subunit alpha-5 [Homo sapiens]'	NaN	NaN	NaN	NaN	2	NaN	NaN	NaN	0	2	2
1347	'>gi|222537737|ref|NP_060687.2| ER degradation-enhancing alpha-mannosidase-like protein 2 isoform 1 precursor [Homo sapiens]'	NaN	NaN	NaN	2	NaN	NaN	NaN	NaN	0	2	2
1348	'>gi|223278381|ref|NP_001138586.1| RRP12-like protein isoform 2 [Homo sapiens]'	NaN	NaN	2	NaN	NaN	NaN	NaN	NaN	0	2	2
1349	'>gi|223718207|ref|NP_001138784.1| ETS translocation variant 3 isoform 1 [Homo sapiens]'	NaN	NaN	NaN	NaN	2	NaN	NaN	NaN	0	2	2
1350	'>gi|223890252|ref|NP_066973.2| glutamate receptor-interacting protein 1 isoform 1 [Homo sapiens]'	NaN	NaN	NaN	2	NaN	NaN	NaN	NaN	0	2	2
1351	'>gi|22538465|ref|NP_002786.2| proteasome subunit beta type-3 [Homo sapiens]'	NaN	NaN	NaN	NaN	NaN	NaN	2	NaN	0	2	2
1352	'>gi|22538467|ref|NP_002787.2| proteasome subunit beta type-4 [Homo sapiens]'	NaN	NaN	NaN	NaN	NaN	NaN	2	NaN	0	2	2
1353	'>gi|22547125|ref|NP_683685.1| 39S ribosomal protein L10, mitochondrial isoform b [Homo sapiens]'	NaN	NaN	NaN	NaN	NaN	NaN	2	NaN	0	2	2
1354	'>gi|22547138|ref|NP_666499.1| 39S ribosomal protein L4, mitochondrial isoform a [Homo sapiens]'	NaN	NaN	NaN	NaN	NaN	2	NaN	NaN	0	2	2
1355	'>gi|226371754|ref|NP_112593.2| katanin p60 ATPase-containing subunit A-like 2 [Homo sapiens]'	NaN	NaN	NaN	2	NaN	NaN	NaN	NaN	0	2	2
1356	'>gi|226437581|ref|NP_001139807.1| sodium-dependent neutral amino acid transporter B(0)AT2 isoform 3 [Homo sapiens]'	NaN	NaN	NaN	2	NaN	NaN	NaN	NaN	0	2	2
1357	'>gi|226958575|ref|NP_733793.2| ras GTPase-activating protein nGAP isoform 2 [Homo sapiens]'	NaN	NaN	2	NaN	NaN	NaN	NaN	NaN	0	2	2
1358	'>gi|22749049|ref|NP_689718.1| Lebercilin-like protein [Homo sapiens]'	NaN	NaN	NaN	2	NaN	NaN	NaN	NaN	0	2	2
1359	'>gi|22749443|ref|NP_689939.1| calcium uptake protein 2, mitochondrial [Homo sapiens]'	NaN	NaN	NaN	NaN	NaN	2	NaN	NaN	0	2	2
1360	'>gi|229331971|ref|NP_001153221.1| serine/threonine-protein kinase RIO2 isoform 2 [Homo sapiens]'	NaN	NaN	NaN	2	NaN	NaN	NaN	NaN	0	2	2
1361	'>gi|23110944|ref|NP_002782.1| proteasome subunit alpha type-6 isoform a [Homo sapiens]'	NaN	NaN	NaN	NaN	NaN	2	NaN	NaN	0	2	2
1362	'>gi|239937451|ref|NP_001155238.1| adenosylhomocysteinase isoform 2 [Homo sapiens]'	NaN	NaN	NaN	NaN	2	NaN	NaN	NaN	0	2	2
1363	'''>gi|240849359|ref|NP_001155198.1| serine/threonine-protein phosphatase 2A 56 kDa regulatory subunit gamma isoform isoform f [Hom...'' <Preview truncated at 128 characters>'	NaN	NaN	NaN	NaN	2	NaN	NaN	NaN	0	2	2
1364	'>gi|25014099|ref|NP_067060.2| selenoprotein K [Homo sapiens]'	NaN	NaN	NaN	NaN	NaN	NaN	2	NaN	0	2	2
1365	'>gi|251831110|ref|YP_003024029.1| cytochrome c oxidase subunit II (mitochondrion) [Homo sapiens]'	NaN	NaN	NaN	NaN	NaN	NaN	2	NaN	0	2	2
1366	'>gi|25282469|ref|NP_742034.1| retinol dehydrogenase 10 [Homo sapiens]'	NaN	NaN	NaN	NaN	NaN	2	NaN	NaN	0	2	2
1367	'>gi|254587986|ref|NP_942583.1| synergin gamma isoform 3 [Homo sapiens]'	NaN	NaN	2	NaN	NaN	NaN	NaN	NaN	0	2	2
1368	'>gi|256773222|ref|NP_060639.3| uncharacterized protein KIAA1551 [Homo sapiens]'	NaN	NaN	2	NaN	NaN	NaN	NaN	NaN	0	2	2
1369	'>gi|257900512|ref|NP_073581.2| UPF0420 protein C16orf58 [Homo sapiens]'	NaN	NaN	NaN	NaN	NaN	2	NaN	NaN	0	2	2
1370	'>gi|259013556|ref|NP_004851.2| fragile X mental retardation syndrome-related protein 2 [Homo sapiens]'	NaN	NaN	NaN	2	NaN	NaN	NaN	NaN	0	2	2
1371	'>gi|259906020|ref|NP_001158287.1| apoptotic chromatin condensation inducer in the nucleus isoform 3 [Homo sapiens]'	NaN	NaN	2	NaN	NaN	NaN	NaN	NaN	0	2	2
1372	'>gi|260064013|ref|NP_001159403.1| ribonucleoside-diphosphate reductase subunit M2 isoform 1 [Homo sapiens]'	NaN	NaN	NaN	NaN	NaN	2	NaN	NaN	0	2	2
1373	'>gi|261278354|ref|NP_776154.3| UPF0545 protein C22orf39 isoform 1 [Homo sapiens]'	NaN	NaN	NaN	NaN	NaN	NaN	2	NaN	0	2	2
1374	'>gi|261490708|ref|NP_001159776.1| phosphatidylinositol-glycan biosynthesis class X protein isoform 1 precursor [Homo sapiens]'	NaN	NaN	NaN	NaN	NaN	2	NaN	NaN	0	2	2
1375	'>gi|268370293|ref|NP_065175.4| valine--tRNA ligase, mitochondrial isoform 2 precursor [Homo sapiens]'	NaN	NaN	2	NaN	NaN	NaN	NaN	NaN	0	2	2
1376	'>gi|270288780|ref|NP_001161803.1| NADH dehydrogenase [ubiquinone] 1 beta subcomplex subunit 4 isoform 2 [Homo sapiens]'	NaN	NaN	NaN	NaN	NaN	NaN	2	NaN	0	2	2
1377	'>gi|27363461|ref|NP_057153.8| mitochondrial import inner membrane translocase subunit TIM16 [Homo sapiens]'	NaN	NaN	NaN	NaN	NaN	NaN	2	NaN	0	2	2
1378	'>gi|27436901|ref|NP_002940.2| 39S ribosomal protein L12, mitochondrial [Homo sapiens]'	NaN	NaN	NaN	NaN	NaN	NaN	2	NaN	0	2	2
1379	'>gi|27477070|ref|NP_003963.1| TATA-binding protein-associated factor 172 [Homo sapiens]'	NaN	NaN	2	NaN	NaN	NaN	NaN	NaN	0	2	2
1380	'>gi|27477111|ref|NP_006416.3| pre-mRNA-splicing factor SLU7 [Homo sapiens]'	NaN	NaN	NaN	2	NaN	NaN	NaN	NaN	0	2	2
1381	'>gi|27477134|ref|NP_079199.2| nuclear pore membrane glycoprotein 210 precursor [Homo sapiens]'	NaN	NaN	2	NaN	NaN	NaN	NaN	NaN	0	2	2
1382	'>gi|27544927|ref|NP_644809.1| ORM1-like protein 3 [Homo sapiens]'	NaN	NaN	NaN	NaN	NaN	NaN	2	NaN	0	2	2
1383	'>gi|27734709|ref|NP_775885.1| nodal modulator 2 isoform 2 precursor [Homo sapiens]'	NaN	NaN	2	NaN	NaN	NaN	NaN	NaN	0	2	2
1384	'>gi|27883842|ref|NP_005171.4| polycomb complex protein BMI-1 [Homo sapiens]'	NaN	NaN	NaN	NaN	NaN	2	NaN	NaN	0	2	2
1385	'>gi|283837920|ref|NP_001164641.1| mitochondrial 2-oxodicarboxylate carrier isoform 2 [Homo sapiens]'	NaN	NaN	NaN	NaN	NaN	2	NaN	NaN	0	2	2
1386	'>gi|284005309|ref|NP_004251.3| ATP-dependent DNA helicase Q4 [Homo sapiens]'	NaN	NaN	2	NaN	NaN	NaN	NaN	NaN	0	2	2
1387	'>gi|289547594|ref|NP_001166117.1| 1-phosphatidylinositol 4,5-bisphosphate phosphodiesterase beta-4 isoform c [Homo sapiens]'	NaN	NaN	2	NaN	NaN	NaN	NaN	NaN	0	2	2
1388	'>gi|291084635|ref|NP_001166996.1| 60 kDa SS-A/Ro ribonucleoprotein isoform 4 [Homo sapiens]'	NaN	NaN	NaN	NaN	2	NaN	NaN	NaN	0	2	2
1389	'>gi|29244924|ref|NP_115597.3| chromodomain-helicase-DNA-binding protein 6 [Homo sapiens]'	NaN	2	NaN	NaN	NaN	NaN	NaN	NaN	0	2	2
1390	'>gi|296010852|ref|NP_001171548.1| asparagine synthetase [glutamine-hydrolyzing] isoform c [Homo sapiens]'	NaN	NaN	NaN	NaN	2	NaN	NaN	NaN	0	2	2
1391	'>gi|296531353|ref|NP_001171827.1| histone lysine demethylase PHF8 isoform 4 [Homo sapiens]'	NaN	NaN	2	NaN	NaN	NaN	NaN	NaN	0	2	2
1392	'>gi|300863096|ref|NP_478102.2| cyclin-dependent kinase inhibitor 2A isoform p14ARF [Homo sapiens]'	NaN	NaN	NaN	NaN	NaN	NaN	2	NaN	0	2	2
1393	'>gi|301601644|ref|NP_001180422.1| neutral amino acid transporter A isoform 2 precursor [Homo sapiens]'	NaN	NaN	NaN	NaN	2	NaN	NaN	NaN	0	2	2
1394	'>gi|302148485|ref|NP_001180486.1| transcription and mRNA export factor ENY2 isoform 2 [Homo sapiens]'	NaN	NaN	NaN	NaN	NaN	NaN	2	NaN	0	2	2
1395	'''>gi|304361760|ref|NP_001182028.1| serine/threonine-protein phosphatase 6 regulatory ankyrin repeat subunit A isoform b [Homo sap...'' <Preview truncated at 128 characters>'	NaN	NaN	NaN	2	NaN	NaN	NaN	NaN	0	2	2
1396	'>gi|30581109|ref|NP_848695.1| minor histocompatibility antigen H13 isoform 2 [Homo sapiens]'	NaN	NaN	NaN	NaN	NaN	2	NaN	NaN	0	2	2
1397	'>gi|30795123|ref|NP_699179.2| F-box/WD repeat-containing protein 8 isoform 1 [Homo sapiens]'	NaN	NaN	NaN	NaN	2	NaN	NaN	NaN	0	2	2
1398	'>gi|311078516|ref|NP_001185650.1| proline-rich protein 5 isoform 4 [Homo sapiens]'	NaN	NaN	NaN	NaN	2	NaN	NaN	NaN	0	2	2
1399	'>gi|312596912|ref|NP_001186103.1| target of rapamycin complex subunit LST8 isoform a [Homo sapiens]'	NaN	NaN	NaN	NaN	NaN	2	NaN	NaN	0	2	2
1400	'>gi|313760645|ref|NP_001186509.1| SUN domain-containing protein 2 isoform b [Homo sapiens]'	NaN	NaN	NaN	2	NaN	NaN	NaN	NaN	0	2	2
1401	'>gi|31377705|ref|NP_078824.2| centrosomal protein of 97 kDa [Homo sapiens]'	NaN	NaN	NaN	2	NaN	NaN	NaN	NaN	0	2	2
1402	'>gi|323668330|ref|NP_001191121.1| tumor protein p73 isoform m [Homo sapiens]'	NaN	NaN	NaN	NaN	2	NaN	NaN	NaN	0	2	2
1403	'>gi|325652048|ref|NP_001191793.1| transcription elongation factor B polypeptide 1 isoform b [Homo sapiens]'	2	NaN	NaN	NaN	NaN	NaN	NaN	NaN	0	2	2
1404	'>gi|325910904|ref|NP_001191818.1| aldehyde dehydrogenase, mitochondrial isoform 2 precursor [Homo sapiens]'	NaN	NaN	NaN	NaN	2	NaN	NaN	NaN	0	2	2
1405	'>gi|331028739|ref|NP_001193541.1| chromatin target of PRMT1 protein isoform 2 [Homo sapiens]'	NaN	NaN	NaN	NaN	NaN	2	NaN	NaN	0	2	2
1406	'>gi|33188463|ref|NP_872578.1| 28S ribosomal protein S9, mitochondrial [Homo sapiens]'	NaN	NaN	NaN	NaN	NaN	2	NaN	NaN	0	2	2
1407	'>gi|333033787|ref|NP_001106674.2| nascent polypeptide-associated complex subunit alpha isoform a [Homo sapiens]'	NaN	NaN	NaN	NaN	NaN	2	NaN	NaN	0	2	2
1408	'>gi|33519458|ref|NP_877495.1| induced myeloid leukemia cell differentiation protein Mcl-1 isoform 2 [Homo sapiens]'	NaN	NaN	NaN	NaN	NaN	2	NaN	NaN	0	2	2
1409	'>gi|33519475|ref|NP_004997.4| NADH-ubiquinone oxidoreductase 75 kDa subunit, mitochondrial isoform 1 precursor [Homo sapiens]'	NaN	NaN	NaN	2	NaN	NaN	NaN	NaN	0	2	2
1410	'>gi|33589827|ref|NP_000736.2| neuronal acetylcholine receptor subunit alpha-5 precursor [Homo sapiens]'	NaN	NaN	NaN	NaN	NaN	2	NaN	NaN	0	2	2
1411	'>gi|34147498|ref|NP_060336.3| transmembrane protein 70, mitochondrial isoform a [Homo sapiens]'	NaN	NaN	NaN	NaN	NaN	NaN	2	NaN	0	2	2
1412	'>gi|341604770|ref|NP_001230060.1| 60S ribosomal protein L13 isoform 3 [Homo sapiens]'	2	NaN	NaN	NaN	NaN	NaN	NaN	NaN	0	2	2
1413	'>gi|34335134|ref|NP_899195.1| protein SEC13 homolog isoform 1 [Homo sapiens]'	NaN	NaN	NaN	NaN	NaN	2	NaN	NaN	0	2	2
1414	'>gi|347800662|ref|NP_001231642.1| UV excision repair protein RAD23 homolog B isoform 2 [Homo sapiens]'	NaN	NaN	NaN	NaN	2	NaN	NaN	NaN	0	2	2
1415	'>gi|34915990|ref|NP_919248.1| RNA-binding protein with multiple splicing 2 [Homo sapiens]'	NaN	NaN	NaN	NaN	NaN	NaN	2	NaN	0	2	2
1416	'>gi|349732206|ref|NP_001231855.1| U4/U6 small nuclear ribonucleoprotein Prp4 isoform 2 [Homo sapiens]'	NaN	NaN	NaN	NaN	2	NaN	NaN	NaN	0	2	2
1417	'>gi|352962149|ref|NP_001238754.1| transcription factor Sp1 isoform c [Homo sapiens]'	NaN	NaN	NaN	2	NaN	NaN	NaN	NaN	0	2	2
1418	'>gi|371872752|ref|NP_061899.2| transmembrane and coiled-coil domain-containing protein 1 isoform a [Homo sapiens]'	NaN	NaN	NaN	NaN	NaN	NaN	2	NaN	0	2	2
1419	'>gi|373938448|ref|NP_001243328.1| elongation of very long chain fatty acids protein 1 isoform 1 [Homo sapiens]'	NaN	NaN	NaN	NaN	NaN	NaN	2	NaN	0	2	2
1420	'>gi|375065840|ref|NP_001243475.1| complex I assembly factor TMEM126B, mitochondrial isoform c [Homo sapiens]'	NaN	NaN	NaN	NaN	NaN	NaN	2	NaN	0	2	2
1421	'>gi|38201714|ref|NP_001410.2| ELAV-like protein 1 [Homo sapiens]'	NaN	NaN	NaN	NaN	NaN	2	NaN	NaN	0	2	2
1422	'>gi|38327039|ref|NP_002145.3| heat shock 70 kDa protein 4 [Homo sapiens]'	NaN	NaN	NaN	2	NaN	NaN	NaN	NaN	0	2	2
1423	'>gi|38372909|ref|NP_057688.2| lysine-specific demethylase 3B [Homo sapiens]'	NaN	NaN	2	NaN	NaN	NaN	NaN	NaN	0	2	2
1424	'>gi|38455391|ref|NP_006388.2| ribonuclease H2 subunit A [Homo sapiens]'	NaN	NaN	NaN	NaN	NaN	2	NaN	NaN	0	2	2
1425	'>gi|38570099|ref|NP_942581.1| glutamine-rich protein 1 [Homo sapiens]'	NaN	NaN	NaN	2	NaN	NaN	NaN	NaN	0	2	2
1426	'>gi|386781463|ref|NP_001247419.1| lipolysis-stimulated lipoprotein receptor isoform 5 [Homo sapiens]'	NaN	NaN	NaN	NaN	2	NaN	NaN	NaN	0	2	2
1427	'>gi|38683799|ref|NP_149112.1| ankyrin repeat domain-containing protein 13A [Homo sapiens]'	NaN	NaN	NaN	2	NaN	NaN	NaN	NaN	0	2	2
1428	'>gi|389565487|ref|NP_001254487.1| programmed cell death protein 6 isoform 4 [Homo sapiens]'	NaN	NaN	NaN	NaN	NaN	NaN	2	NaN	0	2	2
1429	'>gi|389616163|ref|NP_001254505.1| ubiquitin carboxyl-terminal hydrolase 43 isoform 2 [Homo sapiens]'	NaN	NaN	NaN	2	NaN	NaN	NaN	NaN	0	2	2
1430	'''>gi|392583868|ref|NP_001254793.1| SRA stem-loop-interacting RNA-binding protein, mitochondrial isoform 3 precursor [Homo sapiens...'' <Preview truncated at 128 characters>'	NaN	NaN	NaN	NaN	NaN	NaN	NaN	2	0	2	2
1431	'>gi|39725938|ref|NP_008986.2| DNA-directed RNA polymerase III subunit RPC1 [Homo sapiens]'	NaN	NaN	2	NaN	NaN	NaN	NaN	NaN	0	2	2
1432	'>gi|39753959|ref|NP_060104.2| BTB/POZ domain-containing protein KCTD9 [Homo sapiens]'	2	NaN	NaN	NaN	NaN	NaN	NaN	NaN	0	2	2
1433	'>gi|40068497|ref|NP_076996.2| FAST kinase domain-containing protein 3 [Homo sapiens]'	NaN	NaN	NaN	NaN	2	NaN	NaN	NaN	0	2	2
1434	'>gi|41393545|ref|NP_004574.2| ras-related protein Rab-5C isoform a [Homo sapiens]'	NaN	NaN	NaN	NaN	NaN	2	NaN	NaN	0	2	2
1435	'>gi|41872577|ref|NP_055965.1| raftlin [Homo sapiens]'	NaN	NaN	NaN	NaN	2	NaN	NaN	NaN	0	2	2
1436	'>gi|42741684|ref|NP_976225.1| zinc finger Ran-binding domain-containing protein 2 isoform 1 [Homo sapiens]'	2	NaN	NaN	NaN	NaN	NaN	NaN	NaN	0	2	2
1437	'>gi|42794754|ref|NP_976251.1| long-chain-fatty-acid--CoA ligase 3 [Homo sapiens]'	NaN	NaN	NaN	2	NaN	NaN	NaN	NaN	0	2	2
1438	'>gi|429836877|ref|NP_001258847.1| signal peptidase complex catalytic subunit SEC11A isoform 5 [Homo sapiens]'	NaN	NaN	NaN	NaN	NaN	NaN	2	NaN	0	2	2
1439	'>gi|441478305|ref|NP_001259002.1| glutamine--tRNA ligase isoform b [Homo sapiens]'	NaN	NaN	NaN	2	NaN	NaN	NaN	NaN	0	2	2
1440	'>gi|44917619|ref|NP_055812.1| kelch domain-containing protein 10 [Homo sapiens]'	NaN	NaN	NaN	NaN	NaN	2	NaN	NaN	0	2	2
1441	'>gi|44921615|ref|NP_787072.2| exocyst complex component 8 [Homo sapiens]'	NaN	NaN	NaN	2	NaN	NaN	NaN	NaN	0	2	2
1442	'>gi|4502171|ref|NP_000476.1| adenine phosphoribosyltransferase isoform a [Homo sapiens]'	NaN	NaN	NaN	NaN	NaN	NaN	2	NaN	0	2	2
1443	'>gi|4503097|ref|NP_001887.1| casein kinase II subunit alpha'' [Homo sapiens]'	NaN	NaN	NaN	NaN	NaN	2	NaN	NaN	0	2	2
1444	'>gi|4503519|ref|NP_003745.1| eukaryotic translation initiation factor 3 subunit F [Homo sapiens]'	NaN	NaN	NaN	NaN	2	NaN	NaN	NaN	0	2	2
1445	'>gi|4503843|ref|NP_003908.1| AP-1 complex subunit gamma-like 2 isoform 1 [Homo sapiens]'	NaN	NaN	NaN	2	NaN	NaN	NaN	NaN	0	2	2
1446	'>gi|4503895|ref|NP_000145.1| galactokinase [Homo sapiens]'	NaN	NaN	NaN	NaN	NaN	2	NaN	NaN	0	2	2
1447	'>gi|4504111|ref|NP_002077.1| growth factor receptor-bound protein 2 isoform 1 [Homo sapiens]'	NaN	NaN	NaN	NaN	NaN	NaN	2	NaN	0	2	2
1448	'>gi|4504143|ref|NP_000833.1| metabotropic glutamate receptor 5 isoform b precursor [Homo sapiens]'	NaN	NaN	NaN	NaN	NaN	2	NaN	NaN	0	2	2
1449	'>gi|4504517|ref|NP_001531.1| heat shock protein beta-1 [Homo sapiens]'	NaN	NaN	NaN	NaN	NaN	2	NaN	NaN	0	2	2
1450	'>gi|4505727|ref|NP_003621.1| peroxisomal biogenesis factor 3 [Homo sapiens]'	NaN	NaN	NaN	NaN	NaN	2	NaN	NaN	0	2	2
1451	'>gi|4505781|ref|NP_000283.1| phosphorylase b kinase regulatory subunit alpha, liver isoform [Homo sapiens]'	NaN	NaN	2	NaN	NaN	NaN	NaN	NaN	0	2	2
1452	'>gi|4505783|ref|NP_000284.1| phosphorylase b kinase regulatory subunit beta isoform a [Homo sapiens]'	NaN	NaN	NaN	2	NaN	NaN	NaN	NaN	0	2	2
1453	'>gi|4505821|ref|NP_002643.1| prolactin-inducible protein precursor [Homo sapiens]'	NaN	NaN	2	NaN	NaN	NaN	NaN	NaN	0	2	2
1454	'>gi|4506061|ref|NP_002724.1| 5''-AMP-activated protein kinase subunit gamma-1 isoform 1 [Homo sapiens]'	NaN	NaN	NaN	NaN	NaN	2	NaN	NaN	0	2	2
1455	'>gi|4506127|ref|NP_002755.1| ribose-phosphate pyrophosphokinase 1 isoform 1 [Homo sapiens]'	NaN	NaN	NaN	NaN	NaN	2	NaN	NaN	0	2	2
1456	'>gi|4506453|ref|NP_002891.1| retinol-binding protein 3 precursor [Homo sapiens]'	NaN	NaN	NaN	NaN	NaN	2	NaN	NaN	0	2	2
1457	'>gi|4506749|ref|NP_001024.1| ribonucleoside-diphosphate reductase large subunit [Homo sapiens]'	NaN	NaN	NaN	2	NaN	NaN	NaN	NaN	0	2	2
1458	'>gi|4507357|ref|NP_003555.1| transgelin-2 isoform b [Homo sapiens]'	NaN	NaN	NaN	NaN	NaN	NaN	2	NaN	0	2	2
1459	'>gi|4507705|ref|NP_003302.1| pleckstrin homology-like domain family A member 2 [Homo sapiens]'	NaN	NaN	NaN	NaN	NaN	NaN	2	NaN	0	2	2
1460	'>gi|45356151|ref|NP_056076.1| condensin-2 complex subunit D3 [Homo sapiens]'	NaN	NaN	2	NaN	NaN	NaN	NaN	NaN	0	2	2
1461	'>gi|4557014|ref|NP_001743.1| catalase [Homo sapiens]'	2	NaN	NaN	NaN	NaN	NaN	NaN	NaN	0	2	2
1462	'>gi|4557791|ref|NP_000425.1| sialidase-1 precursor [Homo sapiens]'	NaN	NaN	NaN	NaN	NaN	2	NaN	NaN	0	2	2
1463	'>gi|45827690|ref|NP_996749.1| transcription regulator protein BACH1 [Homo sapiens]'	NaN	NaN	NaN	2	NaN	NaN	NaN	NaN	0	2	2
1464	'>gi|45935393|ref|NP_079215.2| epithelial splicing regulatory protein 2 [Homo sapiens]'	NaN	NaN	NaN	2	NaN	NaN	NaN	NaN	0	2	2
1465	'>gi|46094070|ref|NP_079305.2| mitotic-spindle organizing protein 2B [Homo sapiens]'	NaN	NaN	NaN	NaN	NaN	NaN	2	NaN	0	2	2
1466	'>gi|46276868|ref|NP_055501.2| uncharacterized protein KIAA0355 [Homo sapiens]'	NaN	NaN	2	NaN	NaN	NaN	NaN	NaN	0	2	2
1467	'>gi|46358417|ref|NP_000831.2| metabotropic glutamate receptor 3 precursor [Homo sapiens]'	NaN	NaN	NaN	NaN	NaN	2	NaN	NaN	0	2	2
1468	'>gi|47086907|ref|NP_060309.2| lysophosphatidylcholine acyltransferase 2 [Homo sapiens]'	NaN	NaN	NaN	NaN	2	NaN	NaN	NaN	0	2	2
1469	'>gi|4757988|ref|NP_004795.1| probable cytosolic iron-sulfur protein assembly protein CIAO1 [Homo sapiens]'	NaN	NaN	NaN	NaN	NaN	2	NaN	NaN	0	2	2
1470	'>gi|4758472|ref|NP_004480.1| G protein pathway suppressor 2 [Homo sapiens]'	NaN	NaN	NaN	2	NaN	NaN	NaN	NaN	0	2	2
1471	'>gi|4758638|ref|NP_004896.1| peroxiredoxin-6 [Homo sapiens]'	NaN	NaN	NaN	NaN	NaN	NaN	2	NaN	0	2	2
1472	'>gi|4758648|ref|NP_004512.1| kinesin-1 heavy chain [Homo sapiens]'	NaN	NaN	NaN	2	NaN	NaN	NaN	NaN	0	2	2
1473	'>gi|4758958|ref|NP_004148.1| cAMP-dependent protein kinase type II-alpha regulatory subunit [Homo sapiens]'	NaN	NaN	NaN	NaN	NaN	2	NaN	NaN	0	2	2
1474	'>gi|4759100|ref|NP_004759.1| serine/arginine-rich splicing factor 11 isoform 1 [Homo sapiens]'	2	NaN	NaN	NaN	NaN	NaN	NaN	NaN	0	2	2
1475	'>gi|4759156|ref|NP_004587.1| U1 small nuclear ribonucleoprotein A [Homo sapiens]'	NaN	NaN	NaN	NaN	NaN	2	NaN	NaN	0	2	2
1476	'>gi|4759158|ref|NP_004588.1| small nuclear ribonucleoprotein Sm D2 isoform 1 [Homo sapiens]'	NaN	NaN	NaN	NaN	NaN	NaN	2	NaN	0	2	2
1477	'>gi|4759226|ref|NP_004603.1| TGF-beta receptor type-1 isoform 1 precursor [Homo sapiens]'	NaN	NaN	NaN	NaN	2	NaN	NaN	NaN	0	2	2
1478	'>gi|4759336|ref|NP_004620.1| Fanconi anemia group G protein [Homo sapiens]'	NaN	NaN	NaN	NaN	2	NaN	NaN	NaN	0	2	2
1479	'>gi|50301240|ref|NP_001001998.1| exosome component 10 isoform 1 [Homo sapiens]'	NaN	NaN	NaN	2	NaN	NaN	NaN	NaN	0	2	2
1480	'>gi|5031579|ref|NP_005849.1| A-kinase anchor protein 8 [Homo sapiens]'	NaN	NaN	2	NaN	NaN	NaN	NaN	NaN	0	2	2
1481	'>gi|5031611|ref|NP_005859.1| BET1 homolog [Homo sapiens]'	NaN	NaN	NaN	NaN	NaN	NaN	2	NaN	0	2	2
1482	'>gi|5032007|ref|NP_005850.1| transcriptional activator protein Pur-alpha [Homo sapiens]'	NaN	NaN	NaN	NaN	NaN	2	NaN	NaN	0	2	2
1483	'>gi|5032009|ref|NP_005600.1| glycogen phosphorylase, muscle form isoform 1 [Homo sapiens]'	NaN	NaN	2	NaN	NaN	NaN	NaN	NaN	0	2	2
1484	'>gi|50428925|ref|NP_001272.2| tubulin-folding cofactor B isoform 1 [Homo sapiens]'	NaN	NaN	NaN	NaN	NaN	2	NaN	NaN	0	2	2
1485	'>gi|51479129|ref|NP_001003713.1| ATP synthase subunit f, mitochondrial isoform 2b [Homo sapiens]'	NaN	NaN	NaN	NaN	NaN	NaN	NaN	2	0	2	2
1486	'>gi|521258690|ref|NP_001265585.1| small nuclear ribonucleoprotein Sm D3 [Homo sapiens]'	NaN	NaN	NaN	NaN	NaN	NaN	2	NaN	0	2	2
1487	'>gi|527498297|ref|NP_001268431.1| fatty acid desaturase 2 isoform 3 [Homo sapiens]'	NaN	NaN	NaN	NaN	NaN	2	NaN	NaN	0	2	2
1488	'>gi|528281411|ref|NP_001268441.1| trifunctional enzyme subunit beta, mitochondrial isoform 2 precursor [Homo sapiens]'	NaN	NaN	NaN	NaN	2	NaN	NaN	NaN	0	2	2
1489	'>gi|530360520|ref|XP_005263496.1| PREDICTED: serine/threonine-protein kinase mTOR isoform X2 [Homo sapiens]'	NaN	2	NaN	NaN	NaN	NaN	NaN	NaN	0	2	2
1490	'>gi|530368121|ref|XP_005264625.1| PREDICTED: gem-associated protein 6 isoform X1 [Homo sapiens]'	NaN	NaN	NaN	NaN	NaN	NaN	2	NaN	0	2	2
1491	'>gi|530381029|ref|XP_005265959.1| PREDICTED: heterogeneous nuclear ribonucleoprotein H isoform X8 [Homo sapiens]'	NaN	NaN	NaN	NaN	2	NaN	NaN	NaN	0	2	2
1492	'>gi|530396892|ref|XP_005274107.1| PREDICTED: 39S ribosomal protein L48, mitochondrial isoform X1 [Homo sapiens]'	NaN	NaN	NaN	NaN	NaN	NaN	2	NaN	0	2	2
1493	'>gi|530398668|ref|XP_005253752.1| PREDICTED: COP9 signalosome complex subunit 7a isoform X2 [Homo sapiens]'	NaN	NaN	NaN	NaN	NaN	2	NaN	NaN	0	2	2
1494	'>gi|530401608|ref|XP_005253601.1| PREDICTED: transmembrane emp24 domain-containing protein 2 isoform X1 [Homo sapiens]'	NaN	NaN	NaN	NaN	NaN	NaN	2	NaN	0	2	2
1495	'>gi|530411133|ref|XP_005258084.1| PREDICTED: transcription elongation factor SPT6 isoform X2 [Homo sapiens]'	NaN	NaN	2	NaN	NaN	NaN	NaN	NaN	0	2	2
1496	'>gi|530412751|ref|XP_005257675.1| PREDICTED: signal transducer and activator of transcription 3 isoform X6 [Homo sapiens]'	NaN	NaN	NaN	2	NaN	NaN	NaN	NaN	0	2	2
1497	'>gi|530413015|ref|XP_005257805.1| PREDICTED: contactin-associated protein 1 isoform X1 [Homo sapiens]'	NaN	NaN	2	NaN	NaN	NaN	NaN	NaN	0	2	2
1498	'>gi|530415056|ref|XP_005260064.1| PREDICTED: protein Wiz isoform X4 [Homo sapiens]'	NaN	NaN	NaN	2	NaN	NaN	NaN	NaN	0	2	2
1499	'>gi|530417337|ref|XP_005259354.1| PREDICTED: calpain small subunit 1 isoform X3 [Homo sapiens]'	NaN	NaN	NaN	NaN	NaN	NaN	2	NaN	0	2	2
1500	'>gi|530428926|ref|XP_005275295.1| PREDICTED: HLA class I histocompatibility antigen, B-15 alpha chain isoform X1 [Homo sapiens]'	NaN	NaN	NaN	NaN	NaN	2	NaN	NaN	0	2	2
1501	'>gi|532524990|ref|NP_001269138.1| sigma non-opioid intracellular receptor 1 isoform 10 [Homo sapiens]'	NaN	NaN	NaN	NaN	NaN	NaN	2	NaN	0	2	2
1502	'>gi|533112491|ref|NP_001269210.1| pyrroline-5-carboxylate reductase 1, mitochondrial isoform 5 [Homo sapiens]'	NaN	NaN	NaN	NaN	NaN	2	NaN	NaN	0	2	2
1503	'>gi|538921154|ref|NP_001269348.1| NADH dehydrogenase [ubiquinone] 1 alpha subcomplex subunit 5 isoform 2 [Homo sapiens]'	NaN	NaN	NaN	NaN	NaN	NaN	2	NaN	0	2	2
1504	'>gi|543583697|ref|NP_001269533.1| prostaglandin E synthase 3 isoform e [Homo sapiens]'	NaN	NaN	NaN	NaN	NaN	NaN	2	NaN	0	2	2
1505	'>gi|544186102|ref|NP_001269606.1| peroxisome biogenesis factor 1 isoform 2 [Homo sapiens]'	NaN	NaN	2	NaN	NaN	NaN	NaN	NaN	0	2	2
1506	'>gi|544583596|ref|NP_001269786.1| 5''-3'' exoribonuclease 1 isoform c [Homo sapiens]'	NaN	NaN	2	NaN	NaN	NaN	NaN	NaN	0	2	2
1507	'>gi|5453660|ref|NP_006313.1| gamma-tubulin complex component 3 isoform 1 [Homo sapiens]'	NaN	NaN	NaN	2	NaN	NaN	NaN	NaN	0	2	2
1508	'>gi|5453948|ref|NP_006233.1| protein phosphatase 1 regulatory subunit 3D [Homo sapiens]'	NaN	NaN	NaN	NaN	NaN	2	NaN	NaN	0	2	2
1509	'>gi|5453974|ref|NP_006247.1| serine/threonine-protein kinase N2 [Homo sapiens]'	NaN	NaN	NaN	2	NaN	NaN	NaN	NaN	0	2	2
1510	'>gi|5454096|ref|NP_006273.1| serine/threonine-protein kinase 4 [Homo sapiens]'	NaN	NaN	NaN	NaN	2	NaN	NaN	NaN	0	2	2
1511	'>gi|545688691|ref|NP_001269970.1| ubiquitin carboxyl-terminal hydrolase 25 isoform USP25m [Homo sapiens]'	NaN	NaN	2	NaN	NaN	NaN	NaN	NaN	0	2	2
1512	'>gi|548923870|ref|NP_001271308.1| COMM domain-containing protein 4 isoform 4 [Homo sapiens]'	NaN	NaN	NaN	NaN	NaN	NaN	2	NaN	0	2	2
1513	'>gi|557128994|ref|NP_001273407.1| eukaryotic translation initiation factor 3 subunit C isoform b [Homo sapiens]'	NaN	NaN	NaN	2	NaN	NaN	NaN	NaN	0	2	2
1514	'>gi|557129022|ref|NP_001273387.1| ubiquitin carboxyl-terminal hydrolase 7 isoform 3 [Homo sapiens]'	NaN	NaN	NaN	2	NaN	NaN	NaN	NaN	0	2	2
1515	'>gi|55743130|ref|NP_001007075.1| 60S ribosomal protein L32 [Homo sapiens]'	NaN	NaN	NaN	NaN	NaN	NaN	2	NaN	0	2	2
1516	'>gi|55770900|ref|NP_060791.3| ribosome biogenesis protein BRX1 homolog [Homo sapiens]'	NaN	NaN	NaN	NaN	NaN	2	NaN	NaN	0	2	2
1517	'>gi|56676330|ref|NP_057371.2| heterochromatin protein 1-binding protein 3 [Homo sapiens]'	NaN	NaN	NaN	2	NaN	NaN	NaN	NaN	0	2	2
1518	'>gi|56786147|ref|NP_001792.2| cysteine dioxygenase type 1 [Homo sapiens]'	NaN	NaN	NaN	NaN	2	NaN	NaN	NaN	0	2	2
1519	'>gi|56788356|ref|NP_001008697.1| tuftelin-interacting protein 11 [Homo sapiens]'	NaN	NaN	NaN	2	NaN	NaN	NaN	NaN	0	2	2
1520	'>gi|571026657|ref|NP_001275686.1| BRISC and BRCA1-A complex member 1 isoform 2 [Homo sapiens]'	NaN	NaN	NaN	NaN	NaN	2	NaN	NaN	0	2	2
1521	'>gi|5730031|ref|NP_005688.2| secretory carrier-associated membrane protein 2 [Homo sapiens]'	NaN	NaN	NaN	NaN	NaN	2	NaN	NaN	0	2	2
1522	'>gi|57529737|ref|NP_055824.1| E3 ubiquitin-protein ligase PDZRN3 [Homo sapiens]'	NaN	NaN	2	NaN	NaN	NaN	NaN	NaN	0	2	2
1523	'>gi|57863248|ref|NP_001009881.1| terminal uridylyltransferase 4 isoform a [Homo sapiens]'	NaN	NaN	NaN	NaN	NaN	NaN	NaN	2	0	2	2
1524	'>gi|578798215|ref|XP_006710349.1| PREDICTED: choline/ethanolaminephosphotransferase 1 isoform X3 [Homo sapiens]'	NaN	NaN	NaN	NaN	NaN	2	NaN	NaN	0	2	2
1525	'>gi|578799212|ref|XP_006710738.1| PREDICTED: mRNA turnover protein 4 homolog isoform X1 [Homo sapiens]'	NaN	NaN	NaN	NaN	NaN	2	NaN	NaN	0	2	2
1526	'>gi|578804530|ref|XP_006712673.1| PREDICTED: telomere-associated protein RIF1 isoform X3 [Homo sapiens]'	NaN	2	NaN	NaN	NaN	NaN	NaN	NaN	0	2	2
1527	'>gi|578805029|ref|XP_006712863.1| PREDICTED: cullin-3 isoform X1 [Homo sapiens]'	NaN	NaN	NaN	2	NaN	NaN	NaN	NaN	0	2	2
1528	'>gi|578805046|ref|XP_006712871.1| PREDICTED: histone acetyltransferase type B catalytic subunit isoform X1 [Homo sapiens]'	NaN	NaN	NaN	NaN	NaN	2	NaN	NaN	0	2	2
1529	'>gi|578809385|ref|XP_006714380.1| PREDICTED: extracellular matrix protein FRAS1 isoform X4 [Homo sapiens]'	NaN	2	NaN	NaN	NaN	NaN	NaN	NaN	0	2	2
1530	'>gi|578810391|ref|XP_006714694.1| PREDICTED: probable glutathione peroxidase 8 isoform X1 [Homo sapiens]'	NaN	NaN	NaN	NaN	NaN	NaN	2	NaN	0	2	2
1531	'>gi|578812976|ref|XP_006715629.1| PREDICTED: androglobin isoform X1 [Homo sapiens]'	NaN	NaN	NaN	NaN	NaN	2	NaN	NaN	0	2	2
1532	'>gi|578819047|ref|XP_006717743.1| PREDICTED: DNA replication ATP-dependent helicase/nuclease DNA2 isoform X1 [Homo sapiens]'	NaN	NaN	NaN	2	NaN	NaN	NaN	NaN	0	2	2
1533	'>gi|578819376|ref|XP_006717880.1| PREDICTED: heterogeneous nuclear ribonucleoprotein H3 isoform X9 [Homo sapiens]'	NaN	NaN	NaN	NaN	NaN	2	NaN	NaN	0	2	2
1534	'>gi|578819501|ref|XP_006717931.1| PREDICTED: leucine-rich repeat-containing protein 18 isoform X6 [Homo sapiens]'	NaN	NaN	NaN	NaN	NaN	NaN	NaN	2	0	2	2
1535	'>gi|578822445|ref|XP_006718994.1| PREDICTED: centrosomal protein KIAA1731 isoform X6 [Homo sapiens]'	NaN	2	NaN	NaN	NaN	NaN	NaN	NaN	0	2	2
1536	'>gi|578824146|ref|XP_006719630.1| PREDICTED: TBC1 domain family member 15 isoform X5 [Homo sapiens]'	NaN	NaN	NaN	NaN	2	NaN	NaN	NaN	0	2	2
1537	'>gi|578824802|ref|XP_006719851.1| PREDICTED: probable E3 ubiquitin-protein ligase MYCBP2 isoform X12 [Homo sapiens]'	NaN	2	NaN	NaN	NaN	NaN	NaN	NaN	0	2	2
1538	'>gi|578828555|ref|XP_006721109.1| PREDICTED: lysine-rich nucleolar protein 1 isoform X3 [Homo sapiens]'	NaN	NaN	NaN	NaN	2	NaN	NaN	NaN	0	2	2
1539	'>gi|578834421|ref|XP_006723262.1| PREDICTED: interferon regulatory factor 3 isoform X3 [Homo sapiens]'	NaN	NaN	NaN	NaN	2	NaN	NaN	NaN	0	2	2
1540	'>gi|578834563|ref|XP_006723311.1| PREDICTED: DNA polymerase delta catalytic subunit isoform X4 [Homo sapiens]'	NaN	NaN	NaN	2	NaN	NaN	NaN	NaN	0	2	2
1541	'''>gi|578840069|ref|XP_006725286.1| PREDICTED: pyridoxal-dependent decarboxylase domain-containing protein 1-like isoform X1 [Homo...'' <Preview truncated at 128 characters>'	NaN	NaN	NaN	2	NaN	NaN	NaN	NaN	0	2	2
1542	'>gi|578845519|ref|XP_006726617.1| PREDICTED: tetratricopeptide repeat protein 6 [Homo sapiens]'	NaN	NaN	NaN	2	NaN	NaN	NaN	NaN	0	2	2
1543	'>gi|5802974|ref|NP_006784.1| thioredoxin-dependent peroxide reductase, mitochondrial isoform a precursor [Homo sapiens]'	NaN	NaN	NaN	NaN	NaN	NaN	2	NaN	0	2	2
1544	'>gi|583966087|ref|NP_001276841.1| casein kinase I isoform epsilon [Homo sapiens]'	NaN	NaN	NaN	NaN	NaN	2	NaN	NaN	0	2	2
1545	'>gi|58761506|ref|NP_001011699.1| HAUS augmin-like complex subunit 8 isoform b [Homo sapiens]'	NaN	NaN	NaN	NaN	2	NaN	NaN	NaN	0	2	2
1546	'>gi|5902102|ref|NP_008869.1| small nuclear ribonucleoprotein Sm D1 isoform 1 [Homo sapiens]'	NaN	NaN	NaN	NaN	NaN	NaN	2	NaN	0	2	2
1547	'>gi|594140514|ref|NP_001277250.1| dmX-like protein 1 isoform 1 [Homo sapiens]'	NaN	2	NaN	NaN	NaN	NaN	NaN	NaN	0	2	2
1548	'>gi|594140555|ref|NP_001277239.1| catenin alpha-1 isoform 4 precursor [Homo sapiens]'	NaN	NaN	2	NaN	NaN	NaN	NaN	NaN	0	2	2
1549	'>gi|6005824|ref|NP_009121.1| SEC23-interacting protein [Homo sapiens]'	NaN	NaN	NaN	2	NaN	NaN	NaN	NaN	0	2	2
1550	'>gi|6005884|ref|NP_009038.1| translocon-associated protein subunit gamma [Homo sapiens]'	NaN	NaN	NaN	NaN	NaN	NaN	2	NaN	0	2	2
1551	'>gi|6005900|ref|NP_009042.1| transcription factor Dp-1 [Homo sapiens]'	NaN	NaN	NaN	NaN	2	NaN	NaN	NaN	0	2	2
1552	'>gi|60499025|ref|NP_001012533.1| ferrochelatase, mitochondrial isoform a precursor [Homo sapiens]'	NaN	NaN	NaN	NaN	NaN	2	NaN	NaN	0	2	2
1553	'>gi|613410199|ref|NP_683515.4| structural maintenance of chromosomes protein 1B isoform 1 [Homo sapiens]'	NaN	NaN	2	NaN	NaN	NaN	NaN	NaN	0	2	2
1554	'>gi|615276331|ref|NP_001278501.1| next to BRCA1 gene 1 protein isoform c [Homo sapiens]'	NaN	NaN	NaN	2	NaN	NaN	NaN	NaN	0	2	2
1555	'>gi|61743954|ref|NP_001611.1| neuroblast differentiation-associated protein AHNAK isoform 1 [Homo sapiens]'	2	NaN	NaN	NaN	NaN	NaN	NaN	NaN	0	2	2
1556	'>gi|62460635|ref|NP_001014842.1| transmembrane 9 superfamily member 1 isoform b precursor [Homo sapiens]'	NaN	NaN	NaN	NaN	NaN	2	NaN	NaN	0	2	2
1557	'>gi|62899047|ref|NP_068749.3| RAD50-interacting protein 1 [Homo sapiens]'	NaN	NaN	NaN	2	NaN	NaN	NaN	NaN	0	2	2
1558	'>gi|63054860|ref|NP_001017919.1| RCC1 domain-containing protein 1 [Homo sapiens]'	NaN	NaN	NaN	NaN	NaN	2	NaN	NaN	0	2	2
1559	'>gi|631226406|ref|NP_001278825.1| ras-related protein Rap-1A precursor [Homo sapiens]'	NaN	NaN	NaN	NaN	NaN	NaN	2	NaN	0	2	2
1560	'>gi|662236851|ref|NP_001284549.1| heterogeneous nuclear ribonucleoprotein R isoform 5 [Homo sapiens]'	NaN	NaN	NaN	NaN	2	NaN	NaN	NaN	0	2	2
1561	'>gi|663429567|ref|NP_001287660.1| activating molecule in BECN1-regulated autophagy protein 1 isoform 4 [Homo sapiens]'	2	NaN	NaN	NaN	NaN	NaN	NaN	NaN	0	2	2
1562	'>gi|66346656|ref|NP_001017529.1| proline-rich protein 5 isoform 3 [Homo sapiens]'	NaN	NaN	NaN	NaN	NaN	2	NaN	NaN	0	2	2
1563	'>gi|66346685|ref|NP_056455.3| plasminogen activator inhibitor 1 RNA-binding protein isoform 4 [Homo sapiens]'	NaN	NaN	NaN	2	NaN	NaN	NaN	NaN	0	2	2
1564	'>gi|665505940|ref|NP_001287835.1| inhibitor of Bruton tyrosine kinase isoform 2 [Homo sapiens]'	NaN	NaN	2	NaN	NaN	NaN	NaN	NaN	0	2	2
1565	'''>gi|665821217|ref|NP_001287921.1| eukaryotic translation initiation factor 3 subunit K {ECO:0000255|HAMAP-Rule:MF_03010} isoform...'' <Preview truncated at 128 characters>'	NaN	NaN	NaN	NaN	NaN	NaN	2	NaN	0	2	2
1566	'>gi|666637982|ref|NP_001288014.1| protein quaking isoform 5 [Homo sapiens]'	NaN	NaN	NaN	NaN	NaN	2	NaN	NaN	0	2	2
1567	'>gi|666637993|ref|NP_001288005.1| AP-2 complex subunit sigma isoform 3 [Homo sapiens]'	NaN	NaN	NaN	NaN	NaN	NaN	2	NaN	0	2	2
1568	'>gi|66773040|ref|NP_982278.3| presqualene diphosphate phosphatase [Homo sapiens]'	NaN	NaN	NaN	NaN	NaN	2	NaN	NaN	0	2	2
1569	'>gi|68509914|ref|NP_000092.2| cytochrome b-245 light chain [Homo sapiens]'	NaN	NaN	NaN	NaN	NaN	NaN	2	NaN	0	2	2
1570	'>gi|6912430|ref|NP_036537.1| protein-S-isoprenylcysteine O-methyltransferase [Homo sapiens]'	NaN	NaN	NaN	NaN	NaN	NaN	2	NaN	0	2	2
1571	'>gi|6912482|ref|NP_036450.1| LETM1 and EF-hand domain-containing protein 1, mitochondrial precursor [Homo sapiens]'	NaN	NaN	NaN	2	NaN	NaN	NaN	NaN	0	2	2
1572	'>gi|7019503|ref|NP_037520.1| prolactin regulatory element-binding protein [Homo sapiens]'	NaN	NaN	NaN	NaN	NaN	2	NaN	NaN	0	2	2
1573	'>gi|71772942|ref|NP_001119.3| AP-1 complex subunit gamma-1 isoform b [Homo sapiens]'	NaN	NaN	NaN	2	NaN	NaN	NaN	NaN	0	2	2
1574	'>gi|73623030|ref|NP_001867.2| carnitine O-palmitoyltransferase 1, liver isoform isoform 1 [Homo sapiens]'	NaN	NaN	NaN	2	NaN	NaN	NaN	NaN	0	2	2
1575	'>gi|73623035|ref|NP_006452.3| sperm-associated antigen 5 [Homo sapiens]'	NaN	NaN	2	NaN	NaN	NaN	NaN	NaN	0	2	2
1576	'>gi|73747881|ref|NP_055928.3| zinc finger ZZ-type and EF-hand domain-containing protein 1 [Homo sapiens]'	NaN	2	NaN	NaN	NaN	NaN	NaN	NaN	0	2	2
1577	'>gi|75813620|ref|NP_001028729.1| protein phosphatase 1B isoform 5 [Homo sapiens]'	NaN	NaN	NaN	NaN	NaN	2	NaN	NaN	0	2	2
1578	'>gi|7657655|ref|NP_055109.1| translocating chain-associated membrane protein 1 [Homo sapiens]'	NaN	NaN	NaN	NaN	NaN	2	NaN	NaN	0	2	2
1579	'>gi|7661532|ref|NP_054781.1| RNA-binding protein NOB1 [Homo sapiens]'	NaN	NaN	NaN	NaN	2	NaN	NaN	NaN	0	2	2
1580	'>gi|7661730|ref|NP_054737.1| 28S ribosomal protein S28, mitochondrial [Homo sapiens]'	NaN	NaN	NaN	NaN	NaN	NaN	2	NaN	0	2	2
1581	'>gi|7661936|ref|NP_055464.1| scaffold attachment factor B2 [Homo sapiens]'	NaN	NaN	2	NaN	NaN	NaN	NaN	NaN	0	2	2
1582	'>gi|7661948|ref|NP_055545.1| malectin precursor [Homo sapiens]'	NaN	NaN	NaN	NaN	NaN	2	NaN	NaN	0	2	2
1583	'>gi|7662078|ref|NP_055454.1| tetratricopeptide repeat protein 37 [Homo sapiens]'	NaN	NaN	2	NaN	NaN	NaN	NaN	NaN	0	2	2
1584	'>gi|7662274|ref|NP_055643.1| TOX high mobility group box family member 4 [Homo sapiens]'	NaN	NaN	NaN	2	NaN	NaN	NaN	NaN	0	2	2
1585	'>gi|7705558|ref|NP_057452.1| inositol-3-phosphate synthase 1 isoform 1 [Homo sapiens]'	NaN	NaN	NaN	NaN	2	NaN	NaN	NaN	0	2	2
1586	'>gi|7705827|ref|NP_057187.1| GTP-binding protein SAR1b [Homo sapiens]'	NaN	NaN	NaN	NaN	NaN	NaN	2	NaN	0	2	2
1587	'>gi|7706139|ref|NP_057689.1| protein FAM53C [Homo sapiens]'	NaN	NaN	NaN	NaN	2	NaN	NaN	NaN	0	2	2
1588	'>gi|7706326|ref|NP_057131.1| splicing factor 3B subunit 6 [Homo sapiens]'	NaN	NaN	NaN	NaN	NaN	NaN	2	NaN	0	2	2
1589	'>gi|77798169|ref|NP_001030013.1| inositol 1,4,5-trisphosphate receptor-interacting protein-like 2 precursor [Homo sapiens]'	NaN	NaN	NaN	NaN	NaN	NaN	2	NaN	0	2	2
1590	'>gi|82546824|ref|NP_001032242.1| forkhead box protein K1 [Homo sapiens]'	NaN	NaN	NaN	2	NaN	NaN	NaN	NaN	0	2	2
1591	'>gi|8394376|ref|NP_058626.1| syntaxin-18 [Homo sapiens]'	NaN	NaN	NaN	NaN	NaN	2	NaN	NaN	0	2	2
1592	'>gi|84872173|ref|NP_003423.1| zinc finger protein 131 isoform 2 [Homo sapiens]'	NaN	NaN	NaN	2	NaN	NaN	NaN	NaN	0	2	2
1593	'>gi|87116681|ref|NP_705841.2| lysophospholipid acyltransferase LPCAT4 [Homo sapiens]'	NaN	NaN	NaN	NaN	2	NaN	NaN	NaN	0	2	2
1594	'>gi|88501736|ref|NP_001034639.1| dnaJ homolog subfamily B member 2 isoform a [Homo sapiens]'	NaN	NaN	NaN	NaN	NaN	2	NaN	NaN	0	2	2
1595	'>gi|8922328|ref|NP_060517.1| pre-mRNA-splicing factor RBM22 [Homo sapiens]'	NaN	NaN	NaN	NaN	2	NaN	NaN	NaN	0	2	2
1596	'>gi|8923444|ref|NP_060308.1| H/ACA ribonucleoprotein complex subunit 2 isoform a [Homo sapiens]'	NaN	NaN	NaN	NaN	NaN	NaN	2	NaN	0	2	2
1597	'>gi|8923460|ref|NP_060316.1| tRNA selenocysteine 1-associated protein 1 [Homo sapiens]'	NaN	NaN	NaN	NaN	NaN	2	NaN	NaN	0	2	2
1598	'>gi|93588500|ref|NP_065083.3| type-1 angiotensin II receptor-associated protein isoform a [Homo sapiens]'	NaN	NaN	NaN	NaN	NaN	NaN	2	NaN	0	2	2
1599	'>gi|94400921|ref|NP_775826.2| peroxisomal leader peptide-processing protease isoform a [Homo sapiens]'	NaN	NaN	NaN	NaN	2	NaN	NaN	NaN	0	2	2
1600	'>gi|9506687|ref|NP_061931.1| DNA damage-inducible transcript 4 protein [Homo sapiens]'	NaN	NaN	NaN	NaN	NaN	2	NaN	NaN	0	2	2
1601	'>gi|95113664|ref|NP_060684.4| leucine-rich repeat-containing protein 1 [Homo sapiens]'	NaN	NaN	NaN	NaN	2	NaN	NaN	NaN	0	2	2
1602	'>gi|9966883|ref|NP_065136.1| protocadherin-9 isoform 2 precursor [Homo sapiens]'	NaN	NaN	2	NaN	NaN	NaN	NaN	NaN	0	2	2
1603	'>gi|9994185|ref|NP_057174.1| RNA-binding protein 7 isoform b [Homo sapiens]'	NaN	NaN	NaN	NaN	NaN	2	NaN	NaN	0	2	2
1604	'>gi|16507950|ref|NP_055281.2| tektin-2 [Homo sapiens]'	NaN	NaN	1	1	1	1	1	NaN	0	1	5
1605	'>gi|13236532|ref|NP_077279.1| zinc finger and SCAN domain-containing protein 5A [Homo sapiens]'	1	1	NaN	1	NaN	NaN	NaN	NaN	0	1	3
1606	'>gi|37537722|ref|NP_079034.3| agmatinase, mitochondrial precursor [Homo sapiens]'	1	NaN	NaN	1	1	NaN	NaN	NaN	0	1	3
1607	'>gi|67782356|ref|NP_001255.3| corneodesmosin precursor [Homo sapiens]'	1	NaN	1	NaN	1	NaN	NaN	NaN	0	1	3
1608	'>gi|10863889|ref|NP_005137.1| U4/U6.U5 tri-snRNP-associated protein 1 [Homo sapiens]'	NaN	NaN	1	1	NaN	NaN	NaN	NaN	0	1	2
1609	'>gi|10863909|ref|NP_066925.1| kunitz-type protease inhibitor 2 isoform a precursor [Homo sapiens]'	NaN	NaN	NaN	NaN	1	1	NaN	NaN	0	1	2
1610	'>gi|13027648|ref|NP_073718.1| small nuclear ribonucleoprotein-associated protein N [Homo sapiens]'	NaN	NaN	NaN	NaN	NaN	1	1	NaN	0	1	2
1611	'>gi|13376181|ref|NP_079079.1| tubulin alpha chain-like 3 isoform 1 [Homo sapiens]'	NaN	NaN	NaN	1	1	NaN	NaN	NaN	0	1	2
1612	'>gi|148596938|ref|NP_079182.2| stearoyl-CoA desaturase 5 isoform b [Homo sapiens]'	NaN	NaN	NaN	NaN	NaN	1	1	NaN	0	1	2
1613	'>gi|16554604|ref|NP_057154.2| 28S ribosomal protein S23, mitochondrial [Homo sapiens]'	NaN	NaN	NaN	NaN	NaN	1	1	NaN	0	1	2
1614	'>gi|17986258|ref|NP_066299.2| myosin light polypeptide 6 isoform 1 [Homo sapiens]'	NaN	NaN	NaN	NaN	NaN	1	1	NaN	0	1	2
1615	'>gi|194306633|ref|NP_001123613.1| poly(rC)-binding protein 3 isoform 2 [Homo sapiens]'	NaN	NaN	NaN	NaN	1	1	NaN	NaN	0	1	2
1616	'>gi|21493033|ref|NP_009133.2| A-kinase anchor protein 10, mitochondrial precursor [Homo sapiens]'	NaN	NaN	NaN	1	1	NaN	NaN	NaN	0	1	2
1617	'>gi|281604138|ref|NP_001164015.1| serine/threonine-protein phosphatase PGAM5, mitochondrial isoform 2 [Homo sapiens]'	NaN	NaN	NaN	NaN	NaN	1	1	NaN	0	1	2
1618	'>gi|308199450|ref|NP_001184053.1| interferon regulatory factor 3 isoform 4 [Homo sapiens]'	NaN	NaN	NaN	NaN	NaN	1	1	NaN	0	1	2
1619	'>gi|31542658|ref|NP_060569.3| fatty acyl-CoA reductase 2 isoform 1 [Homo sapiens]'	NaN	NaN	NaN	NaN	1	1	NaN	NaN	0	1	2
1620	'>gi|32483416|ref|NP_066554.2| neurofilament heavy polypeptide [Homo sapiens]'	NaN	1	NaN	NaN	NaN	1	NaN	NaN	0	1	2
1621	'>gi|382546190|ref|NP_001244264.1| ATP synthase subunit alpha, mitochondrial isoform c [Homo sapiens]'	1	NaN	NaN	NaN	NaN	NaN	1	NaN	0	1	2
1622	'>gi|391353390|ref|NP_001254651.1| signal recognition particle subunit SRP72 isoform 2 [Homo sapiens]'	1	NaN	NaN	NaN	1	NaN	NaN	NaN	0	1	2
1623	'>gi|4503253|ref|NP_001335.1| dolichyl-diphosphooligosaccharide--protein glycosyltransferase subunit DAD1 [Homo sapiens]'	NaN	NaN	NaN	NaN	NaN	NaN	1	1	0	1	2
1624	'>gi|4503507|ref|NP_001406.1| eukaryotic translation initiation factor 2 subunit 3 [Homo sapiens]'	NaN	NaN	NaN	NaN	1	1	NaN	NaN	0	1	2
1625	'>gi|4503571|ref|NP_001419.1| alpha-enolase isoform 1 [Homo sapiens]'	NaN	NaN	NaN	NaN	NaN	1	1	NaN	0	1	2
1626	'>gi|4557894|ref|NP_000230.1| lysozyme C precursor [Homo sapiens]'	1	NaN	NaN	NaN	NaN	NaN	NaN	1	0	1	2
1627	'>gi|522020125|ref|NP_001265586.1| polymerase delta-interacting protein 3 isoform 3 [Homo sapiens]'	NaN	NaN	NaN	NaN	1	1	NaN	NaN	0	1	2
1628	'>gi|530370916|ref|XP_005246889.1| PREDICTED: tubulin alpha-4A chain isoform X1 [Homo sapiens]'	1	NaN	NaN	NaN	NaN	NaN	NaN	1	0	1	2
1629	'>gi|530400446|ref|XP_005269023.1| PREDICTED: periphilin-1 isoform X5 [Homo sapiens]'	NaN	NaN	NaN	NaN	1	1	NaN	NaN	0	1	2
1630	'>gi|530410557|ref|XP_005256813.1| PREDICTED: nucleoredoxin isoform X1 [Homo sapiens]'	1	NaN	NaN	NaN	NaN	NaN	NaN	1	0	1	2
1631	'>gi|557636741|ref|NP_001273556.1| RNA-binding protein with serine-rich domain 1 isoform c [Homo sapiens]'	NaN	1	1	NaN	NaN	NaN	NaN	NaN	0	1	2
1632	'>gi|578834428|ref|XP_006723265.1| PREDICTED: interferon regulatory factor 3 isoform X6 [Homo sapiens]'	NaN	NaN	NaN	NaN	1	NaN	1	NaN	0	1	2
1633	'>gi|578836248|ref|XP_006723956.1| PREDICTED: RNA-binding protein 39 isoform X4 [Homo sapiens]'	NaN	1	NaN	NaN	NaN	1	NaN	NaN	0	1	2
1634	'>gi|6631077|ref|NP_004864.1| BAG family molecular chaperone regulator 5 isoform b [Homo sapiens]'	NaN	NaN	NaN	NaN	1	1	NaN	NaN	0	1	2
1635	'>gi|664806009|ref|NP_001287745.1| zinc finger CCHC domain-containing protein 10 isoform 1 [Homo sapiens]'	1	1	NaN	NaN	NaN	NaN	NaN	NaN	0	1	2
1636	'>gi|8923398|ref|NP_060286.1| cell growth-regulating nucleolar protein [Homo sapiens]'	NaN	NaN	NaN	NaN	1	1	NaN	NaN	0	1	2
1637	'>gi|10047102|ref|NP_057388.1| probable ribosome biogenesis protein RLP24 [Homo sapiens]'	NaN	NaN	NaN	NaN	NaN	NaN	1	NaN	0	1	1
1638	'>gi|100913202|ref|NP_085911.2| probable ATP-dependent RNA helicase DDX11 isoform 1 [Homo sapiens]'	NaN	NaN	NaN	1	NaN	NaN	NaN	NaN	0	1	1
1639	'>gi|10863925|ref|NP_066951.1| DNA-directed RNA polymerases I, II, and III subunit RPABC5 [Homo sapiens]'	NaN	NaN	NaN	NaN	NaN	NaN	NaN	1	0	1	1
1640	'>gi|108773784|ref|NP_001035809.1| ATP-binding cassette sub-family E member 1 [Homo sapiens]'	NaN	NaN	NaN	NaN	1	NaN	NaN	NaN	0	1	1
1641	'>gi|109698595|ref|NP_777554.1| trafficking protein particle complex subunit 5 [Homo sapiens]'	NaN	NaN	NaN	NaN	NaN	NaN	1	NaN	0	1	1
1642	'>gi|109948265|ref|NP_001035963.1| UDP-galactose translocator isoform c [Homo sapiens]'	NaN	NaN	NaN	NaN	NaN	1	NaN	NaN	0	1	1
1643	'>gi|109948302|ref|NP_055388.2| transmembrane protein 97 [Homo sapiens]'	NaN	NaN	NaN	NaN	NaN	NaN	1	NaN	0	1	1
1644	'>gi|110347437|ref|NP_001036010.1| latent-transforming growth factor beta-binding protein 4 isoform c precursor [Homo sapiens]'	NaN	NaN	1	NaN	NaN	NaN	NaN	NaN	0	1	1
1645	'>gi|11034825|ref|NP_037415.1| methionine adenosyltransferase 2 subunit beta isoform 1 [Homo sapiens]'	NaN	NaN	NaN	NaN	NaN	1	NaN	NaN	0	1	1
1646	'>gi|110556644|ref|NP_722520.2| zinc finger protein ZFPM1 [Homo sapiens]'	NaN	NaN	1	NaN	NaN	NaN	NaN	NaN	0	1	1
1647	'>gi|110611220|ref|NP_004578.2| ribosome-binding protein 1 [Homo sapiens]'	NaN	NaN	NaN	NaN	NaN	1	NaN	NaN	0	1	1
1648	'>gi|112382250|ref|NP_003119.2| spectrin beta chain, non-erythrocytic 1 isoform 1 [Homo sapiens]'	NaN	NaN	NaN	NaN	NaN	NaN	1	NaN	0	1	1
1649	'>gi|113428306|ref|XP_372741.4| PREDICTED: peptidyl-prolyl cis-trans isomerase A-like [Homo sapiens]'	NaN	NaN	NaN	NaN	NaN	NaN	1	NaN	0	1	1
1650	'>gi|11527402|ref|NP_068839.1| integral membrane protein 2B [Homo sapiens]'	NaN	NaN	NaN	NaN	NaN	1	NaN	NaN	0	1	1
1651	'>gi|115430112|ref|NP_005660.4| receptor expression-enhancing protein 5 [Homo sapiens]'	NaN	NaN	NaN	NaN	NaN	NaN	1	NaN	0	1	1
1652	'>gi|11559927|ref|NP_071383.1| 28S ribosomal protein S14, mitochondrial [Homo sapiens]'	NaN	NaN	NaN	NaN	NaN	NaN	1	NaN	0	1	1
1653	'>gi|116089325|ref|NP_001070667.1| splicing regulatory glutamine/lysine-rich protein 1 isoform a [Homo sapiens]'	1	NaN	NaN	NaN	NaN	NaN	NaN	NaN	0	1	1
1654	'>gi|116268097|ref|NP_542172.2| beta-1,3-galactosyltransferase 6 [Homo sapiens]'	NaN	NaN	NaN	NaN	NaN	1	NaN	NaN	0	1	1
1655	'>gi|116268127|ref|NP_689856.6| protein very KIND [Homo sapiens]'	NaN	1	NaN	NaN	NaN	NaN	NaN	NaN	0	1	1
1656	'>gi|11641237|ref|NP_071732.1| ras-related protein Rab-38 [Homo sapiens]'	NaN	NaN	NaN	NaN	NaN	NaN	1	NaN	0	1	1
1657	'>gi|11641421|ref|NP_067090.1| ceramide synthase 1 isoform 1 [Homo sapiens]'	NaN	NaN	NaN	NaN	NaN	NaN	1	NaN	0	1	1
1658	'>gi|116517313|ref|NP_004861.2| mannose-P-dolichol utilization defect 1 protein [Homo sapiens]'	NaN	NaN	NaN	NaN	NaN	NaN	1	NaN	0	1	1
1659	'>gi|116734710|ref|NP_001080.2| ATP-binding cassette sub-family A member 3 [Homo sapiens]'	NaN	NaN	1	NaN	NaN	NaN	NaN	NaN	0	1	1
1660	'>gi|116734717|ref|NP_000469.3| alkaline phosphatase, tissue-nonspecific isozyme isoform 1 precursor [Homo sapiens]'	NaN	NaN	1	NaN	NaN	NaN	NaN	NaN	0	1	1
1661	'>gi|116812638|ref|NP_778250.2| testis development-related protein isoform 1 [Homo sapiens]'	NaN	NaN	NaN	NaN	NaN	NaN	1	NaN	0	1	1
1662	'>gi|117189975|ref|NP_112604.2| heterogeneous nuclear ribonucleoproteins C1/C2 isoform a [Homo sapiens]'	NaN	NaN	NaN	NaN	NaN	1	NaN	NaN	0	1	1
1663	'>gi|118200333|ref|NP_001071640.1| protein FAM127B isoform 1 [Homo sapiens]'	NaN	NaN	NaN	NaN	NaN	NaN	1	NaN	0	1	1
1664	'>gi|120587023|ref|NP_055318.2| small subunit processome component 20 homolog [Homo sapiens]'	NaN	1	NaN	NaN	NaN	NaN	NaN	NaN	0	1	1
1665	'>gi|124494247|ref|NP_001074419.1| unconventional myosin-Ic isoform b [Homo sapiens]'	NaN	NaN	NaN	1	NaN	NaN	NaN	NaN	0	1	1
1666	'>gi|125656165|ref|NP_001075019.1| THO complex subunit 2 [Homo sapiens]'	NaN	NaN	1	NaN	NaN	NaN	NaN	NaN	0	1	1
1667	'>gi|12597655|ref|NP_075060.1| centromere protein H [Homo sapiens]'	NaN	NaN	NaN	NaN	NaN	1	NaN	NaN	0	1	1
1668	'>gi|125987603|ref|NP_001075028.1| cleavage and polyadenylation specificity factor subunit 4 isoform 2 [Homo sapiens]'	NaN	NaN	NaN	NaN	NaN	1	NaN	NaN	0	1	1
1669	'>gi|12751497|ref|NP_075568.1| UPF0488 protein C8orf33 [Homo sapiens]'	NaN	NaN	NaN	NaN	NaN	1	NaN	NaN	0	1	1
1670	'>gi|13129068|ref|NP_076983.1| nucleolar complex protein 4 homolog [Homo sapiens]'	NaN	NaN	NaN	NaN	1	NaN	NaN	NaN	0	1	1
1671	'>gi|13129104|ref|NP_077003.1| coiled-coil domain-containing protein 86 [Homo sapiens]'	NaN	NaN	NaN	NaN	1	NaN	NaN	NaN	0	1	1
1672	'>gi|13375618|ref|NP_055577.1| delta(24)-sterol reductase precursor [Homo sapiens]'	NaN	NaN	NaN	NaN	1	NaN	NaN	NaN	0	1	1
1673	'>gi|13376331|ref|NP_079160.1| L-2-hydroxyglutarate dehydrogenase, mitochondrial precursor [Homo sapiens]'	NaN	NaN	NaN	NaN	NaN	1	NaN	NaN	0	1	1
1674	'>gi|134133226|ref|NP_001077007.1| POTE ankyrin domain family member E [Homo sapiens]'	NaN	NaN	NaN	NaN	1	NaN	NaN	NaN	0	1	1
1675	'>gi|134152694|ref|NP_001513.2| retinal guanylyl cyclase 2 [Homo sapiens]'	NaN	NaN	NaN	NaN	1	NaN	NaN	NaN	0	1	1
1676	'>gi|13430848|ref|NP_068370.1| nuclear receptor subfamily 1 group D member 1 [Homo sapiens]'	NaN	NaN	1	NaN	NaN	NaN	NaN	NaN	0	1	1
1677	'>gi|13899354|ref|NP_113680.1| RNA-binding protein 4B isoform 1 [Homo sapiens]'	NaN	NaN	NaN	NaN	NaN	1	NaN	NaN	0	1	1
1678	'>gi|13994259|ref|NP_114108.1| 28S ribosomal protein S5, mitochondrial [Homo sapiens]'	NaN	NaN	NaN	NaN	NaN	1	NaN	NaN	0	1	1
1679	'>gi|13994287|ref|NP_114124.1| Krueppel-like factor 16 [Homo sapiens]'	NaN	NaN	NaN	NaN	NaN	1	NaN	NaN	0	1	1
1680	'>gi|14042960|ref|NP_114423.1| sodium bicarbonate transporter-like protein 11 isoform 2 [Homo sapiens]'	NaN	NaN	NaN	NaN	NaN	NaN	1	NaN	0	1	1
1681	'>gi|14249170|ref|NP_116026.1| S-phase kinase-associated protein 2 isoform 2 [Homo sapiens]'	NaN	NaN	NaN	NaN	NaN	1	NaN	NaN	0	1	1
1682	'>gi|145553959|ref|NP_060597.4| zinc phosphodiesterase ELAC protein 2 isoform 1 [Homo sapiens]'	NaN	NaN	NaN	1	NaN	NaN	NaN	NaN	0	1	1
1683	'>gi|145977196|ref|NP_001078841.1| UPF0723 protein C11orf83 precursor [Homo sapiens]'	NaN	NaN	NaN	NaN	NaN	NaN	NaN	1	0	1	1
1684	'>gi|14790115|ref|NP_116786.1| caspase-3 preproprotein [Homo sapiens]'	NaN	NaN	NaN	NaN	NaN	1	NaN	NaN	0	1	1
1685	'>gi|148612885|ref|NP_001658.2| ADP-ribosylation factor-like protein 2 isoform 1 [Homo sapiens]'	NaN	NaN	NaN	NaN	NaN	NaN	1	NaN	0	1	1
1686	'>gi|148746218|ref|NP_057365.3| serine/threonine-protein kinase TAO3 [Homo sapiens]'	NaN	NaN	NaN	1	NaN	NaN	NaN	NaN	0	1	1
1687	'>gi|149999350|ref|NP_001092756.1| mitochondrial fission regulator 2 [Homo sapiens]'	NaN	NaN	NaN	NaN	NaN	1	NaN	NaN	0	1	1
1688	'>gi|15011918|ref|NP_005756.2| renin receptor precursor [Homo sapiens]'	NaN	NaN	NaN	NaN	NaN	1	NaN	NaN	0	1	1
1689	'>gi|15029508|ref|NP_076922.1| homeobox protein Hox-B9 [Homo sapiens]'	NaN	NaN	NaN	NaN	NaN	1	NaN	NaN	0	1	1
1690	'>gi|15208643|ref|NP_150231.1| E3 ubiquitin-protein ligase TRIM23 isoform gamma [Homo sapiens]'	NaN	NaN	NaN	NaN	1	NaN	NaN	NaN	0	1	1
1691	'>gi|153791352|ref|NP_001093241.1| POTE ankyrin domain family member F [Homo sapiens]'	NaN	NaN	NaN	NaN	NaN	1	NaN	NaN	0	1	1
1692	'>gi|153791502|ref|NP_078838.1| transport and Golgi organization protein 6 homolog [Homo sapiens]'	NaN	NaN	NaN	1	NaN	NaN	NaN	NaN	0	1	1
1693	'>gi|153945761|ref|NP_055508.3| endothelin-converting enzyme 2 isoform A [Homo sapiens]'	NaN	NaN	NaN	NaN	1	NaN	NaN	NaN	0	1	1
1694	'>gi|153946430|ref|NP_001093589.1| DNA repair protein XRCC3 [Homo sapiens]'	NaN	NaN	NaN	NaN	NaN	1	NaN	NaN	0	1	1
1695	'>gi|154240704|ref|NP_001093859.1| transmembrane protein 192 [Homo sapiens]'	NaN	NaN	NaN	NaN	NaN	1	NaN	NaN	0	1	1
1696	'>gi|156105681|ref|NP_036618.2| presenilin-2 isoform 2 [Homo sapiens]'	NaN	NaN	NaN	NaN	NaN	1	NaN	NaN	0	1	1
1697	'>gi|156119609|ref|NP_996806.2| transcription factor YY2 [Homo sapiens]'	NaN	NaN	NaN	NaN	1	NaN	NaN	NaN	0	1	1
1698	'>gi|156564363|ref|NP_525125.2| tubulin alpha-3C/D chain [Homo sapiens]'	NaN	NaN	NaN	NaN	1	NaN	NaN	NaN	0	1	1
1699	'>gi|156766068|ref|NP_059995.2| serine/threonine-protein kinase MRCK gamma [Homo sapiens]'	NaN	NaN	1	NaN	NaN	NaN	NaN	NaN	0	1	1
1700	'>gi|15718763|ref|NP_203524.1| GTPase KRas isoform a [Homo sapiens]'	NaN	NaN	NaN	NaN	NaN	NaN	1	NaN	0	1	1
1701	'>gi|15721937|ref|NP_114403.1| 28S ribosomal protein S24, mitochondrial precursor [Homo sapiens]'	NaN	NaN	NaN	NaN	NaN	NaN	1	NaN	0	1	1
1702	'>gi|157388941|ref|NP_060468.2| uncharacterized protein C9orf40 [Homo sapiens]'	NaN	NaN	NaN	NaN	NaN	1	NaN	NaN	0	1	1
1703	'>gi|157738629|ref|NP_001099038.1| kinesin-like protein KIF13A isoform d [Homo sapiens]'	1	NaN	NaN	NaN	NaN	NaN	NaN	NaN	0	1	1
1704	'>gi|157743245|ref|NP_055946.1| WD repeat-containing protein 43 [Homo sapiens]'	NaN	NaN	NaN	1	NaN	NaN	NaN	NaN	0	1	1
1705	'>gi|162461738|ref|NP_620073.2| guanine nucleotide-binding protein G(o) subunit alpha isoform b [Homo sapiens]'	NaN	NaN	NaN	NaN	NaN	1	NaN	NaN	0	1	1
1706	'>gi|162809336|ref|NP_001010883.2| protein FAM102B [Homo sapiens]'	1	NaN	NaN	NaN	NaN	NaN	NaN	NaN	0	1	1
1707	'>gi|16306548|ref|NP_006504.2| serine--tRNA ligase, cytoplasmic [Homo sapiens]'	NaN	NaN	NaN	NaN	1	NaN	NaN	NaN	0	1	1
1708	'>gi|16357472|ref|NP_426359.1| cell division control protein 42 homolog isoform 2 [Homo sapiens]'	NaN	NaN	NaN	NaN	NaN	NaN	1	NaN	0	1	1
1709	'>gi|163644261|ref|NP_001106197.1| centrosomal protein of 170 kDa protein B isoform 1 [Homo sapiens]'	NaN	NaN	1	NaN	NaN	NaN	NaN	NaN	0	1	1
1710	'>gi|163644316|ref|NP_056025.2| microtubule cross-linking factor 1 [Homo sapiens]'	NaN	NaN	1	NaN	NaN	NaN	NaN	NaN	0	1	1
1711	'>gi|163838631|ref|NP_001106207.1| protein FAM208A isoform a [Homo sapiens]'	NaN	NaN	1	NaN	NaN	NaN	NaN	NaN	0	1	1
1712	'>gi|16554607|ref|NP_060611.2| 28S ribosomal protein S10, mitochondrial [Homo sapiens]'	NaN	NaN	NaN	NaN	NaN	NaN	1	NaN	0	1	1
1713	'>gi|165905601|ref|NP_077748.3| proline-serine-threonine phosphatase-interacting protein 2 [Homo sapiens]'	NaN	NaN	NaN	NaN	NaN	1	NaN	NaN	0	1	1
1714	'>gi|166295179|ref|NP_001107590.1| uncharacterized protein C17orf85 [Homo sapiens]'	NaN	NaN	NaN	1	NaN	NaN	NaN	NaN	0	1	1
1715	'>gi|169636418|ref|NP_115867.2| 39S ribosomal protein L38, mitochondrial [Homo sapiens]'	NaN	NaN	NaN	NaN	NaN	1	NaN	NaN	0	1	1
1716	'>gi|169881239|ref|NP_001116137.1| ATP-dependent RNA helicase DDX3Y [Homo sapiens]'	NaN	NaN	NaN	1	NaN	NaN	NaN	NaN	0	1	1
1717	'>gi|170014684|ref|NP_001018864.2| IQ calmodulin-binding motif-containing protein 1 isoform a [Homo sapiens]'	NaN	NaN	NaN	NaN	1	NaN	NaN	NaN	0	1	1
1718	'>gi|17149834|ref|NP_002950.3| sortilin isoform 1 preproprotein [Homo sapiens]'	NaN	NaN	NaN	1	NaN	NaN	NaN	NaN	0	1	1
1719	'>gi|17402904|ref|NP_478126.1| exosome complex component MTR3 [Homo sapiens]'	NaN	NaN	NaN	NaN	NaN	NaN	1	NaN	0	1	1
1720	'>gi|17738287|ref|NP_524558.1| secretory carrier-associated membrane protein 4 [Homo sapiens]'	NaN	NaN	NaN	NaN	NaN	NaN	1	NaN	0	1	1
1721	'>gi|17986247|ref|NP_536341.1| septin-4 isoform 3 [Homo sapiens]'	NaN	NaN	1	NaN	NaN	NaN	NaN	NaN	0	1	1
1722	'>gi|18497304|ref|NP_569735.1| carbohydrate sulfotransferase 14 [Homo sapiens]'	NaN	NaN	NaN	NaN	NaN	1	NaN	NaN	0	1	1
1723	'>gi|186928856|ref|NP_068380.3| mitochondrial thiamine pyrophosphate carrier [Homo sapiens]'	NaN	NaN	NaN	NaN	NaN	1	NaN	NaN	0	1	1
1724	'>gi|18699734|ref|NP_036606.2| uridine-cytidine kinase 2 [Homo sapiens]'	NaN	NaN	NaN	NaN	NaN	1	NaN	NaN	0	1	1
1725	'>gi|187960109|ref|NP_060547.2| RNA-binding protein 28 isoform 1 [Homo sapiens]'	NaN	NaN	NaN	1	NaN	NaN	NaN	NaN	0	1	1
1726	'>gi|188219595|ref|NP_932068.2| UPF0562 protein C7orf55 [Homo sapiens]'	NaN	NaN	NaN	NaN	NaN	NaN	1	NaN	0	1	1
1727	'>gi|189571583|ref|NP_003250.3| intercellular adhesion molecule 5 precursor [Homo sapiens]'	NaN	NaN	1	NaN	NaN	NaN	NaN	NaN	0	1	1
1728	'>gi|19115966|ref|NP_588616.1| DIS3-like exonuclease 1 isoform 2 [Homo sapiens]'	NaN	NaN	NaN	1	NaN	NaN	NaN	NaN	0	1	1
1729	'>gi|193083125|ref|NP_001122390.1| MAP/microtubule affinity-regulating kinase 3 isoform a [Homo sapiens]'	NaN	NaN	NaN	1	NaN	NaN	NaN	NaN	0	1	1
1730	'>gi|193804923|ref|NP_060485.4| uncharacterized protein CXorf57 isoform 1 [Homo sapiens]'	NaN	NaN	NaN	1	NaN	NaN	NaN	NaN	0	1	1
1731	'>gi|194018492|ref|NP_997290.2| transmembrane protease serine 11F [Homo sapiens]'	NaN	NaN	NaN	1	NaN	NaN	NaN	NaN	0	1	1
1732	'>gi|194473657|ref|NP_067056.2| deoxyribonuclease-2-beta isoform 1 precursor [Homo sapiens]'	NaN	NaN	NaN	NaN	NaN	1	NaN	NaN	0	1	1
1733	'>gi|195972857|ref|NP_001124427.1| rho guanine nucleotide exchange factor 18 isoform b [Homo sapiens]'	NaN	NaN	NaN	NaN	1	NaN	NaN	NaN	0	1	1
1734	'>gi|19923198|ref|NP_001745.2| runt-related transcription factor 1 isoform AML1c [Homo sapiens]'	NaN	NaN	NaN	NaN	NaN	1	NaN	NaN	0	1	1
1735	'>gi|19923665|ref|NP_542193.3| BRI3-binding protein precursor [Homo sapiens]'	NaN	NaN	NaN	NaN	NaN	NaN	1	NaN	0	1	1
1736	'>gi|19923971|ref|NP_612452.1| HAUS augmin-like complex subunit 1 [Homo sapiens]'	NaN	NaN	NaN	NaN	NaN	1	NaN	NaN	0	1	1
1737	'>gi|20806097|ref|NP_071896.8| nucleolar complex protein 3 homolog [Homo sapiens]'	NaN	NaN	NaN	1	NaN	NaN	NaN	NaN	0	1	1
1738	'>gi|208431829|ref|NP_001129124.1| interferon-induced, double-stranded RNA-activated protein kinase isoform b [Homo sapiens]'	NaN	NaN	NaN	NaN	NaN	NaN	1	NaN	0	1	1
1739	'>gi|208879470|ref|NP_001129122.1| eukaryotic translation elongation factor 1 epsilon-1 isoform 2 [Homo sapiens]'	NaN	NaN	NaN	NaN	NaN	NaN	1	NaN	0	1	1
1740	'>gi|209364547|ref|NP_001129224.1| protein SGT1 isoform 2 [Homo sapiens]'	NaN	NaN	NaN	1	NaN	NaN	NaN	NaN	0	1	1
1741	'>gi|209447090|ref|NP_001129284.1| protein FAM60A [Homo sapiens]'	NaN	NaN	NaN	NaN	NaN	1	NaN	NaN	0	1	1
1742	'>gi|209571584|ref|NP_001129294.1| farnesyl pyrophosphate synthase isoform b [Homo sapiens]'	NaN	NaN	NaN	NaN	NaN	1	NaN	NaN	0	1	1
1743	'>gi|21040371|ref|NP_005795.2| ATP-dependent RNA helicase DDX39A [Homo sapiens]'	NaN	NaN	NaN	NaN	NaN	1	NaN	NaN	0	1	1
1744	'''>gi|21264355|ref|NP_003070.3| SWI/SNF-related matrix-associated actin-dependent regulator of chromatin subfamily E member 1 [Hom...'' <Preview truncated at 128 characters>'	NaN	NaN	NaN	NaN	1	NaN	NaN	NaN	0	1	1
1745	'>gi|21265096|ref|NP_061924.1| 39S ribosomal protein L50, mitochondrial [Homo sapiens]'	NaN	NaN	NaN	NaN	NaN	NaN	1	NaN	0	1	1
1746	'>gi|21361282|ref|NP_005617.2| serine/arginine-rich splicing factor 4 [Homo sapiens]'	1	NaN	NaN	NaN	NaN	NaN	NaN	NaN	0	1	1
1747	'>gi|21396480|ref|NP_031393.2| RNA-binding protein Raly isoform 2 [Homo sapiens]'	NaN	NaN	NaN	NaN	NaN	1	NaN	NaN	0	1	1
1748	'>gi|215272412|ref|NP_001135806.1| RNA binding protein fox-1 homolog 1 isoform 4 [Homo sapiens]'	NaN	NaN	NaN	NaN	NaN	1	NaN	NaN	0	1	1
1749	'>gi|215598561|ref|NP_001135916.1| enhancer of mRNA-decapping protein 3 [Homo sapiens]'	NaN	NaN	NaN	NaN	1	NaN	NaN	NaN	0	1	1
1750	'>gi|215599585|ref|NP_001135943.1| integrator complex subunit 12 [Homo sapiens]'	NaN	NaN	NaN	NaN	1	NaN	NaN	NaN	0	1	1
1751	'>gi|21687020|ref|NP_660288.1| EVI5-like protein isoform 2 [Homo sapiens]'	1	NaN	NaN	NaN	NaN	NaN	NaN	NaN	0	1	1
1752	'>gi|21735575|ref|NP_065698.1| junctophilin-1 [Homo sapiens]'	NaN	NaN	NaN	1	NaN	NaN	NaN	NaN	0	1	1
1753	'>gi|218505670|ref|NP_002345.2| epithelial cell adhesion molecule precursor [Homo sapiens]'	NaN	NaN	NaN	NaN	NaN	1	NaN	NaN	0	1	1
1754	'>gi|218505831|ref|NP_001136233.1| small kinetochore-associated protein isoform b [Homo sapiens]'	NaN	NaN	NaN	NaN	NaN	NaN	1	NaN	0	1	1
1755	'>gi|219283190|ref|NP_001136407.1| max dimerization protein 3 isoform b [Homo sapiens]'	1	NaN	NaN	NaN	NaN	NaN	NaN	NaN	0	1	1
1756	'>gi|219842319|ref|NP_114091.3| Bardet-Biedl syndrome 2 protein [Homo sapiens]'	NaN	NaN	NaN	1	NaN	NaN	NaN	NaN	0	1	1
1757	'>gi|22035612|ref|NP_665682.1| oxysterol-binding protein-related protein 6 isoform b [Homo sapiens]'	NaN	NaN	NaN	1	NaN	NaN	NaN	NaN	0	1	1
1758	'>gi|22035696|ref|NP_004702.2| synaptogyrin-1 isoform 1a [Homo sapiens]'	NaN	NaN	NaN	NaN	NaN	NaN	1	NaN	0	1	1
1759	'>gi|221136939|ref|NP_056444.3| U4/U6 small nuclear ribonucleoprotein Prp31 [Homo sapiens]'	NaN	NaN	NaN	NaN	1	NaN	NaN	NaN	0	1	1
1760	'>gi|221316638|ref|NP_075259.4| fibroblast growth factor receptor 2 isoform 2 precursor [Homo sapiens]'	NaN	NaN	NaN	NaN	1	NaN	NaN	NaN	0	1	1
1761	'>gi|223029410|ref|NP_006280.3| talin-1 [Homo sapiens]'	NaN	NaN	NaN	NaN	1	NaN	NaN	NaN	0	1	1
1762	'>gi|223468566|ref|NP_001138617.1| neutral amino acid transporter B(0) isoform 3 [Homo sapiens]'	NaN	NaN	NaN	NaN	NaN	NaN	1	NaN	0	1	1
1763	'>gi|223555953|ref|NP_001138629.1| COUP transcription factor 2 isoform c [Homo sapiens]'	NaN	NaN	NaN	NaN	NaN	1	NaN	NaN	0	1	1
1764	'>gi|223555963|ref|NP_001138630.1| HBS1-like protein isoform 2 [Homo sapiens]'	NaN	NaN	NaN	1	NaN	NaN	NaN	NaN	0	1	1
1765	'>gi|223890201|ref|NP_001138809.1| E3 ubiquitin-protein ligase Mdm2 isoform g [Homo sapiens]'	NaN	NaN	NaN	1	NaN	NaN	NaN	NaN	0	1	1
1766	'>gi|223941929|ref|NP_001138825.1| ETS-related transcription factor Elf-1 isoform b [Homo sapiens]'	NaN	NaN	NaN	1	NaN	NaN	NaN	NaN	0	1	1
1767	'>gi|224586777|ref|NP_060288.3| WD repeat-containing protein WRAP73 [Homo sapiens]'	NaN	NaN	NaN	NaN	NaN	1	NaN	NaN	0	1	1
1768	'>gi|224589071|ref|NP_055568.3| ribosome biogenesis protein BMS1 homolog [Homo sapiens]'	NaN	NaN	1	NaN	NaN	NaN	NaN	NaN	0	1	1
1769	'>gi|224593278|ref|NP_060365.7| probable ATP-dependent RNA helicase DDX27 [Homo sapiens]'	NaN	NaN	NaN	1	NaN	NaN	NaN	NaN	0	1	1
1770	'>gi|224809573|ref|NP_001139129.1| rap1 GTPase-activating protein 1 isoform b [Homo sapiens]'	NaN	NaN	NaN	1	NaN	NaN	NaN	NaN	0	1	1
1771	'>gi|224831239|ref|NP_001139280.1| integrin alpha-M isoform 1 precursor [Homo sapiens]'	NaN	NaN	NaN	NaN	NaN	1	NaN	NaN	0	1	1
1772	'>gi|224922839|ref|NP_689634.2| protein FAM69B [Homo sapiens]'	NaN	NaN	NaN	NaN	NaN	1	NaN	NaN	0	1	1
1773	'>gi|224926830|ref|NP_001139269.1| SH2B adapter protein 1 isoform 3 [Homo sapiens]'	NaN	NaN	NaN	1	NaN	NaN	NaN	NaN	0	1	1
1774	'>gi|225579078|ref|NP_001139443.1| retinol dehydrogenase 13 isoform 1 precursor [Homo sapiens]'	NaN	NaN	NaN	NaN	NaN	1	NaN	NaN	0	1	1
1775	'>gi|22748747|ref|NP_689557.1| protein LSM12 homolog [Homo sapiens]'	NaN	NaN	NaN	NaN	NaN	NaN	1	NaN	0	1	1
1776	'>gi|22749091|ref|NP_689735.1| ADP-ribosylation factor-like protein 6-interacting protein 6 [Homo sapiens]'	NaN	NaN	NaN	NaN	NaN	NaN	1	NaN	0	1	1
1777	'>gi|227499621|ref|NP_001153101.1| very long-chain acyl-CoA synthetase isoform 2 [Homo sapiens]'	NaN	NaN	NaN	NaN	1	NaN	NaN	NaN	0	1	1
1778	'>gi|229577418|ref|NP_631916.2| zinc transporter ZIP11 isoform 2 [Homo sapiens]'	NaN	NaN	NaN	NaN	NaN	NaN	1	NaN	0	1	1
1779	'>gi|23110925|ref|NP_002789.1| proteasome subunit beta type-6 isoform 1 proprotein [Homo sapiens]'	NaN	NaN	NaN	NaN	NaN	NaN	1	NaN	0	1	1
1780	'>gi|238859557|ref|NP_002909.4| MHC class II regulatory factor RFX1 [Homo sapiens]'	NaN	NaN	1	NaN	NaN	NaN	NaN	NaN	0	1	1
1781	'>gi|239582772|ref|NP_078796.2| uncharacterized protein C2orf47, mitochondrial precursor [Homo sapiens]'	NaN	NaN	NaN	NaN	NaN	NaN	1	NaN	0	1	1
1782	'>gi|241982712|ref|NP_001155971.1| cullin-associated NEDD8-dissociated protein 2 isoform 1 [Homo sapiens]'	NaN	NaN	NaN	1	NaN	NaN	NaN	NaN	0	1	1
1783	'>gi|24234686|ref|NP_694881.1| heat shock cognate 71 kDa protein isoform 2 [Homo sapiens]'	NaN	NaN	NaN	NaN	NaN	NaN	1	NaN	0	1	1
1784	'>gi|24307899|ref|NP_005693.1| GTPase Era, mitochondrial [Homo sapiens]'	NaN	NaN	NaN	NaN	NaN	1	NaN	NaN	0	1	1
1785	'>gi|24307929|ref|NP_009211.1| protein Mis18-beta [Homo sapiens]'	NaN	NaN	NaN	NaN	NaN	NaN	1	NaN	0	1	1
1786	'>gi|24308211|ref|NP_065799.1| integrator complex subunit 2 [Homo sapiens]'	NaN	NaN	NaN	NaN	NaN	NaN	1	NaN	0	1	1
1787	'>gi|24430135|ref|NP_714963.1| dolichol-phosphate mannosyltransferase subunit 3 isoform 2 [Homo sapiens]'	NaN	NaN	NaN	NaN	NaN	NaN	NaN	1	0	1	1
1788	'>gi|24430137|ref|NP_006005.2| EKC/KEOPS complex subunit LAGE3 [Homo sapiens]'	NaN	NaN	NaN	NaN	NaN	NaN	1	NaN	0	1	1
1789	'>gi|24432106|ref|NP_066997.3| cell cycle and apoptosis regulator protein 2 [Homo sapiens]'	NaN	NaN	1	NaN	NaN	NaN	NaN	NaN	0	1	1
1790	'>gi|24497517|ref|NP_061975.2| homeobox protein Hox-A5 [Homo sapiens]'	NaN	NaN	NaN	NaN	NaN	1	NaN	NaN	0	1	1
1791	'>gi|24762236|ref|NP_116253.2| pre-mRNA-splicing factor 38A [Homo sapiens]'	NaN	NaN	NaN	NaN	NaN	1	NaN	NaN	0	1	1
1792	'>gi|25306272|ref|NP_733934.1| 39S ribosomal protein L11, mitochondrial isoform b [Homo sapiens]'	NaN	NaN	NaN	NaN	NaN	NaN	1	NaN	0	1	1
1793	'>gi|254281335|ref|NP_001156849.1| glutaminyl-peptide cyclotransferase-like protein isoform 2 [Homo sapiens]'	NaN	NaN	NaN	NaN	NaN	1	NaN	NaN	0	1	1
1794	'>gi|25453484|ref|NP_057222.2| ubiquinone biosynthesis protein COQ7 homolog isoform 1 [Homo sapiens]'	NaN	NaN	NaN	NaN	NaN	NaN	1	NaN	0	1	1
1795	'>gi|256000760|ref|NP_001157718.1| protein odr-4 homolog isoform 3 [Homo sapiens]'	NaN	NaN	NaN	NaN	NaN	1	NaN	NaN	0	1	1
1796	'>gi|256017153|ref|NP_001157743.1| rho GTPase-activating protein 7 isoform 4 [Homo sapiens]'	NaN	NaN	NaN	NaN	NaN	1	NaN	NaN	0	1	1
1797	'>gi|258613875|ref|NP_056308.3| KN motif and ankyrin repeat domain-containing protein 2 isoform 1 [Homo sapiens]'	NaN	1	NaN	NaN	NaN	NaN	NaN	NaN	0	1	1
1798	'>gi|260064077|ref|NP_001159399.1| Meckel syndrome type 1 protein isoform 2 [Homo sapiens]'	NaN	NaN	NaN	NaN	1	NaN	NaN	NaN	0	1	1
1799	'>gi|260099727|ref|NP_001158888.1| L-lactate dehydrogenase A chain isoform 5 [Homo sapiens]'	NaN	NaN	NaN	NaN	NaN	1	NaN	NaN	0	1	1
1800	'>gi|260436834|ref|NP_001159478.1| protein 4.1 isoform 3 [Homo sapiens]'	NaN	NaN	1	NaN	NaN	NaN	NaN	NaN	0	1	1
1801	'>gi|260447065|ref|NP_001159510.1| zinc finger protein 260 [Homo sapiens]'	NaN	NaN	NaN	NaN	1	NaN	NaN	NaN	0	1	1
1802	'>gi|261878552|ref|NP_001159889.1| afadin- and alpha-actinin-binding protein isoform 1 [Homo sapiens]'	NaN	NaN	NaN	NaN	1	NaN	NaN	NaN	0	1	1
1803	'>gi|262118227|ref|NP_001856.2| cytochrome c oxidase subunit 7A2, mitochondrial precursor [Homo sapiens]'	NaN	NaN	NaN	NaN	NaN	NaN	NaN	1	0	1	1
1804	'>gi|269308190|ref|NP_001161407.1| malcavernin isoform 4 [Homo sapiens]'	NaN	NaN	NaN	1	NaN	NaN	NaN	NaN	0	1	1
1805	'>gi|269847404|ref|NP_001161413.1| WD repeat-containing protein 76 isoform 2 [Homo sapiens]'	NaN	NaN	NaN	1	NaN	NaN	NaN	NaN	0	1	1
1806	'>gi|271398350|ref|NP_060557.3| nucleoporin NDC1 isoform 1 [Homo sapiens]'	NaN	NaN	NaN	NaN	1	NaN	NaN	NaN	0	1	1
1807	'>gi|27436908|ref|NP_758455.1| 39S ribosomal protein L54, mitochondrial [Homo sapiens]'	NaN	NaN	NaN	NaN	NaN	NaN	1	NaN	0	1	1
1808	'>gi|27437015|ref|NP_006540.3| calcium/calmodulin-dependent protein kinase kinase 2 isoform 1 [Homo sapiens]'	NaN	NaN	NaN	NaN	1	NaN	NaN	NaN	0	1	1
1809	'>gi|27477113|ref|NP_004590.2| sterol regulatory element-binding protein 2 [Homo sapiens]'	NaN	NaN	NaN	NaN	1	NaN	NaN	NaN	0	1	1
1810	'>gi|27886582|ref|NP_059142.2| 39S ribosomal protein L39, mitochondrial isoform a [Homo sapiens]'	NaN	NaN	NaN	NaN	NaN	1	NaN	NaN	0	1	1
1811	'>gi|28076869|ref|NP_002965.1| serpin B4 isoform 1 [Homo sapiens]'	1	NaN	NaN	NaN	NaN	NaN	NaN	NaN	0	1	1
1812	'>gi|281427224|ref|NP_787050.6| PAB-dependent poly(A)-specific ribonuclease subunit PAN3 [Homo sapiens]'	NaN	NaN	NaN	1	NaN	NaN	NaN	NaN	0	1	1
1813	'>gi|28269672|ref|NP_006633.1| serologically defined colon cancer antigen 8 [Homo sapiens]'	NaN	NaN	NaN	1	NaN	NaN	NaN	NaN	0	1	1
1814	'>gi|283436114|ref|NP_001164056.1| phospholipase B1, membrane-associated isoform 2 precursor [Homo sapiens]'	NaN	NaN	NaN	NaN	1	NaN	NaN	NaN	0	1	1
1815	'>gi|28372563|ref|NP_777602.1| GAS2-like protein 3 [Homo sapiens]'	NaN	NaN	NaN	NaN	1	NaN	NaN	NaN	0	1	1
1816	'>gi|28872740|ref|NP_789775.1| 28S ribosomal protein S11, mitochondrial isoform b [Homo sapiens]'	NaN	NaN	NaN	NaN	NaN	NaN	1	NaN	0	1	1
1817	'>gi|289577098|ref|NP_001166171.1| protein Shroom1 isoform 1 [Homo sapiens]'	NaN	NaN	NaN	1	NaN	NaN	NaN	NaN	0	1	1
1818	'>gi|291167764|ref|NP_001166936.1| kinesin-like protein KIF21A isoform 4 [Homo sapiens]'	NaN	NaN	NaN	NaN	NaN	NaN	1	NaN	0	1	1
1819	'>gi|29540564|ref|NP_808816.1| armadillo repeat-containing X-linked protein 3 [Homo sapiens]'	NaN	NaN	NaN	NaN	NaN	1	NaN	NaN	0	1	1
1820	'>gi|296040517|ref|NP_689844.2| protein FAM47B [Homo sapiens]'	NaN	NaN	NaN	NaN	NaN	NaN	1	NaN	0	1	1
1821	'>gi|297374799|ref|NP_001172014.1| potassium-transporting ATPase alpha chain 2 isoform 1 [Homo sapiens]'	NaN	NaN	NaN	1	NaN	NaN	NaN	NaN	0	1	1
1822	'>gi|29789403|ref|NP_776152.1| PDZ domain-containing protein 8 [Homo sapiens]'	NaN	NaN	1	NaN	NaN	NaN	NaN	NaN	0	1	1
1823	'>gi|298676520|ref|NP_001177344.1| transcription initiation factor TFIID subunit 6 isoform epsilon [Homo sapiens]'	NaN	NaN	NaN	1	NaN	NaN	NaN	NaN	0	1	1
1824	'>gi|30023820|ref|NP_835227.1| protein FAM134C [Homo sapiens]'	NaN	NaN	NaN	NaN	1	NaN	NaN	NaN	0	1	1
1825	'>gi|302129698|ref|NP_060950.3| complex I assembly factor TMEM126B, mitochondrial isoform a [Homo sapiens]'	NaN	NaN	NaN	NaN	NaN	NaN	1	NaN	0	1	1
1826	'>gi|304376272|ref|NP_001182061.1| cyclin-dependent kinase inhibitor 2A isoform p16gamma [Homo sapiens]'	NaN	NaN	NaN	NaN	NaN	NaN	1	NaN	0	1	1
1827	'>gi|304376294|ref|NP_001182068.1| conserved oligomeric Golgi complex subunit 4 isoform 2 [Homo sapiens]'	NaN	NaN	NaN	1	NaN	NaN	NaN	NaN	0	1	1
1828	'>gi|304766239|ref|NP_776195.2| protein YIPF6 isoform A [Homo sapiens]'	NaN	NaN	NaN	NaN	NaN	NaN	1	NaN	0	1	1
1829	'>gi|30520329|ref|NP_848934.1| glycerol-3-phosphate acyltransferase 6 [Homo sapiens]'	NaN	NaN	NaN	NaN	1	NaN	NaN	NaN	0	1	1
1830	'>gi|308199452|ref|NP_001184055.1| interferon regulatory factor 3 isoform 5 [Homo sapiens]'	NaN	NaN	NaN	NaN	NaN	1	NaN	NaN	0	1	1
1831	'>gi|310750366|ref|NP_001185546.1| ensconsin isoform 7 [Homo sapiens]'	NaN	NaN	NaN	1	NaN	NaN	NaN	NaN	0	1	1
1832	'>gi|312434011|ref|NP_001186084.1| histone acetyltransferase KAT7 isoform 2 [Homo sapiens]'	NaN	NaN	NaN	1	NaN	NaN	NaN	NaN	0	1	1
1833	'>gi|313661470|ref|NP_001186346.1| rho GTPase-activating protein 23 [Homo sapiens]'	NaN	NaN	1	NaN	NaN	NaN	NaN	NaN	0	1	1
1834	'>gi|313760537|ref|NP_001186421.1| programmed cell death protein 4 isoform 3 [Homo sapiens]'	NaN	NaN	NaN	NaN	1	NaN	NaN	NaN	0	1	1
1835	'>gi|31455614|ref|NP_057125.2| derlin-2 [Homo sapiens]'	NaN	NaN	NaN	NaN	NaN	NaN	1	NaN	0	1	1
1836	'>gi|315360622|ref|NP_001186746.1| gamma-glutamylcyclotransferase isoform 4 [Homo sapiens]'	1	NaN	NaN	NaN	NaN	NaN	NaN	NaN	0	1	1
1837	'>gi|31563338|ref|NP_004505.2| forkhead box protein K2 [Homo sapiens]'	NaN	NaN	1	NaN	NaN	NaN	NaN	NaN	0	1	1
1838	'>gi|31652228|ref|NP_852616.1| 39S ribosomal protein L21, mitochondrial isoform a [Homo sapiens]'	NaN	NaN	NaN	NaN	NaN	NaN	1	NaN	0	1	1
1839	'>gi|31982936|ref|NP_003892.2| sphingosine-1-phosphate lyase 1 [Homo sapiens]'	NaN	NaN	NaN	NaN	1	NaN	NaN	NaN	0	1	1
1840	'>gi|321267477|ref|NP_001189398.1| protein NipSnap homolog 2 isoform 2 [Homo sapiens]'	NaN	NaN	NaN	NaN	NaN	NaN	1	NaN	0	1	1
1841	'>gi|321400120|ref|NP_001189477.1| SYNJ2BP-COX16 protein isoform 2 [Homo sapiens]'	NaN	NaN	NaN	NaN	NaN	NaN	1	NaN	0	1	1
1842	'>gi|32171215|ref|NP_859066.1| CREB-regulated transcription coactivator 2 [Homo sapiens]'	NaN	NaN	NaN	1	NaN	NaN	NaN	NaN	0	1	1
1843	'>gi|323510698|ref|NP_001191123.1| signal recognition particle 19 kDa protein isoform 3 [Homo sapiens]'	NaN	NaN	NaN	NaN	NaN	NaN	1	NaN	0	1	1
1844	'>gi|325197164|ref|NP_001191439.1| eukaryotic initiation factor 4A-I isoform 2 [Homo sapiens]'	NaN	NaN	NaN	NaN	NaN	1	NaN	NaN	0	1	1
1845	'>gi|325910869|ref|NP_001191807.1| BAG family molecular chaperone regulator 4 isoform 2 [Homo sapiens]'	NaN	NaN	NaN	NaN	1	NaN	NaN	NaN	0	1	1
1846	'>gi|328927014|ref|NP_001192246.1| regulating synaptic membrane exocytosis protein 4 isoform 1 [Homo sapiens]'	NaN	NaN	NaN	NaN	NaN	1	NaN	NaN	0	1	1
1847	'>gi|32967601|ref|NP_066267.2| ankyrin-3 isoform 1 [Homo sapiens]'	NaN	NaN	NaN	NaN	NaN	1	NaN	NaN	0	1	1
1848	'>gi|332164781|ref|NP_001193728.1| pyruvate kinase PKM isoform f [Homo sapiens]'	NaN	NaN	NaN	NaN	1	NaN	NaN	NaN	0	1	1
1849	'>gi|33300635|ref|NP_006773.2| zinc finger protein-like 1 [Homo sapiens]'	NaN	NaN	NaN	NaN	NaN	1	NaN	NaN	0	1	1
1850	'>gi|33356174|ref|NP_002678.2| pinin [Homo sapiens]'	1	NaN	NaN	NaN	NaN	NaN	NaN	NaN	0	1	1
1851	'>gi|33589814|ref|NP_006327.2| protein zer-1 homolog [Homo sapiens]'	NaN	NaN	NaN	NaN	NaN	1	NaN	NaN	0	1	1
1852	'>gi|339275993|ref|NP_001229835.1| activating signal cointegrator 1 complex subunit 2 isoform 2 [Homo sapiens]'	NaN	NaN	NaN	1	NaN	NaN	NaN	NaN	0	1	1
1853	'>gi|33946282|ref|NP_056311.2| protein virilizer homolog isoform 1 [Homo sapiens]'	NaN	NaN	1	NaN	NaN	NaN	NaN	NaN	0	1	1
1854	'>gi|341926289|ref|NP_001230089.1| TATA box-binding protein-associated factor RNA polymerase I subunit C isoform 6 [Homo sapiens]'	NaN	NaN	NaN	1	NaN	NaN	NaN	NaN	0	1	1
1855	'>gi|344030197|ref|NP_001230618.1| LETM1 domain-containing protein 1 isoform 3 [Homo sapiens]'	NaN	NaN	NaN	NaN	NaN	1	NaN	NaN	0	1	1
1856	'>gi|344179098|ref|NP_001036011.2| ATP synthase mitochondrial F1 complex assembly factor 1 isoform 2 precursor [Homo sapiens]'	NaN	NaN	NaN	NaN	NaN	1	NaN	NaN	0	1	1
1857	'>gi|344925845|ref|NP_055971.2| REST corepressor 1 [Homo sapiens]'	NaN	NaN	NaN	1	NaN	NaN	NaN	NaN	0	1	1
1858	'>gi|34577102|ref|NP_899648.1| E3 ubiquitin-protein ligase RNF14 isoform 1 [Homo sapiens]'	NaN	NaN	NaN	NaN	1	NaN	NaN	NaN	0	1	1
1859	'>gi|347658913|ref|NP_001231593.1| chromatin target of PRMT1 protein isoform 3 [Homo sapiens]'	NaN	NaN	NaN	NaN	NaN	NaN	1	NaN	0	1	1
1860	'>gi|349585060|ref|NP_001231800.1| disabled homolog 2 isoform 2 [Homo sapiens]'	NaN	NaN	1	NaN	NaN	NaN	NaN	NaN	0	1	1
1861	'>gi|34996527|ref|NP_919307.1| active regulator of SIRT1 [Homo sapiens]'	NaN	NaN	NaN	NaN	NaN	NaN	1	NaN	0	1	1
1862	'>gi|353411934|ref|NP_001238774.1| short transient receptor potential channel 1 isoform 1 [Homo sapiens]'	NaN	NaN	NaN	1	NaN	NaN	NaN	NaN	0	1	1
1863	'>gi|355477269|ref|NP_001239053.1| PAS domain-containing serine/threonine-protein kinase isoform 4 [Homo sapiens]'	NaN	NaN	NaN	NaN	1	NaN	NaN	NaN	0	1	1
1864	'>gi|357933604|ref|NP_001239542.1| zinc finger protein 638 isoform 2 [Homo sapiens]'	NaN	1	NaN	NaN	NaN	NaN	NaN	NaN	0	1	1
1865	'>gi|359843219|ref|NP_001241646.1| death domain-associated protein 6 isoform c [Homo sapiens]'	NaN	NaN	NaN	1	NaN	NaN	NaN	NaN	0	1	1
1866	'>gi|36030883|ref|NP_065691.2| DCN1-like protein 1 [Homo sapiens]'	NaN	NaN	NaN	NaN	NaN	NaN	1	NaN	0	1	1
1867	'>gi|374088170|ref|NP_001243342.1| voltage-gated hydrogen channel 1 isoform 2 [Homo sapiens]'	NaN	NaN	NaN	NaN	NaN	1	NaN	NaN	0	1	1
1868	'>gi|380692328|ref|NP_001244118.1| probable ATP-dependent RNA helicase DDX56 isoform 2 [Homo sapiens]'	NaN	NaN	NaN	NaN	1	NaN	NaN	NaN	0	1	1
1869	'>gi|38327552|ref|NP_938405.1| ras GTPase-activating protein-binding protein 1 [Homo sapiens]'	NaN	NaN	NaN	NaN	1	NaN	NaN	NaN	0	1	1
1870	'>gi|38454194|ref|NP_055259.2| gamma-tubulin complex component 4 isoform b [Homo sapiens]'	NaN	NaN	NaN	NaN	1	NaN	NaN	NaN	0	1	1
1871	'>gi|384871583|ref|NP_001245142.1| PCI domain-containing protein 2 isoform 3 [Homo sapiens]'	NaN	NaN	NaN	NaN	NaN	1	NaN	NaN	0	1	1
1872	'>gi|38569417|ref|NP_065796.1| alanine--tRNA ligase, mitochondrial [Homo sapiens]'	NaN	NaN	NaN	1	NaN	NaN	NaN	NaN	0	1	1
1873	'>gi|387527981|ref|NP_001248347.1| translation initiation factor eIF-2B subunit gamma isoform 3 [Homo sapiens]'	NaN	NaN	NaN	NaN	1	NaN	NaN	NaN	0	1	1
1874	'>gi|387598071|ref|NP_001248375.1| thioredoxin reductase 1, cytoplasmic isoform 5 [Homo sapiens]'	NaN	NaN	NaN	NaN	1	NaN	NaN	NaN	0	1	1
1875	'>gi|390131988|ref|NP_001254523.1| sentrin-specific protease 1 [Homo sapiens]'	NaN	NaN	NaN	1	NaN	NaN	NaN	NaN	0	1	1
1876	'>gi|392513686|ref|NP_001254747.1| oligosaccharyltransferase complex subunit OSTC isoform 3 [Homo sapiens]'	NaN	NaN	NaN	NaN	NaN	NaN	1	NaN	0	1	1
1877	'>gi|393715091|ref|NP_001257328.1| tubulin alpha-1A chain isoform 1 [Homo sapiens]'	NaN	NaN	NaN	NaN	1	NaN	NaN	NaN	0	1	1
1878	'>gi|395455090|ref|NP_001257460.1| pre-mRNA-splicing regulator WTAP isoform 1 [Homo sapiens]'	NaN	NaN	NaN	NaN	1	NaN	NaN	NaN	0	1	1
1879	'>gi|39573718|ref|NP_945185.1| protein FAM111B isoform a [Homo sapiens]'	NaN	NaN	NaN	1	NaN	NaN	NaN	NaN	0	1	1
1880	'>gi|39777586|ref|NP_945314.1| putative ATP-dependent RNA helicase DHX57 [Homo sapiens]'	NaN	NaN	1	NaN	NaN	NaN	NaN	NaN	0	1	1
1881	'>gi|399498566|ref|NP_001257711.1| transcription factor A, mitochondrial isoform 2 precursor [Homo sapiens]'	NaN	NaN	NaN	NaN	NaN	1	NaN	NaN	0	1	1
1882	'>gi|400153758|ref|NP_001257819.1| HAUS augmin-like complex subunit 6 isoform 2 [Homo sapiens]'	NaN	NaN	1	NaN	NaN	NaN	NaN	NaN	0	1	1
1883	'>gi|40068047|ref|NP_951060.1| metal transporter CNNM3 isoform 2 precursor [Homo sapiens]'	NaN	NaN	NaN	1	NaN	NaN	NaN	NaN	0	1	1
1884	'>gi|40217849|ref|NP_008908.2| zinc finger and BTB domain-containing protein 25 [Homo sapiens]'	NaN	1	NaN	NaN	NaN	NaN	NaN	NaN	0	1	1
1885	'>gi|40254924|ref|NP_060979.2| leucine-rich repeat-containing protein 59 [Homo sapiens]'	NaN	NaN	NaN	NaN	NaN	1	NaN	NaN	0	1	1
1886	'>gi|40254978|ref|NP_112179.2| pre-mRNA 3''-end-processing factor FIP1 isoform 1 [Homo sapiens]'	NaN	NaN	NaN	1	NaN	NaN	NaN	NaN	0	1	1
1887	'>gi|40255047|ref|NP_079203.3| pleckstrin homology domain-containing family H member 3 precursor [Homo sapiens]'	NaN	NaN	NaN	1	NaN	NaN	NaN	NaN	0	1	1
1888	'>gi|40288288|ref|NP_954592.1| histone-arginine methyltransferase CARM1 [Homo sapiens]'	NaN	NaN	NaN	NaN	1	NaN	NaN	NaN	0	1	1
1889	'>gi|40807485|ref|NP_036601.2| pre-mRNA-processing factor 6 [Homo sapiens]'	NaN	NaN	NaN	1	NaN	NaN	NaN	NaN	0	1	1
1890	'>gi|410110902|ref|NP_001258539.1| syntaxin-10 isoform 3 [Homo sapiens]'	NaN	NaN	NaN	NaN	NaN	1	NaN	NaN	0	1	1
1891	'>gi|410515401|ref|NP_001258563.1| cell differentiation protein RCD1 homolog isoform 1 [Homo sapiens]'	NaN	NaN	NaN	NaN	NaN	1	NaN	NaN	0	1	1
1892	'>gi|41054846|ref|NP_073749.2| armadillo repeat-containing X-linked protein 5 [Homo sapiens]'	NaN	NaN	NaN	NaN	1	NaN	NaN	NaN	0	1	1
1893	'>gi|41281453|ref|NP_055535.2| STE20-like serine/threonine-protein kinase [Homo sapiens]'	NaN	NaN	NaN	NaN	NaN	1	NaN	NaN	0	1	1
1894	'>gi|41327691|ref|NP_078980.3| kinesin-like protein KIF16B isoform 2 [Homo sapiens]'	NaN	NaN	1	NaN	NaN	NaN	NaN	NaN	0	1	1
1895	'>gi|41327760|ref|NP_940933.3| probable phospholipid-transporting ATPase IIB [Homo sapiens]'	NaN	1	NaN	NaN	NaN	NaN	NaN	NaN	0	1	1
1896	'>gi|41350333|ref|NP_005984.3| tubulin-specific chaperone D [Homo sapiens]'	NaN	NaN	NaN	1	NaN	NaN	NaN	NaN	0	1	1
1897	'>gi|42476206|ref|NP_057690.2| receptor expression-enhancing protein 2 isoform 2 [Homo sapiens]'	NaN	NaN	NaN	NaN	NaN	NaN	1	NaN	0	1	1
1898	'>gi|42542394|ref|NP_005759.4| lysophospholipid acyltransferase 5 [Homo sapiens]'	NaN	NaN	NaN	NaN	NaN	1	NaN	NaN	0	1	1
1899	'>gi|42544136|ref|NP_056528.2| ribonucleoside-diphosphate reductase subunit M2 B isoform 1 [Homo sapiens]'	NaN	NaN	NaN	NaN	NaN	1	NaN	NaN	0	1	1
1900	'>gi|42558246|ref|NP_872357.2| lysocardiolipin acyltransferase 1 isoform 1 [Homo sapiens]'	NaN	NaN	NaN	NaN	NaN	1	NaN	NaN	0	1	1
1901	'>gi|42734397|ref|NP_944602.1| E3 ubiquitin-protein ligase E3D [Homo sapiens]'	NaN	NaN	NaN	NaN	NaN	1	NaN	NaN	0	1	1
1902	'>gi|42822868|ref|NP_976321.1| ribonuclease inhibitor [Homo sapiens]'	NaN	NaN	NaN	NaN	1	NaN	NaN	NaN	0	1	1
1903	'>gi|440546404|ref|NP_001258982.1| MORF4 family-associated protein 1 isoform a [Homo sapiens]'	NaN	NaN	NaN	NaN	NaN	NaN	1	NaN	0	1	1
1904	'>gi|4502205|ref|NP_001651.1| ADP-ribosylation factor 4 [Homo sapiens]'	NaN	NaN	NaN	NaN	NaN	NaN	1	NaN	0	1	1
1905	'>gi|4502281|ref|NP_001670.1| sodium/potassium-transporting ATPase subunit beta-3 [Homo sapiens]'	NaN	NaN	NaN	NaN	NaN	1	NaN	NaN	0	1	1
1906	'>gi|4502389|ref|NP_003851.1| barrier-to-autointegration factor [Homo sapiens]'	NaN	NaN	NaN	NaN	NaN	NaN	NaN	1	0	1	1
1907	'>gi|4502565|ref|NP_001740.1| calpain small subunit 1 [Homo sapiens]'	NaN	NaN	NaN	NaN	NaN	1	NaN	NaN	0	1	1
1908	'>gi|4502847|ref|NP_001271.1| cold-inducible RNA-binding protein isoform 1 [Homo sapiens]'	NaN	NaN	NaN	NaN	NaN	NaN	1	NaN	0	1	1
1909	'>gi|4502961|ref|NP_000085.1| collagen alpha-1(VII) chain precursor [Homo sapiens]'	NaN	NaN	NaN	NaN	1	NaN	NaN	NaN	0	1	1
1910	'>gi|4503515|ref|NP_003747.1| eukaryotic translation initiation factor 3 subunit H [Homo sapiens]'	NaN	NaN	NaN	NaN	NaN	1	NaN	NaN	0	1	1
1911	'>gi|4503555|ref|NP_001412.1| ETS-related transcription factor Elf-4 [Homo sapiens]'	NaN	NaN	NaN	1	NaN	NaN	NaN	NaN	0	1	1
1912	'>gi|4503987|ref|NP_003869.1| gamma-glutamyl hydrolase precursor [Homo sapiens]'	NaN	NaN	NaN	NaN	NaN	1	NaN	NaN	0	1	1
1913	'>gi|4504009|ref|NP_000160.1| alpha-galactosidase A precursor [Homo sapiens]'	NaN	NaN	NaN	NaN	NaN	1	NaN	NaN	0	1	1
1914	'>gi|4504263|ref|NP_003512.1| histone H2B type 1-M [Homo sapiens]'	NaN	NaN	NaN	NaN	NaN	NaN	1	NaN	0	1	1
1915	'>gi|4506027|ref|NP_002711.1| serine/threonine-protein phosphatase 4 catalytic subunit [Homo sapiens]'	NaN	NaN	NaN	NaN	NaN	1	NaN	NaN	0	1	1
1916	'>gi|4506163|ref|NP_000012.1| presenilin-1 isoform I-467 [Homo sapiens]'	NaN	NaN	NaN	NaN	NaN	NaN	1	NaN	0	1	1
1917	'>gi|4506179|ref|NP_002777.1| proteasome subunit alpha type-1 isoform 2 [Homo sapiens]'	NaN	NaN	NaN	NaN	NaN	1	NaN	NaN	0	1	1
1918	'>gi|4506641|ref|NP_000988.1| 60S ribosomal protein L37 [Homo sapiens]'	NaN	NaN	NaN	NaN	NaN	NaN	1	NaN	0	1	1
1919	'>gi|4506647|ref|NP_000991.1| 60S ribosomal protein L39 [Homo sapiens]'	NaN	NaN	NaN	NaN	NaN	NaN	NaN	1	0	1	1
1920	'>gi|4506669|ref|NP_000994.1| 60S acidic ribosomal protein P1 isoform 1 [Homo sapiens]'	NaN	NaN	NaN	NaN	NaN	NaN	1	NaN	0	1	1
1921	'>gi|4507129|ref|NP_003085.1| small nuclear ribonucleoprotein E [Homo sapiens]'	NaN	NaN	NaN	NaN	NaN	NaN	NaN	1	0	1	1
1922	'>gi|4507379|ref|NP_003185.1| TATA-box-binding protein isoform 1 [Homo sapiens]'	NaN	NaN	NaN	NaN	NaN	1	NaN	NaN	0	1	1
1923	'>gi|4507751|ref|NP_001062.1| thymidylate synthase [Homo sapiens]'	NaN	NaN	NaN	NaN	NaN	1	NaN	NaN	0	1	1
1924	'>gi|452085173|ref|NP_001263629.1| NACHT, LRR and PYD domains-containing protein 6 isoform 2 [Homo sapiens]'	NaN	NaN	NaN	NaN	NaN	1	NaN	NaN	0	1	1
1925	'>gi|45331215|ref|NP_115805.1| leucine zipper putative tumor suppressor 2 [Homo sapiens]'	NaN	NaN	NaN	1	NaN	NaN	NaN	NaN	0	1	1
1926	'>gi|45333883|ref|NP_690867.3| kelch repeat and BTB domain-containing protein 6 [Homo sapiens]'	NaN	NaN	NaN	1	NaN	NaN	NaN	NaN	0	1	1
1927	'>gi|4557471|ref|NP_001274.1| AP-1 complex subunit sigma-1A [Homo sapiens]'	NaN	NaN	NaN	NaN	NaN	NaN	1	NaN	0	1	1
1928	'>gi|4557727|ref|NP_000228.1| lipoprotein lipase precursor [Homo sapiens]'	NaN	NaN	NaN	NaN	1	NaN	NaN	NaN	0	1	1
1929	'>gi|4557809|ref|NP_000265.1| ornithine aminotransferase, mitochondrial isoform 1 precursor [Homo sapiens]'	NaN	NaN	NaN	NaN	NaN	NaN	1	NaN	0	1	1
1930	'>gi|45580707|ref|NP_703157.2| heparan-sulfate 6-O-sulfotransferase 3 precursor [Homo sapiens]'	NaN	NaN	NaN	NaN	NaN	NaN	1	NaN	0	1	1
1931	'>gi|45593130|ref|NP_055181.3| guanine nucleotide-binding protein-like 3 isoform 1 [Homo sapiens]'	NaN	NaN	NaN	NaN	1	NaN	NaN	NaN	0	1	1
1932	'>gi|46249376|ref|NP_996759.1| serine/threonine-protein phosphatase PP1-beta catalytic subunit isoform 1 [Homo sapiens]'	NaN	NaN	NaN	NaN	NaN	1	NaN	NaN	0	1	1
1933	'>gi|46852172|ref|NP_056069.2| kinesin-like protein KIF13B [Homo sapiens]'	NaN	NaN	1	NaN	NaN	NaN	NaN	NaN	0	1	1
1934	'>gi|46852392|ref|NP_055107.3| chromobox protein homolog 6 [Homo sapiens]'	NaN	NaN	NaN	NaN	1	NaN	NaN	NaN	0	1	1
1935	'''>gi|46909600|ref|NP_997080.1| disintegrin and metalloproteinase domain-containing protein 15 isoform 6 preproprotein [Homo sapie...'' <Preview truncated at 128 characters>'	NaN	NaN	NaN	1	NaN	NaN	NaN	NaN	0	1	1
1936	'>gi|47132585|ref|NP_002727.2| cAMP-dependent protein kinase type II-beta regulatory subunit [Homo sapiens]'	NaN	NaN	NaN	NaN	1	NaN	NaN	NaN	0	1	1
1937	'>gi|4757902|ref|NP_004335.1| centrin-2 [Homo sapiens]'	NaN	NaN	NaN	NaN	NaN	NaN	1	NaN	0	1	1
1938	'>gi|4758456|ref|NP_004862.1| Golgi SNAP receptor complex member 1 isoform 1 [Homo sapiens]'	NaN	NaN	NaN	NaN	NaN	NaN	1	NaN	0	1	1
1939	'>gi|4758556|ref|NP_004689.1| U4/U6 small nuclear ribonucleoprotein Prp3 [Homo sapiens]'	NaN	NaN	NaN	1	NaN	NaN	NaN	NaN	0	1	1
1940	'>gi|4758784|ref|NP_004540.1| NADH dehydrogenase [ubiquinone] 1 subunit C2 isoform 1 [Homo sapiens]'	NaN	NaN	NaN	NaN	NaN	NaN	1	NaN	0	1	1
1941	'>gi|4758796|ref|NP_004138.1| developmentally-regulated GTP-binding protein 1 [Homo sapiens]'	NaN	NaN	NaN	NaN	NaN	1	NaN	NaN	0	1	1
1942	'>gi|4759188|ref|NP_004844.1| syntaxin-8 [Homo sapiens]'	NaN	NaN	NaN	NaN	NaN	NaN	1	NaN	0	1	1
1943	'>gi|4759302|ref|NP_004729.1| vesicle-associated membrane protein-associated protein B/C isoform 1 [Homo sapiens]'	NaN	NaN	NaN	NaN	NaN	NaN	1	NaN	0	1	1
1944	'>gi|49640011|ref|NP_001001894.1| E3 ubiquitin-protein ligase TTC3 [Homo sapiens]'	NaN	NaN	1	NaN	NaN	NaN	NaN	NaN	0	1	1
1945	'>gi|5031581|ref|NP_005820.1| AP-3 complex subunit sigma-2 [Homo sapiens]'	NaN	NaN	NaN	NaN	NaN	NaN	1	NaN	0	1	1
1946	'>gi|5032105|ref|NP_005623.1| calpain-15 [Homo sapiens]'	NaN	NaN	1	NaN	NaN	NaN	NaN	NaN	0	1	1
1947	'>gi|508083043|ref|NP_001265232.1| diablo homolog, mitochondrial isoform 5 [Homo sapiens]'	NaN	NaN	NaN	NaN	NaN	NaN	1	NaN	0	1	1
1948	'>gi|508083057|ref|NP_001265318.1| sodium-coupled neutral amino acid transporter 1 isoform 1 [Homo sapiens]'	NaN	NaN	NaN	1	NaN	NaN	NaN	NaN	0	1	1
1949	'>gi|50959176|ref|NP_057654.2| endoplasmic reticulum-Golgi intermediate compartment protein 2 [Homo sapiens]'	NaN	NaN	NaN	NaN	1	NaN	NaN	NaN	0	1	1
1950	'>gi|5174445|ref|NP_006046.1| lanC-like protein 1 [Homo sapiens]'	NaN	NaN	NaN	NaN	NaN	1	NaN	NaN	0	1	1
1951	'>gi|5174529|ref|NP_005902.1| S-adenosylmethionine synthase isoform type-2 [Homo sapiens]'	NaN	NaN	NaN	NaN	NaN	1	NaN	NaN	0	1	1
1952	'>gi|520975339|ref|NP_001265574.1| NADH dehydrogenase [ubiquinone] 1 beta subcomplex subunit 9 isoform 2 [Homo sapiens]'	NaN	NaN	NaN	NaN	NaN	NaN	1	NaN	0	1	1
1953	'>gi|520975387|ref|NP_001265580.1| ran GTPase-activating protein 1 [Homo sapiens]'	NaN	NaN	NaN	1	NaN	NaN	NaN	NaN	0	1	1
1954	'>gi|523425751|ref|NP_001265644.1| DNA-directed RNA polymerases I, II, and III subunit RPABC3 isoform 5 [Homo sapiens]'	NaN	NaN	NaN	NaN	NaN	NaN	1	NaN	0	1	1
1955	'>gi|525342616|ref|NP_001266289.1| acyl-protein thioesterase 1 isoform 6 [Homo sapiens]'	NaN	NaN	NaN	NaN	NaN	NaN	1	NaN	0	1	1
1956	'>gi|525507092|ref|NP_001265874.1| lymphokine-activated killer T-cell-originated protein kinase isoform 2 [Homo sapiens]'	NaN	NaN	NaN	NaN	NaN	1	NaN	NaN	0	1	1
1957	'>gi|530358441|ref|XP_005276023.1| PREDICTED: uncharacterized protein LOC101928409 [Homo sapiens]'	NaN	NaN	NaN	NaN	NaN	NaN	NaN	1	0	1	1
1958	'>gi|530362739|ref|XP_005270977.1| PREDICTED: 39S ribosomal protein L37, mitochondrial isoform X1 [Homo sapiens]'	NaN	NaN	NaN	NaN	NaN	1	NaN	NaN	0	1	1
1959	'>gi|530364904|ref|XP_005245313.1| PREDICTED: methyltransferase-like protein 13 isoform X2 [Homo sapiens]'	NaN	NaN	NaN	1	NaN	NaN	NaN	NaN	0	1	1
1960	'>gi|530368185|ref|XP_005264656.1| PREDICTED: protein YIPF4 isoform X1 [Homo sapiens]'	NaN	NaN	NaN	NaN	NaN	NaN	1	NaN	0	1	1
1961	'>gi|530371451|ref|XP_005246164.1| PREDICTED: diacylglycerol kinase delta isoform X1 [Homo sapiens]'	NaN	NaN	NaN	NaN	NaN	NaN	1	NaN	0	1	1
1962	'>gi|530375827|ref|XP_005269369.1| PREDICTED: sentrin-specific protease 5 isoform X3 [Homo sapiens]'	NaN	NaN	NaN	1	NaN	NaN	NaN	NaN	0	1	1
1963	'>gi|530376334|ref|XP_005248232.1| PREDICTED: phosphatidylinositol 4-kinase type 2-beta isoform X2 [Homo sapiens]'	NaN	NaN	NaN	NaN	1	NaN	NaN	NaN	0	1	1
1964	'>gi|530378678|ref|XP_005248296.1| PREDICTED: exocyst complex component 3 isoform X2 [Homo sapiens]'	NaN	NaN	NaN	1	NaN	NaN	NaN	NaN	0	1	1
1965	'>gi|530379305|ref|XP_005248564.1| PREDICTED: microtubule-associated protein 1B isoform X1 [Homo sapiens]'	NaN	1	NaN	NaN	NaN	NaN	NaN	NaN	0	1	1
1966	'>gi|530381254|ref|XP_005266069.1| PREDICTED: sideroflexin-1 isoform X1 [Homo sapiens]'	NaN	NaN	NaN	NaN	NaN	1	NaN	NaN	0	1	1
1967	'>gi|530384253|ref|XP_005267294.1| PREDICTED: bcl-2-associated transcription factor 1 isoform X2 [Homo sapiens]'	NaN	NaN	NaN	1	NaN	NaN	NaN	NaN	0	1	1
1968	'>gi|530385413|ref|XP_005250166.1| PREDICTED: BET1 homolog isoform X1 [Homo sapiens]'	NaN	NaN	NaN	NaN	NaN	NaN	NaN	1	0	1	1
1969	'>gi|530386697|ref|XP_005250784.1| PREDICTED: nuclear envelope pore membrane protein POM 121 isoform X2 [Homo sapiens]'	NaN	NaN	1	NaN	NaN	NaN	NaN	NaN	0	1	1
1970	'''>gi|530391135|ref|XP_005252055.1| PREDICTED: NADH dehydrogenase [ubiquinone] 1 alpha subcomplex subunit 8 isoform X1 [Homo sapie...'' <Preview truncated at 128 characters>'	NaN	NaN	NaN	NaN	NaN	NaN	1	NaN	0	1	1
1971	'>gi|530394340|ref|XP_005270205.1| PREDICTED: ATP-dependent RNA helicase DDX50 isoform X1 [Homo sapiens]'	NaN	NaN	NaN	1	NaN	NaN	NaN	NaN	0	1	1
1972	'>gi|530394743|ref|XP_005270365.1| PREDICTED: uncharacterized protein LOC101927371 [Homo sapiens]'	NaN	NaN	1	NaN	NaN	NaN	NaN	NaN	0	1	1
1973	'>gi|530396010|ref|XP_005253291.1| PREDICTED: CD44 antigen isoform X4 [Homo sapiens]'	NaN	NaN	NaN	NaN	NaN	NaN	NaN	1	0	1	1
1974	'>gi|530400595|ref|XP_005269093.1| PREDICTED: cholinephosphotransferase 1 isoform X2 [Homo sapiens]'	NaN	NaN	NaN	NaN	NaN	1	NaN	NaN	0	1	1
1975	'''>gi|530400743|ref|XP_005269164.1| PREDICTED: SWI/SNF-related matrix-associated actin-dependent regulator of chromatin subfamily ...'' <Preview truncated at 128 characters>'	NaN	NaN	NaN	NaN	1	NaN	NaN	NaN	0	1	1
1976	'>gi|530404905|ref|XP_005268258.1| PREDICTED: nuclear export mediator factor NEMF isoform X3 [Homo sapiens]'	NaN	NaN	NaN	1	NaN	NaN	NaN	NaN	0	1	1
1977	'>gi|530416718|ref|XP_005259057.1| PREDICTED: prostate tumor-overexpressed gene 1 protein isoform X3 [Homo sapiens]'	NaN	NaN	NaN	NaN	NaN	1	NaN	NaN	0	1	1
1978	'''>gi|530416928|ref|XP_005259159.1| PREDICTED: leucine-rich repeat and fibronectin type III domain-containing protein 1 isoform X1...'' <Preview truncated at 128 characters>'	NaN	NaN	NaN	1	NaN	NaN	NaN	NaN	0	1	1
1979	'>gi|530418547|ref|XP_005260679.1| PREDICTED: transmembrane 9 superfamily member 4 isoform X1 [Homo sapiens]'	NaN	NaN	NaN	NaN	NaN	1	NaN	NaN	0	1	1
1980	'>gi|530420948|ref|XP_005274495.1| PREDICTED: peroxiredoxin-4 isoform X1 [Homo sapiens]'	NaN	NaN	NaN	NaN	NaN	1	NaN	NaN	0	1	1
1981	'>gi|530424093|ref|XP_005256096.1| PREDICTED: protein VAC14 homolog isoform X2 [Homo sapiens]'	NaN	NaN	NaN	NaN	NaN	NaN	1	NaN	0	1	1
1982	'>gi|530425322|ref|XP_005259653.1| PREDICTED: nicalin isoform X1 [Homo sapiens]'	NaN	NaN	NaN	NaN	1	NaN	NaN	NaN	0	1	1
1983	'>gi|530426033|ref|XP_005260924.1| PREDICTED: mitochondrial genome maintenance exonuclease 1 isoform X2 [Homo sapiens]'	NaN	NaN	NaN	NaN	NaN	1	NaN	NaN	0	1	1
1984	'>gi|530432405|ref|XP_005277590.1| PREDICTED: LOW QUALITY PROTEIN: Fanconi anemia group D2 protein-like [Homo sapiens]'	NaN	NaN	1	NaN	NaN	NaN	NaN	NaN	0	1	1
1985	'>gi|530432835|ref|XP_003846586.2| PREDICTED: 40S ribosomal protein S26-like [Homo sapiens]'	1	NaN	NaN	NaN	NaN	NaN	NaN	NaN	0	1	1
1986	'>gi|531034767|ref|NP_001269072.1| NLR family member X1 precursor [Homo sapiens]'	NaN	NaN	NaN	1	NaN	NaN	NaN	NaN	0	1	1
1987	'>gi|532691767|ref|NP_001269160.1| armadillo repeat-containing X-linked protein 2 [Homo sapiens]'	NaN	NaN	NaN	1	NaN	NaN	NaN	NaN	0	1	1
1988	'>gi|537361044|ref|NP_001269257.1| pescadillo homolog isoform 3 [Homo sapiens]'	NaN	NaN	NaN	1	NaN	NaN	NaN	NaN	0	1	1
1989	'>gi|53759122|ref|NP_000029.2| adenomatous polyposis coli protein isoform b [Homo sapiens]'	NaN	NaN	1	NaN	NaN	NaN	NaN	NaN	0	1	1
1990	'>gi|538260597|ref|NP_001269314.1| casein kinase II subunit beta isoform 2 [Homo sapiens]'	NaN	NaN	NaN	NaN	NaN	1	NaN	NaN	0	1	1
1991	'>gi|5453555|ref|NP_006316.1| GTP-binding nuclear protein Ran isoform 1 [Homo sapiens]'	NaN	NaN	NaN	NaN	NaN	1	NaN	NaN	0	1	1
1992	'>gi|5453634|ref|NP_006132.1| cytoplasmic dynein 1 light intermediate chain 2 isoform 1 [Homo sapiens]'	NaN	NaN	NaN	NaN	1	NaN	NaN	NaN	0	1	1
1993	'''>gi|5453844|ref|NP_006464.1| TAF6-like RNA polymerase II p300/CBP-associated factor-associated factor 65 kDa subunit 6L [Homo sa...'' <Preview truncated at 128 characters>'	NaN	NaN	NaN	NaN	1	NaN	NaN	NaN	0	1	1
1994	'>gi|5454004|ref|NP_006259.1| zinc finger protein ubi-d4 [Homo sapiens]'	NaN	NaN	NaN	NaN	1	NaN	NaN	NaN	0	1	1
1995	'>gi|5454106|ref|NP_006275.1| transcription initiation factor TFIID subunit 10 [Homo sapiens]'	NaN	NaN	NaN	NaN	NaN	1	NaN	NaN	0	1	1
1996	'>gi|5454168|ref|NP_006453.1| ranBP-type and C3HC4-type zinc finger-containing protein 1 isoform 1 [Homo sapiens]'	NaN	NaN	NaN	NaN	1	NaN	NaN	NaN	0	1	1
1997	'>gi|54607135|ref|NP_055635.3| mitochondrial import receptor subunit TOM70 [Homo sapiens]'	NaN	NaN	NaN	1	NaN	NaN	NaN	NaN	0	1	1
1998	'>gi|546231677|ref|NP_001271188.1| kinesin-like protein KIF20B isoform 1 [Homo sapiens]'	NaN	NaN	NaN	NaN	NaN	NaN	1	NaN	0	1	1
1999	'>gi|54859722|ref|NP_056046.1| nuclear pore complex protein Nup160 [Homo sapiens]'	NaN	NaN	1	NaN	NaN	NaN	NaN	NaN	0	1	1
[truncated: 281 more rows]

## Sheet: Local
Rank Number	Protein Name	RRV_n_NSP1_01	RRV_n_NSP1_02	RRV_n_NSP1_03	RRV_n_NSP1_04	RRV_n_NSP1_05	RRV_n_NSP1_06	RRV_n_NSP1_07	RRV_n_NSP1_08	CONTAMINANT	MAX	SUM
1	'>gi|4503165|ref|NP_003581.1| cullin-3 isoform 1 [Homo sapiens]'	51	41	76	246	41	37	9	1	0	246	502
2	'>gi|13654237|ref|NP_008835.5| DNA-dependent protein kinase catalytic subunit isoform 1 [Homo sapiens]'	123	241	57	NaN	NaN	NaN	NaN	NaN	0	241	421
3	'>RRV-n-NSP1'	39	33	58	96	191	78	57	29	0	191	581
4	'>gi|61676188|ref|NP_113584.3| E3 ubiquitin-protein ligase HUWE1 [Homo sapiens]'	153	84	32	3	NaN	NaN	NaN	NaN	0	153	272
5	'>gi|57013276|ref|NP_006073.2| tubulin alpha-1B chain [Homo sapiens]'	NaN	NaN	25	42	141	3	25	NaN	0	141	236
6	'>gi|29788785|ref|NP_821133.1| tubulin beta chain isoform b [Homo sapiens]'	28	28	36	46	138	86	25	6	0	138	393
7	'>gi|38201706|ref|NP_060124.2| sterile alpha motif domain-containing protein 9 [Homo sapiens]'	10	21	128	6	NaN	NaN	NaN	NaN	0	128	165
8	'>gi|5729877|ref|NP_006588.1| heat shock cognate 71 kDa protein isoform 1 [Homo sapiens]'	23	22	28	107	100	15	NaN	NaN	0	107	295
9	'>gi|4504733|ref|NP_003595.1| insulin receptor substrate 4 [Homo sapiens]'	16	17	103	87	59	NaN	3	NaN	0	103	285
10	'>gi|41399285|ref|NP_955472.1| 60 kDa heat shock protein, mitochondrial [Homo sapiens]'	9	13	19	59	97	16	6	NaN	0	97	219
11	'>gi|153945728|ref|NP_005900.2| microtubule-associated protein 1B [Homo sapiens]'	27	86	16	9	1	11	NaN	NaN	0	86	150
12	'>gi|54607053|ref|NP_006827.1| translational activator GCN1 [Homo sapiens]'	4	71	85	NaN	NaN	NaN	NaN	NaN	0	85	160
13	'>gi|24234688|ref|NP_004125.3| stress-70 protein, mitochondrial precursor [Homo sapiens]'	7	7	12	81	70	3	3	NaN	0	81	183
14	'>gi|544583486|ref|NP_001269802.1| E3 ubiquitin-protein ligase UBR5 isoform 2 [Homo sapiens]'	4	73	11	1	NaN	NaN	NaN	NaN	0	73	89
15	'>gi|4504725|ref|NP_001562.1| interferon regulatory factor 3 isoform 1 [Homo sapiens]'	NaN	NaN	3	NaN	69	45	NaN	NaN	0	69	117
16	'>gi|167466173|ref|NP_005337.2| heat shock 70 kDa protein 1A/1B [Homo sapiens]'	4	8	18	53	68	5	6	NaN	0	68	162
17	'>gi|431822408|ref|NP_001258901.1| heat shock protein HSP 90-beta isoform c [Homo sapiens]'	9	4	24	66	3	2	NaN	NaN	0	66	108
18	'>gi|18105007|ref|NP_004332.2| CAD protein [Homo sapiens]'	NaN	8	62	NaN	NaN	NaN	NaN	NaN	0	62	70
19	'>gi|19913406|ref|NP_001058.2| DNA topoisomerase 2-alpha [Homo sapiens]'	NaN	NaN	61	2	NaN	NaN	NaN	NaN	0	61	63
20	'>gi|48762932|ref|NP_006576.2| T-complex protein 1 subunit theta isoform 1 [Homo sapiens]'	NaN	NaN	NaN	14	55	NaN	NaN	NaN	0	55	69
21	'>gi|14389309|ref|NP_116093.1| tubulin alpha-1C chain [Homo sapiens]'	NaN	NaN	NaN	NaN	9	53	1	NaN	0	53	63
22	'>gi|58530840|ref|NP_004406.2| desmoplakin isoform I [Homo sapiens]'	24	40	52	NaN	4	NaN	NaN	NaN	0	52	120
23	'>gi|16507237|ref|NP_005338.1| 78 kDa glucose-regulated protein precursor [Homo sapiens]'	1	4	4	51	39	1	NaN	NaN	0	51	100
24	'>gi|283436222|ref|NP_001164006.1| ATPase family AAA domain-containing protein 3A isoform 2 [Homo sapiens]'	NaN	NaN	NaN	33	51	NaN	NaN	NaN	0	51	84
25	'>gi|157412270|ref|NP_112480.2| heterogeneous nuclear ribonucleoprotein M isoform b [Homo sapiens]'	NaN	NaN	NaN	49	25	NaN	NaN	NaN	0	49	74
26	'>gi|156523968|ref|NP_001609.2| poly [ADP-ribose] polymerase 1 [Homo sapiens]'	2	4	38	48	NaN	NaN	NaN	NaN	0	48	92
27	'>gi|528524479|ref|NP_001268649.1| polyubiquitin-B precursor [Homo sapiens]'	17	15	47	NaN	37	30	NaN	2	0	47	148
28	'>gi|8051636|ref|NP_009166.2| exportin-T [Homo sapiens]'	NaN	NaN	3	47	1	NaN	NaN	NaN	0	47	51
29	'>gi|110825982|ref|NP_057407.2| E3 ISG15--protein ligase HERC5 [Homo sapiens]'	3	3	41	46	3	2	NaN	NaN	0	46	98
30	'>gi|618468591|ref|NP_001278557.1| endoribonuclease Dicer isoform 1 [Homo sapiens]'	NaN	4	45	2	NaN	NaN	NaN	NaN	0	45	51
31	'>gi|4507157|ref|NP_003096.1| sortilin-related receptor preproprotein [Homo sapiens]'	9	44	15	NaN	NaN	NaN	NaN	NaN	0	44	68
32	'>gi|24307939|ref|NP_036205.1| T-complex protein 1 subunit epsilon [Homo sapiens]'	NaN	1	NaN	11	44	NaN	NaN	NaN	0	44	56
33	'>gi|63162572|ref|NP_005989.3| T-complex protein 1 subunit gamma isoform a [Homo sapiens]'	NaN	NaN	NaN	3	43	NaN	NaN	NaN	0	43	46
34	'>gi|100913206|ref|NP_001348.2| ATP-dependent RNA helicase A [Homo sapiens]'	NaN	NaN	42	3	NaN	NaN	NaN	NaN	0	42	45
35	'>gi|164607124|ref|NP_001106849.1| Fanconi anemia group I protein isoform 1 [Homo sapiens]'	1	NaN	42	1	NaN	NaN	NaN	NaN	0	42	44
36	'>gi|154146191|ref|NP_005339.3| heat shock protein HSP 90-alpha isoform 2 [Homo sapiens]'	2	NaN	10	41	9	NaN	NaN	NaN	0	41	62
37	'>gi|148529014|ref|NP_001914.3| DNA damage-binding protein 1 [Homo sapiens]'	NaN	NaN	28	40	NaN	NaN	NaN	NaN	0	40	68
38	'>gi|550544217|ref|NP_001272368.1| rapamycin-insensitive companion of mTOR isoform 2 [Homo sapiens]'	NaN	NaN	40	NaN	NaN	NaN	NaN	NaN	0	40	40
39	'>gi|4504511|ref|NP_001530.1| dnaJ homolog subfamily A member 1 [Homo sapiens]'	NaN	NaN	2	6	39	38	NaN	NaN	0	39	85
40	'>gi|530388540|ref|XP_005251347.1| PREDICTED: transcription elongation factor B polypeptide 1 isoform X1 [Homo sapiens]'	NaN	NaN	6	NaN	4	NaN	39	30	0	39	79
41	'>gi|5453760|ref|NP_006147.1| NEDD8 precursor [Homo sapiens]'	3	1	11	39	1	1	1	NaN	0	39	57
42	'>gi|38455427|ref|NP_006421.2| T-complex protein 1 subunit delta isoform a [Homo sapiens]'	NaN	NaN	NaN	10	39	1	NaN	NaN	0	39	50
43	'>gi|56181387|ref|NP_005852.2| E3 ubiquitin-protein ligase CHIP isoform a [Homo sapiens]'	NaN	NaN	NaN	NaN	3	39	1	NaN	0	39	43
44	'>gi|612339310|ref|NP_056197.3| E3 ubiquitin-protein ligase HECTD1 [Homo sapiens]'	NaN	38	28	NaN	NaN	NaN	NaN	NaN	0	38	66
45	'>gi|4507943|ref|NP_003391.1| exportin-1 [Homo sapiens]'	NaN	NaN	10	38	NaN	NaN	NaN	NaN	0	38	48
46	'>gi|311771535|ref|NP_001185771.1| T-complex protein 1 subunit beta isoform 2 [Homo sapiens]'	NaN	NaN	NaN	8	38	1	NaN	NaN	0	38	47
47	'>gi|157694494|ref|NP_001099008.1| myb-binding protein 1A isoform 1 [Homo sapiens]'	1	NaN	38	1	NaN	NaN	NaN	NaN	0	38	40
48	'>gi|11225260|ref|NP_003277.1| DNA topoisomerase 1 [Homo sapiens]'	8	3	24	37	NaN	NaN	NaN	NaN	0	37	72
49	'>gi|208022622|ref|NP_001129064.1| ubiquitin-40S ribosomal protein S27a precursor [Homo sapiens]'	NaN	NaN	NaN	37	NaN	NaN	21	NaN	0	37	58
50	'>gi|109255228|ref|NP_055627.2| centrosomal protein of 170 kDa isoform alpha [Homo sapiens]'	NaN	2	36	3	NaN	NaN	NaN	NaN	0	36	41
51	'>gi|4757732|ref|NP_004199.1| apoptosis-inducing factor 1, mitochondrial isoform 1 precursor [Homo sapiens]'	NaN	NaN	NaN	36	NaN	NaN	NaN	NaN	0	36	36
52	'>gi|4505941|ref|NP_000929.1| DNA-directed RNA polymerase II subunit RPB2 [Homo sapiens]'	NaN	NaN	35	13	NaN	NaN	NaN	NaN	0	35	48
53	'>gi|237681109|ref|NP_001153705.1| sodium/potassium-transporting ATPase subunit alpha-1 isoform c [Homo sapiens]'	NaN	NaN	NaN	35	NaN	NaN	NaN	NaN	0	35	35
54	'>gi|6005890|ref|NP_009039.1| transcription elongation factor B polypeptide 2 isoform a [Homo sapiens]'	NaN	NaN	NaN	NaN	NaN	NaN	35	NaN	0	35	35
55	'>gi|5031741|ref|NP_005871.1| dnaJ homolog subfamily A member 2 [Homo sapiens]'	NaN	NaN	2	2	28	34	NaN	NaN	0	34	66
56	'>gi|41872631|ref|NP_004095.4| fatty acid synthase [Homo sapiens]'	NaN	28	34	NaN	NaN	NaN	NaN	NaN	0	34	62
57	'>gi|14591909|ref|NP_000960.2| 60S ribosomal protein L5 [Homo sapiens]'	NaN	NaN	NaN	NaN	2	34	NaN	NaN	0	34	36
58	'>gi|148470406|ref|NP_001091676.1| heterogeneous nuclear ribonucleoprotein F [Homo sapiens]'	NaN	5	6	1	33	30	4	1	0	33	80
59	'>gi|354983499|ref|NP_001238981.1| protein-L-isoaspartate(D-aspartate) O-methyltransferase isoform 5 [Homo sapiens]'	NaN	NaN	NaN	NaN	NaN	33	4	NaN	0	33	37
60	'>gi|355477264|ref|NP_001239049.1| PAS domain-containing serine/threonine-protein kinase isoform 2 [Homo sapiens]'	NaN	NaN	33	NaN	NaN	NaN	NaN	NaN	0	33	33
61	'>gi|5031753|ref|NP_005511.1| heterogeneous nuclear ribonucleoprotein H [Homo sapiens]'	NaN	NaN	NaN	NaN	33	NaN	NaN	NaN	0	33	33
62	'>gi|22202629|ref|NP_665811.1| apoptosis-inducing factor 1, mitochondrial isoform 2 precursor [Homo sapiens]'	3	5	4	NaN	32	4	NaN	NaN	0	32	48
63	'>gi|29171705|ref|NP_803182.1| melanoma-associated antigen D2 [Homo sapiens]'	NaN	NaN	NaN	32	14	NaN	NaN	NaN	0	32	46
64	'>gi|29029559|ref|NP_001307.2| exportin-2 isoform 1 [Homo sapiens]'	NaN	NaN	4	32	NaN	NaN	NaN	NaN	0	32	36
65	'>gi|5730023|ref|NP_006657.1| ruvB-like 2 [Homo sapiens]'	NaN	NaN	NaN	NaN	31	13	NaN	NaN	0	31	44
66	'>gi|124378039|ref|NP_055681.1| protein transport protein Sec16A isoform 1 [Homo sapiens]'	NaN	NaN	31	NaN	NaN	NaN	NaN	NaN	0	31	31
67	'>gi|31621305|ref|NP_573566.2| leucine-rich PPR motif-containing protein, mitochondrial precursor [Homo sapiens]'	NaN	NaN	31	NaN	NaN	NaN	NaN	NaN	0	31	31
68	'>gi|530372055|ref|XP_005265003.1| PREDICTED: Fanconi anemia group D2 protein isoform X1 [Homo sapiens]'	NaN	NaN	31	NaN	NaN	NaN	NaN	NaN	0	31	31
69	'>gi|530380464|ref|XP_005268461.1| PREDICTED: la-related protein 1 isoform X1 [Homo sapiens]'	NaN	NaN	31	NaN	NaN	NaN	NaN	NaN	0	31	31
70	'>gi|33350932|ref|NP_001367.2| cytoplasmic dynein 1 heavy chain 1 [Homo sapiens]'	30	10	NaN	NaN	NaN	NaN	NaN	NaN	0	30	40
71	'>gi|354983497|ref|NP_001238980.1| protein-L-isoaspartate(D-aspartate) O-methyltransferase isoform 4 [Homo sapiens]'	NaN	NaN	2	1	5	1	30	NaN	0	30	39
72	'>gi|148613856|ref|NP_001091974.1| probable ATP-dependent RNA helicase DDX17 isoform 3 [Homo sapiens]'	NaN	NaN	NaN	30	6	NaN	NaN	NaN	0	30	36
73	'>gi|231573214|ref|NP_056380.2| E3 ubiquitin-protein ligase listerin [Homo sapiens]'	NaN	NaN	30	NaN	NaN	NaN	NaN	NaN	0	30	30
74	'>gi|45387945|ref|NP_065779.1| extended synaptotagmin-2 [Homo sapiens]'	NaN	NaN	NaN	30	NaN	NaN	NaN	NaN	0	30	30
75	'>gi|527317371|ref|NP_001268392.1| structural maintenance of chromosomes protein 1A isoform 2 [Homo sapiens]'	NaN	NaN	30	NaN	NaN	NaN	NaN	NaN	0	30	30
76	'>gi|308199448|ref|NP_001184052.1| interferon regulatory factor 3 isoform 3 [Homo sapiens]'	9	11	NaN	29	2	NaN	18	NaN	0	29	69
77	'>gi|5032179|ref|NP_005753.1| transcription intermediary factor 1-beta [Homo sapiens]'	NaN	NaN	11	29	NaN	NaN	NaN	NaN	0	29	40
78	'>gi|45643123|ref|NP_002524.2| nuclear valosin-containing protein-like isoform 1 [Homo sapiens]'	NaN	NaN	2	29	NaN	NaN	NaN	NaN	0	29	31
79	'>gi|530422231|ref|XP_005262277.1| PREDICTED: insulin receptor substrate 4 isoform X1 [Homo sapiens]'	NaN	NaN	NaN	NaN	NaN	29	NaN	NaN	0	29	29
80	'>gi|4885281|ref|NP_005262.1| glutamate dehydrogenase 1, mitochondrial precursor [Homo sapiens]'	NaN	2	2	6	28	1	NaN	NaN	0	28	39
81	'>gi|4757834|ref|NP_004273.1| BAG family molecular chaperone regulator 2 [Homo sapiens]'	NaN	NaN	NaN	NaN	NaN	10	28	NaN	0	28	38
82	'>gi|14141161|ref|NP_004492.2| heterogeneous nuclear ribonucleoprotein U isoform b [Homo sapiens]'	NaN	NaN	NaN	28	NaN	NaN	5	NaN	0	28	33
83	'>gi|5803225|ref|NP_006752.1| 14-3-3 protein epsilon [Homo sapiens]'	NaN	NaN	NaN	NaN	NaN	27	11	NaN	0	27	38
84	'>gi|15718687|ref|NP_000996.2| 40S ribosomal protein S3 isoform 1 [Homo sapiens]'	NaN	NaN	NaN	NaN	NaN	27	10	NaN	0	27	37
85	'>gi|12056465|ref|NP_001427.2| rRNA 2''-O-methyltransferase fibrillarin [Homo sapiens]'	NaN	NaN	NaN	NaN	1	27	NaN	NaN	0	27	28
86	'>gi|4503483|ref|NP_001952.1| elongation factor 2 [Homo sapiens]'	NaN	NaN	1	27	NaN	NaN	NaN	NaN	0	27	28
87	'>gi|11321601|ref|NP_002618.1| ATP-dependent 6-phosphofructokinase, platelet type isoform 1 [Homo sapiens]'	NaN	NaN	NaN	27	NaN	NaN	NaN	NaN	0	27	27
88	'>gi|4506455|ref|NP_002892.1| reticulocalbin-1 precursor [Homo sapiens]'	NaN	NaN	NaN	NaN	18	26	NaN	NaN	0	26	44
89	'>gi|4757810|ref|NP_004037.1| ATP synthase subunit alpha, mitochondrial isoform a precursor [Homo sapiens]'	NaN	NaN	NaN	3	26	8	NaN	NaN	0	26	37
90	'>gi|25777612|ref|NP_002800.2| 26S proteasome non-ATPase regulatory subunit 3 [Homo sapiens]'	NaN	NaN	NaN	3	26	NaN	NaN	NaN	0	26	29
91	'>gi|224282119|ref|NP_001017392.2| SURP and G-patch domain-containing protein 2 [Homo sapiens]'	NaN	NaN	26	1	NaN	NaN	NaN	NaN	0	26	27
92	'>gi|47132595|ref|NP_998776.1| phosphate carrier protein, mitochondrial isoform b precursor [Homo sapiens]'	NaN	NaN	NaN	NaN	NaN	26	NaN	NaN	0	26	26
93	'>gi|4885399|ref|NP_005436.1| structural maintenance of chromosomes protein 3 [Homo sapiens]'	NaN	NaN	26	NaN	NaN	NaN	NaN	NaN	0	26	26
94	'>gi|578833177|ref|XP_005259911.2| PREDICTED: A-kinase anchor protein 8-like isoform X1 [Homo sapiens]'	NaN	NaN	NaN	26	NaN	NaN	NaN	NaN	0	26	26
95	'>gi|58761484|ref|NP_001008800.1| T-complex protein 1 subunit gamma isoform c [Homo sapiens]'	NaN	NaN	NaN	26	NaN	NaN	NaN	NaN	0	26	26
96	'>gi|4503471|ref|NP_001393.1| elongation factor 1-alpha 1 [Homo sapiens]'	2	NaN	2	6	25	22	2	NaN	0	25	59
97	'>gi|57863257|ref|NP_110379.2| T-complex protein 1 subunit alpha isoform a [Homo sapiens]'	NaN	NaN	NaN	12	25	2	NaN	NaN	0	25	39
98	'>gi|4506753|ref|NP_003698.1| ruvB-like 1 [Homo sapiens]'	NaN	NaN	2	2	25	8	NaN	NaN	0	25	37
99	'>gi|4505775|ref|NP_002626.1| phosphate carrier protein, mitochondrial isoform b precursor [Homo sapiens]'	1	1	3	3	3	NaN	25	NaN	0	25	36
100	'>gi|4502643|ref|NP_001753.1| T-complex protein 1 subunit zeta isoform a [Homo sapiens]'	NaN	NaN	NaN	7	25	NaN	NaN	NaN	0	25	32
101	'>gi|510937039|ref|NP_001265400.1| protein MON2 homolog isoform 4 [Homo sapiens]'	NaN	NaN	25	NaN	NaN	NaN	2	NaN	0	25	27
102	'>gi|66346695|ref|NP_001990.2| fibrillin-2 precursor [Homo sapiens]'	1	25	NaN	NaN	NaN	NaN	NaN	NaN	0	25	26
103	'>gi|112421013|ref|NP_065859.3| signal-induced proliferation-associated 1-like protein 2 [Homo sapiens]'	NaN	NaN	25	NaN	NaN	NaN	NaN	NaN	0	25	25
104	'>gi|157738609|ref|NP_078878.3| E3 ubiquitin-protein ligase HECTD3 [Homo sapiens]'	NaN	NaN	NaN	25	NaN	NaN	NaN	NaN	0	25	25
105	'>gi|225545550|ref|NP_057195.2| telomere length regulation protein TEL2 homolog [Homo sapiens]'	NaN	NaN	NaN	25	NaN	NaN	NaN	NaN	0	25	25
106	'>gi|4506787|ref|NP_003861.1| ras GTPase-activating-like protein IQGAP1 [Homo sapiens]'	NaN	NaN	25	NaN	NaN	NaN	NaN	NaN	0	25	25
107	'>gi|4508011|ref|NP_003444.1| zinc finger MYM-type protein 2 [Homo sapiens]'	NaN	NaN	25	NaN	NaN	NaN	NaN	NaN	0	25	25
108	'>gi|48526509|ref|NP_001001563.1| mitochondrial import inner membrane translocase subunit TIM50 [Homo sapiens]'	2	2	1	NaN	9	24	3	NaN	0	24	41
109	'>gi|557357733|ref|NP_001273433.1| heat shock protein 105 kDa isoform 3 [Homo sapiens]'	NaN	NaN	7	24	NaN	NaN	NaN	NaN	0	24	31
110	'>gi|66392203|ref|NP_001018146.1| NME1-NME2 protein [Homo sapiens]'	NaN	NaN	NaN	NaN	NaN	2	24	NaN	0	24	26
111	'>gi|208609990|ref|NP_055484.3| nuclear pore complex protein Nup93 isoform 1 [Homo sapiens]'	NaN	NaN	NaN	24	NaN	NaN	NaN	NaN	0	24	24
112	'>gi|24638454|ref|NP_733765.1| sarcoplasmic/endoplasmic reticulum calcium ATPase 2 isoform b [Homo sapiens]'	NaN	NaN	NaN	24	NaN	NaN	NaN	NaN	0	24	24
113	'>gi|4504191|ref|NP_000170.1| DNA mismatch repair protein Msh6 isoform 1 [Homo sapiens]'	NaN	NaN	24	NaN	NaN	NaN	NaN	NaN	0	24	24
114	'>gi|50659095|ref|NP_004719.2| nucleolar RNA helicase 2 isoform 1 [Homo sapiens]'	NaN	NaN	NaN	24	NaN	NaN	NaN	NaN	0	24	24
115	'>gi|393715095|ref|NP_001257329.1| tubulin alpha-1A chain isoform 2 [Homo sapiens]'	16	23	NaN	1	NaN	NaN	NaN	6	0	23	46
116	'>gi|4506725|ref|NP_000998.1| 40S ribosomal protein S4, X isoform X isoform [Homo sapiens]'	NaN	NaN	NaN	NaN	NaN	23	19	NaN	0	23	42
117	'>gi|156071459|ref|NP_001143.2| ADP/ATP translocase 2 [Homo sapiens]'	NaN	NaN	NaN	1	2	23	11	NaN	0	23	37
118	'>gi|390979647|ref|NP_705833.3| beta/gamma crystallin domain-containing protein 3 [Homo sapiens]'	NaN	23	6	NaN	NaN	NaN	NaN	NaN	0	23	29
119	'>gi|14165439|ref|NP_002131.2| heterogeneous nuclear ribonucleoprotein K isoform a [Homo sapiens]'	NaN	NaN	NaN	4	23	NaN	NaN	NaN	0	23	27
120	'>gi|38569394|ref|NP_003631.2| elongator complex protein 1 [Homo sapiens]'	NaN	NaN	23	NaN	NaN	NaN	NaN	NaN	0	23	23
121	'>gi|4557553|ref|NP_000108.1| emerin [Homo sapiens]'	NaN	NaN	1	NaN	5	22	7	NaN	0	22	35
122	'>gi|161702986|ref|NP_001104547.1| ezrin [Homo sapiens]'	NaN	NaN	NaN	22	5	NaN	NaN	NaN	0	22	27
123	'>gi|42822866|ref|NP_976323.1| ribonuclease inhibitor [Homo sapiens]'	NaN	NaN	NaN	NaN	22	2	NaN	NaN	0	22	24
124	'>gi|4506723|ref|NP_000997.1| 40S ribosomal protein S3a isoform 1 [Homo sapiens]'	NaN	NaN	NaN	NaN	NaN	22	1	NaN	0	22	23
125	'>gi|19913408|ref|NP_001059.2| DNA topoisomerase 2-beta [Homo sapiens]'	NaN	NaN	22	NaN	NaN	NaN	NaN	NaN	0	22	22
126	'>gi|281604136|ref|NP_001164014.1| serine/threonine-protein phosphatase PGAM5, mitochondrial isoform 1 [Homo sapiens]'	NaN	NaN	NaN	NaN	NaN	22	NaN	NaN	0	22	22
127	'>gi|5453607|ref|NP_006420.1| T-complex protein 1 subunit eta isoform a [Homo sapiens]'	NaN	NaN	NaN	NaN	22	NaN	NaN	NaN	0	22	22
128	'>gi|426214088|ref|NP_001258766.1| reticulocalbin-2 isoform b precursor [Homo sapiens]'	NaN	NaN	NaN	6	20	21	NaN	NaN	0	21	47
129	'>gi|29826282|ref|NP_817092.1| protein phosphatase 1G [Homo sapiens]'	NaN	NaN	NaN	21	16	3	2	NaN	0	21	42
130	'>gi|255918196|ref|NP_001157634.1| serine/threonine-protein phosphatase 6 regulatory subunit 3 isoform 1 [Homo sapiens]'	NaN	NaN	21	20	NaN	NaN	NaN	NaN	0	21	41
131	'>gi|157384998|ref|NP_002325.2| low-density lipoprotein receptor-related protein 4 precursor [Homo sapiens]'	NaN	6	21	NaN	NaN	NaN	NaN	NaN	0	21	27
132	'>gi|24797086|ref|NP_002262.3| importin-5 [Homo sapiens]'	NaN	NaN	5	21	NaN	NaN	NaN	NaN	0	21	26
133	'>gi|32189394|ref|NP_001677.2| ATP synthase subunit beta, mitochondrial precursor [Homo sapiens]'	NaN	NaN	NaN	NaN	21	4	NaN	NaN	0	21	25
134	'>gi|150378533|ref|NP_003461.2| ubiquitin carboxyl-terminal hydrolase 7 isoform 1 [Homo sapiens]'	NaN	NaN	21	NaN	NaN	NaN	NaN	NaN	0	21	21
135	'>gi|301171467|ref|NP_001180345.1| ATP-dependent RNA helicase DDX3X isoform 2 [Homo sapiens]'	NaN	NaN	NaN	21	NaN	NaN	NaN	NaN	0	21	21
136	'>gi|40217847|ref|NP_054733.2| U5 small nuclear ribonucleoprotein 200 kDa helicase [Homo sapiens]'	NaN	NaN	21	NaN	NaN	NaN	NaN	NaN	0	21	21
137	'>gi|530426849|ref|XP_005266189.1| PREDICTED: protein transport protein Sec16A isoform X1 [Homo sapiens]'	NaN	21	NaN	NaN	NaN	NaN	NaN	NaN	0	21	21
138	'>gi|578798828|ref|XP_006710598.1| PREDICTED: microtubule-actin cross-linking factor 1 isoform X24 [Homo sapiens]'	21	NaN	NaN	NaN	NaN	NaN	NaN	NaN	0	21	21
139	'>gi|4501887|ref|NP_001605.1| actin, cytoplasmic 2 [Homo sapiens]'	4	NaN	NaN	NaN	9	20	3	NaN	0	20	36
140	'>gi|9845502|ref|NP_002286.2| 40S ribosomal protein SA [Homo sapiens]'	NaN	NaN	NaN	4	12	20	NaN	NaN	0	20	36
141	'>gi|4506667|ref|NP_000993.1| 60S acidic ribosomal protein P0 [Homo sapiens]'	NaN	NaN	NaN	NaN	6	20	1	NaN	0	20	27
142	'>gi|4758138|ref|NP_004387.1| probable ATP-dependent RNA helicase DDX5 [Homo sapiens]'	NaN	NaN	NaN	7	20	NaN	NaN	NaN	0	20	27
143	'>gi|24234683|ref|NP_004642.2| ubiquitin carboxyl-terminal hydrolase 11 [Homo sapiens]'	NaN	NaN	5	20	NaN	NaN	NaN	NaN	0	20	25
144	'>gi|61563742|ref|NP_060382.3| probable E3 ubiquitin-protein ligase HERC6 isoform 1 [Homo sapiens]'	NaN	NaN	4	20	NaN	NaN	NaN	NaN	0	20	24
145	'>gi|116256487|ref|NP_006693.3| neuropathy target esterase isoform b [Homo sapiens]'	NaN	NaN	20	NaN	NaN	NaN	NaN	NaN	0	20	20
146	'>gi|156564407|ref|NP_002654.3| phospholipase D2 isoform PLD2A [Homo sapiens]'	NaN	NaN	NaN	20	NaN	NaN	NaN	NaN	0	20	20
147	'>gi|157388963|ref|NP_001098060.1| schlafen family member 11 [Homo sapiens]'	NaN	NaN	NaN	20	NaN	NaN	NaN	NaN	0	20	20
148	'>gi|4506649|ref|NP_000958.1| 60S ribosomal protein L3 isoform a [Homo sapiens]'	NaN	NaN	NaN	NaN	NaN	20	NaN	NaN	0	20	20
149	'>gi|74136883|ref|NP_114032.2| heterogeneous nuclear ribonucleoprotein U isoform a [Homo sapiens]'	NaN	NaN	20	NaN	NaN	NaN	NaN	NaN	0	20	20
150	'>gi|4885375|ref|NP_005310.1| histone H1.2 [Homo sapiens]'	9	6	8	5	NaN	19	3	NaN	0	19	50
151	'>gi|4502551|ref|NP_001210.1| calumenin isoform a precursor [Homo sapiens]'	NaN	NaN	NaN	2	19	17	1	NaN	0	19	39
152	'>gi|205360838|ref|NP_005138.3| dnaJ homolog subfamily A member 3, mitochondrial isoform 1 [Homo sapiens]'	NaN	NaN	NaN	NaN	9	19	NaN	NaN	0	19	28
153	'>gi|262206280|ref|NP_003306.3| dnaJ homolog subfamily C member 7 isoform 1 [Homo sapiens]'	NaN	NaN	NaN	8	19	NaN	NaN	NaN	0	19	27
154	'>gi|4506209|ref|NP_002794.1| 26S protease regulatory subunit 7 isoform 1 [Homo sapiens]'	NaN	NaN	NaN	NaN	19	6	NaN	NaN	0	19	25
155	'>gi|300388183|ref|NP_001177966.1| 26S proteasome non-ATPase regulatory subunit 1 isoform 2 [Homo sapiens]'	NaN	NaN	3	19	NaN	NaN	NaN	NaN	0	19	22
156	'>gi|148664226|ref|NP_004563.2| plakophilin-2 isoform 2b [Homo sapiens]'	NaN	NaN	NaN	19	NaN	2	NaN	NaN	0	19	21
157	'>gi|21361399|ref|NP_055040.2| serine/threonine-protein phosphatase 2A 65 kDa regulatory subunit A alpha isoform [Homo sapiens]'	NaN	NaN	NaN	2	19	NaN	NaN	NaN	0	19	21
158	'>gi|160420317|ref|NP_001104026.1| filamin-A isoform 2 [Homo sapiens]'	NaN	19	NaN	NaN	NaN	NaN	NaN	NaN	0	19	19
159	'>gi|388454220|ref|NP_001252541.1| CCR4-NOT transcription complex subunit 1 isoform c [Homo sapiens]'	NaN	NaN	19	NaN	NaN	NaN	NaN	NaN	0	19	19
160	'>gi|42822874|ref|NP_976319.1| ribonuclease inhibitor [Homo sapiens]'	NaN	NaN	NaN	NaN	NaN	19	NaN	NaN	0	19	19
161	'>gi|45597177|ref|NP_055858.2| TBC1 domain family member 9B isoform b [Homo sapiens]'	NaN	NaN	19	NaN	NaN	NaN	NaN	NaN	0	19	19
162	'>gi|62241042|ref|NP_004437.2| bifunctional glutamate/proline--tRNA ligase [Homo sapiens]'	NaN	NaN	19	NaN	NaN	NaN	NaN	NaN	0	19	19
163	'>gi|66472382|ref|NP_009115.2| nischarin isoform 1 [Homo sapiens]'	NaN	NaN	19	NaN	NaN	NaN	NaN	NaN	0	19	19
164	'>gi|5174735|ref|NP_006079.1| tubulin beta-4B chain [Homo sapiens]'	5	5	5	8	18	12	4	NaN	0	18	57
165	'>gi|7657508|ref|NP_055063.1| E3 ubiquitin-protein ligase RBX1 [Homo sapiens]'	NaN	NaN	NaN	1	NaN	6	18	8	0	18	33
166	'>gi|45439370|ref|NP_065842.1| serine/threonine-protein kinase TAO1 isoform 1 [Homo sapiens]'	NaN	NaN	13	18	NaN	NaN	NaN	NaN	0	18	31
167	'>gi|52630342|ref|NP_002108.4| HLA class I histocompatibility antigen, Cw-1 alpha chain precursor [Homo sapiens]'	NaN	NaN	NaN	NaN	12	18	NaN	NaN	0	18	30
168	'>gi|62750354|ref|NP_954659.1| matrin-3 isoform a [Homo sapiens]'	NaN	NaN	11	18	NaN	NaN	NaN	NaN	0	18	29
169	'>gi|118197272|ref|NP_060506.5| autophagy-related protein 2 homolog B [Homo sapiens]'	NaN	NaN	18	NaN	3	1	NaN	NaN	0	18	22
170	'>gi|320461711|ref|NP_001189360.1| peroxiredoxin-1 [Homo sapiens]'	NaN	NaN	NaN	NaN	NaN	4	18	NaN	0	18	22
171	'>gi|18426904|ref|NP_569079.1| ATPase WRNIP1 isoform 2 [Homo sapiens]'	NaN	NaN	NaN	18	1	NaN	NaN	NaN	0	18	19
172	'>gi|13435356|ref|NP_006109.2| HCLS1-associated protein X-1 isoform a [Homo sapiens]'	NaN	NaN	NaN	NaN	NaN	18	NaN	NaN	0	18	18
173	'>gi|19923142|ref|NP_002256.2| importin subunit beta-1 isoform 1 [Homo sapiens]'	NaN	NaN	NaN	18	NaN	NaN	NaN	NaN	0	18	18
174	'>gi|24430151|ref|NP_002793.2| 26S protease regulatory subunit 4 [Homo sapiens]'	NaN	NaN	NaN	NaN	18	NaN	NaN	NaN	0	18	18
175	'>gi|25777602|ref|NP_002799.3| 26S proteasome non-ATPase regulatory subunit 2 isoform 1 [Homo sapiens]'	NaN	NaN	NaN	18	NaN	NaN	NaN	NaN	0	18	18
176	'>gi|530414433|ref|XP_005259763.1| PREDICTED: A-kinase anchor protein 8 isoform X1 [Homo sapiens]'	NaN	NaN	NaN	18	NaN	NaN	NaN	NaN	0	18	18
177	'>gi|55770844|ref|NP_001894.2| catenin alpha-1 isoform 1 [Homo sapiens]'	NaN	NaN	NaN	18	NaN	NaN	NaN	NaN	0	18	18
178	'>gi|91208418|ref|NP_001035095.1| transcription elongation regulator 1 isoform 2 [Homo sapiens]'	NaN	NaN	18	NaN	NaN	NaN	NaN	NaN	0	18	18
179	'>gi|15431301|ref|NP_000962.2| 60S ribosomal protein L7 [Homo sapiens]'	NaN	NaN	NaN	NaN	NaN	17	11	NaN	0	17	28
180	'>gi|207113164|ref|NP_001128717.1| treacle protein isoform f [Homo sapiens]'	NaN	NaN	17	8	NaN	NaN	NaN	NaN	0	17	25
181	'>gi|11968182|ref|NP_072045.1| 40S ribosomal protein S18 [Homo sapiens]'	NaN	NaN	NaN	NaN	NaN	4	17	3	0	17	24
182	'>gi|13904870|ref|NP_001000.2| 40S ribosomal protein S5 [Homo sapiens]'	NaN	NaN	NaN	NaN	NaN	7	17	NaN	0	17	24
183	'>gi|559098473|ref|NP_001273975.1| endophilin-B2 isoform b [Homo sapiens]'	NaN	NaN	NaN	NaN	17	7	NaN	NaN	0	17	24
184	'>gi|14210536|ref|NP_115914.1| tubulin beta-6 chain [Homo sapiens]'	NaN	NaN	NaN	NaN	17	5	NaN	NaN	0	17	22
185	'>gi|192448443|ref|NP_068758.3| peptidyl-prolyl cis-trans isomerase FKBP10 precursor [Homo sapiens]'	NaN	NaN	NaN	17	5	NaN	NaN	NaN	0	17	22
186	'>gi|61744483|ref|NP_001013269.1| 4F2 cell-surface antigen heavy chain isoform f [Homo sapiens]'	NaN	NaN	1	17	4	NaN	NaN	NaN	0	17	22
187	'>gi|108936958|ref|NP_005819.3| DDB1- and CUL4-associated factor 7 [Homo sapiens]'	NaN	NaN	NaN	NaN	3	17	NaN	NaN	0	17	20
188	'>gi|27363457|ref|NP_079152.3| aarF domain-containing protein kinase 4 isoform a [Homo sapiens]'	NaN	NaN	NaN	NaN	17	2	NaN	NaN	0	17	19
189	'>gi|133925803|ref|NP_001076047.1| RNA binding protein fox-1 homolog 2 isoform 5 [Homo sapiens]'	NaN	NaN	NaN	NaN	17	NaN	NaN	NaN	0	17	17
190	'>gi|30410796|ref|NP_789839.1| proteasome activator complex subunit 3 isoform 2 [Homo sapiens]'	NaN	NaN	NaN	NaN	NaN	17	NaN	NaN	0	17	17
191	'>gi|33636719|ref|NP_006342.2| mitochondrial import inner membrane translocase subunit TIM44 [Homo sapiens]'	NaN	NaN	NaN	NaN	NaN	17	NaN	NaN	0	17	17
192	'>gi|372266129|ref|NP_001243194.1| protein flightless-1 homolog isoform 3 [Homo sapiens]'	NaN	NaN	17	NaN	NaN	NaN	NaN	NaN	0	17	17
193	'>gi|76880486|ref|NP_006819.2| activating signal cointegrator 1 complex subunit 3 isoform a [Homo sapiens]'	NaN	NaN	17	NaN	NaN	NaN	NaN	NaN	0	17	17
194	'>gi|94721239|ref|NP_038203.2| isoleucine--tRNA ligase, cytoplasmic [Homo sapiens]'	NaN	NaN	17	NaN	NaN	NaN	NaN	NaN	0	17	17
195	'>gi|57864582|ref|NP_001009931.1| hornerin [Homo sapiens]'	16	6	9	5	7	NaN	12	3	0	16	58
196	'>gi|4557032|ref|NP_002291.1| L-lactate dehydrogenase B chain [Homo sapiens]'	6	5	7	6	8	16	5	NaN	0	16	53
197	'>gi|312596881|ref|NP_001186092.1| 26S protease regulatory subunit 8 isoform 2 [Homo sapiens]'	NaN	NaN	NaN	NaN	12	16	NaN	NaN	0	16	28
198	'>gi|32483374|ref|NP_006383.2| nucleolar protein 56 [Homo sapiens]'	NaN	NaN	NaN	8	16	4	NaN	NaN	0	16	28
199	'>gi|4506675|ref|NP_002941.1| dolichyl-diphosphooligosaccharide--protein glycosyltransferase subunit 1 precursor [Homo sapiens]'	NaN	NaN	NaN	16	8	NaN	NaN	NaN	0	16	24
200	'>gi|4506439|ref|NP_002884.1| histone-binding protein RBBP7 isoform 2 [Homo sapiens]'	NaN	NaN	NaN	NaN	16	4	NaN	NaN	0	16	20
201	'>gi|188497750|ref|NP_277035.2| hexokinase-1 isoform HKI-td [Homo sapiens]'	NaN	NaN	2	16	NaN	NaN	NaN	NaN	0	16	18
202	'>gi|530420483|ref|XP_005261850.1| PREDICTED: uncharacterized protein KIAA1671 isoform X1 [Homo sapiens]'	NaN	1	16	NaN	NaN	NaN	NaN	NaN	0	16	17
203	'>gi|122937211|ref|NP_001073867.1| proteasome-associated protein ECM29 homolog [Homo sapiens]'	NaN	NaN	16	NaN	NaN	NaN	NaN	NaN	0	16	16
204	'>gi|13654270|ref|NP_112483.1| ribosomal biogenesis protein LAS1L isoform 1 [Homo sapiens]'	NaN	NaN	NaN	16	NaN	NaN	NaN	NaN	0	16	16
205	'>gi|24430139|ref|NP_056355.2| RNA polymerase II-associated protein 1 [Homo sapiens]'	NaN	NaN	16	NaN	NaN	NaN	NaN	NaN	0	16	16
206	'''>gi|530416031|ref|XP_005258726.1| PREDICTED: serine/threonine-protein phosphatase 6 regulatory subunit 1 isoform X1 [Homo sapien...'' <Preview truncated at 128 characters>'	NaN	NaN	NaN	16	NaN	NaN	NaN	NaN	0	16	16
207	'>gi|570700827|ref|NP_001275682.1| structural maintenance of chromosomes protein 4 isoform 2 [Homo sapiens]'	NaN	NaN	16	NaN	NaN	NaN	NaN	NaN	0	16	16
208	'>gi|66346679|ref|NP_001018077.1| plasminogen activator inhibitor 1 RNA-binding protein isoform 1 [Homo sapiens]'	NaN	NaN	NaN	NaN	16	NaN	NaN	NaN	0	16	16
209	'>gi|10835063|ref|NP_002511.1| nucleophosmin isoform 1 [Homo sapiens]'	NaN	NaN	9	2	2	15	NaN	NaN	0	15	28
210	'>gi|16579885|ref|NP_000959.2| 60S ribosomal protein L4 [Homo sapiens]'	2	NaN	NaN	NaN	11	15	NaN	NaN	0	15	28
211	'>gi|118572613|ref|NP_057417.3| serine/arginine repetitive matrix protein 2 [Homo sapiens]'	15	7	3	NaN	NaN	NaN	NaN	NaN	0	15	25
212	'>gi|224586882|ref|NP_003642.3| Y-box-binding protein 3 isoform a [Homo sapiens]'	NaN	NaN	NaN	7	15	NaN	NaN	NaN	0	15	22
213	'>gi|4506681|ref|NP_001006.1| 40S ribosomal protein S11 [Homo sapiens]'	NaN	NaN	NaN	NaN	NaN	6	15	NaN	0	15	21
214	'>gi|4506691|ref|NP_001011.1| 40S ribosomal protein S16 [Homo sapiens]'	NaN	NaN	NaN	NaN	NaN	2	15	NaN	0	15	17
215	'>gi|38373690|ref|NP_057213.2| COP9 signalosome complex subunit 4 isoform 1 [Homo sapiens]'	NaN	NaN	NaN	NaN	1	15	NaN	NaN	0	15	16
216	'>gi|5174447|ref|NP_006089.1| guanine nucleotide-binding protein subunit beta-2-like 1 [Homo sapiens]'	NaN	NaN	NaN	NaN	1	15	NaN	NaN	0	15	16
217	'>gi|145580631|ref|NP_859052.3| sulfhydryl oxidase 2 precursor [Homo sapiens]'	NaN	NaN	NaN	15	NaN	NaN	NaN	NaN	0	15	15
218	'>gi|23238226|ref|NP_689449.1| cdc42 effector protein 1 [Homo sapiens]'	NaN	NaN	NaN	NaN	15	NaN	NaN	NaN	0	15	15
219	'>gi|332164786|ref|NP_001193730.1| replication factor C subunit 5 isoform 4 [Homo sapiens]'	NaN	NaN	NaN	NaN	NaN	15	NaN	NaN	0	15	15
220	'>gi|568815719|ref|NP_001275582.1| clathrin heavy chain 1 isoform 2 [Homo sapiens]'	NaN	NaN	15	NaN	NaN	NaN	NaN	NaN	0	15	15
221	'>gi|9966881|ref|NP_065134.1| nuclear pore complex protein Nup107 [Homo sapiens]'	NaN	NaN	NaN	15	NaN	NaN	NaN	NaN	0	15	15
222	'>gi|290542345|ref|NP_001166599.1| YTH domain-containing family protein 2 isoform 1 [Homo sapiens]'	NaN	NaN	NaN	11	14	2	1	NaN	0	14	28
223	'>gi|4503481|ref|NP_001395.1| elongation factor 1-gamma [Homo sapiens]'	NaN	NaN	NaN	NaN	14	7	NaN	NaN	0	14	21
224	'>gi|4503529|ref|NP_001407.1| eukaryotic initiation factor 4A-I isoform 1 [Homo sapiens]'	NaN	NaN	NaN	NaN	7	14	NaN	NaN	0	14	21
225	'>gi|71772415|ref|NP_001025180.1| 40S ribosomal protein S15a [Homo sapiens]'	NaN	NaN	NaN	NaN	NaN	NaN	14	6	0	14	20
226	'>gi|20070344|ref|NP_079426.2| threonine--tRNA ligase, mitochondrial isoform a [Homo sapiens]'	NaN	NaN	NaN	14	4	NaN	NaN	NaN	0	14	18
227	'>gi|7657689|ref|NP_055078.1| ATP-dependent zinc metalloprotease YME1L1 isoform 3 [Homo sapiens]'	NaN	NaN	NaN	3	14	NaN	NaN	NaN	0	14	17
228	'>gi|117606360|ref|NP_056125.3| PH and SEC7 domain-containing protein 3 isoform a [Homo sapiens]'	NaN	NaN	14	2	NaN	NaN	NaN	NaN	0	14	16
229	'>gi|223890243|ref|NP_006004.2| 60S ribosomal protein L10 isoform a [Homo sapiens]'	NaN	NaN	NaN	NaN	NaN	NaN	14	NaN	0	14	14
230	'>gi|324021738|ref|NP_001191230.1| amyloid beta A4 protein isoform h precursor [Homo sapiens]'	NaN	NaN	NaN	14	NaN	NaN	NaN	NaN	0	14	14
231	'>gi|39753961|ref|NP_839943.2| ras GTPase-activating-like protein IQGAP3 [Homo sapiens]'	NaN	NaN	14	NaN	NaN	NaN	NaN	NaN	0	14	14
232	'>gi|40254446|ref|NP_003469.2| cullin-5 [Homo sapiens]'	NaN	NaN	NaN	14	NaN	NaN	NaN	NaN	0	14	14
233	'>gi|42476299|ref|NP_056390.2| PERQ amino acid-rich with GYF domain-containing protein 2 isoform b [Homo sapiens]'	NaN	NaN	14	NaN	NaN	NaN	NaN	NaN	0	14	14
234	'>gi|4826908|ref|NP_005018.1| phosphatidylinositol 3-kinase regulatory subunit beta [Homo sapiens]'	NaN	NaN	NaN	14	NaN	NaN	NaN	NaN	0	14	14
235	'>gi|68509926|ref|NP_001349.2| putative pre-mRNA-splicing factor ATP-dependent RNA helicase DHX15 [Homo sapiens]'	NaN	NaN	NaN	14	NaN	NaN	NaN	NaN	0	14	14
236	'>gi|6912634|ref|NP_036555.1| 60S ribosomal protein L13a isoform 1 [Homo sapiens]'	NaN	NaN	NaN	NaN	NaN	NaN	14	NaN	0	14	14
237	'>gi|62122917|ref|NP_001014364.1| filaggrin-2 [Homo sapiens]'	13	5	8	3	4	4	5	1	0	13	43
238	'>gi|46276893|ref|NP_996896.1| transcription elongation factor B polypeptide 2 isoform b [Homo sapiens]'	4	5	6	2	5	13	2	NaN	0	13	37
239	'>gi|5032093|ref|NP_005619.1| neutral amino acid transporter B(0) isoform 1 [Homo sapiens]'	NaN	NaN	3	13	9	NaN	NaN	NaN	0	13	25
240	'>gi|67189747|ref|NP_001019833.1| 60S ribosomal protein L6 [Homo sapiens]'	12	NaN	NaN	NaN	NaN	13	NaN	NaN	0	13	25
241	'>gi|22748937|ref|NP_065801.1| exportin-5 [Homo sapiens]'	NaN	NaN	13	9	NaN	NaN	NaN	NaN	0	13	22
242	'>gi|194473724|ref|NP_001123996.1| AP-1 complex subunit mu-1 isoform 1 [Homo sapiens]'	NaN	NaN	NaN	NaN	6	13	NaN	NaN	0	13	19
243	'>gi|26051235|ref|NP_060700.2| nuclear pore complex protein Nup133 [Homo sapiens]'	NaN	NaN	13	4	NaN	NaN	NaN	NaN	0	13	17
244	'>gi|15055539|ref|NP_002943.2| 40S ribosomal protein S2 [Homo sapiens]'	NaN	NaN	NaN	NaN	NaN	13	3	NaN	0	13	16
245	'>gi|597709777|ref|NP_001243000.2| E3 ubiquitin-protein ligase RNF213 isoform 3 [Homo sapiens]'	13	3	NaN	NaN	NaN	NaN	NaN	NaN	0	13	16
246	'>gi|7661914|ref|NP_055629.1| 26S proteasome non-ATPase regulatory subunit 6 isoform 2 [Homo sapiens]'	NaN	NaN	1	NaN	2	13	NaN	NaN	0	13	16
247	'>gi|4506695|ref|NP_001013.1| 40S ribosomal protein S19 [Homo sapiens]'	NaN	NaN	NaN	NaN	NaN	2	13	NaN	0	13	15
248	'>gi|57863269|ref|NP_055871.1| ribosomal RNA processing protein 1 homolog B [Homo sapiens]'	NaN	NaN	NaN	13	2	NaN	NaN	NaN	0	13	15
249	'>gi|37693993|ref|NP_002504.2| nucleoside diphosphate kinase 3 precursor [Homo sapiens]'	NaN	NaN	NaN	NaN	NaN	1	13	NaN	0	13	14
250	'>gi|568214245|ref|NP_001274744.1| ubiquitin-associated protein 2-like isoform c [Homo sapiens]'	NaN	NaN	13	1	NaN	NaN	NaN	NaN	0	13	14
251	'>gi|62414289|ref|NP_003371.2| vimentin [Homo sapiens]'	NaN	NaN	NaN	NaN	13	1	NaN	NaN	0	13	14
252	'>gi|76496472|ref|NP_001029025.1| 60S ribosomal protein L3 isoform b [Homo sapiens]'	NaN	NaN	1	NaN	13	NaN	NaN	NaN	0	13	14
253	'>gi|7706254|ref|NP_057018.1| nucleolar protein 58 [Homo sapiens]'	NaN	NaN	NaN	1	13	NaN	NaN	NaN	0	13	14
254	'>gi|110347425|ref|NP_001036016.1| structural maintenance of chromosomes protein 2 [Homo sapiens]'	NaN	NaN	13	NaN	NaN	NaN	NaN	NaN	0	13	13
255	'>gi|118601081|ref|NP_001073027.1| heterogeneous nuclear ribonucleoprotein U-like protein 2 [Homo sapiens]'	NaN	NaN	NaN	13	NaN	NaN	NaN	NaN	0	13	13
256	'>gi|13904866|ref|NP_000982.2| 60S ribosomal protein L28 isoform 2 [Homo sapiens]'	NaN	NaN	NaN	NaN	NaN	NaN	13	NaN	0	13	13
257	'>gi|145580608|ref|NP_001077430.1| WD repeat-containing protein 62 isoform 1 [Homo sapiens]'	NaN	NaN	13	NaN	NaN	NaN	NaN	NaN	0	13	13
258	'>gi|18643383|ref|NP_079470.1| inositol-trisphosphate 3-kinase C [Homo sapiens]'	NaN	NaN	NaN	13	NaN	NaN	NaN	NaN	0	13	13
259	'>gi|18765752|ref|NP_569120.1| dual specificity tyrosine-phosphorylation-regulated kinase 1A isoform 2 [Homo sapiens]'	NaN	NaN	NaN	13	NaN	NaN	NaN	NaN	0	13	13
260	'>gi|4506687|ref|NP_001009.1| 40S ribosomal protein S15 [Homo sapiens]'	NaN	NaN	NaN	NaN	NaN	NaN	13	NaN	0	13	13
261	'>gi|499589768|ref|NP_001265123.1| neutral alpha-glucosidase AB isoform 6 [Homo sapiens]'	NaN	NaN	NaN	13	NaN	NaN	NaN	NaN	0	13	13
262	'>gi|51479145|ref|NP_006412.2| brefeldin A-inhibited guanine nucleotide-exchange protein 1 [Homo sapiens]'	NaN	NaN	13	NaN	NaN	NaN	NaN	NaN	0	13	13
263	'>gi|530362743|ref|XP_005270979.1| PREDICTED: protein Hook homolog 1 isoform X1 [Homo sapiens]'	NaN	NaN	NaN	13	NaN	NaN	NaN	NaN	0	13	13
264	'>gi|55956788|ref|NP_005372.2| nucleolin [Homo sapiens]'	NaN	NaN	NaN	13	NaN	NaN	NaN	NaN	0	13	13
265	'>gi|18699732|ref|NP_057260.2| 45 kDa calcium-binding protein isoform 2 precursor [Homo sapiens]'	NaN	NaN	NaN	NaN	10	12	NaN	NaN	0	12	22
266	'>gi|4503363|ref|NP_003850.1| dolichol-phosphate mannosyltransferase subunit 1 [Homo sapiens]'	NaN	NaN	NaN	NaN	NaN	10	12	NaN	0	12	22
267	'>gi|258613943|ref|NP_001158222.1| aspartyl/asparaginyl beta-hydroxylase isoform f [Homo sapiens]'	NaN	NaN	8	12	NaN	NaN	NaN	NaN	0	12	20
268	'>gi|117168248|ref|NP_057479.2| very-long-chain (3R)-3-hydroxyacyl-CoA dehydratase 3 [Homo sapiens]'	NaN	NaN	NaN	2	2	12	3	NaN	0	12	19
269	'>gi|28872725|ref|NP_002806.2| 26S proteasome non-ATPase regulatory subunit 11 [Homo sapiens]'	NaN	NaN	NaN	NaN	7	12	NaN	NaN	0	12	19
270	'>gi|156071462|ref|NP_001627.2| ADP/ATP translocase 3 [Homo sapiens]'	NaN	NaN	NaN	NaN	NaN	12	5	NaN	0	12	17
271	'>gi|17105394|ref|NP_000975.2| 60S ribosomal protein L23a [Homo sapiens]'	NaN	NaN	NaN	NaN	NaN	5	12	NaN	0	12	17
272	'>gi|323276700|ref|NP_001191020.1| 40S ribosomal protein S10 [Homo sapiens]'	NaN	NaN	NaN	NaN	NaN	5	12	NaN	0	12	17
273	'>gi|573014819|ref|NP_001275907.1| X-ray repair cross-complementing protein 6 isoform 3 [Homo sapiens]'	NaN	NaN	NaN	12	5	NaN	NaN	NaN	0	12	17
274	'>gi|23308577|ref|NP_006614.2| D-3-phosphoglycerate dehydrogenase [Homo sapiens]'	NaN	NaN	NaN	3	12	1	NaN	NaN	0	12	16
275	'>gi|4506597|ref|NP_000967.1| 60S ribosomal protein L12 [Homo sapiens]'	NaN	NaN	NaN	NaN	NaN	4	12	NaN	0	12	16
276	'>gi|5453690|ref|NP_006136.1| dnaJ homolog subfamily B member 1 isoform 1 [Homo sapiens]'	NaN	NaN	NaN	NaN	NaN	12	3	NaN	0	12	15
277	'>gi|73760405|ref|NP_001027454.1| thymopoietin isoform beta [Homo sapiens]'	NaN	NaN	NaN	1	12	2	NaN	NaN	0	12	15
278	'>gi|4506605|ref|NP_000969.1| 60S ribosomal protein L23 [Homo sapiens]'	NaN	NaN	NaN	NaN	NaN	NaN	12	2	0	12	14
279	'>gi|20986531|ref|NP_620407.1| mitogen-activated protein kinase 1 [Homo sapiens]'	NaN	NaN	NaN	NaN	1	12	NaN	NaN	0	12	13
280	'>gi|14043022|ref|NP_004981.2| methionine--tRNA ligase, cytoplasmic [Homo sapiens]'	NaN	NaN	NaN	12	NaN	NaN	NaN	NaN	0	12	12
281	'>gi|14589933|ref|NP_115832.1| protocadherin-7 isoform b precursor [Homo sapiens]'	NaN	NaN	12	NaN	NaN	NaN	NaN	NaN	0	12	12
282	'>gi|157266264|ref|NP_942147.3| pleckstrin homology-like domain family B member 3 [Homo sapiens]'	NaN	NaN	NaN	12	NaN	NaN	NaN	NaN	0	12	12
283	'>gi|166235184|ref|NP_055246.2| paladin [Homo sapiens]'	NaN	NaN	NaN	12	NaN	NaN	NaN	NaN	0	12	12
284	'>gi|169790923|ref|NP_000245.2| methionine synthase isoform 1 [Homo sapiens]'	NaN	NaN	12	NaN	NaN	NaN	NaN	NaN	0	12	12
285	'>gi|197313748|ref|NP_054878.5| histone-lysine N-methyltransferase SETD2 [Homo sapiens]'	NaN	12	NaN	NaN	NaN	NaN	NaN	NaN	0	12	12
286	'>gi|197927448|ref|NP_060501.3| WD repeat-containing protein 6 [Homo sapiens]'	NaN	NaN	NaN	12	NaN	NaN	NaN	NaN	0	12	12
287	'>gi|21493022|ref|NP_005091.2| A-kinase anchor protein 12 isoform 1 [Homo sapiens]'	NaN	12	NaN	NaN	NaN	NaN	NaN	NaN	0	12	12
288	'>gi|28178821|ref|NP_008830.2| isocitrate dehydrogenase [NAD] subunit beta, mitochondrial isoform a precursor [Homo sapiens]'	NaN	NaN	NaN	NaN	NaN	12	NaN	NaN	0	12	12
289	'>gi|301171475|ref|NP_001180346.1| ATP-dependent RNA helicase DDX3X isoform 3 [Homo sapiens]'	NaN	NaN	NaN	NaN	12	NaN	NaN	NaN	0	12	12
290	'>gi|308199454|ref|NP_001184054.1| interferon regulatory factor 3 isoform 5 [Homo sapiens]'	NaN	NaN	12	NaN	NaN	NaN	NaN	NaN	0	12	12
291	'>gi|41152093|ref|NP_958357.1| zinc finger protein 644 isoform 1 [Homo sapiens]'	NaN	NaN	12	NaN	NaN	NaN	NaN	NaN	0	12	12
292	'>gi|4503131|ref|NP_001895.1| catenin beta-1 [Homo sapiens]'	NaN	NaN	NaN	12	NaN	NaN	NaN	NaN	0	12	12
293	'>gi|4506631|ref|NP_000980.1| 60S ribosomal protein L30 [Homo sapiens]'	NaN	NaN	NaN	NaN	NaN	NaN	12	NaN	0	12	12
294	'>gi|4506693|ref|NP_001012.1| 40S ribosomal protein S17 [Homo sapiens]'	NaN	NaN	NaN	NaN	NaN	NaN	12	NaN	0	12	12
295	'>gi|4507401|ref|NP_003192.1| transcription factor A, mitochondrial isoform 1 precursor [Homo sapiens]'	NaN	NaN	NaN	NaN	NaN	NaN	12	NaN	0	12	12
296	'>gi|45827701|ref|NP_005119.2| protein dopey-2 [Homo sapiens]'	NaN	NaN	12	NaN	NaN	NaN	NaN	NaN	0	12	12
297	'>gi|48762920|ref|NP_002617.3| ATP-dependent 6-phosphofructokinase, liver type isoform b [Homo sapiens]'	NaN	NaN	NaN	12	NaN	NaN	NaN	NaN	0	12	12
298	'>gi|530415066|ref|XP_005260069.1| PREDICTED: protein Wiz isoform X9 [Homo sapiens]'	NaN	NaN	12	NaN	NaN	NaN	NaN	NaN	0	12	12
299	'>gi|62460637|ref|NP_078934.3| importin-4 [Homo sapiens]'	NaN	NaN	NaN	12	NaN	NaN	NaN	NaN	0	12	12
300	'>gi|4502027|ref|NP_000468.1| serum albumin preproprotein [Homo sapiens]'	NaN	9	1	NaN	9	8	11	7	0	11	45
301	'>gi|119703744|ref|NP_001933.2| desmoglein-1 preproprotein [Homo sapiens]'	11	5	8	5	2	2	9	2	0	11	44
302	'>gi|223278387|ref|NP_059118.2| calmodulin-like protein 5 [Homo sapiens]'	2	5	10	2	11	2	5	5	0	11	42
303	'>gi|115583685|ref|NP_003042.3| monocarboxylate transporter 1 [Homo sapiens]'	NaN	NaN	NaN	3	8	11	NaN	NaN	0	11	22
304	'>gi|21361114|ref|NP_003553.2| mitochondrial 2-oxoglutarate/malate carrier protein isoform 1 [Homo sapiens]'	NaN	NaN	NaN	NaN	1	11	9	NaN	0	11	21
305	'>gi|530431917|ref|XP_005277372.1| PREDICTED: 40S ribosomal protein S9 isoform X14 [Homo sapiens]'	4	NaN	NaN	NaN	NaN	5	11	NaN	0	11	20
306	'>gi|381342476|ref|NP_001244222.1| heterogeneous nuclear ribonucleoprotein H [Homo sapiens]'	NaN	NaN	NaN	4	NaN	11	3	NaN	0	11	18
307	'>gi|46367787|ref|NP_002559.2| polyadenylate-binding protein 1 [Homo sapiens]'	NaN	NaN	NaN	11	7	NaN	NaN	NaN	0	11	18
308	'>gi|21464101|ref|NP_036611.2| 14-3-3 protein gamma [Homo sapiens]'	NaN	NaN	NaN	NaN	NaN	6	11	NaN	0	11	17
309	'>gi|281182727|ref|NP_001162582.1| protein SCO2 homolog, mitochondrial precursor [Homo sapiens]'	NaN	NaN	NaN	NaN	NaN	6	11	NaN	0	11	17
310	'>gi|530360793|ref|XP_005245779.1| PREDICTED: serine/arginine repetitive matrix protein 1 isoform X6 [Homo sapiens]'	11	1	NaN	NaN	2	3	NaN	NaN	0	11	17
311	'>gi|68800243|ref|NP_001560.2| interleukin-1 receptor-associated kinase 1 isoform 1 [Homo sapiens]'	NaN	NaN	NaN	11	6	NaN	NaN	NaN	0	11	17
312	'>gi|4506741|ref|NP_001002.1| 40S ribosomal protein S7 [Homo sapiens]'	NaN	NaN	NaN	NaN	NaN	3	11	NaN	0	11	14
313	'>gi|6005731|ref|NP_009167.1| calcineurin B homologous protein 1 [Homo sapiens]'	NaN	NaN	NaN	NaN	NaN	2	11	NaN	0	11	13
314	'>gi|28173554|ref|NP_778225.1| histone H2B type 3-B [Homo sapiens]'	NaN	NaN	NaN	NaN	NaN	1	11	NaN	0	11	12
315	'>gi|66933005|ref|NP_001019820.1| calnexin precursor [Homo sapiens]'	NaN	NaN	1	11	NaN	NaN	NaN	NaN	0	11	12
316	'>gi|11067747|ref|NP_001244.1| cell division cycle 5-like protein [Homo sapiens]'	NaN	NaN	NaN	11	NaN	NaN	NaN	NaN	0	11	11
317	'>gi|119964726|ref|NP_000867.2| cation-independent mannose-6-phosphate receptor precursor [Homo sapiens]'	NaN	11	NaN	NaN	NaN	NaN	NaN	NaN	0	11	11
318	'>gi|133925811|ref|NP_002261.3| transportin-1 isoform 1 [Homo sapiens]'	NaN	NaN	NaN	11	NaN	NaN	NaN	NaN	0	11	11
319	'>gi|149999606|ref|NP_006293.2| mannosyl-oligosaccharide glucosidase isoform 1 [Homo sapiens]'	NaN	NaN	NaN	11	NaN	NaN	NaN	NaN	0	11	11
320	'>gi|157502193|ref|NP_002808.3| 26S proteasome non-ATPase regulatory subunit 13 isoform 1 [Homo sapiens]'	NaN	NaN	NaN	NaN	NaN	11	NaN	NaN	0	11	11
321	'>gi|193083114|ref|NP_001122386.1| poly(rC)-binding protein 2 isoform g [Homo sapiens]'	NaN	NaN	NaN	NaN	NaN	11	NaN	NaN	0	11	11
322	'>gi|31377562|ref|NP_060115.3| HAUS augmin-like complex subunit 6 isoform 1 [Homo sapiens]'	NaN	NaN	NaN	11	NaN	NaN	NaN	NaN	0	11	11
323	'>gi|31712030|ref|NP_853553.1| ancient ubiquitous protein 1 [Homo sapiens]'	NaN	NaN	NaN	NaN	NaN	11	NaN	NaN	0	11	11
324	'>gi|31881687|ref|NP_853551.1| replication factor C subunit 4 [Homo sapiens]'	NaN	NaN	NaN	NaN	NaN	11	NaN	NaN	0	11	11
325	'>gi|38372919|ref|NP_001719.2| basigin isoform 1 precursor [Homo sapiens]'	NaN	NaN	NaN	NaN	11	NaN	NaN	NaN	0	11	11
326	'>gi|38569423|ref|NP_942127.1| ATP-citrate synthase isoform 2 [Homo sapiens]'	NaN	NaN	NaN	11	NaN	NaN	NaN	NaN	0	11	11
327	'>gi|5454158|ref|NP_006286.1| valine--tRNA ligase [Homo sapiens]'	NaN	NaN	11	NaN	NaN	NaN	NaN	NaN	0	11	11
328	'>gi|578808711|ref|XP_006714125.1| PREDICTED: calmegin isoform X1 [Homo sapiens]'	NaN	NaN	NaN	11	NaN	NaN	NaN	NaN	0	11	11
329	'>gi|73695475|ref|NP_060542.4| HEAT repeat-containing protein 1 [Homo sapiens]'	NaN	NaN	11	NaN	NaN	NaN	NaN	NaN	0	11	11
330	'>gi|88759348|ref|NP_078822.3| RING finger protein 219 [Homo sapiens]'	NaN	NaN	NaN	11	NaN	NaN	NaN	NaN	0	11	11
331	'>gi|4757926|ref|NP_004893.1| RNA-binding protein 39 isoform b [Homo sapiens]'	10	NaN	NaN	8	9	NaN	NaN	NaN	0	10	27
332	'>gi|24475816|ref|NP_612510.1| very-long-chain enoyl-CoA reductase [Homo sapiens]'	NaN	NaN	NaN	1	4	10	8	NaN	0	10	23
333	'>gi|58530842|ref|NP_001008844.1| desmoplakin isoform II [Homo sapiens]'	1	NaN	NaN	9	NaN	1	10	1	0	10	22
334	'>gi|4506743|ref|NP_001003.1| 40S ribosomal protein S8 [Homo sapiens]'	2	NaN	NaN	NaN	NaN	8	10	NaN	0	10	20
335	'>gi|15431288|ref|NP_009035.3| 60S ribosomal protein L10a [Homo sapiens]'	NaN	NaN	NaN	NaN	NaN	9	10	NaN	0	10	19
336	'>gi|18375650|ref|NP_542416.1| tyrosine-protein phosphatase non-receptor type 13 isoform 4 [Homo sapiens]'	NaN	10	7	NaN	NaN	NaN	NaN	NaN	0	10	17
337	'''>gi|4506019|ref|NP_002708.1| serine/threonine-protein phosphatase 2A 55 kDa regulatory subunit B alpha isoform isoform 1 [Homo s...'' <Preview truncated at 128 characters>'	NaN	NaN	NaN	NaN	10	7	NaN	NaN	0	10	17
338	'>gi|24430155|ref|NP_694546.1| 26S protease regulatory subunit 6B isoform 2 [Homo sapiens]'	NaN	NaN	NaN	NaN	10	6	NaN	NaN	0	10	16
339	'>gi|18104948|ref|NP_000973.2| 60S ribosomal protein L21 [Homo sapiens]'	NaN	NaN	NaN	NaN	NaN	5	10	NaN	0	10	15
340	'>gi|4506621|ref|NP_000978.1| 60S ribosomal protein L26 [Homo sapiens]'	NaN	NaN	NaN	NaN	NaN	5	10	NaN	0	10	15
341	'>gi|661567300|ref|NP_001281269.1| zinc finger CCCH domain-containing protein 18 isoform 1 [Homo sapiens]'	NaN	NaN	10	4	NaN	NaN	NaN	NaN	0	10	14
342	'>gi|4506619|ref|NP_000977.1| 60S ribosomal protein L24 [Homo sapiens]'	NaN	NaN	NaN	NaN	NaN	3	10	NaN	0	10	13
343	'>gi|392306969|ref|NP_001254711.1| activating molecule in BECN1-regulated autophagy protein 1 isoform 1 [Homo sapiens]'	NaN	NaN	10	1	NaN	NaN	NaN	NaN	0	10	11
344	'>gi|4506017|ref|NP_002706.1| serine/threonine-protein phosphatase 2A catalytic subunit alpha isoform [Homo sapiens]'	NaN	NaN	NaN	NaN	1	10	NaN	NaN	0	10	11
345	'>gi|574957204|ref|NP_001276334.1| MMS19 nucleotide excision repair protein homolog isoform 1 [Homo sapiens]'	NaN	NaN	1	10	NaN	NaN	NaN	NaN	0	10	11
346	'>gi|103472005|ref|NP_002408.3| antigen KI-67 isoform 1 [Homo sapiens]'	NaN	NaN	10	NaN	NaN	NaN	NaN	NaN	0	10	10
347	'>gi|10863927|ref|NP_066953.1| peptidyl-prolyl cis-trans isomerase A isoform 1 [Homo sapiens]'	NaN	NaN	NaN	NaN	NaN	NaN	10	NaN	0	10	10
348	'>gi|11415026|ref|NP_000971.1| 60S ribosomal protein L18a [Homo sapiens]'	NaN	NaN	NaN	NaN	NaN	NaN	10	NaN	0	10	10
349	'>gi|116089292|ref|NP_079029.3| tetratricopeptide repeat protein 21B [Homo sapiens]'	NaN	NaN	10	NaN	NaN	NaN	NaN	NaN	0	10	10
350	'>gi|14043072|ref|NP_112533.1| heterogeneous nuclear ribonucleoproteins A2/B1 isoform B1 [Homo sapiens]'	NaN	NaN	NaN	NaN	NaN	10	NaN	NaN	0	10	10
351	'>gi|183603929|ref|NP_001116827.1| serine/threonine-protein phosphatase 6 catalytic subunit isoform a [Homo sapiens]'	NaN	NaN	NaN	NaN	NaN	10	NaN	NaN	0	10	10
352	'>gi|186928854|ref|NP_005821.2| 28S ribosomal protein S31, mitochondrial [Homo sapiens]'	NaN	NaN	NaN	NaN	NaN	10	NaN	NaN	0	10	10
353	'>gi|21396489|ref|NP_004784.2| lon protease homolog, mitochondrial isoform 1 precursor [Homo sapiens]'	NaN	NaN	NaN	10	NaN	NaN	NaN	NaN	0	10	10
354	'>gi|266453768|ref|NP_001160160.1| ATP-dependent 6-phosphofructokinase, muscle type isoform 2 [Homo sapiens]'	NaN	NaN	NaN	10	NaN	NaN	NaN	NaN	0	10	10
355	'>gi|31742492|ref|NP_060647.2| NEDD4-binding protein 2 [Homo sapiens]'	NaN	NaN	10	NaN	NaN	NaN	NaN	NaN	0	10	10
356	'>gi|32130516|ref|NP_004704.2| nuclear export mediator factor NEMF isoform 1 [Homo sapiens]'	NaN	NaN	10	NaN	NaN	NaN	NaN	NaN	0	10	10
357	'>gi|394582099|ref|NP_001257401.1| DNA replication licensing factor MCM3 isoform 2 [Homo sapiens]'	NaN	NaN	NaN	10	NaN	NaN	NaN	NaN	0	10	10
358	'>gi|40254851|ref|NP_037487.2| serine/threonine-protein kinase N3 [Homo sapiens]'	NaN	NaN	NaN	10	NaN	NaN	NaN	NaN	0	10	10
359	'>gi|46852147|ref|NP_060530.3| isoleucine--tRNA ligase, mitochondrial precursor [Homo sapiens]'	NaN	NaN	NaN	10	NaN	NaN	NaN	NaN	0	10	10
360	'>gi|47419936|ref|NP_003128.3| SRSF protein kinase 1 [Homo sapiens]'	NaN	NaN	NaN	10	NaN	NaN	NaN	NaN	0	10	10
361	'>gi|548960892|ref|NP_001271455.1| aurora kinase B isoform 3 [Homo sapiens]'	NaN	NaN	NaN	NaN	NaN	10	NaN	NaN	0	10	10
362	'>gi|7657015|ref|NP_055121.1| tRNA-splicing ligase RtcB homolog [Homo sapiens]'	NaN	NaN	NaN	NaN	10	NaN	NaN	NaN	0	10	10
363	'>gi|29788768|ref|NP_821080.1| tubulin beta-2B chain [Homo sapiens]'	1	NaN	1	2	9	7	NaN	NaN	0	9	20
364	'>gi|77539758|ref|NP_001029249.1| histone H4 [Homo sapiens]'	2	1	NaN	1	NaN	1	9	6	0	9	20
365	'>gi|21614544|ref|NP_002955.2| protein S100-A8 [Homo sapiens]'	1	NaN	3	NaN	NaN	9	NaN	5	0	9	18
366	'>gi|209954811|ref|NP_001129628.1| zinc finger protein 507 [Homo sapiens]'	NaN	NaN	8	9	NaN	NaN	NaN	NaN	0	9	17
367	'>gi|22538437|ref|NP_680093.1| cathepsin B preproprotein [Homo sapiens]'	NaN	NaN	NaN	NaN	NaN	6	9	NaN	0	9	15
368	'>gi|578819257|ref|XP_006717827.1| PREDICTED: AP-3 complex subunit mu-1 isoform X2 [Homo sapiens]'	NaN	NaN	NaN	NaN	5	9	NaN	NaN	0	9	14
369	'>gi|325301078|ref|NP_001191456.1| translocon-associated protein subunit delta isoform 3 precursor [Homo sapiens]'	NaN	NaN	NaN	NaN	NaN	3	9	1	0	9	13
370	'>gi|50345988|ref|NP_001001973.1| ATP synthase subunit gamma, mitochondrial isoform L (liver) precursor [Homo sapiens]'	NaN	NaN	NaN	NaN	NaN	9	3	NaN	0	9	12
371	'>gi|89276756|ref|NP_003904.3| serine/threonine-protein kinase PRP4 homolog [Homo sapiens]'	9	3	NaN	NaN	NaN	NaN	NaN	NaN	0	9	12
372	'>gi|380837121|ref|NP_004883.3| vesicle-trafficking protein SEC22b precursor [Homo sapiens]'	NaN	NaN	NaN	NaN	NaN	2	9	NaN	0	9	11
373	'>gi|38201623|ref|NP_937884.1| eukaryotic translation initiation factor 4 gamma 1 isoform 5 [Homo sapiens]'	NaN	NaN	9	2	NaN	NaN	NaN	NaN	0	9	11
374	'>gi|4885487|ref|NP_005430.1| myeloid leukemia factor 2 [Homo sapiens]'	NaN	NaN	NaN	NaN	NaN	9	2	NaN	0	9	11
375	'>gi|33946291|ref|NP_079106.3| lysophosphatidylcholine acyltransferase 1 [Homo sapiens]'	NaN	NaN	NaN	1	9	NaN	NaN	NaN	0	9	10
376	'>gi|355477267|ref|NP_001239051.1| PAS domain-containing serine/threonine-protein kinase isoform 3 [Homo sapiens]'	NaN	NaN	1	9	NaN	NaN	NaN	NaN	0	9	10
377	'>gi|115647981|ref|NP_001070254.1| glutamine and serine-rich protein 1 [Homo sapiens]'	NaN	NaN	9	NaN	NaN	NaN	NaN	NaN	0	9	9
378	'>gi|145309311|ref|NP_001034680.2| probable ubiquitin carboxyl-terminal hydrolase FAF-X isoform 4 [Homo sapiens]'	NaN	9	NaN	NaN	NaN	NaN	NaN	NaN	0	9	9
379	'>gi|156142199|ref|NP_079532.5| histone-lysine N-methyltransferase EHMT2 isoform b [Homo sapiens]'	NaN	NaN	9	NaN	NaN	NaN	NaN	NaN	0	9	9
380	'>gi|157671929|ref|NP_002636.2| phosphatidylinositol 4-phosphate 3-kinase C2 domain-containing subunit alpha [Homo sapiens]'	NaN	NaN	9	NaN	NaN	NaN	NaN	NaN	0	9	9
381	'>gi|189458819|ref|NP_001121620.1| transferrin receptor protein 1 [Homo sapiens]'	NaN	NaN	NaN	9	NaN	NaN	NaN	NaN	0	9	9
382	'>gi|195963398|ref|NP_001124384.1| suppressor of G2 allele of SKP1 homolog isoform SGT1B [Homo sapiens]'	NaN	NaN	NaN	NaN	NaN	9	NaN	NaN	0	9	9
383	'>gi|20070220|ref|NP_006100.2| protein arginine N-methyltransferase 5 isoform a [Homo sapiens]'	NaN	NaN	NaN	9	NaN	NaN	NaN	NaN	0	9	9
384	'>gi|223555917|ref|NP_848927.2| protein LYRIC [Homo sapiens]'	NaN	NaN	NaN	9	NaN	NaN	NaN	NaN	0	9	9
385	'>gi|257467639|ref|NP_542194.2| protein SOGA1 isoform 1 [Homo sapiens]'	NaN	NaN	9	NaN	NaN	NaN	NaN	NaN	0	9	9
386	'>gi|270265835|ref|NP_001161842.1| cullin-7 isoform 1 [Homo sapiens]'	NaN	NaN	9	NaN	NaN	NaN	NaN	NaN	0	9	9
387	'>gi|300192933|ref|NP_006787.2| AFG3-like protein 2 [Homo sapiens]'	NaN	NaN	NaN	9	NaN	NaN	NaN	NaN	0	9	9
388	'>gi|44890068|ref|NP_005086.2| zinc finger MYM-type protein 4 [Homo sapiens]'	NaN	NaN	9	NaN	NaN	NaN	NaN	NaN	0	9	9
389	'>gi|4502303|ref|NP_001688.1| ATP synthase subunit O, mitochondrial precursor [Homo sapiens]'	NaN	NaN	NaN	NaN	NaN	NaN	9	NaN	0	9	9
390	'>gi|4502709|ref|NP_001777.1| cyclin-dependent kinase 1 isoform 1 [Homo sapiens]'	NaN	NaN	NaN	NaN	NaN	9	NaN	NaN	0	9	9
391	'>gi|4503337|ref|NP_001354.1| H/ACA ribonucleoprotein complex subunit 4 isoform 1 [Homo sapiens]'	NaN	NaN	NaN	NaN	9	NaN	NaN	NaN	0	9	9
392	'>gi|4758340|ref|NP_004452.1| phenylalanine--tRNA ligase alpha subunit [Homo sapiens]'	NaN	NaN	NaN	NaN	9	NaN	NaN	NaN	0	9	9
393	'>gi|5031981|ref|NP_005796.1| 26S proteasome non-ATPase regulatory subunit 14 [Homo sapiens]'	NaN	NaN	NaN	NaN	NaN	9	NaN	NaN	0	9	9
394	'>gi|50843837|ref|NP_060541.3| rho guanine nucleotide exchange factor 40 isoform 1 [Homo sapiens]'	NaN	NaN	9	NaN	NaN	NaN	NaN	NaN	0	9	9
395	'>gi|544063449|ref|NP_001269582.1| stress-induced-phosphoprotein 1 isoform c [Homo sapiens]'	NaN	NaN	NaN	9	NaN	NaN	NaN	NaN	0	9	9
396	'>gi|545746373|ref|NP_001271151.1| elongator complex protein 3 isoform 3 [Homo sapiens]'	NaN	NaN	NaN	NaN	9	NaN	NaN	NaN	0	9	9
397	'>gi|578815069|ref|XP_006716310.1| PREDICTED: squalene synthase isoform X1 [Homo sapiens]'	NaN	NaN	NaN	NaN	NaN	9	NaN	NaN	0	9	9
398	'>gi|7019415|ref|NP_037468.1| protein transport protein Sec61 subunit alpha isoform 1 [Homo sapiens]'	NaN	NaN	NaN	NaN	NaN	9	NaN	NaN	0	9	9
399	'>gi|4504811|ref|NP_002221.1| junction plakoglobin [Homo sapiens]'	5	6	8	6	2	NaN	5	NaN	0	8	32
400	'>gi|576583524|ref|NP_001276675.1| glyceraldehyde-3-phosphate dehydrogenase isoform 1 [Homo sapiens]'	2	2	2	2	NaN	7	8	1	0	8	24
401	'>gi|325652043|ref|NP_001191791.1| transcription elongation factor B polypeptide 1 isoform a [Homo sapiens]'	NaN	4	NaN	7	NaN	8	1	NaN	0	8	20
402	'>gi|41350216|ref|NP_061982.3| chitobiosyldiphosphodolichol beta-mannosyltransferase [Homo sapiens]'	NaN	NaN	NaN	NaN	8	7	NaN	NaN	0	8	15
403	'>gi|4504279|ref|NP_002098.1| histone H3.3 [Homo sapiens]'	NaN	NaN	1	NaN	NaN	4	8	2	0	8	15
404	'>gi|21327708|ref|NP_631946.1| nucleosome assembly protein 1-like 1 [Homo sapiens]'	NaN	NaN	1	3	8	2	NaN	NaN	0	8	14
405	'>gi|283135201|ref|NP_001164105.1| RNA-binding protein FUS isoform 2 [Homo sapiens]'	NaN	NaN	NaN	8	4	2	NaN	NaN	0	8	14
406	'>gi|296434287|ref|NP_001171809.1| protocadherin-19 isoform c precursor [Homo sapiens]'	NaN	NaN	8	6	NaN	NaN	NaN	NaN	0	8	14
407	'>gi|358356404|ref|NP_001240312.1| 60S ribosomal protein L15 isoform 1 [Homo sapiens]'	NaN	NaN	NaN	NaN	NaN	6	8	NaN	0	8	14
408	'>gi|574584816|ref|NP_001276058.1| tubulin beta-4A chain isoform 3 [Homo sapiens]'	NaN	NaN	NaN	NaN	8	6	NaN	NaN	0	8	14
409	'>gi|5803227|ref|NP_006817.1| 14-3-3 protein theta [Homo sapiens]'	NaN	NaN	NaN	NaN	NaN	8	6	NaN	0	8	14
410	'''>gi|4758786|ref|NP_004541.1| NADH dehydrogenase [ubiquinone] iron-sulfur protein 2, mitochondrial isoform 1 precursor [Homo sapi...'' <Preview truncated at 128 characters>'	NaN	NaN	NaN	NaN	5	8	NaN	NaN	0	8	13
411	'>gi|54112121|ref|NP_036558.3| splicing factor 3B subunit 3 [Homo sapiens]'	NaN	NaN	5	8	NaN	NaN	NaN	NaN	0	8	13
412	'>gi|7705855|ref|NP_057226.1| estradiol 17-beta-dehydrogenase 12 [Homo sapiens]'	NaN	NaN	NaN	NaN	NaN	8	5	NaN	0	8	13
413	'>gi|219879806|ref|NP_001137378.1| TRAF-type zinc finger domain-containing protein 1 [Homo sapiens]'	NaN	NaN	NaN	8	4	NaN	NaN	NaN	0	8	12
414	'>gi|237649019|ref|NP_001153682.1| calcium-binding mitochondrial carrier protein Aralar2 isoform 1 [Homo sapiens]'	NaN	NaN	NaN	8	4	NaN	NaN	NaN	0	8	12
415	'>gi|4505813|ref|NP_003737.1| dynein light chain 1, cytoplasmic [Homo sapiens]'	NaN	NaN	NaN	NaN	NaN	NaN	8	4	0	8	12
416	'>gi|5729875|ref|NP_006658.1| membrane-associated progesterone receptor component 1 isoform 1 [Homo sapiens]'	NaN	NaN	NaN	NaN	NaN	4	8	NaN	0	8	12
417	'>gi|110618253|ref|NP_005026.3| DNA-directed RNA polymerase, mitochondrial precursor [Homo sapiens]'	NaN	NaN	8	3	NaN	NaN	NaN	NaN	0	8	11
418	'>gi|197304786|ref|NP_001127854.1| IQ motif and SEC7 domain-containing protein 1 isoform a [Homo sapiens]'	NaN	NaN	8	3	NaN	NaN	NaN	NaN	0	8	11
419	'>gi|308387374|ref|NP_001184147.1| cAMP-specific 3'',5''-cyclic phosphodiesterase 4D isoform PDE4D5 [Homo sapiens]'	NaN	NaN	3	8	NaN	NaN	NaN	NaN	0	8	11
420	'>gi|428977337|ref|NP_001258803.1| protein AAR2 homolog [Homo sapiens]'	NaN	NaN	NaN	NaN	3	8	NaN	NaN	0	8	11
421	'>gi|4506707|ref|NP_001019.1| 40S ribosomal protein S25 [Homo sapiens]'	NaN	NaN	NaN	NaN	NaN	3	8	NaN	0	8	11
422	'>gi|14269586|ref|NP_110438.1| 28S ribosomal protein S26, mitochondrial [Homo sapiens]'	NaN	NaN	NaN	NaN	NaN	2	8	NaN	0	8	10
423	'>gi|21389469|ref|NP_653237.1| mitochondrial intermembrane space import and assembly protein 40 isoform 2 [Homo sapiens]'	NaN	NaN	NaN	NaN	NaN	2	8	NaN	0	8	10
424	'>gi|34740329|ref|NP_919223.1| heterogeneous nuclear ribonucleoprotein A3 [Homo sapiens]'	NaN	NaN	NaN	NaN	2	8	NaN	NaN	0	8	10
425	'>gi|52630440|ref|NP_036313.3| peptidyl-prolyl cis-trans isomerase FKBP8 [Homo sapiens]'	NaN	NaN	NaN	1	8	1	NaN	NaN	0	8	10
426	'>gi|56699409|ref|NP_002130.2| RNA-binding motif protein, X chromosome isoform 1 [Homo sapiens]'	NaN	NaN	NaN	NaN	2	8	NaN	NaN	0	8	10
427	'>gi|7661968|ref|NP_055481.1| clathrin interactor 1 isoform 2 [Homo sapiens]'	NaN	NaN	NaN	8	2	NaN	NaN	NaN	0	8	10
428	'>gi|108773787|ref|NP_000312.2| retinoblastoma-associated protein [Homo sapiens]'	NaN	NaN	1	8	NaN	NaN	NaN	NaN	0	8	9
429	'>gi|20149619|ref|NP_056325.2| dehydrogenase/reductase SDR family member 7B [Homo sapiens]'	NaN	NaN	NaN	NaN	NaN	8	1	NaN	0	8	9
430	'>gi|38505222|ref|NP_061895.3| protein disulfide-isomerase TMX3 precursor [Homo sapiens]'	NaN	NaN	NaN	1	8	NaN	NaN	NaN	0	8	9
431	'>gi|4505255|ref|NP_002433.1| RNA-binding protein Musashi homolog 1 [Homo sapiens]'	NaN	NaN	NaN	NaN	1	8	NaN	NaN	0	8	9
432	'>gi|5031863|ref|NP_005558.1| galectin-3-binding protein precursor [Homo sapiens]'	NaN	NaN	NaN	8	NaN	1	NaN	NaN	0	8	9
433	'>gi|528281421|ref|NP_001268463.1| band 4.1-like protein 3 isoform 3 [Homo sapiens]'	NaN	NaN	1	8	NaN	NaN	NaN	NaN	0	8	9
434	'>gi|7657381|ref|NP_055317.1| pre-mRNA-processing factor 19 [Homo sapiens]'	NaN	NaN	NaN	1	8	NaN	NaN	NaN	0	8	9
435	'>gi|10835057|ref|NP_003482.1| N-alpha-acetyltransferase 10 isoform 1 [Homo sapiens]'	NaN	NaN	NaN	NaN	NaN	8	NaN	NaN	0	8	8
436	'>gi|117647226|ref|NP_060289.2| mitochondrial ribonuclease P protein 1 precursor [Homo sapiens]'	NaN	NaN	NaN	NaN	NaN	8	NaN	NaN	0	8	8
437	'>gi|156142176|ref|NP_054896.2| mitochondrial import inner membrane translocase subunit Tim21 precursor [Homo sapiens]'	NaN	NaN	NaN	NaN	NaN	NaN	8	NaN	0	8	8
438	'>gi|19923191|ref|NP_003897.2| germinal-center associated nuclear protein [Homo sapiens]'	NaN	NaN	8	NaN	NaN	NaN	NaN	NaN	0	8	8
439	'>gi|19923967|ref|NP_612446.1| G-protein coupled receptor-associated sorting protein 2 [Homo sapiens]'	NaN	NaN	NaN	8	NaN	NaN	NaN	NaN	0	8	8
440	'''>gi|209413738|ref|NP_001129243.1| dolichyl-diphosphooligosaccharide--protein glycosyltransferase subunit 2 isoform 2 precursor [...'' <Preview truncated at 128 characters>'	NaN	NaN	NaN	NaN	8	NaN	NaN	NaN	0	8	8
441	'>gi|209869993|ref|NP_001129477.1| trifunctional purine biosynthetic protein adenosine-3 isoform 1 [Homo sapiens]'	NaN	NaN	NaN	8	NaN	NaN	NaN	NaN	0	8	8
442	'>gi|214829241|ref|NP_001135756.1| 40S ribosomal protein S24 isoform b [Homo sapiens]'	NaN	NaN	NaN	NaN	NaN	NaN	8	NaN	0	8	8
443	'>gi|217272892|ref|NP_004238.3| 116 kDa U5 small nuclear ribonucleoprotein component isoform a [Homo sapiens]'	NaN	NaN	NaN	8	NaN	NaN	NaN	NaN	0	8	8
444	'>gi|224465233|ref|NP_079033.4| histone-lysine N-methyltransferase EHMT1 isoform 1 [Homo sapiens]'	NaN	NaN	8	NaN	NaN	NaN	NaN	NaN	0	8	8
445	'>gi|25777713|ref|NP_733779.1| S-phase kinase-associated protein 1 isoform b [Homo sapiens]'	NaN	NaN	NaN	NaN	NaN	NaN	8	NaN	0	8	8
446	'>gi|31657129|ref|NP_036525.1| phosphoribosylformylglycinamidine synthase [Homo sapiens]'	NaN	NaN	8	NaN	NaN	NaN	NaN	NaN	0	8	8
447	'>gi|325296984|ref|NP_001191676.1| replication factor C subunit 1 isoform 2 [Homo sapiens]'	NaN	NaN	8	NaN	NaN	NaN	NaN	NaN	0	8	8
448	'>gi|33469968|ref|NP_005907.3| DNA replication licensing factor MCM7 isoform 1 [Homo sapiens]'	NaN	NaN	NaN	8	NaN	NaN	NaN	NaN	0	8	8
449	'>gi|385198059|ref|NP_001245237.1| putative ribosomal RNA methyltransferase NOP2 isoform 2 [Homo sapiens]'	NaN	NaN	NaN	8	NaN	NaN	NaN	NaN	0	8	8
450	'>gi|38679960|ref|NP_942131.1| acetyl-CoA carboxylase 1 isoform 1 [Homo sapiens]'	NaN	NaN	8	NaN	NaN	NaN	NaN	NaN	0	8	8
451	'>gi|386869503|ref|NP_001247435.1| 40S ribosomal protein S3 isoform 2 [Homo sapiens]'	NaN	NaN	NaN	NaN	8	NaN	NaN	NaN	0	8	8
452	'>gi|39780588|ref|NP_060598.3| pre-rRNA-processing protein TSR1 homolog [Homo sapiens]'	NaN	NaN	NaN	8	NaN	NaN	NaN	NaN	0	8	8
453	'>gi|39995082|ref|NP_060225.4| tRNA (cytosine(34)-C(5))-methyltransferase isoform 1 [Homo sapiens]'	NaN	NaN	NaN	8	NaN	NaN	NaN	NaN	0	8	8
454	'>gi|440918695|ref|NP_001259004.1| ubiquitin carboxyl-terminal hydrolase 10 isoform 1 [Homo sapiens]'	NaN	NaN	NaN	8	NaN	NaN	NaN	NaN	0	8	8
455	'>gi|4506697|ref|NP_001014.1| 40S ribosomal protein S20 isoform 2 [Homo sapiens]'	NaN	NaN	NaN	NaN	NaN	NaN	8	NaN	0	8	8
456	'>gi|509155837|ref|NP_001265241.1| nuclear pore complex protein Nup155 isoform 3 [Homo sapiens]'	NaN	NaN	8	NaN	NaN	NaN	NaN	NaN	0	8	8
457	'>gi|530376221|ref|XP_005248098.1| PREDICTED: uncharacterized protein KIAA0232 isoform X1 [Homo sapiens]'	NaN	NaN	8	NaN	NaN	NaN	NaN	NaN	0	8	8
458	'>gi|530380669|ref|XP_005268561.1| PREDICTED: treacle protein isoform X3 [Homo sapiens]'	8	NaN	NaN	NaN	NaN	NaN	NaN	NaN	0	8	8
459	'>gi|544063423|ref|NP_001269581.1| stress-induced-phosphoprotein 1 isoform a [Homo sapiens]'	NaN	NaN	NaN	NaN	8	NaN	NaN	NaN	0	8	8
460	'>gi|5453597|ref|NP_006126.1| F-actin-capping protein subunit alpha-1 [Homo sapiens]'	NaN	NaN	NaN	NaN	NaN	8	NaN	NaN	0	8	8
461	'>gi|557440899|ref|NP_001273490.1| nuclear mitotic apparatus protein 1 isoform 2 [Homo sapiens]'	NaN	NaN	8	NaN	NaN	NaN	NaN	NaN	0	8	8
462	'>gi|567757576|ref|NP_001274672.1| squalene synthase isoform 1 [Homo sapiens]'	NaN	NaN	NaN	NaN	8	NaN	NaN	NaN	0	8	8
463	'>gi|578836355|ref|XP_006723991.1| PREDICTED: splicing factor U2AF 35 kDa subunit-like isoform X2 [Homo sapiens]'	NaN	NaN	NaN	NaN	NaN	8	NaN	NaN	0	8	8
464	'>gi|618857509|ref|NP_006001.4| mesencephalic astrocyte-derived neurotrophic factor precursor [Homo sapiens]'	8	NaN	NaN	NaN	NaN	NaN	NaN	NaN	0	8	8
465	'>gi|7662645|ref|NP_054765.1| 28S ribosomal protein S18b, mitochondrial [Homo sapiens]'	NaN	NaN	NaN	NaN	NaN	8	NaN	NaN	0	8	8
466	'>gi|82546830|ref|NP_068579.3| exocyst complex component 4 isoform a [Homo sapiens]'	NaN	NaN	NaN	8	NaN	NaN	NaN	NaN	0	8	8
467	'>gi|8922665|ref|NP_060686.1| pantothenate kinase 4 [Homo sapiens]'	NaN	NaN	NaN	8	NaN	NaN	NaN	NaN	0	8	8
468	'>gi|9910244|ref|NP_064576.1| 28S ribosomal protein S22, mitochondrial [Homo sapiens]'	NaN	NaN	NaN	NaN	NaN	8	NaN	NaN	0	8	8
469	'>gi|34147630|ref|NP_003312.3| elongation factor Tu, mitochondrial precursor [Homo sapiens]'	5	2	NaN	3	7	7	NaN	2	0	7	26
470	'>gi|39930541|ref|NP_899064.1| uncharacterized protein C9orf142 [Homo sapiens]'	NaN	NaN	NaN	NaN	NaN	7	6	NaN	0	7	13
471	'>gi|578828236|ref|XP_006721000.1| PREDICTED: transcription elongation factor B polypeptide 2 isoform X1 [Homo sapiens]'	NaN	NaN	1	7	NaN	NaN	2	3	0	7	13
472	'>gi|11141903|ref|NP_068598.1| FAST kinase domain-containing protein 5 [Homo sapiens]'	NaN	NaN	NaN	7	5	NaN	NaN	NaN	0	7	12
473	'>gi|149944680|ref|NP_056117.1| HAUS augmin-like complex subunit 5 [Homo sapiens]'	NaN	NaN	NaN	7	5	NaN	NaN	NaN	0	7	12
474	'>gi|4506711|ref|NP_001021.1| 40S ribosomal protein S27 [Homo sapiens]'	NaN	NaN	NaN	NaN	NaN	NaN	7	5	0	7	12
475	'>gi|17158044|ref|NP_001001.2| 40S ribosomal protein S6 [Homo sapiens]'	NaN	NaN	NaN	NaN	NaN	7	4	NaN	0	7	11
476	'>gi|331284170|ref|NP_001193580.1| endophilin-B1 isoform 2 [Homo sapiens]'	NaN	NaN	NaN	NaN	4	7	NaN	NaN	0	7	11
477	'>gi|557948101|ref|NP_001273680.1| 28S ribosomal protein S27, mitochondrial isoform 3 [Homo sapiens]'	NaN	NaN	NaN	NaN	4	7	NaN	NaN	0	7	11
478	'>gi|109715835|ref|NP_071353.4| HEAT repeat-containing protein 6 [Homo sapiens]'	NaN	NaN	3	7	NaN	NaN	NaN	NaN	0	7	10
479	'>gi|15431290|ref|NP_000966.2| 60S ribosomal protein L11 isoform 1 [Homo sapiens]'	NaN	NaN	NaN	NaN	NaN	3	7	NaN	0	7	10
480	'>gi|16117791|ref|NP_000987.2| 60S ribosomal protein L35a [Homo sapiens]'	NaN	NaN	NaN	NaN	NaN	NaN	7	3	0	7	10
481	'>gi|17388799|ref|NP_490647.1| dnaJ homolog subfamily B member 6 isoform a [Homo sapiens]'	NaN	NaN	NaN	NaN	NaN	7	3	NaN	0	7	10
482	'>gi|17921989|ref|NP_005991.1| tubulin alpha-4A chain isoform 1 [Homo sapiens]'	NaN	NaN	NaN	3	NaN	7	NaN	NaN	0	7	10
483	'>gi|34328899|ref|NP_005392.2| tyrosine-protein phosphatase non-receptor type 14 [Homo sapiens]'	NaN	NaN	7	3	NaN	NaN	NaN	NaN	0	7	10
484	'>gi|443497964|ref|NP_001263218.1| cAMP-dependent protein kinase type I-alpha regulatory subunit isoform a [Homo sapiens]'	NaN	NaN	NaN	NaN	7	3	NaN	NaN	0	7	10
485	'>gi|4505067|ref|NP_002349.1| mitotic spindle assembly checkpoint protein MAD2A [Homo sapiens]'	NaN	NaN	NaN	NaN	NaN	3	7	NaN	0	7	10
486	'>gi|530376503|ref|XP_005262718.1| PREDICTED: 60S ribosomal protein L9 isoform X1 [Homo sapiens]'	NaN	NaN	NaN	NaN	NaN	3	7	NaN	0	7	10
487	'>gi|666335617|ref|NP_001287964.1| ETS domain-containing transcription factor ERF isoform 2 [Homo sapiens]'	NaN	NaN	NaN	7	3	NaN	NaN	NaN	0	7	10
488	'>gi|238776833|ref|NP_005773.3| THO complex subunit 4 [Homo sapiens]'	NaN	NaN	NaN	NaN	NaN	7	2	NaN	0	7	9
489	'>gi|255003833|ref|NP_115518.3| centrosomal protein of 192 kDa [Homo sapiens]'	NaN	7	2	NaN	NaN	NaN	NaN	NaN	0	7	9
490	'>gi|34147522|ref|NP_064632.2| chaperone activity of bc1 complex-like, mitochondrial [Homo sapiens]'	NaN	NaN	NaN	NaN	7	2	NaN	NaN	0	7	9
491	'>gi|4506625|ref|NP_000981.1| 60S ribosomal protein L27a [Homo sapiens]'	2	NaN	NaN	NaN	NaN	NaN	7	NaN	0	7	9
492	'>gi|14043070|ref|NP_112420.1| heterogeneous nuclear ribonucleoprotein A1 isoform b [Homo sapiens]'	NaN	NaN	NaN	NaN	1	7	NaN	NaN	0	7	8
493	'>gi|19923599|ref|NP_079010.2| calmin [Homo sapiens]'	NaN	NaN	7	1	NaN	NaN	NaN	NaN	0	7	8
494	'>gi|10880989|ref|NP_067075.1| ras-related protein Rab-18 isoform 1 [Homo sapiens]'	NaN	NaN	NaN	NaN	NaN	NaN	7	NaN	0	7	7
495	'>gi|110611228|ref|NP_009055.2| utrophin [Homo sapiens]'	NaN	7	NaN	NaN	NaN	NaN	NaN	NaN	0	7	7
496	'>gi|115583670|ref|NP_003244.2| T-lymphoma invasion and metastasis-inducing protein 1 [Homo sapiens]'	NaN	NaN	7	NaN	NaN	NaN	NaN	NaN	0	7	7
497	'>gi|13376259|ref|NP_079120.1| nuclear pore complex protein Nup85 [Homo sapiens]'	NaN	NaN	NaN	NaN	7	NaN	NaN	NaN	0	7	7
498	'>gi|148536855|ref|NP_001091868.1| coatomer subunit alpha isoform 1 [Homo sapiens]'	NaN	NaN	7	NaN	NaN	NaN	NaN	NaN	0	7	7
499	'>gi|150417986|ref|NP_006411.2| brefeldin A-inhibited guanine nucleotide-exchange protein 2 [Homo sapiens]'	NaN	NaN	7	NaN	NaN	NaN	NaN	NaN	0	7	7
500	'>gi|15431295|ref|NP_150254.1| 60S ribosomal protein L13 isoform 1 [Homo sapiens]'	NaN	NaN	NaN	NaN	NaN	7	NaN	NaN	0	7	7
501	'>gi|154448892|ref|NP_055839.3| exportin-7 [Homo sapiens]'	NaN	NaN	NaN	7	NaN	NaN	NaN	NaN	0	7	7
502	'>gi|156631005|ref|NP_002803.2| 26S proteasome non-ATPase regulatory subunit 8 [Homo sapiens]'	NaN	NaN	NaN	NaN	NaN	7	NaN	NaN	0	7	7
503	'>gi|157311635|ref|NP_940890.3| protein FAM83H [Homo sapiens]'	NaN	NaN	7	NaN	NaN	NaN	NaN	NaN	0	7	7
504	'>gi|157388904|ref|NP_060272.3| HEAT repeat-containing protein 2 [Homo sapiens]'	NaN	NaN	NaN	7	NaN	NaN	NaN	NaN	0	7	7
505	'>gi|157388937|ref|NP_060389.2| syntaxin-17 [Homo sapiens]'	NaN	NaN	NaN	NaN	NaN	7	NaN	NaN	0	7	7
506	'>gi|162417971|ref|NP_055567.2| signal peptidase complex subunit 2 [Homo sapiens]'	NaN	NaN	NaN	NaN	NaN	NaN	7	NaN	0	7	7
507	'>gi|170763508|ref|NP_001116295.1| general transcription factor 3C polypeptide 5 isoform 1 [Homo sapiens]'	NaN	NaN	NaN	NaN	7	NaN	NaN	NaN	0	7	7
508	'>gi|171906582|ref|NP_064583.2| coiled-coil domain-containing protein 47 precursor [Homo sapiens]'	NaN	NaN	NaN	NaN	7	NaN	NaN	NaN	0	7	7
509	'>gi|18378731|ref|NP_064620.2| HMG box transcription factor BBX isoform 2 [Homo sapiens]'	NaN	NaN	NaN	7	NaN	NaN	NaN	NaN	0	7	7
510	'>gi|187171277|ref|NP_001119603.1| DNA polymerase subunit gamma-1 [Homo sapiens]'	NaN	NaN	7	NaN	NaN	NaN	NaN	NaN	0	7	7
511	'>gi|199559779|ref|NP_114429.2| coiled-coil domain-containing protein 8 [Homo sapiens]'	NaN	NaN	NaN	7	NaN	NaN	NaN	NaN	0	7	7
512	'>gi|20127408|ref|NP_000173.2| trifunctional enzyme subunit alpha, mitochondrial precursor [Homo sapiens]'	NaN	NaN	NaN	7	NaN	NaN	NaN	NaN	0	7	7
513	'>gi|212549555|ref|NP_001131145.1| interleukin enhancer-binding factor 3 isoform e [Homo sapiens]'	NaN	NaN	NaN	7	NaN	NaN	NaN	NaN	0	7	7
514	'>gi|221307568|ref|NP_001138295.1| C-myc promoter-binding protein isoform 1 [Homo sapiens]'	NaN	NaN	7	NaN	NaN	NaN	NaN	NaN	0	7	7
515	'>gi|225543215|ref|NP_001139438.1| antigen KI-67 isoform 2 [Homo sapiens]'	NaN	7	NaN	NaN	NaN	NaN	NaN	NaN	0	7	7
516	'>gi|24308113|ref|NP_056449.1| KIF1-binding protein [Homo sapiens]'	NaN	NaN	NaN	7	NaN	NaN	NaN	NaN	0	7	7
517	'>gi|24415404|ref|NP_055426.1| midasin [Homo sapiens]'	7	NaN	NaN	NaN	NaN	NaN	NaN	NaN	0	7	7
518	'>gi|24797106|ref|NP_055428.1| FAS-associated factor 2 [Homo sapiens]'	NaN	NaN	NaN	NaN	7	NaN	NaN	NaN	0	7	7
519	'>gi|256223453|ref|NP_009135.4| probable ATP-dependent RNA helicase DDX20 [Homo sapiens]'	NaN	NaN	NaN	7	NaN	NaN	NaN	NaN	0	7	7
520	'>gi|261399877|ref|NP_001159757.1| T-complex protein 1 subunit eta isoform d [Homo sapiens]'	NaN	NaN	NaN	7	NaN	NaN	NaN	NaN	0	7	7
521	'>gi|283837894|ref|NP_001164633.1| zinc finger MYM-type protein 3 isoform 2 [Homo sapiens]'	NaN	NaN	7	NaN	NaN	NaN	NaN	NaN	0	7	7
522	'>gi|300796970|ref|NP_001177989.1| mitochondrial glutamate carrier 1 [Homo sapiens]'	NaN	NaN	NaN	NaN	NaN	7	NaN	NaN	0	7	7
523	'>gi|31881785|ref|NP_079023.2| Hermansky-Pudlak syndrome 6 protein [Homo sapiens]'	NaN	NaN	NaN	7	NaN	NaN	NaN	NaN	0	7	7
524	'>gi|34335136|ref|NP_109598.2| protein SEC13 homolog isoform 4 [Homo sapiens]'	NaN	NaN	NaN	NaN	NaN	7	NaN	NaN	0	7	7
525	'>gi|374717343|ref|NP_001243463.1| tricarboxylate transport protein, mitochondrial isoform b [Homo sapiens]'	NaN	NaN	NaN	NaN	NaN	7	NaN	NaN	0	7	7
526	'>gi|38016937|ref|NP_055731.2| serine/threonine-protein kinase LMTK2 precursor [Homo sapiens]'	NaN	NaN	7	NaN	NaN	NaN	NaN	NaN	0	7	7
527	'>gi|4503509|ref|NP_003741.1| eukaryotic translation initiation factor 3 subunit A [Homo sapiens]'	NaN	NaN	7	NaN	NaN	NaN	NaN	NaN	0	7	7
528	'>gi|51477723|ref|NP_112566.2| testis-expressed sequence 11 protein isoform 2 [Homo sapiens]'	NaN	NaN	7	NaN	NaN	NaN	NaN	NaN	0	7	7
529	'>gi|530372930|ref|XP_005265416.1| PREDICTED: RAF proto-oncogene serine/threonine-protein kinase isoform X5 [Homo sapiens]'	NaN	NaN	NaN	7	NaN	NaN	NaN	NaN	0	7	7
530	'>gi|530387299|ref|XP_005249617.1| PREDICTED: nucleolar MIF4G domain-containing protein 1 isoform X1 [Homo sapiens]'	NaN	NaN	NaN	7	NaN	NaN	NaN	NaN	0	7	7
531	'>gi|530407849|ref|XP_005255279.1| PREDICTED: zinc finger protein 629 isoform X1 [Homo sapiens]'	NaN	NaN	NaN	7	NaN	NaN	NaN	NaN	0	7	7
532	'>gi|530410380|ref|XP_005256727.1| PREDICTED: gem-associated protein 4 isoform X4 [Homo sapiens]'	NaN	NaN	NaN	7	NaN	NaN	NaN	NaN	0	7	7
533	'>gi|530438702|ref|XP_005276741.1| PREDICTED: 40S ribosomal protein S26-like [Homo sapiens]'	NaN	NaN	NaN	NaN	NaN	NaN	7	NaN	0	7	7
534	'>gi|557786188|ref|NP_001273587.1| TBC1 domain family member 4 isoform 2 [Homo sapiens]'	NaN	NaN	7	NaN	NaN	NaN	NaN	NaN	0	7	7
535	'>gi|56676371|ref|NP_037423.2| cleavage and polyadenylation specificity factor subunit 1 [Homo sapiens]'	NaN	NaN	7	NaN	NaN	NaN	NaN	NaN	0	7	7
536	'>gi|57863271|ref|NP_055873.1| von Willebrand factor A domain-containing protein 8 isoform a precursor [Homo sapiens]'	NaN	NaN	7	NaN	NaN	NaN	NaN	NaN	0	7	7
537	'>gi|578829814|ref|XP_005256622.2| PREDICTED: clustered mitochondria protein homolog isoform X1 [Homo sapiens]'	NaN	NaN	7	NaN	NaN	NaN	NaN	NaN	0	7	7
538	'>gi|5803036|ref|NP_006796.1| heterogeneous nuclear ribonucleoprotein A0 [Homo sapiens]'	NaN	NaN	NaN	NaN	NaN	7	NaN	NaN	0	7	7
539	'>gi|6005926|ref|NP_009210.1| splicing factor U2AF 65 kDa subunit isoform a [Homo sapiens]'	NaN	NaN	NaN	NaN	7	NaN	NaN	NaN	0	7	7
540	'>gi|66880553|ref|NP_000126.2| Fanconi anemia group A protein isoform a [Homo sapiens]'	NaN	NaN	7	NaN	NaN	NaN	NaN	NaN	0	7	7
541	'>gi|6912398|ref|NP_036218.1| general transcription factor 3C polypeptide 3 isoform 1 [Homo sapiens]'	NaN	NaN	NaN	7	NaN	NaN	NaN	NaN	0	7	7
542	'>gi|71902540|ref|NP_000042.3| serine-protein kinase ATM [Homo sapiens]'	NaN	7	NaN	NaN	NaN	NaN	NaN	NaN	0	7	7
543	'>gi|72534712|ref|NP_001026881.1| endoplasmic reticulum-Golgi intermediate compartment protein 1 [Homo sapiens]'	NaN	NaN	NaN	NaN	NaN	7	NaN	NaN	0	7	7
544	'>gi|7657198|ref|NP_055288.1| probable dimethyladenosine transferase [Homo sapiens]'	NaN	NaN	NaN	NaN	NaN	7	NaN	NaN	0	7	7
545	'>gi|7661786|ref|NP_054884.1| NADH dehydrogenase [ubiquinone] 1 alpha subcomplex assembly factor 4 [Homo sapiens]'	NaN	NaN	NaN	NaN	NaN	NaN	7	NaN	0	7	7
546	'>gi|78042577|ref|NP_060537.3| MAP7 domain-containing protein 1 isoform 1 [Homo sapiens]'	NaN	NaN	7	NaN	NaN	NaN	NaN	NaN	0	7	7
547	'>gi|78482617|ref|NP_001030598.1| general transcription factor 3C polypeptide 2 [Homo sapiens]'	NaN	NaN	NaN	7	NaN	NaN	NaN	NaN	0	7	7
548	'>gi|88900507|ref|NP_001034708.1| protein arginine N-methyltransferase 5 isoform b [Homo sapiens]'	NaN	NaN	NaN	NaN	7	NaN	NaN	NaN	0	7	7
549	'>gi|91208426|ref|NP_006436.3| pre-mRNA-processing-splicing factor 8 [Homo sapiens]'	NaN	NaN	7	NaN	NaN	NaN	NaN	NaN	0	7	7
550	'>gi|93102371|ref|NP_060783.3| protein polybromo-1 [Homo sapiens]'	NaN	NaN	7	NaN	NaN	NaN	NaN	NaN	0	7	7
551	'>gi|665505971|ref|NP_001287783.1| dermcidin isoform 2 preproprotein [Homo sapiens]'	3	NaN	6	5	3	2	4	4	0	6	27
552	'>gi|4506773|ref|NP_002956.1| protein S100-A9 [Homo sapiens]'	2	NaN	4	1	1	6	2	3	0	6	19
553	'>gi|349732256|ref|NP_001231867.1| thioredoxin isoform 2 [Homo sapiens]'	2	NaN	2	NaN	2	NaN	6	2	0	6	14
554	'>gi|24797067|ref|NP_002107.3| HLA class I histocompatibility antigen, A-1 alpha chain precursor [Homo sapiens]'	NaN	NaN	NaN	NaN	6	6	NaN	NaN	0	6	12
555	'>gi|34098946|ref|NP_004550.2| nuclease-sensitive element-binding protein 1 [Homo sapiens]'	NaN	NaN	NaN	NaN	6	6	NaN	NaN	0	6	12
556	'>gi|4759068|ref|NP_004580.1| protein SCO1 homolog, mitochondrial [Homo sapiens]'	NaN	NaN	NaN	NaN	NaN	6	6	NaN	0	6	12
557	'>gi|50592988|ref|NP_003357.2| cytochrome b-c1 complex subunit 2, mitochondrial precursor [Homo sapiens]'	NaN	NaN	NaN	NaN	6	6	NaN	NaN	0	6	12
558	'>gi|4557617|ref|NP_000811.1| growth arrest-specific protein 6 precursor [Homo sapiens]'	NaN	NaN	NaN	6	5	NaN	NaN	NaN	0	6	11
559	'>gi|5031877|ref|NP_005564.1| lamin-B1 isoform 1 [Homo sapiens]'	NaN	NaN	NaN	6	5	NaN	NaN	NaN	0	6	11
560	'>gi|78214522|ref|NP_001030335.1| 60S ribosomal protein L38 [Homo sapiens]'	NaN	NaN	NaN	NaN	NaN	NaN	6	5	0	6	11
561	'>gi|118200335|ref|NP_001071639.1| protein FAM127A [Homo sapiens]'	NaN	NaN	NaN	NaN	NaN	NaN	4	6	0	6	10
562	'>gi|30089954|ref|NP_056541.2| DDB1- and CUL4-associated factor 8 [Homo sapiens]'	NaN	NaN	NaN	6	4	NaN	NaN	NaN	0	6	10
563	'>gi|5453549|ref|NP_006397.1| peroxiredoxin-4 precursor [Homo sapiens]'	NaN	NaN	NaN	NaN	NaN	6	4	NaN	0	6	10
564	'>gi|83641876|ref|NP_061902.2| probable serine carboxypeptidase CPVL precursor [Homo sapiens]'	NaN	NaN	NaN	NaN	3	6	1	NaN	0	6	10
565	'>gi|16554611|ref|NP_112570.2| 28S ribosomal protein S15, mitochondrial [Homo sapiens]'	NaN	NaN	NaN	NaN	NaN	3	6	NaN	0	6	9
566	'>gi|17986001|ref|NP_005505.2| major histocompatibility complex, class I, B precursor [Homo sapiens]'	NaN	NaN	NaN	NaN	3	6	NaN	NaN	0	6	9
567	'''>gi|20070197|ref|NP_005207.2| dolichyl-diphosphooligosaccharide--protein glycosyltransferase 48 kDa subunit precursor [Homo sapi...'' <Preview truncated at 128 characters>'	NaN	NaN	NaN	NaN	3	6	NaN	NaN	0	6	9
568	'>gi|28872765|ref|NP_777360.1| 26S proteasome non-ATPase regulatory subunit 12 isoform 2 [Homo sapiens]'	NaN	NaN	NaN	NaN	6	3	NaN	NaN	0	6	9
569	'''>gi|325651836|ref|NP_003592.3| SWI/SNF-related matrix-associated actin-dependent regulator of chromatin subfamily A member 5 [Ho...'' <Preview truncated at 128 characters>'	NaN	NaN	6	3	NaN	NaN	NaN	NaN	0	6	9
570	'>gi|4506661|ref|NP_000963.1| 60S ribosomal protein L7a [Homo sapiens]'	NaN	NaN	NaN	NaN	NaN	6	3	NaN	0	6	9
571	'>gi|56243583|ref|NP_077005.2| WD repeat-containing protein 18 [Homo sapiens]'	NaN	NaN	NaN	NaN	3	6	NaN	NaN	0	6	9
572	'>gi|665505985|ref|NP_001287829.1| 28S ribosomal protein S34, mitochondrial isoform 1 [Homo sapiens]'	NaN	NaN	NaN	NaN	NaN	3	6	NaN	0	6	9
573	'>gi|4506489|ref|NP_002906.1| replication factor C subunit 3 isoform 1 [Homo sapiens]'	NaN	NaN	NaN	NaN	2	6	NaN	NaN	0	6	8
574	'>gi|4506613|ref|NP_000974.1| 60S ribosomal protein L22 proprotein [Homo sapiens]'	NaN	NaN	NaN	NaN	NaN	NaN	6	2	0	6	8
575	'>gi|4506663|ref|NP_000964.1| 60S ribosomal protein L8 [Homo sapiens]'	NaN	NaN	NaN	NaN	NaN	6	2	NaN	0	6	8
576	'>gi|6041665|ref|NP_006403.2| 1-acyl-sn-glycerol-3-phosphate acyltransferase beta isoform a precursor [Homo sapiens]'	NaN	NaN	NaN	NaN	NaN	2	6	NaN	0	6	8
577	'>gi|134142337|ref|NP_004987.2| multidrug resistance-associated protein 1 [Homo sapiens]'	NaN	NaN	6	1	NaN	NaN	NaN	NaN	0	6	7
578	'''>gi|157388997|ref|NP_001098395.1| protein-L-isoaspartate O-methyltransferase domain-containing protein 2 isoform 2 [Homo sapiens...'' <Preview truncated at 128 characters>'	NaN	NaN	NaN	NaN	1	6	NaN	NaN	0	6	7
579	'>gi|182508169|ref|NP_003864.4| neuropilin-1 isoform a precursor [Homo sapiens]'	NaN	NaN	6	1	NaN	NaN	NaN	NaN	0	6	7
580	'>gi|312284090|ref|NP_001186054.1| COP9 signalosome complex subunit 3 isoform 2 [Homo sapiens]'	NaN	NaN	NaN	NaN	1	6	NaN	NaN	0	6	7
581	'>gi|38372925|ref|NP_940991.1| basigin isoform 2 [Homo sapiens]'	NaN	NaN	NaN	1	NaN	6	NaN	NaN	0	6	7
582	'>gi|4506623|ref|NP_000979.1| 60S ribosomal protein L27 [Homo sapiens]'	NaN	NaN	NaN	NaN	NaN	NaN	6	1	0	6	7
583	'>gi|526253066|ref|NP_001268223.1| zinc finger protein 281 isoform 2 [Homo sapiens]'	NaN	NaN	1	6	NaN	NaN	NaN	NaN	0	6	7
584	'>gi|53759103|ref|NP_006381.2| importin-8 isoform 1 [Homo sapiens]'	NaN	NaN	1	6	NaN	NaN	NaN	NaN	0	6	7
585	'>gi|555943794|ref|NP_001273171.1| general transcription factor 3C polypeptide 1 isoform 2 [Homo sapiens]'	NaN	1	6	NaN	NaN	NaN	NaN	NaN	0	6	7
586	'>gi|557440906|ref|NP_001273515.1| CDP-diacylglycerol--inositol 3-phosphatidyltransferase isoform 3 [Homo sapiens]'	NaN	NaN	NaN	NaN	NaN	1	6	NaN	0	6	7
587	'>gi|578836872|ref|XP_006724172.1| PREDICTED: cdc42 effector protein 1 isoform X3 [Homo sapiens]'	NaN	NaN	NaN	6	NaN	1	NaN	NaN	0	6	7
588	'>gi|5901926|ref|NP_008937.1| cleavage and polyadenylation specificity factor subunit 5 [Homo sapiens]'	NaN	NaN	NaN	NaN	NaN	1	6	NaN	0	6	7
589	'>gi|66933016|ref|NP_000875.2| inosine-5''-monophosphate dehydrogenase 2 [Homo sapiens]'	NaN	NaN	NaN	NaN	6	NaN	1	NaN	0	6	7
590	'>gi|10863945|ref|NP_066964.1| X-ray repair cross-complementing protein 5 [Homo sapiens]'	NaN	NaN	NaN	6	NaN	NaN	NaN	NaN	0	6	6
591	'>gi|109148539|ref|NP_821158.2| gamma-glutamyltransferase 7 [Homo sapiens]'	NaN	NaN	NaN	6	NaN	NaN	NaN	NaN	0	6	6
592	'>gi|110578649|ref|NP_065976.2| VWFA and cache domain-containing protein 1 isoform 1 [Homo sapiens]'	NaN	NaN	6	NaN	NaN	NaN	NaN	NaN	0	6	6
593	'>gi|112420977|ref|NP_036430.1| cullin-associated NEDD8-dissociated protein 2 isoform 2 [Homo sapiens]'	NaN	NaN	6	NaN	NaN	NaN	NaN	NaN	0	6	6
594	'>gi|117938759|ref|NP_536350.2| protein GNAS isoform XLas [Homo sapiens]'	NaN	NaN	NaN	NaN	NaN	6	NaN	NaN	0	6	6
595	'>gi|134288884|ref|NP_001077083.1| probable glutamate--tRNA ligase, mitochondrial [Homo sapiens]'	NaN	NaN	NaN	NaN	6	NaN	NaN	NaN	0	6	6
596	'>gi|144226847|ref|NP_056126.1| obscurin-like protein 1 isoform 1 precursor [Homo sapiens]'	NaN	NaN	NaN	6	NaN	NaN	NaN	NaN	0	6	6
597	'>gi|148727341|ref|NP_009109.3| serine-threonine kinase receptor-associated protein [Homo sapiens]'	NaN	NaN	NaN	NaN	NaN	6	NaN	NaN	0	6	6
598	'>gi|149158696|ref|NP_001092004.1| large proline-rich protein BAG6 isoform b [Homo sapiens]'	NaN	NaN	6	NaN	NaN	NaN	NaN	NaN	0	6	6
599	'>gi|156119605|ref|NP_036336.2| general transcription factor 3C polypeptide 4 [Homo sapiens]'	NaN	NaN	NaN	6	NaN	NaN	NaN	NaN	0	6	6
600	'>gi|16751921|ref|NP_444513.1| dermcidin isoform 1 preproprotein [Homo sapiens]'	NaN	6	NaN	NaN	NaN	NaN	NaN	NaN	0	6	6
601	'>gi|18860916|ref|NP_036387.2| 5''-3'' exoribonuclease 2 [Homo sapiens]'	NaN	NaN	NaN	6	NaN	NaN	NaN	NaN	0	6	6
602	'>gi|192449449|ref|NP_071349.3| ubiquitin-conjugating enzyme E2 O [Homo sapiens]'	NaN	NaN	6	NaN	NaN	NaN	NaN	NaN	0	6	6
603	'>gi|19924129|ref|NP_005723.2| DNA repair protein RAD50 [Homo sapiens]'	NaN	NaN	6	NaN	NaN	NaN	NaN	NaN	0	6	6
604	'>gi|21687129|ref|NP_660309.1| nudC domain-containing protein 2 [Homo sapiens]'	NaN	NaN	NaN	NaN	NaN	NaN	6	NaN	0	6	6
605	'>gi|217330646|ref|NP_006704.3| activated RNA polymerase II transcriptional coactivator p15 [Homo sapiens]'	NaN	NaN	NaN	NaN	NaN	NaN	6	NaN	0	6	6
606	'>gi|221316632|ref|NP_001137534.1| coatomer subunit beta [Homo sapiens]'	NaN	NaN	NaN	6	NaN	NaN	NaN	NaN	0	6	6
607	'>gi|221316723|ref|NP_078938.2| N-acetyltransferase 10 isoform a [Homo sapiens]'	NaN	NaN	NaN	6	NaN	NaN	NaN	NaN	0	6	6
608	'>gi|222136639|ref|NP_005947.3| C-1-tetrahydrofolate synthase, cytoplasmic [Homo sapiens]'	NaN	NaN	NaN	6	NaN	NaN	NaN	NaN	0	6	6
609	'>gi|226342869|ref|NP_001139686.1| TBC1 domain family member 15 isoform 2 [Homo sapiens]'	NaN	NaN	NaN	6	NaN	NaN	NaN	NaN	0	6	6
610	'>gi|237681111|ref|NP_001153706.1| sodium/potassium-transporting ATPase subunit alpha-1 isoform d [Homo sapiens]'	NaN	NaN	6	NaN	NaN	NaN	NaN	NaN	0	6	6
611	'>gi|260763955|ref|NP_057049.5| NADH dehydrogenase [ubiquinone] 1 alpha subcomplex subunit 13 [Homo sapiens]'	NaN	NaN	NaN	NaN	NaN	NaN	6	NaN	0	6	6
612	'>gi|261824035|ref|NP_060285.2| HAUS augmin-like complex subunit 4 isoform 1 [Homo sapiens]'	NaN	NaN	NaN	NaN	NaN	6	NaN	NaN	0	6	6
613	'>gi|293336691|ref|NP_001518.3| histone deacetylase 2 [Homo sapiens]'	NaN	NaN	NaN	NaN	6	NaN	NaN	NaN	0	6	6
614	'>gi|311771641|ref|NP_001185708.1| cullin-2 isoform b [Homo sapiens]'	NaN	NaN	NaN	6	NaN	NaN	NaN	NaN	0	6	6
615	'>gi|332635057|ref|NP_001193870.1| protein FAM115A isoform 3 [Homo sapiens]'	NaN	NaN	NaN	6	NaN	NaN	NaN	NaN	0	6	6
616	'>gi|33469919|ref|NP_005905.2| DNA replication licensing factor MCM4 [Homo sapiens]'	NaN	NaN	NaN	6	NaN	NaN	NaN	NaN	0	6	6
617	'>gi|335334964|ref|NP_001229417.1| zinc finger SWIM domain-containing protein 8 isoform 3 [Homo sapiens]'	NaN	NaN	6	NaN	NaN	NaN	NaN	NaN	0	6	6
618	'>gi|34147637|ref|NP_006824.2| COP9 signalosome complex subunit 6 [Homo sapiens]'	NaN	NaN	NaN	NaN	NaN	6	NaN	NaN	0	6	6
619	'>gi|341604768|ref|NP_001230059.1| 60S ribosomal protein L13 isoform 2 [Homo sapiens]'	NaN	NaN	NaN	NaN	NaN	NaN	6	NaN	0	6	6
620	'>gi|34485722|ref|NP_002258.2| importin subunit alpha-4 [Homo sapiens]'	NaN	NaN	NaN	NaN	6	NaN	NaN	NaN	0	6	6
621	'>gi|345842524|ref|NP_001230937.1| kinesin-like protein KIF1A isoform 1 [Homo sapiens]'	NaN	NaN	6	NaN	NaN	NaN	NaN	NaN	0	6	6
622	'>gi|378744165|ref|NP_001243755.1| RNA polymerase II-associated factor 1 homolog isoform 2 [Homo sapiens]'	NaN	NaN	NaN	6	NaN	NaN	NaN	NaN	0	6	6
623	'>gi|38045913|ref|NP_937818.1| nucleoside diphosphate kinase A isoform a [Homo sapiens]'	NaN	NaN	NaN	NaN	NaN	6	NaN	NaN	0	6	6
624	'>gi|386642862|ref|NP_001245367.1| threonine--tRNA ligase, cytoplasmic isoform 2 [Homo sapiens]'	NaN	NaN	NaN	6	NaN	NaN	NaN	NaN	0	6	6
625	'>gi|395132450|ref|NP_001257420.1| 60S ribosomal protein L13a isoform 2 [Homo sapiens]'	NaN	NaN	NaN	NaN	NaN	6	NaN	NaN	0	6	6
626	'>gi|40217805|ref|NP_078930.3| polynucleotide 5''-hydroxyl-kinase NOL9 [Homo sapiens]'	NaN	NaN	NaN	6	NaN	NaN	NaN	NaN	0	6	6
627	'>gi|41281447|ref|NP_055529.2| intraflagellar transport protein 140 homolog [Homo sapiens]'	NaN	NaN	6	NaN	NaN	NaN	NaN	NaN	0	6	6
628	'''>gi|41327781|ref|NP_951032.1| NADH dehydrogenase [ubiquinone] 1 alpha subcomplex assembly factor 3 isoform a precursor [Homo sap...'' <Preview truncated at 128 characters>'	NaN	NaN	NaN	NaN	NaN	NaN	6	NaN	0	6	6
629	'>gi|4502167|ref|NP_000475.1| amyloid beta A4 protein isoform a precursor [Homo sapiens]'	NaN	NaN	6	NaN	NaN	NaN	NaN	NaN	0	6	6
630	'>gi|4503513|ref|NP_003748.1| eukaryotic translation initiation factor 3 subunit I [Homo sapiens]'	NaN	NaN	NaN	NaN	NaN	6	NaN	NaN	0	6	6
631	'>gi|4504041|ref|NP_002061.1| guanine nucleotide-binding protein G(i) subunit alpha-2 isoform 1 [Homo sapiens]'	NaN	NaN	NaN	NaN	NaN	6	NaN	NaN	0	6	6
632	'>gi|4504715|ref|NP_003810.1| polyadenylate-binding protein 4 isoform 2 [Homo sapiens]'	NaN	NaN	NaN	6	NaN	NaN	NaN	NaN	0	6	6
633	'>gi|4506217|ref|NP_002805.1| 26S proteasome non-ATPase regulatory subunit 10 isoform 1 [Homo sapiens]'	NaN	NaN	NaN	NaN	NaN	NaN	6	NaN	0	6	6
634	'>gi|46519147|ref|NP_060217.1| ankyrin repeat and KH domain-containing protein 1 isoform 1 [Homo sapiens]'	NaN	6	NaN	NaN	NaN	NaN	NaN	NaN	0	6	6
635	'>gi|4758032|ref|NP_004757.1| coatomer subunit beta'' [Homo sapiens]'	NaN	NaN	NaN	6	NaN	NaN	NaN	NaN	0	6	6
636	'>gi|4758216|ref|NP_004413.1| segment polarity protein dishevelled homolog DVL-2 [Homo sapiens]'	NaN	NaN	NaN	6	NaN	NaN	NaN	NaN	0	6	6
637	'>gi|485836756|ref|NP_001264890.1| stromal interaction molecule 1 isoform 1 precursor [Homo sapiens]'	NaN	NaN	NaN	6	NaN	NaN	NaN	NaN	0	6	6
638	'>gi|5031569|ref|NP_005727.1| alpha-centractin [Homo sapiens]'	NaN	NaN	NaN	NaN	NaN	6	NaN	NaN	0	6	6
639	'>gi|503774357|ref|NP_001265139.1| nuclear pore complex protein Nup153 isoform 3 [Homo sapiens]'	NaN	NaN	6	NaN	NaN	NaN	NaN	NaN	0	6	6
640	'>gi|51477721|ref|NP_001003811.1| testis-expressed sequence 11 protein isoform 1 [Homo sapiens]'	NaN	NaN	NaN	NaN	NaN	NaN	6	NaN	0	6	6
641	'>gi|530379378|ref|XP_005248599.1| PREDICTED: phosphatidylinositol 3-kinase regulatory subunit alpha isoform X1 [Homo sapiens]'	NaN	NaN	NaN	6	NaN	NaN	NaN	NaN	0	6	6
642	'>gi|530389315|ref|XP_005251117.1| PREDICTED: 14-3-3 protein zeta/delta isoform X1 [Homo sapiens]'	NaN	NaN	NaN	NaN	NaN	6	NaN	NaN	0	6	6
643	'>gi|57634534|ref|NP_055950.1| nuclear pore complex protein Nup205 [Homo sapiens]'	NaN	NaN	6	NaN	NaN	NaN	NaN	NaN	0	6	6
644	'>gi|57634536|ref|NP_055970.1| la-related protein 4B [Homo sapiens]'	NaN	NaN	NaN	6	NaN	NaN	NaN	NaN	0	6	6
645	'>gi|578798836|ref|XP_006710602.1| PREDICTED: microtubule-actin cross-linking factor 1 isoform X28 [Homo sapiens]'	NaN	6	NaN	NaN	NaN	NaN	NaN	NaN	0	6	6
646	'>gi|578799561|ref|XP_006710875.1| PREDICTED: sortilin isoform X4 [Homo sapiens]'	NaN	NaN	NaN	6	NaN	NaN	NaN	NaN	0	6	6
647	'>gi|578808942|ref|XP_006714215.1| PREDICTED: WD repeat and FYVE domain-containing protein 3 isoform X3 [Homo sapiens]'	NaN	6	NaN	NaN	NaN	NaN	NaN	NaN	0	6	6
648	'>gi|58761544|ref|NP_001009999.1| lysine-specific histone demethylase 1A isoform a [Homo sapiens]'	NaN	NaN	NaN	6	NaN	NaN	NaN	NaN	0	6	6
649	'>gi|7661960|ref|NP_055523.1| kinetochore-associated protein 1 [Homo sapiens]'	NaN	NaN	6	NaN	NaN	NaN	NaN	NaN	0	6	6
650	'>gi|7662310|ref|NP_055623.1| FERM, RhoGEF and pleckstrin domain-containing protein 2 isoform a [Homo sapiens]'	NaN	NaN	NaN	6	NaN	NaN	NaN	NaN	0	6	6
651	'>gi|7706343|ref|NP_057146.1| mitotic spindle-associated MMXD complex subunit MIP18 [Homo sapiens]'	NaN	NaN	NaN	NaN	NaN	NaN	6	NaN	0	6	6
652	'>gi|7706457|ref|NP_057332.1| A-kinase anchor protein 11 [Homo sapiens]'	NaN	NaN	6	NaN	NaN	NaN	NaN	NaN	0	6	6
653	'>gi|13435361|ref|NP_077739.1| desmocollin-1 isoform Dsc1a preproprotein [Homo sapiens]'	4	3	3	4	NaN	2	5	NaN	0	5	21
654	'>gi|50592996|ref|NP_006077.2| tubulin beta-3 chain isoform 1 [Homo sapiens]'	2	1	1	1	5	3	NaN	NaN	0	5	13
655	'''>gi|511630715|ref|NP_001265432.1| dolichyl-diphosphooligosaccharide--protein glycosyltransferase subunit STT3A isoform a [Homo s...'' <Preview truncated at 128 characters>'	NaN	NaN	NaN	3	5	4	NaN	NaN	0	5	12
656	'>gi|4502337|ref|NP_001176.1| zinc-alpha-2-glycoprotein precursor [Homo sapiens]'	2	3	5	1	NaN	NaN	NaN	NaN	0	5	11
657	'>gi|544711041|ref|NP_001269836.1| T-complex protein 1 subunit theta isoform 2 [Homo sapiens]'	2	1	3	NaN	NaN	5	NaN	NaN	0	5	11
658	'>gi|4505357|ref|NP_002480.1| NADH dehydrogenase [ubiquinone] 1 alpha subcomplex subunit 4 [Homo sapiens]'	NaN	NaN	NaN	NaN	NaN	1	4	5	0	5	10
659	'>gi|5454064|ref|NP_006319.1| RNA-binding protein 14 isoform 1 [Homo sapiens]'	NaN	NaN	NaN	5	5	NaN	NaN	NaN	0	5	10
660	'>gi|551411917|ref|NP_001272478.1| DBF4-type zinc finger-containing protein 2 isoform 2 [Homo sapiens]'	NaN	2	3	5	NaN	NaN	NaN	NaN	0	5	10
661	'>gi|284795266|ref|NP_067026.3| signal recognition particle receptor subunit beta [Homo sapiens]'	NaN	NaN	NaN	NaN	NaN	4	5	NaN	0	5	9
662	'>gi|358030308|ref|NP_001239589.1| band 4.1-like protein 2 isoform d [Homo sapiens]'	NaN	NaN	5	4	NaN	NaN	NaN	NaN	0	5	9
663	'>gi|4504771|ref|NP_002203.1| eukaryotic translation initiation factor 6 isoform a [Homo sapiens]'	NaN	NaN	NaN	NaN	NaN	4	5	NaN	0	5	9
664	'>gi|4506685|ref|NP_001008.1| 40S ribosomal protein S13 [Homo sapiens]'	NaN	NaN	NaN	NaN	NaN	4	5	NaN	0	5	9
665	'>gi|4506699|ref|NP_001015.1| 40S ribosomal protein S21 [Homo sapiens]'	NaN	NaN	NaN	NaN	NaN	NaN	4	5	0	5	9
666	'>gi|13129110|ref|NP_077007.1| methylosome protein 50 [Homo sapiens]'	NaN	NaN	NaN	NaN	3	5	NaN	NaN	0	5	8
667	'>gi|14149657|ref|NP_055787.1| transcription factor 25 [Homo sapiens]'	NaN	NaN	NaN	5	3	NaN	NaN	NaN	0	5	8
668	'>gi|153252132|ref|NP_001093163.1| 60S ribosomal protein L31 isoform 3 [Homo sapiens]'	NaN	NaN	NaN	NaN	NaN	1	5	2	0	5	8
669	'>gi|169404009|ref|NP_003135.2| translocon-associated protein subunit alpha isoform 1 precursor [Homo sapiens]'	NaN	NaN	NaN	NaN	3	5	NaN	NaN	0	5	8
670	'>gi|21361875|ref|NP_116249.2| protein LTV1 homolog [Homo sapiens]'	NaN	1	NaN	5	1	NaN	NaN	1	0	5	8
671	'>gi|226371704|ref|NP_076415.3| zinc finger and SCAN domain-containing protein 18 isoform 3 [Homo sapiens]'	NaN	NaN	NaN	5	3	NaN	NaN	NaN	0	5	8
672	'>gi|33239451|ref|NP_872590.1| proliferating cell nuclear antigen [Homo sapiens]'	NaN	NaN	NaN	NaN	NaN	3	5	NaN	0	5	8
673	'>gi|4502491|ref|NP_001203.1| complement component 1 Q subcomponent-binding protein, mitochondrial precursor [Homo sapiens]'	NaN	NaN	NaN	NaN	NaN	5	3	NaN	0	5	8
674	'''>gi|4503523|ref|NP_003744.1| eukaryotic translation initiation factor 3 subunit D {ECO:0000255|HAMAP-Rule:MF_03003} [Homo sapien...'' <Preview truncated at 128 characters>'	NaN	NaN	NaN	3	5	NaN	NaN	NaN	0	5	8
675	'>gi|5174449|ref|NP_006017.1| histone H1x [Homo sapiens]'	1	NaN	NaN	NaN	NaN	5	2	NaN	0	5	8
676	'>gi|5292161|ref|NP_002801.1| 26S proteasome non-ATPase regulatory subunit 4 [Homo sapiens]'	NaN	NaN	NaN	NaN	5	3	NaN	NaN	0	5	8
677	'>gi|530412640|ref|XP_005257621.1| PREDICTED: 60S ribosomal protein L19 isoform X1 [Homo sapiens]'	NaN	NaN	NaN	NaN	NaN	3	5	NaN	0	5	8
678	'>gi|21071032|ref|NP_057306.2| probable ATP-dependent RNA helicase DDX41 [Homo sapiens]'	NaN	NaN	NaN	2	5	NaN	NaN	NaN	0	5	7
679	'>gi|24638433|ref|NP_056146.1| nicastrin isoform 1 precursor [Homo sapiens]'	NaN	NaN	2	5	NaN	NaN	NaN	NaN	0	5	7
680	'>gi|4506671|ref|NP_000995.1| 60S acidic ribosomal protein P2 [Homo sapiens]'	NaN	NaN	NaN	NaN	NaN	2	5	NaN	0	5	7
681	'>gi|52426743|ref|NP_006098.2| luc7-like protein 3 [Homo sapiens]'	5	NaN	NaN	NaN	2	NaN	NaN	NaN	0	5	7
682	'>gi|68160922|ref|NP_001020242.1| 40S ribosomal protein S14 [Homo sapiens]'	NaN	NaN	NaN	NaN	NaN	2	5	NaN	0	5	7
683	'>gi|73466520|ref|NP_001026976.1| fatty aldehyde dehydrogenase isoform 1 [Homo sapiens]'	NaN	NaN	NaN	NaN	5	2	NaN	NaN	0	5	7
684	'>gi|7705805|ref|NP_057118.1| 28S ribosomal protein S2, mitochondrial [Homo sapiens]'	NaN	NaN	NaN	NaN	NaN	5	2	NaN	0	5	7
685	'>gi|13236579|ref|NP_077306.1| long-chain fatty acid transport protein 3 [Homo sapiens]'	NaN	NaN	NaN	5	1	NaN	NaN	NaN	0	5	6
686	'>gi|21361565|ref|NP_001679.2| ATP synthase F(0) complex subunit B1, mitochondrial precursor [Homo sapiens]'	NaN	NaN	NaN	NaN	NaN	1	5	NaN	0	5	6
687	'>gi|24308324|ref|NP_115604.1| fatty acyl-CoA reductase 1 [Homo sapiens]'	NaN	NaN	NaN	NaN	5	1	NaN	NaN	0	5	6
688	'>gi|32189371|ref|NP_060945.2| transmembrane protein 165 precursor [Homo sapiens]'	NaN	NaN	NaN	NaN	1	5	NaN	NaN	0	5	6
689	'>gi|4503729|ref|NP_002005.1| peptidyl-prolyl cis-trans isomerase FKBP4 [Homo sapiens]'	NaN	NaN	NaN	NaN	5	1	NaN	NaN	0	5	6
690	'>gi|4885379|ref|NP_005312.1| histone H1.4 [Homo sapiens]'	NaN	NaN	NaN	NaN	5	1	NaN	NaN	0	5	6
691	'>gi|5032027|ref|NP_005601.1| histone-binding protein RBBP4 isoform a [Homo sapiens]'	NaN	NaN	NaN	1	NaN	5	NaN	NaN	0	5	6
692	'>gi|62198237|ref|NP_006222.2| DNA polymerase epsilon catalytic subunit A [Homo sapiens]'	NaN	1	5	NaN	NaN	NaN	NaN	NaN	0	5	6
693	'>gi|102467481|ref|NP_060421.2| sphingomyelin phosphodiesterase 4 isoform 2 [Homo sapiens]'	NaN	NaN	NaN	5	NaN	NaN	NaN	NaN	0	5	5
694	'>gi|106775678|ref|NP_001035807.1| histone H2A type 2-A [Homo sapiens]'	NaN	NaN	NaN	NaN	NaN	NaN	5	NaN	0	5	5
695	'>gi|116235474|ref|NP_443134.2| serine/threonine-protein kinase 11-interacting protein [Homo sapiens]'	NaN	NaN	5	NaN	NaN	NaN	NaN	NaN	0	5	5
696	'>gi|116812586|ref|NP_060230.5| condensin-2 complex subunit G2 isoform a [Homo sapiens]'	NaN	NaN	NaN	5	NaN	NaN	NaN	NaN	0	5	5
697	'>gi|126032350|ref|NP_001075109.1| DNA-dependent protein kinase catalytic subunit isoform 2 [Homo sapiens]'	NaN	NaN	NaN	5	NaN	NaN	NaN	NaN	0	5	5
698	'>gi|14165274|ref|NP_115786.1| protein Hook homolog 3 [Homo sapiens]'	NaN	NaN	NaN	5	NaN	NaN	NaN	NaN	0	5	5
699	'>gi|14211540|ref|NP_066014.1| putative helicase MOV-10 isoform 1 [Homo sapiens]'	NaN	NaN	NaN	5	NaN	NaN	NaN	NaN	0	5	5
700	'>gi|145580626|ref|NP_976328.2| transcription factor E2F7 [Homo sapiens]'	NaN	NaN	NaN	5	NaN	NaN	NaN	NaN	0	5	5
701	'>gi|148727331|ref|NP_001092006.1| ubiquitin carboxyl-terminal hydrolase 5 isoform 1 [Homo sapiens]'	NaN	NaN	NaN	5	NaN	NaN	NaN	NaN	0	5	5
702	'>gi|154350241|ref|NP_065073.3| brefeldin A-inhibited guanine nucleotide-exchange protein 3 [Homo sapiens]'	NaN	NaN	5	NaN	NaN	NaN	NaN	NaN	0	5	5
703	'>gi|154355000|ref|NP_003676.2| far upstream element-binding protein 2 [Homo sapiens]'	NaN	NaN	NaN	5	NaN	NaN	NaN	NaN	0	5	5
704	'>gi|156546890|ref|NP_079225.5| protein WWC2 [Homo sapiens]'	NaN	NaN	5	NaN	NaN	NaN	NaN	NaN	0	5	5
705	'>gi|16117789|ref|NP_296374.1| 60S ribosomal protein L34 [Homo sapiens]'	NaN	NaN	NaN	NaN	NaN	NaN	5	NaN	0	5	5
706	'>gi|16117794|ref|NP_056229.2| 60S ribosomal protein L36 [Homo sapiens]'	NaN	NaN	NaN	NaN	NaN	NaN	5	NaN	0	5	5
707	'>gi|167614488|ref|NP_056342.3| TBC1 domain family member 10B [Homo sapiens]'	NaN	NaN	NaN	5	NaN	NaN	NaN	NaN	0	5	5
708	'>gi|201860300|ref|NP_003968.2| AH receptor-interacting protein [Homo sapiens]'	NaN	NaN	NaN	NaN	NaN	5	NaN	NaN	0	5	5
709	'>gi|21361454|ref|NP_037460.2| pyrroline-5-carboxylate reductase 2 isoform 1 [Homo sapiens]'	NaN	NaN	NaN	NaN	NaN	5	NaN	NaN	0	5	5
710	'>gi|214010149|ref|NP_001135741.1| vitamin K-dependent gamma-carboxylase isoform 2 [Homo sapiens]'	NaN	NaN	NaN	5	NaN	NaN	NaN	NaN	0	5	5
711	'>gi|216548223|ref|NP_055664.3| synaptic vesicle glycoprotein 2A isoform 1 [Homo sapiens]'	NaN	NaN	NaN	5	NaN	NaN	NaN	NaN	0	5	5
712	'>gi|218749883|ref|NP_057303.2| endoplasmic reticulum mannosyl-oligosaccharide 1,2-alpha-mannosidase [Homo sapiens]'	NaN	NaN	NaN	5	NaN	NaN	NaN	NaN	0	5	5
713	'>gi|219555712|ref|NP_001137234.1| eukaryotic translation initiation factor 5A-1 isoform B [Homo sapiens]'	NaN	NaN	NaN	NaN	NaN	NaN	5	NaN	0	5	5
714	'>gi|222352111|ref|NP_115766.3| MKI67 FHA domain-interacting nucleolar phosphoprotein [Homo sapiens]'	NaN	NaN	NaN	NaN	NaN	5	NaN	NaN	0	5	5
715	'>gi|224028246|ref|NP_001138881.1| non-POU domain-containing octamer-binding protein isoform 1 [Homo sapiens]'	NaN	NaN	NaN	NaN	5	NaN	NaN	NaN	0	5	5
716	'>gi|267844813|ref|NP_001161210.1| neuron navigator 1 isoform 2 [Homo sapiens]'	NaN	NaN	5	NaN	NaN	NaN	NaN	NaN	0	5	5
717	'>gi|291621664|ref|NP_001167589.1| RNA-binding protein MEX3D isoform 2 [Homo sapiens]'	NaN	NaN	NaN	5	NaN	NaN	NaN	NaN	0	5	5
718	'>gi|29789283|ref|NP_115544.1| WD repeat-containing protein 75 [Homo sapiens]'	NaN	NaN	NaN	5	NaN	NaN	NaN	NaN	0	5	5
719	'>gi|29826287|ref|NP_065142.2| 39S ribosomal protein L47, mitochondrial isoform a [Homo sapiens]'	NaN	NaN	NaN	NaN	NaN	NaN	5	NaN	0	5	5
720	'''>gi|313747584|ref|NP_001186308.1| Golgi-specific brefeldin A-resistance guanine nucleotide exchange factor 1 isoform 3 [Homo sap...'' <Preview truncated at 128 characters>'	NaN	NaN	5	NaN	NaN	NaN	NaN	NaN	0	5	5
721	'>gi|31652236|ref|NP_001904.2| protein CASP isoform b [Homo sapiens]'	NaN	NaN	NaN	5	NaN	NaN	NaN	NaN	0	5	5
722	'>gi|316983124|ref|NP_066357.2| 60S ribosomal protein L36a isoform a [Homo sapiens]'	NaN	NaN	NaN	NaN	NaN	NaN	5	NaN	0	5	5
723	'>gi|32189392|ref|NP_005800.3| peroxiredoxin-2 [Homo sapiens]'	NaN	NaN	NaN	NaN	NaN	NaN	5	NaN	0	5	5
724	'>gi|372622373|ref|NP_001243241.1| serine/threonine-protein kinase 3 isoform 2 [Homo sapiens]'	NaN	NaN	NaN	NaN	5	NaN	NaN	NaN	0	5	5
725	'>gi|379030588|ref|NP_001243778.1| DNA polymerase delta catalytic subunit [Homo sapiens]'	NaN	NaN	5	NaN	NaN	NaN	NaN	NaN	0	5	5
726	'>gi|38027923|ref|NP_006828.2| COP9 signalosome complex subunit 5 [Homo sapiens]'	NaN	NaN	NaN	NaN	NaN	5	NaN	NaN	0	5	5
727	'>gi|38044290|ref|NP_060082.2| zinc finger CCHC domain-containing protein 8 [Homo sapiens]'	NaN	NaN	NaN	5	NaN	NaN	NaN	NaN	0	5	5
728	'>gi|39652628|ref|NP_055427.2| constitutive coactivator of PPAR-gamma-like protein 1 isoform a [Homo sapiens]'	NaN	NaN	5	NaN	NaN	NaN	NaN	NaN	0	5	5
729	'>gi|39930517|ref|NP_612361.1| atherin [Homo sapiens]'	NaN	NaN	NaN	5	NaN	NaN	NaN	NaN	0	5	5
730	'>gi|40805827|ref|NP_955476.1| coatomer subunit epsilon isoform c [Homo sapiens]'	NaN	NaN	NaN	NaN	NaN	5	NaN	NaN	0	5	5
731	'>gi|42716295|ref|NP_115664.2| UAP56-interacting factor isoform 1 [Homo sapiens]'	NaN	NaN	NaN	NaN	NaN	5	NaN	NaN	0	5	5
732	'>gi|4502193|ref|NP_001645.1| serine/threonine-protein kinase A-Raf isoform 1 [Homo sapiens]'	NaN	NaN	NaN	NaN	5	NaN	NaN	NaN	0	5	5
733	'>gi|4502227|ref|NP_001168.1| ADP-ribosylation factor-like protein 1 isoform 1 [Homo sapiens]'	NaN	NaN	NaN	NaN	NaN	NaN	5	NaN	0	5	5
734	'>gi|4502981|ref|NP_001852.1| cytochrome c oxidase subunit 4 isoform 1, mitochondrial precursor [Homo sapiens]'	NaN	NaN	NaN	NaN	NaN	NaN	5	NaN	0	5	5
735	'>gi|4504341|ref|NP_003633.1| histone acetyltransferase type B catalytic subunit [Homo sapiens]'	NaN	NaN	NaN	NaN	5	NaN	NaN	NaN	0	5	5
736	'>gi|4505371|ref|NP_002487.1| NADH dehydrogenase [ubiquinone] iron-sulfur protein 8, mitochondrial precursor [Homo sapiens]'	NaN	NaN	NaN	NaN	NaN	NaN	5	NaN	0	5	5
737	'>gi|4505939|ref|NP_000928.1| DNA-directed RNA polymerase II subunit RPB1 [Homo sapiens]'	NaN	NaN	5	NaN	NaN	NaN	NaN	NaN	0	5	5
738	'>gi|4506091|ref|NP_002739.1| mitogen-activated protein kinase 6 [Homo sapiens]'	NaN	NaN	NaN	5	NaN	NaN	NaN	NaN	0	5	5
739	'>gi|4506195|ref|NP_002785.1| proteasome subunit beta type-2 isoform 1 [Homo sapiens]'	NaN	NaN	NaN	NaN	NaN	NaN	5	NaN	0	5	5
740	'>gi|47458811|ref|NP_998814.1| sideroflexin-4 [Homo sapiens]'	NaN	NaN	NaN	NaN	NaN	5	NaN	NaN	0	5	5
741	'>gi|4757812|ref|NP_004880.1| ATP synthase subunit f, mitochondrial isoform 2a [Homo sapiens]'	NaN	NaN	NaN	NaN	NaN	NaN	5	NaN	0	5	5
742	'>gi|47933339|ref|NP_073605.4| putative RNA-binding protein 15 isoform 1 [Homo sapiens]'	NaN	NaN	NaN	5	NaN	NaN	NaN	NaN	0	5	5
743	'>gi|4826730|ref|NP_004949.1| serine/threonine-protein kinase mTOR [Homo sapiens]'	NaN	NaN	5	NaN	NaN	NaN	NaN	NaN	0	5	5
744	'>gi|51093832|ref|NP_056450.2| GTPase-activating protein and VPS9 domain-containing protein 1 isoform 4 [Homo sapiens]'	NaN	NaN	5	NaN	NaN	NaN	NaN	NaN	0	5	5
745	'>gi|51479152|ref|NP_001003785.1| ATP synthase subunit d, mitochondrial isoform b [Homo sapiens]'	NaN	NaN	NaN	NaN	NaN	NaN	5	NaN	0	5	5
746	'>gi|530380502|ref|XP_005268480.1| PREDICTED: glucocorticoid receptor isoform X5 [Homo sapiens]'	NaN	NaN	NaN	5	NaN	NaN	NaN	NaN	0	5	5
747	'>gi|530381044|ref|XP_005265966.1| PREDICTED: SUMO-interacting motif-containing protein 1 isoform X1 [Homo sapiens]'	NaN	NaN	NaN	5	NaN	NaN	NaN	NaN	0	5	5
748	'>gi|530400971|ref|XP_005269273.1| PREDICTED: UPF0444 transmembrane protein C12orf23 isoform X1 [Homo sapiens]'	NaN	NaN	NaN	NaN	NaN	NaN	5	NaN	0	5	5
749	'>gi|531990816|ref|NP_001269091.1| F-actin-capping protein subunit beta isoform 4 [Homo sapiens]'	NaN	NaN	NaN	NaN	NaN	5	NaN	NaN	0	5	5
750	'>gi|533112473|ref|NP_001269201.1| set1/Ash2 histone methyltransferase complex subunit ASH2 isoform d [Homo sapiens]'	NaN	NaN	NaN	5	NaN	NaN	NaN	NaN	0	5	5
751	'>gi|54112403|ref|NP_060250.2| chromodomain-helicase-DNA-binding protein 7 [Homo sapiens]'	NaN	5	NaN	NaN	NaN	NaN	NaN	NaN	0	5	5
752	'>gi|543173169|ref|NP_001269468.1| guanine nucleotide-binding protein G(I)/G(S)/G(T) subunit beta-1 isoform 1 [Homo sapiens]'	NaN	NaN	NaN	NaN	NaN	5	NaN	NaN	0	5	5
753	'>gi|544711292|ref|NP_001269867.1| SCL-interrupting locus protein isoform 4 [Homo sapiens]'	NaN	NaN	5	NaN	NaN	NaN	NaN	NaN	0	5	5
754	'>gi|55749531|ref|NP_006833.2| splicing factor 3B subunit 2 [Homo sapiens]'	NaN	NaN	5	NaN	NaN	NaN	NaN	NaN	0	5	5
755	'>gi|5729840|ref|NP_006650.1| gamma-tubulin complex component 2 isoform 2 [Homo sapiens]'	NaN	NaN	NaN	5	NaN	NaN	NaN	NaN	0	5	5
756	'>gi|578801453|ref|XP_006711586.1| PREDICTED: tropomyosin alpha-3 chain isoform X9 [Homo sapiens]'	NaN	NaN	NaN	NaN	NaN	5	NaN	NaN	0	5	5
757	'>gi|578835525|ref|XP_006723678.1| PREDICTED: protein-glutamine gamma-glutamyltransferase E isoform X1 [Homo sapiens]'	5	NaN	NaN	NaN	NaN	NaN	NaN	NaN	0	5	5
758	'>gi|6005860|ref|NP_009140.1| 60S ribosomal protein L35 [Homo sapiens]'	NaN	NaN	NaN	NaN	NaN	NaN	5	NaN	0	5	5
759	'>gi|6005942|ref|NP_009057.1| transitional endoplasmic reticulum ATPase [Homo sapiens]'	NaN	NaN	NaN	5	NaN	NaN	NaN	NaN	0	5	5
760	'>gi|609876591|ref|NP_001278340.1| protein SON isoform E [Homo sapiens]'	5	NaN	NaN	NaN	NaN	NaN	NaN	NaN	0	5	5
761	'>gi|62988322|ref|NP_003300.1| testis-specific Y-encoded-like protein 1 [Homo sapiens]'	NaN	NaN	NaN	NaN	5	NaN	NaN	NaN	0	5	5
762	'>gi|662236737|ref|NP_001284529.1| hsp70-binding protein 1 isoform 1 [Homo sapiens]'	NaN	NaN	NaN	NaN	NaN	5	NaN	NaN	0	5	5
763	'>gi|663071059|ref|NP_001284634.1| latrophilin-2 isoform 2 preproprotein [Homo sapiens]'	NaN	NaN	5	NaN	NaN	NaN	NaN	NaN	0	5	5
764	'>gi|663429546|ref|NP_001287699.1| lysophospholipase-like protein 1 isoform c [Homo sapiens]'	NaN	NaN	NaN	NaN	NaN	NaN	5	NaN	0	5	5
765	'>gi|666637991|ref|NP_001288013.1| rho guanine nucleotide exchange factor 12 isoform 3 [Homo sapiens]'	NaN	NaN	5	NaN	NaN	NaN	NaN	NaN	0	5	5
766	'>gi|7656952|ref|NP_055227.1| calcyclin-binding protein isoform 1 [Homo sapiens]'	NaN	NaN	NaN	NaN	NaN	5	NaN	NaN	0	5	5
767	'>gi|7657013|ref|NP_036270.1| protein AATF [Homo sapiens]'	NaN	NaN	NaN	5	NaN	NaN	NaN	NaN	0	5	5
768	'>gi|7661672|ref|NP_056399.1| polymerase delta-interacting protein 2 isoform 1 [Homo sapiens]'	NaN	NaN	NaN	NaN	NaN	5	NaN	NaN	0	5	5
769	'>gi|84875539|ref|NP_001034180.1| ribose-phosphate pyrophosphokinase 2 isoform 1 [Homo sapiens]'	NaN	NaN	NaN	NaN	NaN	5	NaN	NaN	0	5	5
770	'>gi|91718899|ref|NP_002737.2| mitogen-activated protein kinase 3 isoform 1 [Homo sapiens]'	NaN	NaN	NaN	NaN	NaN	5	NaN	NaN	0	5	5
771	'>RRV5'	2	2	3	2	4	4	NaN	1	0	4	18
772	'>gi|203098098|ref|NP_065910.3| protein Shroom3 [Homo sapiens]'	3	4	NaN	4	2	2	2	NaN	0	4	17
773	'>gi|222352151|ref|NP_006187.2| poly(rC)-binding protein 1 [Homo sapiens]'	NaN	NaN	NaN	NaN	4	3	4	2	0	4	13
774	'>gi|34419635|ref|NP_002146.2| heat shock 70 kDa protein 6 [Homo sapiens]'	3	NaN	1	3	4	1	1	NaN	0	4	13
775	'>gi|6912286|ref|NP_036246.1| caspase-14 precursor [Homo sapiens]'	4	NaN	3	2	NaN	NaN	NaN	3	0	4	12
776	'>gi|347446678|ref|NP_001231514.1| putative RNA-binding protein Luc7-like 2 isoform 3 [Homo sapiens]'	NaN	2	NaN	NaN	4	4	NaN	NaN	0	4	10
777	'>gi|115298657|ref|NP_002954.2| protein S100-A7 [Homo sapiens]'	3	NaN	NaN	NaN	NaN	4	NaN	2	0	4	9
778	'>gi|11321607|ref|NP_004228.1| pachytene checkpoint protein 2 homolog isoform 1 [Homo sapiens]'	NaN	NaN	NaN	NaN	4	4	NaN	NaN	0	4	8
779	'>gi|242332527|ref|NP_075561.3| uncharacterized protein C5orf42 [Homo sapiens]'	NaN	3	4	NaN	1	NaN	NaN	NaN	0	4	8
780	'>gi|45387955|ref|NP_991330.1| protein QIL1 precursor [Homo sapiens]'	NaN	NaN	NaN	NaN	NaN	NaN	4	4	0	4	8
781	'>gi|4758788|ref|NP_004542.1| NADH dehydrogenase [ubiquinone] iron-sulfur protein 3, mitochondrial precursor [Homo sapiens]'	NaN	NaN	NaN	NaN	NaN	4	4	NaN	0	4	8
782	'>gi|51173724|ref|NP_004044.3| bystin [Homo sapiens]'	NaN	NaN	NaN	NaN	4	4	NaN	NaN	0	4	8
783	'>gi|530431101|ref|XP_005277007.1| PREDICTED: protein LSM14 homolog A isoform X3 [Homo sapiens]'	NaN	NaN	NaN	NaN	4	3	1	NaN	0	4	8
784	'>gi|5729953|ref|NP_006591.1| nuclear migration protein nudC [Homo sapiens]'	NaN	NaN	NaN	NaN	4	4	NaN	NaN	0	4	8
785	'>gi|662033891|ref|NP_001284482.1| chromodomain-helicase-DNA-binding protein 4 isoform 2 [Homo sapiens]'	NaN	4	4	NaN	NaN	NaN	NaN	NaN	0	4	8
786	'>RVB Gene 3'	NaN	4	NaN	NaN	NaN	2	NaN	1	0	4	7
787	'>gi|108773810|ref|NP_064502.9| leucine--tRNA ligase, cytoplasmic [Homo sapiens]'	NaN	NaN	4	3	NaN	NaN	NaN	NaN	0	4	7
788	'>gi|20143480|ref|NP_003809.1| phosphatidate cytidylyltransferase 2 [Homo sapiens]'	NaN	NaN	NaN	NaN	3	4	NaN	NaN	0	4	7
789	'>gi|24308097|ref|NP_056415.1| monoacylglycerol lipase ABHD12 isoform b [Homo sapiens]'	NaN	NaN	NaN	NaN	4	3	NaN	NaN	0	4	7
790	'>gi|291621647|ref|NP_006311.2| membrane-associated progesterone receptor component 2 [Homo sapiens]'	NaN	NaN	NaN	NaN	NaN	3	4	NaN	0	4	7
791	'>gi|321267511|ref|NP_001189431.1| protein NipSnap homolog 1 isoform 2 [Homo sapiens]'	NaN	NaN	NaN	NaN	NaN	3	4	NaN	0	4	7
792	'''>gi|380848751|ref|NP_001244160.1| putative bifunctional UDP-N-acetylglucosamine transferase and deubiquitinase ALG13 isoform 6 [...'' <Preview truncated at 128 characters>'	NaN	NaN	3	4	NaN	NaN	NaN	NaN	0	4	7
793	'>gi|467094898|ref|NP_001264129.1| protein cornichon homolog 4 isoform 5 [Homo sapiens]'	NaN	NaN	NaN	NaN	NaN	NaN	3	4	0	4	7
794	'>gi|507834128|ref|NP_001002252.2| ADP-ribosylation factor-like protein 6-interacting protein 4 isoform 4 [Homo sapiens]'	4	NaN	2	NaN	NaN	1	NaN	NaN	0	4	7
795	'>gi|50845388|ref|NP_001002858.1| annexin A2 isoform 1 [Homo sapiens]'	2	NaN	1	NaN	NaN	4	NaN	NaN	0	4	7
796	'>gi|51479156|ref|NP_006467.4| ATP synthase subunit g, mitochondrial [Homo sapiens]'	NaN	NaN	NaN	NaN	NaN	NaN	3	4	0	4	7
797	'>gi|530412344|ref|XP_005257481.1| PREDICTED: 28S ribosomal protein S7, mitochondrial isoform X1 [Homo sapiens]'	NaN	NaN	NaN	NaN	NaN	3	4	NaN	0	4	7
798	'>gi|6005757|ref|NP_009123.1| FACT complex subunit SPT16 [Homo sapiens]'	NaN	NaN	4	3	NaN	NaN	NaN	NaN	0	4	7
799	'>gi|78000183|ref|NP_001030168.1| 60S ribosomal protein L14 [Homo sapiens]'	NaN	NaN	NaN	NaN	NaN	4	3	NaN	0	4	7
800	'>gi|14150141|ref|NP_115722.1| programmed cell death protein 2-like [Homo sapiens]'	NaN	NaN	NaN	NaN	4	2	NaN	NaN	0	4	6
801	'>gi|186700623|ref|NP_078994.3| rab-like protein 6 isoform 1 [Homo sapiens]'	NaN	NaN	2	4	NaN	NaN	NaN	NaN	0	4	6
802	'>gi|215983058|ref|NP_115497.4| magnesium transporter protein 1 [Homo sapiens]'	NaN	NaN	NaN	NaN	NaN	4	2	NaN	0	4	6
803	'>gi|254692934|ref|NP_001157108.1| general transcription factor II-I isoform 5 [Homo sapiens]'	NaN	NaN	4	2	NaN	NaN	NaN	NaN	0	4	6
804	'>gi|281182404|ref|NP_060830.2| gamma-taxilin isoform 1 [Homo sapiens]'	1	NaN	NaN	NaN	NaN	4	NaN	1	0	4	6
805	'>gi|38683855|ref|NP_060422.4| pentatricopeptide repeat domain-containing protein 3, mitochondrial precursor [Homo sapiens]'	NaN	NaN	NaN	4	2	NaN	NaN	NaN	0	4	6
806	'>gi|55741709|ref|NP_067062.1| RNA-binding protein 25 [Homo sapiens]'	NaN	NaN	2	4	NaN	NaN	NaN	NaN	0	4	6
807	'>gi|60097902|ref|NP_002007.1| filaggrin [Homo sapiens]'	4	NaN	NaN	NaN	2	NaN	NaN	NaN	0	4	6
808	'>gi|659667952|ref|NP_001281074.1| lupus La protein [Homo sapiens]'	NaN	NaN	NaN	NaN	4	2	NaN	NaN	0	4	6
809	'>gi|74099697|ref|NP_001027565.1| heterogeneous nuclear ribonucleoprotein H2 [Homo sapiens]'	NaN	NaN	NaN	NaN	4	2	NaN	NaN	0	4	6
810	'>gi|7706495|ref|NP_057390.1| dnaJ homolog subfamily B member 11 precursor [Homo sapiens]'	NaN	NaN	NaN	NaN	2	4	NaN	NaN	0	4	6
811	'>gi|85068512|ref|NP_599151.2| RISC-loading complex subunit TARBP2 isoform b [Homo sapiens]'	NaN	NaN	NaN	NaN	2	4	NaN	NaN	0	4	6
812	'>gi|8922701|ref|NP_060708.1| acylglycerol kinase, mitochondrial precursor [Homo sapiens]'	NaN	NaN	NaN	NaN	2	4	NaN	NaN	0	4	6
813	'>gi|11024700|ref|NP_036590.1| mitochondrial import inner membrane translocase subunit Tim13 [Homo sapiens]'	NaN	NaN	NaN	NaN	NaN	NaN	4	1	0	4	5
814	'>gi|11141889|ref|NP_068590.1| protein salvador homolog 1 [Homo sapiens]'	NaN	NaN	NaN	NaN	1	4	NaN	NaN	0	4	5
815	'>gi|120587019|ref|NP_055160.2| zinc finger protein 318 [Homo sapiens]'	NaN	4	1	NaN	NaN	NaN	NaN	NaN	0	4	5
816	'>gi|21361144|ref|NP_002795.2| 26S protease regulatory subunit 6A [Homo sapiens]'	NaN	NaN	NaN	NaN	4	1	NaN	NaN	0	4	5
817	'>gi|27734775|ref|NP_775969.1| protein FAM133A [Homo sapiens]'	4	1	NaN	NaN	NaN	NaN	NaN	NaN	0	4	5
818	'>gi|33946327|ref|NP_005076.3| nuclear pore complex protein Nup214 [Homo sapiens]'	NaN	1	4	NaN	NaN	NaN	NaN	NaN	0	4	5
819	'>gi|4758774|ref|NP_004539.1| NADH dehydrogenase [ubiquinone] 1 beta subcomplex subunit 10 [Homo sapiens]'	NaN	NaN	NaN	NaN	NaN	1	4	NaN	0	4	5
820	'>gi|4826998|ref|NP_005057.1| splicing factor, proline- and glutamine-rich [Homo sapiens]'	NaN	NaN	1	4	NaN	NaN	NaN	NaN	0	4	5
821	'>gi|568384757|ref|NP_001275499.1| transmembrane protein 9 isoform b precursor [Homo sapiens]'	NaN	NaN	NaN	NaN	NaN	4	1	NaN	0	4	5
822	'>gi|110347431|ref|NP_001036009.1| latent-transforming growth factor beta-binding protein 4 isoform a precursor [Homo sapiens]'	NaN	NaN	4	NaN	NaN	NaN	NaN	NaN	0	4	4
823	'>gi|116268105|ref|NP_689565.2| protein FAM210A [Homo sapiens]'	NaN	NaN	NaN	NaN	NaN	NaN	4	NaN	0	4	4
824	'>gi|11641243|ref|NP_071736.1| peptide deformylase, mitochondrial precursor [Homo sapiens]'	NaN	NaN	NaN	NaN	NaN	NaN	4	NaN	0	4	4
825	'>gi|116812591|ref|NP_008964.3| protein RER1 [Homo sapiens]'	NaN	NaN	NaN	NaN	NaN	NaN	4	NaN	0	4	4
826	'>gi|117938762|ref|NP_001070956.1| protein GNAS isoform f [Homo sapiens]'	NaN	NaN	NaN	NaN	4	NaN	NaN	NaN	0	4	4
827	'>gi|118600961|ref|NP_065076.2| ral GTPase-activating protein subunit alpha-2 [Homo sapiens]'	NaN	NaN	NaN	4	NaN	NaN	NaN	NaN	0	4	4
828	'>gi|12056971|ref|NP_073153.1| anaphase-promoting complex subunit 1 [Homo sapiens]'	NaN	NaN	4	NaN	NaN	NaN	NaN	NaN	0	4	4
829	'>gi|12232385|ref|NP_073567.1| COP9 signalosome complex subunit 7b isoform b [Homo sapiens]'	NaN	NaN	NaN	NaN	NaN	4	NaN	NaN	0	4	4
830	'>gi|13129016|ref|NP_076955.1| DET1- and DDB1-associated protein 1 [Homo sapiens]'	NaN	NaN	NaN	NaN	NaN	NaN	4	NaN	0	4	4
831	'>gi|134152667|ref|NP_060224.3| UHRF1-binding protein 1 [Homo sapiens]'	NaN	NaN	4	NaN	NaN	NaN	NaN	NaN	0	4	4
832	'>gi|14028877|ref|NP_071942.1| 28S ribosomal protein S25, mitochondrial [Homo sapiens]'	NaN	NaN	NaN	NaN	NaN	NaN	4	NaN	0	4	4
833	'>gi|14150017|ref|NP_115649.1| transmembrane protein 126A isoform 1 [Homo sapiens]'	NaN	NaN	NaN	NaN	NaN	NaN	4	NaN	0	4	4
834	'>gi|145301607|ref|NP_001077422.1| thyroid adenoma-associated protein isoform a [Homo sapiens]'	NaN	NaN	4	NaN	NaN	NaN	NaN	NaN	0	4	4
835	'>gi|148224884|ref|NP_783859.1| phosphatidylglycerophosphatase and protein-tyrosine phosphatase 1 isoform 1 [Homo sapiens]'	NaN	NaN	NaN	NaN	NaN	NaN	4	NaN	0	4	4
836	'>gi|148491106|ref|NP_001091873.1| zinc finger and BTB domain-containing protein 21 isoform S [Homo sapiens]'	NaN	NaN	4	NaN	NaN	NaN	NaN	NaN	0	4	4
837	'>gi|148612818|ref|NP_001091982.1| cGMP-dependent protein kinase 1 isoform 1 [Homo sapiens]'	NaN	4	NaN	NaN	NaN	NaN	NaN	NaN	0	4	4
838	'>gi|14861834|ref|NP_149061.1| cat eye syndrome critical region protein 5 isoform 2 precursor [Homo sapiens]'	NaN	NaN	NaN	NaN	NaN	4	NaN	NaN	0	4	4
839	'>gi|149999380|ref|NP_071934.3| inverted formin-2 isoform 1 [Homo sapiens]'	NaN	NaN	4	NaN	NaN	NaN	NaN	NaN	0	4	4
840	'>gi|151101459|ref|NP_055746.3| serine/threonine-protein phosphatase 6 regulatory subunit 1 [Homo sapiens]'	NaN	NaN	4	NaN	NaN	NaN	NaN	NaN	0	4	4
841	'>gi|154759421|ref|NP_001527.3| protein arginine N-methyltransferase 1 isoform 1 [Homo sapiens]'	NaN	NaN	NaN	NaN	NaN	4	NaN	NaN	0	4	4
842	'>gi|156142178|ref|NP_054886.2| thyroid transcription factor 1-associated protein 26 [Homo sapiens]'	NaN	NaN	NaN	NaN	NaN	4	NaN	NaN	0	4	4
843	'>gi|163792194|ref|NP_112196.3| TRMT1-like protein isoform 1 [Homo sapiens]'	NaN	NaN	NaN	4	NaN	NaN	NaN	NaN	0	4	4
844	'>gi|16445419|ref|NP_005689.2| secretory carrier-associated membrane protein 3 isoform 1 [Homo sapiens]'	NaN	NaN	NaN	NaN	NaN	4	NaN	NaN	0	4	4
845	'>gi|167614485|ref|NP_006102.2| 3-ketoacyl-CoA thiolase, mitochondrial [Homo sapiens]'	NaN	NaN	NaN	NaN	NaN	4	NaN	NaN	0	4	4
846	'>gi|169881273|ref|NP_002628.2| phosphorylase b kinase regulatory subunit alpha, skeletal muscle isoform isoform 1 [Homo sapiens]'	NaN	NaN	4	NaN	NaN	NaN	NaN	NaN	0	4	4
847	'>gi|170932494|ref|NP_003560.2| syntaxin-7 [Homo sapiens]'	NaN	NaN	NaN	4	NaN	NaN	NaN	NaN	0	4	4
848	'>gi|187281616|ref|NP_077718.3| NADH dehydrogenase [ubiquinone] iron-sulfur protein 7, mitochondrial [Homo sapiens]'	NaN	NaN	NaN	NaN	NaN	NaN	4	NaN	0	4	4
849	'>gi|18765756|ref|NP_569122.1| dual specificity tyrosine-phosphorylation-regulated kinase 1A isoform 5 [Homo sapiens]'	NaN	NaN	NaN	NaN	4	NaN	NaN	NaN	0	4	4
850	'>gi|190194365|ref|NP_060579.3| poly(A) RNA polymerase, mitochondrial precursor [Homo sapiens]'	NaN	NaN	NaN	NaN	4	NaN	NaN	NaN	0	4	4
851	'>gi|193211480|ref|NP_056175.3| superkiller viralicidic activity 2-like 2 [Homo sapiens]'	NaN	NaN	NaN	4	NaN	NaN	NaN	NaN	0	4	4
852	'>gi|194578921|ref|NP_001123999.1| C-Jun-amino-terminal kinase-interacting protein 4 isoform 2 [Homo sapiens]'	NaN	NaN	4	NaN	NaN	NaN	NaN	NaN	0	4	4
853	'>gi|19557691|ref|NP_149351.1| surfeit locus protein 4 isoform 1 [Homo sapiens]'	NaN	NaN	NaN	NaN	NaN	NaN	4	NaN	0	4	4
854	'>gi|198041777|ref|NP_001128251.1| importin-11 isoform 1 [Homo sapiens]'	NaN	NaN	NaN	4	NaN	NaN	NaN	NaN	0	4	4
855	'>gi|20070125|ref|NP_000909.2| protein disulfide-isomerase precursor [Homo sapiens]'	NaN	NaN	NaN	NaN	4	NaN	NaN	NaN	0	4	4
856	'>gi|207029415|ref|NP_001128727.1| histone-binding protein RBBP4 isoform b [Homo sapiens]'	NaN	NaN	NaN	NaN	4	NaN	NaN	NaN	0	4	4
857	'>gi|208022632|ref|NP_001129069.1| girdin isoform 1 [Homo sapiens]'	NaN	NaN	4	NaN	NaN	NaN	NaN	NaN	0	4	4
858	'>gi|209862765|ref|NP_001129471.1| iporin [Homo sapiens]'	NaN	NaN	4	NaN	NaN	NaN	NaN	NaN	0	4	4
859	'>gi|209969838|ref|NP_001129668.1| transportin-2 isoform 1 [Homo sapiens]'	NaN	NaN	NaN	4	NaN	NaN	NaN	NaN	0	4	4
860	'>gi|21359965|ref|NP_110409.2| cleft lip and palate transmembrane protein 1-like protein [Homo sapiens]'	NaN	NaN	NaN	NaN	4	NaN	NaN	NaN	0	4	4
861	'>gi|21361368|ref|NP_002851.2| delta-1-pyrroline-5-carboxylate synthase isoform 1 [Homo sapiens]'	NaN	NaN	NaN	4	NaN	NaN	NaN	NaN	0	4	4
862	'>gi|214010212|ref|NP_001135753.1| coatomer subunit delta isoform 2 [Homo sapiens]'	NaN	NaN	NaN	NaN	4	NaN	NaN	NaN	0	4	4
863	'>gi|214830079|ref|NP_001135766.1| spartin [Homo sapiens]'	NaN	NaN	NaN	4	NaN	NaN	NaN	NaN	0	4	4
864	'>gi|21536320|ref|NP_653333.1| heterogeneous nuclear ribonucleoprotein U-like protein 1 isoform d [Homo sapiens]'	NaN	NaN	NaN	4	NaN	NaN	NaN	NaN	0	4	4
865	'>gi|217035105|ref|NP_060668.2| dnaJ homolog subfamily C member 11 [Homo sapiens]'	NaN	NaN	NaN	NaN	4	NaN	NaN	NaN	0	4	4
866	'>gi|221316622|ref|NP_001138242.1| dystonin isoform 3 [Homo sapiens]'	NaN	4	NaN	NaN	NaN	NaN	NaN	NaN	0	4	4
867	'>gi|224493847|ref|NP_001139013.1| T-complex protein 11-like protein 1 [Homo sapiens]'	NaN	NaN	NaN	NaN	4	NaN	NaN	NaN	0	4	4
868	'>gi|224589127|ref|NP_060596.2| transmembrane protein 33 [Homo sapiens]'	NaN	NaN	NaN	NaN	NaN	NaN	4	NaN	0	4	4
869	'>gi|224831257|ref|NP_055467.3| importin-13 [Homo sapiens]'	NaN	NaN	NaN	4	NaN	NaN	NaN	NaN	0	4	4
870	'>gi|237649015|ref|NP_006815.2| probable rRNA-processing protein EBP2 isoform 2 [Homo sapiens]'	NaN	NaN	NaN	NaN	NaN	4	NaN	NaN	0	4	4
871	'>gi|237820620|ref|NP_113673.3| glutamate-rich WD repeat-containing protein 1 [Homo sapiens]'	NaN	NaN	NaN	NaN	4	NaN	NaN	NaN	0	4	4
872	'>gi|239735519|ref|NP_002963.2| myotubularin-related protein 5 [Homo sapiens]'	NaN	NaN	4	NaN	NaN	NaN	NaN	NaN	0	4	4
873	'>gi|24307961|ref|NP_055472.1| TELO2-interacting protein 1 homolog [Homo sapiens]'	NaN	NaN	NaN	4	NaN	NaN	NaN	NaN	0	4	4
874	'>gi|254553334|ref|NP_001156956.1| DDB1- and CUL4-associated factor 11 isoform 1 [Homo sapiens]'	NaN	NaN	NaN	NaN	4	NaN	NaN	NaN	0	4	4
875	'>gi|26080431|ref|NP_079133.3| ATPase family AAA domain-containing protein 5 [Homo sapiens]'	NaN	NaN	4	NaN	NaN	NaN	NaN	NaN	0	4	4
876	'>gi|266453278|ref|NP_001161093.1| ataxin-10 isoform 2 [Homo sapiens]'	NaN	NaN	NaN	NaN	4	NaN	NaN	NaN	0	4	4
877	'>gi|27477136|ref|NP_064504.2| zinc finger CCCH-type antiviral protein 1 isoform 1 [Homo sapiens]'	NaN	NaN	NaN	4	NaN	NaN	NaN	NaN	0	4	4
878	'>gi|304555614|ref|NP_689956.2| BRCA1-associated ATM activator 1 [Homo sapiens]'	NaN	NaN	NaN	4	NaN	NaN	NaN	NaN	0	4	4
879	'>gi|30578418|ref|NP_849189.1| sideroflexin-2 [Homo sapiens]'	NaN	NaN	NaN	NaN	NaN	4	NaN	NaN	0	4	4
880	'>gi|315434216|ref|NP_001186780.1| 28S ribosomal protein S29, mitochondrial isoform 3 [Homo sapiens]'	NaN	NaN	NaN	NaN	NaN	4	NaN	NaN	0	4	4
881	'>gi|31563534|ref|NP_852136.1| replication factor C subunit 2 isoform 1 [Homo sapiens]'	NaN	NaN	NaN	NaN	NaN	4	NaN	NaN	0	4	4
882	'''>gi|32307148|ref|NP_858058.1| UDP-N-acetylglucosamine--peptide N-acetylglucosaminyltransferase 110 kDa subunit isoform 1 [Homo s...'' <Preview truncated at 128 characters>'	NaN	NaN	NaN	4	NaN	NaN	NaN	NaN	0	4	4
883	'>gi|327478416|ref|NP_001192184.1| occludin isoform b precursor [Homo sapiens]'	NaN	NaN	NaN	NaN	4	NaN	NaN	NaN	0	4	4
884	'>gi|371874367|ref|NP_001243112.1| ankyrin repeat domain-containing protein 11 [Homo sapiens]'	NaN	4	NaN	NaN	NaN	NaN	NaN	NaN	0	4	4
885	'>gi|374088036|ref|NP_001243351.1| glycerol-3-phosphate acyltransferase 3 [Homo sapiens]'	NaN	NaN	NaN	NaN	NaN	4	NaN	NaN	0	4	4
886	'>gi|375151597|ref|NP_001243509.1| 60S ribosomal protein L10 isoform c [Homo sapiens]'	NaN	NaN	NaN	NaN	NaN	4	NaN	NaN	0	4	4
887	'>gi|38027914|ref|NP_937832.1| COP9 signalosome complex subunit 8 isoform 2 [Homo sapiens]'	NaN	NaN	NaN	NaN	NaN	NaN	4	NaN	0	4	4
888	'>gi|387849337|ref|NP_001248755.1| AP-3 complex subunit delta-1 isoform 3 [Homo sapiens]'	NaN	NaN	4	NaN	NaN	NaN	NaN	NaN	0	4	4
889	'>gi|388556516|ref|NP_001253974.1| proteasome activator complex subunit 3 isoform 3 [Homo sapiens]'	NaN	NaN	NaN	NaN	NaN	NaN	4	NaN	0	4	4
890	'>gi|390608669|ref|NP_001254629.1| prohibitin-2 isoform 3 [Homo sapiens]'	NaN	NaN	NaN	NaN	NaN	4	NaN	NaN	0	4	4
891	'>gi|40789249|ref|NP_060592.2| aspartate--tRNA ligase, mitochondrial [Homo sapiens]'	NaN	NaN	NaN	NaN	4	NaN	NaN	NaN	0	4	4
892	'>gi|40807357|ref|NP_005085.2| long-chain fatty acid transport protein 4 [Homo sapiens]'	NaN	NaN	NaN	NaN	4	NaN	NaN	NaN	0	4	4
893	'>gi|408684407|ref|NP_060395.5| DENN domain-containing protein 4C [Homo sapiens]'	NaN	NaN	4	NaN	NaN	NaN	NaN	NaN	0	4	4
894	'>gi|422398896|ref|NP_001258717.1| cytoplasmic dynein 1 intermediate chain 2 isoform 3 [Homo sapiens]'	NaN	NaN	NaN	4	NaN	NaN	NaN	NaN	0	4	4
895	'>gi|42476022|ref|NP_060205.3| tetratricopeptide repeat protein 27 isoform 1 [Homo sapiens]'	NaN	NaN	NaN	4	NaN	NaN	NaN	NaN	0	4	4
896	'>gi|42734325|ref|NP_055860.1| wings apart-like protein homolog [Homo sapiens]'	NaN	NaN	4	NaN	NaN	NaN	NaN	NaN	0	4	4
897	'>gi|444299651|ref|NP_653091.3| protein CASC5 isoform 2 [Homo sapiens]'	NaN	NaN	4	NaN	NaN	NaN	NaN	NaN	0	4	4
898	'>gi|4502003|ref|NP_001612.1| aryl hydrocarbon receptor precursor [Homo sapiens]'	NaN	NaN	NaN	4	NaN	NaN	NaN	NaN	0	4	4
899	'>gi|4502861|ref|NP_001275.1| AP-3 complex subunit sigma-1 [Homo sapiens]'	NaN	NaN	NaN	NaN	NaN	NaN	4	NaN	0	4	4
900	'>gi|4503095|ref|NP_001886.1| casein kinase II subunit alpha isoform a [Homo sapiens]'	NaN	NaN	NaN	NaN	NaN	4	NaN	NaN	0	4	4
901	'>gi|4503607|ref|NP_000117.1| electron transfer flavoprotein subunit alpha, mitochondrial isoform a [Homo sapiens]'	NaN	NaN	NaN	NaN	NaN	4	NaN	NaN	0	4	4
902	'>gi|4504897|ref|NP_002257.1| importin subunit alpha-1 [Homo sapiens]'	NaN	NaN	NaN	NaN	4	NaN	NaN	NaN	0	4	4
903	'>gi|4505785|ref|NP_000285.1| phosphorylase b kinase gamma catalytic chain, liver/testis isoform isoform 1 [Homo sapiens]'	NaN	NaN	NaN	NaN	NaN	4	NaN	NaN	0	4	4
904	'>gi|4506007|ref|NP_002701.1| serine/threonine-protein phosphatase PP1-gamma catalytic subunit isoform 1 [Homo sapiens]'	NaN	NaN	NaN	NaN	NaN	4	NaN	NaN	0	4	4
905	'>gi|4506055|ref|NP_002721.1| cAMP-dependent protein kinase catalytic subunit alpha isoform 1 [Homo sapiens]'	NaN	NaN	NaN	NaN	NaN	4	NaN	NaN	0	4	4
906	'>gi|4506701|ref|NP_001016.1| 40S ribosomal protein S23 [Homo sapiens]'	NaN	NaN	NaN	NaN	NaN	NaN	4	NaN	0	4	4
907	'>gi|4507261|ref|NP_003145.1| statherin isoform a precursor [Homo sapiens]'	NaN	4	NaN	NaN	NaN	NaN	NaN	NaN	0	4	4
908	'>gi|454544715|ref|NP_001263626.1| cellular tumor antigen p53 isoform j [Homo sapiens]'	NaN	NaN	NaN	NaN	4	NaN	NaN	NaN	0	4	4
909	'>gi|4557663|ref|NP_001542.1| immunoglobulin-binding protein 1 [Homo sapiens]'	NaN	NaN	NaN	NaN	NaN	4	NaN	NaN	0	4	4
910	'''>gi|4758768|ref|NP_004535.1| NADH dehydrogenase [ubiquinone] 1 alpha subcomplex subunit 10, mitochondrial precursor [Homo sapien...'' <Preview truncated at 128 characters>'	NaN	NaN	NaN	NaN	NaN	4	NaN	NaN	0	4	4
911	'>gi|4759306|ref|NP_004655.1| protein lin-7 homolog A [Homo sapiens]'	NaN	NaN	NaN	NaN	NaN	NaN	4	NaN	0	4	4
912	'>gi|47717104|ref|NP_057025.2| V-type proton ATPase subunit H isoform 1 [Homo sapiens]'	NaN	NaN	NaN	NaN	4	NaN	NaN	NaN	0	4	4
913	'>gi|4826686|ref|NP_004930.1| ATP-dependent RNA helicase DDX1 [Homo sapiens]'	NaN	NaN	NaN	4	NaN	NaN	NaN	NaN	0	4	4
914	'>gi|4885105|ref|NP_005432.1| chromatin assembly factor 1 subunit B [Homo sapiens]'	NaN	NaN	NaN	NaN	4	NaN	NaN	NaN	0	4	4
915	'>gi|51243032|ref|NP_001003712.1| oxysterol-binding protein-related protein 8 isoform b [Homo sapiens]'	NaN	NaN	NaN	4	NaN	NaN	NaN	NaN	0	4	4
916	'>gi|51339291|ref|NP_689916.2| sterile alpha motif domain-containing protein 9-like [Homo sapiens]'	NaN	NaN	4	NaN	NaN	NaN	NaN	NaN	0	4	4
917	'>gi|52632379|ref|NP_001005332.1| melanoma-associated antigen D1 isoform b [Homo sapiens]'	NaN	NaN	NaN	4	NaN	NaN	NaN	NaN	0	4	4
918	'>gi|530391676|ref|XP_005252320.1| PREDICTED: centrosomal protein of 78 kDa isoform X1 [Homo sapiens]'	NaN	NaN	NaN	4	NaN	NaN	NaN	NaN	0	4	4
919	'>gi|530406610|ref|XP_005254804.1| PREDICTED: probable E3 ubiquitin-protein ligase HERC1 isoform X6 [Homo sapiens]'	4	NaN	NaN	NaN	NaN	NaN	NaN	NaN	0	4	4
920	'>gi|530417050|ref|XP_005259216.1| PREDICTED: zinc finger protein 574 isoform X1 [Homo sapiens]'	NaN	NaN	NaN	4	NaN	NaN	NaN	NaN	0	4	4
921	'>gi|54792138|ref|NP_055692.2| probable helicase with zinc finger domain [Homo sapiens]'	NaN	NaN	4	NaN	NaN	NaN	NaN	NaN	0	4	4
922	'>gi|557636736|ref|NP_001273554.1| RNA-binding protein with serine-rich domain 1 isoform a [Homo sapiens]'	4	NaN	NaN	NaN	NaN	NaN	NaN	NaN	0	4	4
923	'>gi|56550081|ref|NP_001007794.1| mitotic checkpoint protein BUB3 isoform b [Homo sapiens]'	NaN	NaN	NaN	NaN	NaN	4	NaN	NaN	0	4	4
924	'>gi|56699473|ref|NP_006289.2| zinc finger protein with KRAB and SCAN domains 8 isoform 1 [Homo sapiens]'	NaN	NaN	NaN	4	NaN	NaN	NaN	NaN	0	4	4
925	'>gi|56788364|ref|NP_065194.2| gamma-tubulin complex component 6 [Homo sapiens]'	NaN	NaN	4	NaN	NaN	NaN	NaN	NaN	0	4	4
926	'>gi|568214361|ref|NP_001274739.1| cytoplasmic FMR1-interacting protein 1 isoform a [Homo sapiens]'	NaN	NaN	4	NaN	NaN	NaN	NaN	NaN	0	4	4
927	'>gi|5729850|ref|NP_006487.1| guanine nucleotide-binding protein G(k) subunit alpha [Homo sapiens]'	NaN	NaN	NaN	NaN	NaN	4	NaN	NaN	0	4	4
928	'>gi|578826056|ref|XP_005268040.2| PREDICTED: sal-like protein 2 isoform X1 [Homo sapiens]'	NaN	NaN	4	NaN	NaN	NaN	NaN	NaN	0	4	4
929	'>gi|578836350|ref|XP_006723989.1| PREDICTED: cystathionine beta-synthase-like [Homo sapiens]'	NaN	NaN	NaN	NaN	4	NaN	NaN	NaN	0	4	4
930	'>gi|578839118|ref|XP_006724959.1| PREDICTED: 39S ribosomal protein L23, mitochondrial-like [Homo sapiens]'	NaN	NaN	NaN	NaN	NaN	NaN	4	NaN	0	4	4
931	'>gi|584277103|ref|NP_001276865.1| receptor tyrosine-protein kinase erbB-2 isoform c [Homo sapiens]'	NaN	NaN	4	NaN	NaN	NaN	NaN	NaN	0	4	4
932	'>gi|594952027|ref|NP_001277486.1| adiponectin receptor protein 1 [Homo sapiens]'	NaN	NaN	NaN	NaN	NaN	4	NaN	NaN	0	4	4
933	'>gi|614458217|ref|NP_997244.4| FRAS1-related extracellular matrix protein 2 precursor [Homo sapiens]'	NaN	4	NaN	NaN	NaN	NaN	NaN	NaN	0	4	4
934	'>gi|61676089|ref|NP_001010872.1| protein FAM83B [Homo sapiens]'	NaN	NaN	NaN	4	NaN	NaN	NaN	NaN	0	4	4
935	'''>gi|6681764|ref|NP_004993.1| NADH dehydrogenase [ubiquinone] 1 alpha subcomplex subunit 9, mitochondrial precursor [Homo sapiens...'' <Preview truncated at 128 characters>'	NaN	NaN	NaN	NaN	NaN	4	NaN	NaN	0	4	4
936	'>gi|71274148|ref|NP_001025055.1| pleckstrin homology domain-containing family G member 1 [Homo sapiens]'	NaN	NaN	4	NaN	NaN	NaN	NaN	NaN	0	4	4
937	'>gi|71483646|ref|NP_001025067.1| WD repeat domain phosphoinositide-interacting protein 4 isoform 2 [Homo sapiens]'	NaN	NaN	NaN	NaN	NaN	4	NaN	NaN	0	4	4
938	'>gi|7662092|ref|NP_055532.1| zinc finger protein 536 [Homo sapiens]'	NaN	NaN	4	NaN	NaN	NaN	NaN	NaN	0	4	4
939	'>gi|7705626|ref|NP_057149.1| 28S ribosomal protein S16, mitochondrial [Homo sapiens]'	NaN	NaN	NaN	NaN	NaN	NaN	4	NaN	0	4	4
940	'>gi|7706200|ref|NP_057731.1| protein THEM6 precursor [Homo sapiens]'	NaN	NaN	NaN	NaN	NaN	NaN	4	NaN	0	4	4
941	'>gi|7706351|ref|NP_057161.1| peptidyl-tRNA hydrolase 2, mitochondrial precursor [Homo sapiens]'	NaN	NaN	NaN	NaN	NaN	NaN	4	NaN	0	4	4
942	'>gi|82830426|ref|NP_006737.2| sex comb on midleg-like protein 1 isoform b [Homo sapiens]'	NaN	NaN	NaN	NaN	NaN	4	NaN	NaN	0	4	4
943	'>gi|83267879|ref|NP_003898.2| translation initiation factor eIF-2B subunit epsilon [Homo sapiens]'	NaN	NaN	NaN	4	NaN	NaN	NaN	NaN	0	4	4
944	'>gi|8923219|ref|NP_060192.1| tRNA (guanine(26)-N(2))-dimethyltransferase isoform 1 [Homo sapiens]'	NaN	NaN	NaN	4	NaN	NaN	NaN	NaN	0	4	4
945	'>gi|42822864|ref|NP_976322.1| ribonuclease inhibitor [Homo sapiens]'	3	2	3	3	1	1	1	NaN	0	3	14
946	'>gi|27777657|ref|NP_776249.1| serpin A12 precursor [Homo sapiens]'	1	1	1	2	1	1	2	3	0	3	12
947	'>gi|155722983|ref|NP_057376.2| heat shock protein 75 kDa, mitochondrial isoform 1 precursor [Homo sapiens]'	1	1	1	3	2	1	NaN	NaN	0	3	9
948	'>gi|4885165|ref|NP_005204.1| cystatin-A [Homo sapiens]'	3	NaN	2	2	NaN	NaN	1	NaN	0	3	8
949	'>gi|395132436|ref|NP_001257419.1| 60S ribosomal protein L18 isoform 2 [Homo sapiens]'	3	NaN	NaN	NaN	NaN	1	3	NaN	0	3	7
950	'>gi|126012573|ref|NP_004516.2| low-density lipoprotein receptor-related protein 2 precursor [Homo sapiens]'	3	NaN	3	NaN	NaN	NaN	NaN	NaN	0	3	6
951	'>gi|146134388|ref|NP_062535.2| YLP motif-containing protein 1 [Homo sapiens]'	NaN	3	3	NaN	NaN	NaN	NaN	NaN	0	3	6
952	'>gi|195539395|ref|NP_002797.3| 26S protease regulatory subunit 10B [Homo sapiens]'	NaN	NaN	NaN	NaN	3	3	NaN	NaN	0	3	6
953	'>gi|4507951|ref|NP_003396.1| 14-3-3 protein eta [Homo sapiens]'	NaN	NaN	NaN	NaN	NaN	3	3	NaN	0	3	6
954	'>gi|4885545|ref|NP_005382.1| pyruvate dehydrogenase kinase, isozyme 3 isoform 2 precursor [Homo sapiens]'	NaN	NaN	NaN	NaN	3	3	NaN	NaN	0	3	6
955	'>gi|13124773|ref|NP_057542.2| protein FAM203A [Homo sapiens]'	NaN	NaN	NaN	NaN	3	2	NaN	NaN	0	3	5
956	'>gi|13676857|ref|NP_068814.2| heat shock-related 70 kDa protein 2 [Homo sapiens]'	NaN	NaN	NaN	2	3	NaN	NaN	NaN	0	3	5
957	'>gi|14277700|ref|NP_001007.2| 40S ribosomal protein S12 [Homo sapiens]'	NaN	NaN	NaN	NaN	NaN	NaN	3	2	0	3	5
958	'>gi|21071001|ref|NP_001135.3| E3 ubiquitin-protein ligase AMFR [Homo sapiens]'	NaN	NaN	NaN	3	2	NaN	NaN	NaN	0	3	5
959	'>gi|215490096|ref|NP_001135920.1| protein spinster homolog 1 isoform 1 [Homo sapiens]'	NaN	NaN	NaN	1	1	3	NaN	NaN	0	3	5
960	'>gi|23308697|ref|NP_003130.2| signal recognition particle receptor subunit alpha isoform 1 [Homo sapiens]'	NaN	NaN	NaN	2	3	NaN	NaN	NaN	0	3	5
961	'>gi|25777615|ref|NP_002802.2| 26S proteasome non-ATPase regulatory subunit 7 [Homo sapiens]'	NaN	NaN	NaN	NaN	3	2	NaN	NaN	0	3	5
962	'>gi|297374821|ref|NP_001172026.1| insulin preproprotein [Homo sapiens]'	1	NaN	NaN	NaN	NaN	NaN	1	3	0	3	5
963	'>gi|306482646|ref|NP_001182356.1| serine/arginine-rich splicing factor 2 [Homo sapiens]'	3	NaN	NaN	NaN	NaN	2	NaN	NaN	0	3	5
964	'>gi|313569770|ref|NP_001186270.1| 60S ribosomal protein L17 isoform a [Homo sapiens]'	NaN	NaN	NaN	NaN	NaN	2	3	NaN	0	3	5
965	'>gi|33239445|ref|NP_003742.2| eukaryotic translation initiation factor 3 subunit B [Homo sapiens]'	NaN	NaN	2	3	NaN	NaN	NaN	NaN	0	3	5
966	'>gi|392513662|ref|NP_001254738.1| interleukin enhancer-binding factor 2 isoform 2 [Homo sapiens]'	NaN	NaN	NaN	NaN	2	3	NaN	NaN	0	3	5
967	'>gi|4503313|ref|NP_003638.1| diacylglycerol kinase epsilon [Homo sapiens]'	NaN	NaN	NaN	3	2	NaN	NaN	NaN	0	3	5
968	'>gi|4504483|ref|NP_000185.1| hypoxanthine-guanine phosphoribosyltransferase [Homo sapiens]'	NaN	NaN	NaN	NaN	NaN	2	3	NaN	0	3	5
969	'>gi|4505211|ref|NP_002419.1| matrix metalloproteinase-15 preproprotein [Homo sapiens]'	NaN	NaN	NaN	2	3	NaN	NaN	NaN	0	3	5
970	'>gi|4557395|ref|NP_000058.1| carbonic anhydrase 2 isoform 1 [Homo sapiens]'	NaN	NaN	NaN	NaN	3	2	NaN	NaN	0	3	5
971	'>gi|4758302|ref|NP_004441.1| enhancer of rudimentary homolog [Homo sapiens]'	NaN	NaN	NaN	NaN	NaN	NaN	2	3	0	3	5
972	'>gi|49472822|ref|NP_003746.2| eukaryotic translation initiation factor 3 subunit G [Homo sapiens]'	NaN	NaN	NaN	NaN	2	3	NaN	NaN	0	3	5
973	'>gi|530382330|ref|XP_005249324.1| PREDICTED: elongation of very long chain fatty acids protein 5 isoform X2 [Homo sapiens]'	NaN	NaN	NaN	NaN	NaN	2	3	NaN	0	3	5
974	'>gi|5454052|ref|NP_006133.1| 14-3-3 protein sigma [Homo sapiens]'	NaN	NaN	NaN	NaN	NaN	2	3	NaN	0	3	5
975	'>gi|5803165|ref|NP_006799.1| protein transport protein Sec61 subunit beta [Homo sapiens]'	NaN	NaN	NaN	NaN	NaN	NaN	3	2	0	3	5
976	'>gi|6678271|ref|NP_031401.1| TAR DNA-binding protein 43 [Homo sapiens]'	NaN	NaN	NaN	NaN	2	3	NaN	NaN	0	3	5
977	'>gi|11345462|ref|NP_068747.1| signal peptidase complex subunit 3 [Homo sapiens]'	NaN	NaN	NaN	NaN	NaN	1	3	NaN	0	3	4
978	'>gi|11464969|ref|NP_009188.1| paraneoplastic antigen Ma2 [Homo sapiens]'	NaN	NaN	NaN	NaN	1	3	NaN	NaN	0	3	4
979	'>gi|122937500|ref|NP_001074002.1| protein unc-119 homolog B [Homo sapiens]'	NaN	NaN	NaN	1	NaN	3	NaN	NaN	0	3	4
980	'>gi|13236559|ref|NP_077295.1| multiple myeloma tumor-associated protein 2 [Homo sapiens]'	NaN	NaN	NaN	NaN	NaN	3	1	NaN	0	3	4
981	'>gi|145701015|ref|NP_001077425.1| zinc finger protein 655 isoform f [Homo sapiens]'	NaN	NaN	NaN	3	1	NaN	NaN	NaN	0	3	4
982	'>gi|148727351|ref|NP_958861.2| COBW domain-containing protein 3 isoform 1 [Homo sapiens]'	NaN	NaN	NaN	NaN	1	3	NaN	NaN	0	3	4
983	'>gi|156713442|ref|NP_001096137.1| proteasome subunit alpha type-4 isoform 1 [Homo sapiens]'	NaN	NaN	NaN	NaN	NaN	3	1	NaN	0	3	4
984	'>gi|17158023|ref|NP_478070.1| protein FAM207A [Homo sapiens]'	NaN	NaN	NaN	NaN	NaN	3	1	NaN	0	3	4
985	'>gi|215490089|ref|NP_005861.2| histone deacetylase complex subunit SAP18 [Homo sapiens]'	NaN	NaN	NaN	NaN	NaN	1	3	NaN	0	3	4
986	'>gi|268830752|ref|NP_001161339.1| ATP synthase subunit s-like protein isoform 1 [Homo sapiens]'	NaN	NaN	NaN	NaN	NaN	3	1	NaN	0	3	4
987	'>gi|298919181|ref|NP_001177369.1| nuclear receptor corepressor 1 isoform 3 [Homo sapiens]'	NaN	3	1	NaN	NaN	NaN	NaN	NaN	0	3	4
988	'>gi|30089999|ref|NP_829888.1| actin-like protein 6A isoform 2 [Homo sapiens]'	NaN	NaN	NaN	NaN	3	1	NaN	NaN	0	3	4
989	'>gi|304376301|ref|NP_001182070.1| treacle protein isoform g [Homo sapiens]'	NaN	NaN	NaN	NaN	1	3	NaN	NaN	0	3	4
990	'>gi|312836798|ref|NP_001186125.1| armadillo repeat-containing protein 6 isoform 1 [Homo sapiens]'	NaN	NaN	NaN	NaN	3	1	NaN	NaN	0	3	4
991	'>gi|383792189|ref|NP_059867.3| ataxin-2-like protein isoform F [Homo sapiens]'	NaN	NaN	3	1	NaN	NaN	NaN	NaN	0	3	4
992	'>gi|386781571|ref|NP_001247422.1| radixin isoform 1 [Homo sapiens]'	NaN	NaN	NaN	3	1	NaN	NaN	NaN	0	3	4
993	'>gi|401461781|ref|NP_001257882.1| mitochondrial dicarboxylate carrier isoform 3 [Homo sapiens]'	NaN	NaN	NaN	NaN	NaN	1	3	NaN	0	3	4
994	'>gi|42558279|ref|NP_817124.1| tubulin beta-8 chain [Homo sapiens]'	NaN	NaN	NaN	NaN	3	1	NaN	NaN	0	3	4
995	'>gi|42734503|ref|NP_976240.1| caprin-1 isoform 2 [Homo sapiens]'	NaN	NaN	1	3	NaN	NaN	NaN	NaN	0	3	4
996	'>gi|4506181|ref|NP_002778.1| proteasome subunit alpha type-2 [Homo sapiens]'	NaN	NaN	NaN	NaN	NaN	1	3	NaN	0	3	4
997	'>gi|530379538|ref|XP_005248676.1| PREDICTED: AP-3 complex subunit beta-1 isoform X2 [Homo sapiens]'	NaN	NaN	1	3	NaN	NaN	NaN	NaN	0	3	4
998	'>gi|5453998|ref|NP_006382.1| importin-7 [Homo sapiens]'	NaN	NaN	1	3	NaN	NaN	NaN	NaN	0	3	4
999	'>gi|6005717|ref|NP_009031.1| ATP synthase subunit e, mitochondrial [Homo sapiens]'	NaN	NaN	NaN	NaN	NaN	NaN	1	3	0	3	4
1000	'>gi|109134349|ref|NP_036265.3| coatomer subunit gamma-2 isoform 1 [Homo sapiens]'	NaN	NaN	NaN	3	NaN	NaN	NaN	NaN	0	3	3
1001	'>gi|109150431|ref|NP_060469.4| E3 ubiquitin-protein ligase RNF31 [Homo sapiens]'	NaN	NaN	NaN	3	NaN	NaN	NaN	NaN	0	3	3
1002	'>gi|110825988|ref|NP_005637.3| probable methyltransferase TARBP1 [Homo sapiens]'	NaN	NaN	3	NaN	NaN	NaN	NaN	NaN	0	3	3
1003	'>gi|112789546|ref|NP_005347.3| tyrosine-protein kinase Lck [Homo sapiens]'	NaN	NaN	3	NaN	NaN	NaN	NaN	NaN	0	3	3
1004	'>gi|11545863|ref|NP_071415.1| methylcrotonoyl-CoA carboxylase beta chain, mitochondrial [Homo sapiens]'	NaN	NaN	NaN	NaN	3	NaN	NaN	NaN	0	3	3
1005	'>gi|116812577|ref|NP_057103.2| putative RNA-binding protein Luc7-like 2 isoform 1 [Homo sapiens]'	3	NaN	NaN	NaN	NaN	NaN	NaN	NaN	0	3	3
1006	'>gi|118421085|ref|NP_689472.3| treslin [Homo sapiens]'	NaN	NaN	3	NaN	NaN	NaN	NaN	NaN	0	3	3
1007	'>gi|119943112|ref|NP_001351.2| 7-dehydrocholesterol reductase [Homo sapiens]'	NaN	NaN	NaN	NaN	NaN	3	NaN	NaN	0	3	3
1008	'>gi|125988409|ref|NP_006074.2| protein Red [Homo sapiens]'	NaN	NaN	NaN	3	NaN	NaN	NaN	NaN	0	3	3
1009	'>gi|13128860|ref|NP_004955.2| histone deacetylase 1 [Homo sapiens]'	NaN	NaN	NaN	NaN	3	NaN	NaN	NaN	0	3	3
1010	'>gi|13899233|ref|NP_113609.1| tetratricopeptide repeat protein 25 [Homo sapiens]'	NaN	NaN	3	NaN	NaN	NaN	NaN	NaN	0	3	3
1011	'>gi|139394599|ref|NP_055909.2| hypermethylated in cancer 2 protein [Homo sapiens]'	NaN	NaN	NaN	3	NaN	NaN	NaN	NaN	0	3	3
1012	'>gi|14150100|ref|NP_115700.1| cancer-related nucleoside-triphosphatase [Homo sapiens]'	NaN	NaN	NaN	NaN	NaN	NaN	3	NaN	0	3	3
1013	'>gi|14165435|ref|NP_112552.1| heterogeneous nuclear ribonucleoprotein K isoform b [Homo sapiens]'	NaN	NaN	NaN	NaN	NaN	3	NaN	NaN	0	3	3
1014	'>gi|148491070|ref|NP_001896.2| CTP synthase 1 isoform a [Homo sapiens]'	NaN	NaN	NaN	3	NaN	NaN	NaN	NaN	0	3	3
1015	'>gi|148539848|ref|NP_077741.2| desmocollin-3 isoform Dsc3b preproprotein [Homo sapiens]'	NaN	NaN	NaN	3	NaN	NaN	NaN	NaN	0	3	3
1016	'>gi|151108473|ref|NP_057152.2| mitochondrial fission 1 protein [Homo sapiens]'	NaN	NaN	NaN	NaN	NaN	NaN	3	NaN	0	3	3
1017	'>gi|153085470|ref|NP_001093139.1| HIG1 domain family member 1A, mitochondrial isoform b [Homo sapiens]'	NaN	NaN	NaN	NaN	NaN	NaN	3	NaN	0	3	3
1018	'>gi|156938331|ref|NP_060392.3| pre-mRNA-processing factor 39 [Homo sapiens]'	NaN	NaN	NaN	3	NaN	NaN	NaN	NaN	0	3	3
1019	'>gi|157426877|ref|NP_005763.3| RNA 3''-terminal phosphate cyclase-like protein isoform a [Homo sapiens]'	NaN	NaN	NaN	NaN	NaN	3	NaN	NaN	0	3	3
1020	'>gi|157671927|ref|NP_660208.2| spermatogenesis-associated protein 5 [Homo sapiens]'	NaN	NaN	NaN	3	NaN	NaN	NaN	NaN	0	3	3
1021	'>gi|157694511|ref|NP_056473.2| nucleolar complex protein 2 homolog [Homo sapiens]'	NaN	NaN	NaN	3	NaN	NaN	NaN	NaN	0	3	3
1022	'>gi|163310725|ref|NP_079467.3| ER degradation-enhancing alpha-mannosidase-like protein 3 precursor [Homo sapiens]'	NaN	NaN	NaN	3	NaN	NaN	NaN	NaN	0	3	3
1023	'>gi|164607128|ref|NP_079157.3| solute carrier family 35 member E1 [Homo sapiens]'	NaN	NaN	NaN	NaN	NaN	3	NaN	NaN	0	3	3
1024	'>gi|166064029|ref|NP_001106962.1| angiomotin isoform 1 [Homo sapiens]'	NaN	NaN	3	NaN	NaN	NaN	NaN	NaN	0	3	3
1025	'>gi|166295173|ref|NP_060710.3| kin of IRRE-like protein 1 isoform 1 precursor [Homo sapiens]'	NaN	NaN	NaN	3	NaN	NaN	NaN	NaN	0	3	3
1026	'>gi|187960100|ref|NP_055486.2| ubiquitin-protein ligase E3C [Homo sapiens]'	NaN	NaN	NaN	3	NaN	NaN	NaN	NaN	0	3	3
1027	'>gi|190014578|ref|NP_054735.3| phosphatidylinositide phosphatase SAC1 [Homo sapiens]'	NaN	NaN	NaN	NaN	3	NaN	NaN	NaN	0	3	3
1028	'>gi|192807323|ref|NP_001122321.1| transcription activator BRG1 isoform A [Homo sapiens]'	NaN	NaN	3	NaN	NaN	NaN	NaN	NaN	0	3	3
1029	'>gi|195546902|ref|NP_001124297.1| transcription elongation factor SPT5 isoform b [Homo sapiens]'	NaN	NaN	3	NaN	NaN	NaN	NaN	NaN	0	3	3
1030	'>gi|197116386|ref|NP_001127703.1| 5''-nucleotidase domain-containing protein 2 isoform 1 [Homo sapiens]'	NaN	NaN	NaN	NaN	3	NaN	NaN	NaN	0	3	3
1031	'>gi|19923669|ref|NP_005056.3| protein sel-1 homolog 1 isoform 1 precursor [Homo sapiens]'	NaN	NaN	NaN	3	NaN	NaN	NaN	NaN	0	3	3
1032	'>gi|19923790|ref|NP_036546.2| rab3 GTPase-activating protein non-catalytic subunit [Homo sapiens]'	NaN	NaN	3	NaN	NaN	NaN	NaN	NaN	0	3	3
1033	'>gi|20336290|ref|NP_055781.2| putative ATP-dependent RNA helicase DHX30 isoform 2 [Homo sapiens]'	NaN	NaN	3	NaN	NaN	NaN	NaN	NaN	0	3	3
1034	'>gi|205277364|ref|NP_001128508.1| Golgi apparatus membrane protein TVP23 homolog C isoform 2 [Homo sapiens]'	NaN	NaN	NaN	NaN	NaN	NaN	3	NaN	0	3	3
1035	'>gi|208973244|ref|NP_001129174.1| 14-3-3 protein zeta/delta [Homo sapiens]'	NaN	NaN	NaN	NaN	NaN	NaN	3	NaN	0	3	3
1036	'>gi|209969819|ref|NP_775837.2| protein PRR14L [Homo sapiens]'	NaN	NaN	NaN	3	NaN	NaN	NaN	NaN	0	3	3
1037	'>gi|21328448|ref|NP_647539.1| 14-3-3 protein beta/alpha [Homo sapiens]'	NaN	NaN	NaN	NaN	NaN	NaN	3	NaN	0	3	3
1038	'>gi|21361322|ref|NP_006078.2| tubulin beta-4A chain isoform 3 [Homo sapiens]'	NaN	3	NaN	NaN	NaN	NaN	NaN	NaN	0	3	3
1039	'>gi|21361659|ref|NP_060555.2| importin-9 [Homo sapiens]'	NaN	NaN	NaN	3	NaN	NaN	NaN	NaN	0	3	3
1040	'>gi|21361912|ref|NP_071760.2| dnaJ homolog subfamily C member 1 precursor [Homo sapiens]'	NaN	NaN	NaN	NaN	3	NaN	NaN	NaN	0	3	3
1041	'>gi|21389315|ref|NP_005975.1| tricarboxylate transport protein, mitochondrial isoform a precursor [Homo sapiens]'	NaN	NaN	NaN	NaN	NaN	NaN	3	NaN	0	3	3
1042	'>gi|214830451|ref|NP_001135771.1| sequestosome-1 isoform 2 [Homo sapiens]'	NaN	NaN	NaN	NaN	3	NaN	NaN	NaN	0	3	3
1043	'>gi|218777837|ref|NP_775838.3| epoxide hydrolase 4 [Homo sapiens]'	NaN	NaN	NaN	NaN	NaN	3	NaN	NaN	0	3	3
1044	'>gi|22027655|ref|NP_003907.3| AP-1 complex subunit sigma-2 isoform 2 [Homo sapiens]'	NaN	NaN	NaN	NaN	NaN	NaN	3	NaN	0	3	3
1045	'>gi|22035588|ref|NP_078816.2| 39S ribosomal protein L24, mitochondrial [Homo sapiens]'	NaN	NaN	NaN	NaN	NaN	NaN	3	NaN	0	3	3
[truncated: 1,235 more rows]
