# Supplementary material for: Comparative Proteomics Reveals Strain-Specific β-TrCP Degradation via Rotavirus NSP1 Hijacking a Host Cullin-3-Rbx1 Complex
Source: PLoS Pathog. 2016 Oct 5;12(10):e1005929. doi: 10.1371/journal.ppat.1005929 (PMC5051689; doi:10.1371/journal.ppat.1005929)
Supplement: S2 Table — (XLSX) [file ppat.1005929.s009.xlsx]

## Sheet: Global
Rank Number	Protein Name	ETD 01	ETD 02	ETD 03	ETD 04	ETD 05	ETD 06	ETD 07	ETD 08	CONTAMINANT	MAX	SUM
1	'>gi|13654237|ref|NP_008835.5| DNA-dependent protein kinase catalytic subunit isoform 1 [Homo sapiens]'	369	122	NaN	NaN	NaN	NaN	NaN	NaN	0	369	491
2	'>gi|61676188|ref|NP_113584.3| E3 ubiquitin-protein ligase HUWE1 [Homo sapiens]'	195	46	2	NaN	NaN	NaN	NaN	NaN	0	195	243
3	'>gi|41399285|ref|NP_955472.1| 60 kDa heat shock protein, mitochondrial [Homo sapiens]'	18	19	77	192	55	19	12	2	0	192	394
4	'>ETD-N-NSP1'	39	42	69	165	66	46	30	9	0	165	466
5	'>gi|54607053|ref|NP_006827.1| translational activator GCN1 [Homo sapiens]'	71	143	4	NaN	NaN	NaN	NaN	NaN	0	143	218
6	'>gi|29788785|ref|NP_821133.1| tubulin beta chain isoform b [Homo sapiens]'	17	24	31	136	20	21	8	NaN	0	136	257
7	'>gi|153945728|ref|NP_005900.2| microtubule-associated protein 1B [Homo sapiens]'	129	20	12	6	10	2	NaN	NaN	0	129	179
8	'>gi|33350932|ref|NP_001367.2| cytoplasmic dynein 1 heavy chain 1 [Homo sapiens]'	127	NaN	NaN	NaN	NaN	NaN	NaN	NaN	0	127	127
9	'>gi|48762932|ref|NP_006576.2| T-complex protein 1 subunit theta isoform 1 [Homo sapiens]'	16	17	42	125	26	1	NaN	NaN	0	125	227
10	'>gi|530422231|ref|XP_005262277.1| PREDICTED: insulin receptor substrate 4 isoform X1 [Homo sapiens]'	NaN	122	124	NaN	NaN	NaN	NaN	NaN	0	124	246
11	'>gi|14389309|ref|NP_116093.1| tubulin alpha-1C chain [Homo sapiens]'	NaN	NaN	NaN	121	59	2	NaN	NaN	0	121	182
12	'>gi|63162572|ref|NP_005989.3| T-complex protein 1 subunit gamma isoform a [Homo sapiens]'	6	NaN	52	119	7	NaN	NaN	NaN	0	119	184
13	'>gi|544583486|ref|NP_001269802.1| E3 ubiquitin-protein ligase UBR5 isoform 2 [Homo sapiens]'	109	24	1	NaN	NaN	NaN	NaN	NaN	0	109	134
14	'>gi|5729877|ref|NP_006588.1| heat shock cognate 71 kDa protein isoform 1 [Homo sapiens]'	10	26	108	107	NaN	NaN	3	NaN	0	108	254
15	'>gi|38455427|ref|NP_006421.2| T-complex protein 1 subunit delta isoform a [Homo sapiens]'	4	5	42	99	28	7	2	NaN	0	99	187
16	'>gi|58530840|ref|NP_004406.2| desmoplakin isoform I [Homo sapiens]'	62	54	35	12	NaN	14	95	51	0	95	323
17	'>gi|311771535|ref|NP_001185771.1| T-complex protein 1 subunit beta isoform 2 [Homo sapiens]'	6	6	24	94	24	10	NaN	1	0	94	165
18	'>gi|24307939|ref|NP_036205.1| T-complex protein 1 subunit epsilon [Homo sapiens]'	7	9	38	93	12	2	NaN	NaN	0	93	161
19	'>gi|4503165|ref|NP_003581.1| cullin-3 isoform 1 [Homo sapiens]'	NaN	5	84	14	2	NaN	NaN	NaN	0	84	105
20	'>gi|57863257|ref|NP_110379.2| T-complex protein 1 subunit alpha isoform a [Homo sapiens]'	2	4	26	79	13	10	NaN	NaN	0	79	134
21	'>gi|5453607|ref|NP_006420.1| T-complex protein 1 subunit eta isoform a [Homo sapiens]'	NaN	NaN	28	76	NaN	NaN	NaN	NaN	0	76	104
22	'>gi|18105007|ref|NP_004332.2| CAD protein [Homo sapiens]'	17	76	NaN	NaN	2	NaN	NaN	NaN	0	76	95
23	'>gi|431822408|ref|NP_001258901.1| heat shock protein HSP 90-beta isoform c [Homo sapiens]'	7	28	75	28	5	NaN	NaN	NaN	0	75	143
24	'>gi|578838539|ref|XP_006724776.1| PREDICTED: insulin receptor substrate 4 isoform X2 [Homo sapiens]'	NaN	NaN	NaN	75	44	NaN	NaN	NaN	0	75	119
25	'>gi|5174735|ref|NP_006079.1| tubulin beta-4B chain [Homo sapiens]'	4	3	3	20	74	2	NaN	NaN	0	74	106
26	'>gi|24234688|ref|NP_004125.3| stress-70 protein, mitochondrial precursor [Homo sapiens]'	4	4	73	65	4	NaN	NaN	NaN	0	73	150
27	'>gi|4502643|ref|NP_001753.1| T-complex protein 1 subunit zeta isoform a [Homo sapiens]'	9	6	21	72	20	9	NaN	NaN	0	72	137
28	'>gi|237681109|ref|NP_001153705.1| sodium/potassium-transporting ATPase subunit alpha-1 isoform c [Homo sapiens]'	NaN	6	70	NaN	NaN	NaN	NaN	NaN	0	70	76
29	'>gi|4504511|ref|NP_001530.1| dnaJ homolog subfamily A member 1 [Homo sapiens]'	1	1	6	56	68	7	NaN	NaN	0	68	139
30	'>gi|167466173|ref|NP_005337.2| heat shock 70 kDa protein 1A/1B [Homo sapiens]'	3	10	53	66	6	4	NaN	NaN	0	66	142
31	'>gi|41872631|ref|NP_004095.4| fatty acid synthase [Homo sapiens]'	15	66	NaN	NaN	NaN	NaN	NaN	NaN	0	66	81
32	'>gi|283436222|ref|NP_001164006.1| ATPase family AAA domain-containing protein 3A isoform 2 [Homo sapiens]'	NaN	NaN	30	62	NaN	NaN	NaN	NaN	0	62	92
33	'>gi|530426859|ref|XP_005266194.1| PREDICTED: protein transport protein Sec16A isoform X6 [Homo sapiens]'	NaN	62	NaN	NaN	NaN	NaN	NaN	NaN	0	62	62
34	'>gi|46367787|ref|NP_002559.2| polyadenylate-binding protein 1 [Homo sapiens]'	NaN	NaN	59	53	14	NaN	NaN	NaN	0	59	126
35	'>gi|157412270|ref|NP_112480.2| heterogeneous nuclear ribonucleoprotein M isoform b [Homo sapiens]'	NaN	1	53	58	2	NaN	NaN	NaN	0	58	114
36	'>gi|4507943|ref|NP_003391.1| exportin-1 [Homo sapiens]'	NaN	8	54	3	NaN	NaN	NaN	NaN	0	54	65
37	'>gi|5032179|ref|NP_005753.1| transcription intermediary factor 1-beta [Homo sapiens]'	1	14	52	NaN	NaN	NaN	NaN	NaN	0	52	67
38	'>gi|231573214|ref|NP_056380.2| E3 ubiquitin-protein ligase listerin [Homo sapiens]'	3	52	NaN	NaN	NaN	NaN	NaN	NaN	0	52	55
39	'>gi|164607124|ref|NP_001106849.1| Fanconi anemia group I protein isoform 1 [Homo sapiens]'	NaN	50	14	NaN	NaN	NaN	NaN	NaN	0	50	64
40	'>gi|257467639|ref|NP_542194.2| protein SOGA1 isoform 1 [Homo sapiens]'	NaN	49	NaN	NaN	NaN	NaN	NaN	NaN	0	49	49
41	'>gi|5031741|ref|NP_005871.1| dnaJ homolog subfamily A member 2 [Homo sapiens]'	2	1	6	48	43	1	NaN	NaN	0	48	101
42	'>gi|16507237|ref|NP_005338.1| 78 kDa glucose-regulated protein precursor [Homo sapiens]'	3	NaN	48	30	2	NaN	NaN	NaN	0	48	83
43	'>gi|5730023|ref|NP_006657.1| ruvB-like 2 [Homo sapiens]'	NaN	NaN	NaN	48	19	NaN	NaN	NaN	0	48	67
44	'>gi|148529014|ref|NP_001914.3| DNA damage-binding protein 1 [Homo sapiens]'	NaN	10	48	NaN	NaN	NaN	NaN	NaN	0	48	58
45	'>gi|91208426|ref|NP_006436.3| pre-mRNA-processing-splicing factor 8 [Homo sapiens]'	4	48	NaN	NaN	NaN	NaN	NaN	NaN	0	48	52
46	'>gi|612407827|ref|NP_055186.3| A-kinase anchor protein 8-like isoform 1 [Homo sapiens]'	NaN	NaN	48	NaN	NaN	NaN	NaN	NaN	0	48	48
47	'>gi|156523968|ref|NP_001609.2| poly [ADP-ribose] polymerase 1 [Homo sapiens]'	NaN	9	47	NaN	NaN	NaN	NaN	NaN	0	47	56
48	'>gi|109255228|ref|NP_055627.2| centrosomal protein of 170 kDa isoform alpha [Homo sapiens]'	2	47	6	NaN	NaN	NaN	NaN	NaN	0	47	55
49	'>gi|381342476|ref|NP_001244222.1| heterogeneous nuclear ribonucleoprotein H [Homo sapiens]'	NaN	NaN	6	46	1	4	1	NaN	0	46	58
50	'>gi|597709777|ref|NP_001243000.2| E3 ubiquitin-protein ligase RNF213 isoform 3 [Homo sapiens]'	46	NaN	NaN	NaN	NaN	NaN	NaN	NaN	0	46	46
51	'>gi|8051636|ref|NP_009166.2| exportin-T [Homo sapiens]'	NaN	5	45	NaN	NaN	NaN	NaN	NaN	0	45	50
52	'>gi|45387945|ref|NP_065779.1| extended synaptotagmin-2 [Homo sapiens]'	NaN	NaN	45	4	NaN	NaN	NaN	NaN	0	45	49
53	'>gi|22202629|ref|NP_665811.1| apoptosis-inducing factor 1, mitochondrial isoform 2 precursor [Homo sapiens]'	6	5	31	44	NaN	3	NaN	NaN	0	44	89
54	'>gi|5031579|ref|NP_005849.1| A-kinase anchor protein 8 [Homo sapiens]'	NaN	4	44	NaN	NaN	NaN	NaN	NaN	0	44	48
55	'>gi|19913406|ref|NP_001058.2| DNA topoisomerase 2-alpha [Homo sapiens]'	NaN	43	NaN	NaN	NaN	NaN	NaN	NaN	0	43	43
56	'>gi|56181387|ref|NP_005852.2| E3 ubiquitin-protein ligase CHIP isoform a [Homo sapiens]'	NaN	NaN	NaN	7	42	1	NaN	NaN	0	42	50
57	'>gi|208022632|ref|NP_001129069.1| girdin isoform 1 [Homo sapiens]'	NaN	41	NaN	1	NaN	NaN	NaN	NaN	0	41	42
58	'>gi|30089962|ref|NP_003598.2| serine/threonine-protein kinase MRCK alpha isoform B [Homo sapiens]'	NaN	41	NaN	NaN	NaN	NaN	NaN	NaN	0	41	41
59	'>gi|528524479|ref|NP_001268649.1| polyubiquitin-B precursor [Homo sapiens]'	5	NaN	40	31	24	NaN	NaN	1	0	40	101
60	'>gi|390979647|ref|NP_705833.3| beta/gamma crystallin domain-containing protein 3 [Homo sapiens]'	40	23	3	NaN	NaN	NaN	NaN	NaN	0	40	66
61	'>gi|21396489|ref|NP_004784.2| lon protease homolog, mitochondrial isoform 1 precursor [Homo sapiens]'	NaN	4	40	NaN	NaN	NaN	NaN	NaN	0	40	44
62	'>gi|255918196|ref|NP_001157634.1| serine/threonine-protein phosphatase 6 regulatory subunit 3 isoform 1 [Homo sapiens]'	NaN	21	39	NaN	NaN	NaN	NaN	NaN	0	39	60
63	'>gi|4507157|ref|NP_003096.1| sortilin-related receptor preproprotein [Homo sapiens]'	39	8	NaN	NaN	NaN	NaN	NaN	NaN	0	39	47
64	'>gi|550544217|ref|NP_001272368.1| rapamycin-insensitive companion of mTOR isoform 2 [Homo sapiens]'	1	39	5	NaN	NaN	NaN	NaN	NaN	0	39	45
65	'>gi|31621305|ref|NP_573566.2| leucine-rich PPR motif-containing protein, mitochondrial precursor [Homo sapiens]'	NaN	39	5	NaN	NaN	NaN	NaN	NaN	0	39	44
66	'>gi|29029559|ref|NP_001307.2| exportin-2 isoform 1 [Homo sapiens]'	NaN	NaN	39	NaN	NaN	NaN	NaN	NaN	0	39	39
67	'>gi|4505941|ref|NP_000929.1| DNA-directed RNA polymerase II subunit RPB2 [Homo sapiens]'	NaN	38	30	NaN	NaN	NaN	NaN	NaN	0	38	68
68	'>gi|262206280|ref|NP_003306.3| dnaJ homolog subfamily C member 7 isoform 1 [Homo sapiens]'	NaN	NaN	8	38	NaN	NaN	NaN	NaN	0	38	46
69	'>gi|124378039|ref|NP_055681.1| protein transport protein Sec16A isoform 1 [Homo sapiens]'	38	NaN	NaN	NaN	NaN	NaN	NaN	NaN	0	38	38
70	'>gi|148470406|ref|NP_001091676.1| heterogeneous nuclear ribonucleoprotein F [Homo sapiens]'	NaN	NaN	2	30	37	5	2	2	0	37	78
71	'>gi|208022622|ref|NP_001129064.1| ubiquitin-40S ribosomal protein S27a precursor [Homo sapiens]'	NaN	37	NaN	NaN	NaN	13	10	NaN	0	37	60
72	'>gi|66346695|ref|NP_001990.2| fibrillin-2 precursor [Homo sapiens]'	37	7	NaN	NaN	NaN	NaN	NaN	NaN	0	37	44
73	'>gi|154146191|ref|NP_005339.3| heat shock protein HSP 90-alpha isoform 2 [Homo sapiens]'	2	14	36	4	NaN	NaN	NaN	NaN	0	36	56
74	'>gi|530380464|ref|XP_005268461.1| PREDICTED: la-related protein 1 isoform X1 [Homo sapiens]'	NaN	36	16	NaN	NaN	NaN	NaN	NaN	0	36	52
75	'>gi|71902540|ref|NP_000042.3| serine-protein kinase ATM [Homo sapiens]'	36	2	NaN	NaN	NaN	NaN	NaN	NaN	0	36	38
76	'>gi|578798830|ref|XP_006710599.1| PREDICTED: microtubule-actin cross-linking factor 1 isoform X25 [Homo sapiens]'	36	NaN	NaN	NaN	NaN	NaN	NaN	NaN	0	36	36
77	'>gi|57013276|ref|NP_006073.2| tubulin alpha-1B chain [Homo sapiens]'	19	NaN	35	7	6	NaN	NaN	NaN	0	35	67
78	'>gi|100913206|ref|NP_001348.2| ATP-dependent RNA helicase A [Homo sapiens]'	NaN	35	17	NaN	NaN	NaN	NaN	NaN	0	35	52
79	'>gi|11321601|ref|NP_002618.1| ATP-dependent 6-phosphofructokinase, platelet type isoform 1 [Homo sapiens]'	NaN	NaN	35	11	NaN	NaN	NaN	NaN	0	35	46
80	'>gi|66528888|ref|NP_001018125.1| Fanconi anemia group D2 protein isoform b [Homo sapiens]'	NaN	35	2	NaN	NaN	NaN	NaN	NaN	0	35	37
81	'>gi|260656043|ref|NP_001159586.1| neuropathy target esterase isoform d [Homo sapiens]'	NaN	35	NaN	NaN	NaN	NaN	NaN	NaN	0	35	35
82	'>gi|4503471|ref|NP_001393.1| elongation factor 1-alpha 1 [Homo sapiens]'	NaN	NaN	2	34	18	1	1	NaN	0	34	56
83	'>gi|4504733|ref|NP_003595.1| insulin receptor substrate 4 [Homo sapiens]'	34	NaN	1	NaN	NaN	7	NaN	NaN	0	34	42
84	'>gi|21361399|ref|NP_055040.2| serine/threonine-protein phosphatase 2A 65 kDa regulatory subunit A alpha isoform [Homo sapiens]'	NaN	NaN	NaN	34	NaN	NaN	NaN	NaN	0	34	34
85	'>gi|355477267|ref|NP_001239051.1| PAS domain-containing serine/threonine-protein kinase isoform 3 [Homo sapiens]'	NaN	34	NaN	NaN	NaN	NaN	NaN	NaN	0	34	34
86	'>gi|50659095|ref|NP_004719.2| nucleolar RNA helicase 2 isoform 1 [Homo sapiens]'	NaN	NaN	34	NaN	NaN	NaN	NaN	NaN	0	34	34
87	'>gi|4757834|ref|NP_004273.1| BAG family molecular chaperone regulator 2 [Homo sapiens]'	NaN	NaN	NaN	NaN	25	33	NaN	NaN	0	33	58
88	'>gi|112421013|ref|NP_065859.3| signal-induced proliferation-associated 1-like protein 2 [Homo sapiens]'	5	33	4	4	NaN	NaN	NaN	NaN	0	33	46
89	'>gi|157694494|ref|NP_001099008.1| myb-binding protein 1A isoform 1 [Homo sapiens]'	3	33	5	NaN	NaN	NaN	NaN	NaN	0	33	41
90	'>gi|39753961|ref|NP_839943.2| ras GTPase-activating-like protein IQGAP3 [Homo sapiens]'	NaN	33	NaN	NaN	NaN	NaN	NaN	NaN	0	33	33
91	'>gi|530420483|ref|XP_005261850.1| PREDICTED: uncharacterized protein KIAA1671 isoform X1 [Homo sapiens]'	NaN	33	NaN	NaN	NaN	NaN	NaN	NaN	0	33	33
92	'>gi|4505775|ref|NP_002626.1| phosphate carrier protein, mitochondrial isoform b precursor [Homo sapiens]'	1	1	1	3	32	NaN	2	NaN	0	32	40
93	'>gi|510937039|ref|NP_001265400.1| protein MON2 homolog isoform 4 [Homo sapiens]'	NaN	32	NaN	NaN	NaN	4	NaN	NaN	0	32	36
94	'>gi|205360838|ref|NP_005138.3| dnaJ homolog subfamily A member 3, mitochondrial isoform 1 [Homo sapiens]'	NaN	NaN	NaN	20	31	NaN	NaN	NaN	0	31	51
95	'>gi|62750354|ref|NP_954659.1| matrin-3 isoform a [Homo sapiens]'	NaN	7	31	3	NaN	NaN	NaN	NaN	0	31	41
96	'>gi|24430139|ref|NP_056355.2| RNA polymerase II-associated protein 1 [Homo sapiens]'	NaN	31	NaN	NaN	NaN	NaN	NaN	NaN	0	31	31
97	'>gi|156071459|ref|NP_001143.2| ADP/ATP translocase 2 [Homo sapiens]'	NaN	NaN	NaN	NaN	30	13	1	NaN	0	30	44
98	'>gi|14141161|ref|NP_004492.2| heterogeneous nuclear ribonucleoprotein U isoform b [Homo sapiens]'	NaN	10	30	NaN	NaN	NaN	NaN	NaN	0	30	40
99	'>gi|32189394|ref|NP_001677.2| ATP synthase subunit beta, mitochondrial precursor [Homo sapiens]'	NaN	NaN	NaN	30	10	NaN	NaN	NaN	0	30	40
100	'>gi|24415404|ref|NP_055426.1| midasin [Homo sapiens]'	30	NaN	4	NaN	NaN	NaN	NaN	NaN	0	30	34
101	'>gi|618468591|ref|NP_001278557.1| endoribonuclease Dicer isoform 1 [Homo sapiens]'	1	30	1	NaN	NaN	NaN	NaN	NaN	0	30	32
102	'>gi|4508011|ref|NP_003444.1| zinc finger MYM-type protein 2 [Homo sapiens]'	NaN	30	1	NaN	NaN	NaN	NaN	NaN	0	30	31
103	'>gi|57863271|ref|NP_055873.1| von Willebrand factor A domain-containing protein 8 isoform a precursor [Homo sapiens]'	NaN	30	NaN	NaN	NaN	NaN	NaN	NaN	0	30	30
104	'>gi|48526509|ref|NP_001001563.1| mitochondrial import inner membrane translocase subunit TIM50 [Homo sapiens]'	1	2	2	11	29	3	1	NaN	0	29	49
105	'>gi|4503483|ref|NP_001952.1| elongation factor 2 [Homo sapiens]'	NaN	NaN	29	NaN	1	NaN	NaN	NaN	0	29	30
106	'>gi|119703744|ref|NP_001933.2| desmoglein-1 preproprotein [Homo sapiens]'	15	9	11	4	8	8	28	17	0	28	100
107	'>gi|4506675|ref|NP_002941.1| dolichyl-diphosphooligosaccharide--protein glycosyltransferase subunit 1 precursor [Homo sapiens]'	NaN	NaN	13	28	NaN	NaN	NaN	NaN	0	28	41
108	'>gi|22748937|ref|NP_065801.1| exportin-5 [Homo sapiens]'	NaN	12	28	NaN	NaN	NaN	NaN	NaN	0	28	40
109	'>gi|11225260|ref|NP_003277.1| DNA topoisomerase 1 [Homo sapiens]'	2	8	28	NaN	NaN	NaN	NaN	NaN	0	28	38
110	'>gi|4506753|ref|NP_003698.1| ruvB-like 1 [Homo sapiens]'	NaN	NaN	NaN	28	9	NaN	NaN	NaN	0	28	37
111	'>gi|4885281|ref|NP_005262.1| glutamate dehydrogenase 1, mitochondrial precursor [Homo sapiens]'	NaN	NaN	2	28	1	1	NaN	NaN	0	28	32
112	'>gi|225545550|ref|NP_057195.2| telomere length regulation protein TEL2 homolog [Homo sapiens]'	NaN	NaN	28	3	NaN	NaN	NaN	NaN	0	28	31
113	'>gi|372266127|ref|NP_001243193.1| protein flightless-1 homolog isoform 2 [Homo sapiens]'	NaN	28	NaN	NaN	NaN	NaN	NaN	NaN	0	28	28
114	'>gi|4504191|ref|NP_000170.1| DNA mismatch repair protein Msh6 isoform 1 [Homo sapiens]'	NaN	28	NaN	NaN	NaN	NaN	NaN	NaN	0	28	28
115	'>gi|45827701|ref|NP_005119.2| protein dopey-2 [Homo sapiens]'	NaN	28	NaN	NaN	NaN	NaN	NaN	NaN	0	28	28
116	'>gi|62241042|ref|NP_004437.2| bifunctional glutamate/proline--tRNA ligase [Homo sapiens]'	NaN	28	NaN	NaN	NaN	NaN	NaN	NaN	0	28	28
117	'>gi|393715095|ref|NP_001257329.1| tubulin alpha-1A chain isoform 2 [Homo sapiens]'	NaN	19	1	1	NaN	27	12	2	0	27	62
118	'>gi|281604138|ref|NP_001164015.1| serine/threonine-protein phosphatase PGAM5, mitochondrial isoform 2 [Homo sapiens]'	NaN	NaN	NaN	2	27	3	NaN	NaN	0	27	32
119	'>gi|258613943|ref|NP_001158222.1| aspartyl/asparaginyl beta-hydroxylase isoform f [Homo sapiens]'	NaN	3	27	NaN	1	NaN	NaN	NaN	0	27	31
120	'>gi|148664226|ref|NP_004563.2| plakophilin-2 isoform 2b [Homo sapiens]'	NaN	NaN	27	NaN	2	1	NaN	NaN	0	27	30
121	'>gi|50658063|ref|NP_001002800.1| structural maintenance of chromosomes protein 4 isoform 1 [Homo sapiens]'	NaN	27	NaN	NaN	NaN	NaN	NaN	NaN	0	27	27
122	'''>gi|530416031|ref|XP_005258726.1| PREDICTED: serine/threonine-protein phosphatase 6 regulatory subunit 1 isoform X1 [Homo sapien...'' <Preview truncated at 128 characters>'	NaN	NaN	27	NaN	NaN	NaN	NaN	NaN	0	27	27
123	'>gi|94721241|ref|NP_002152.2| isoleucine--tRNA ligase, cytoplasmic [Homo sapiens]'	NaN	27	NaN	NaN	NaN	NaN	NaN	NaN	0	27	27
124	'>gi|5803225|ref|NP_006752.1| 14-3-3 protein epsilon [Homo sapiens]'	NaN	NaN	NaN	NaN	26	8	NaN	NaN	0	26	34
125	'>gi|118197272|ref|NP_060506.5| autophagy-related protein 2 homolog B [Homo sapiens]'	1	26	NaN	1	NaN	NaN	NaN	NaN	0	26	28
126	'>gi|166235184|ref|NP_055246.2| paladin [Homo sapiens]'	NaN	NaN	26	NaN	NaN	NaN	NaN	NaN	0	26	26
127	'>gi|188497750|ref|NP_277035.2| hexokinase-1 isoform HKI-td [Homo sapiens]'	NaN	NaN	26	NaN	NaN	NaN	NaN	NaN	0	26	26
128	'>gi|208609990|ref|NP_055484.3| nuclear pore complex protein Nup93 isoform 1 [Homo sapiens]'	NaN	NaN	26	NaN	NaN	NaN	NaN	NaN	0	26	26
129	'>gi|38569421|ref|NP_001087.2| ATP-citrate synthase isoform 1 [Homo sapiens]'	NaN	NaN	26	NaN	NaN	NaN	NaN	NaN	0	26	26
130	'>gi|5729840|ref|NP_006650.1| gamma-tubulin complex component 2 isoform 2 [Homo sapiens]'	NaN	NaN	26	NaN	NaN	NaN	NaN	NaN	0	26	26
131	'>gi|45439370|ref|NP_065842.1| serine/threonine-protein kinase TAO1 isoform 1 [Homo sapiens]'	NaN	5	25	NaN	NaN	NaN	NaN	NaN	0	25	30
132	'>gi|40217847|ref|NP_054733.2| U5 small nuclear ribonucleoprotein 200 kDa helicase [Homo sapiens]'	NaN	25	NaN	NaN	1	1	NaN	NaN	0	25	27
133	'>gi|42822866|ref|NP_976323.1| ribonuclease inhibitor [Homo sapiens]'	NaN	NaN	NaN	1	25	NaN	NaN	NaN	0	25	26
134	'>gi|324021738|ref|NP_001191230.1| amyloid beta A4 protein isoform h precursor [Homo sapiens]'	NaN	NaN	25	NaN	NaN	NaN	NaN	NaN	0	25	25
135	'>gi|38569394|ref|NP_003631.2| elongator complex protein 1 [Homo sapiens]'	NaN	25	NaN	NaN	NaN	NaN	NaN	NaN	0	25	25
136	'>gi|62122917|ref|NP_001014364.1| filaggrin-2 [Homo sapiens]'	16	10	9	2	14	8	24	10	0	24	93
137	'>gi|4501887|ref|NP_001605.1| actin, cytoplasmic 2 [Homo sapiens]'	NaN	NaN	2	13	24	2	4	5	0	24	50
138	'>gi|226530908|ref|NP_005380.2| protein-L-isoaspartate(D-aspartate) O-methyltransferase isoform 1 [Homo sapiens]'	NaN	NaN	NaN	NaN	20	24	NaN	NaN	0	24	44
139	'>gi|4757810|ref|NP_004037.1| ATP synthase subunit alpha, mitochondrial isoform a precursor [Homo sapiens]'	NaN	NaN	NaN	24	7	NaN	NaN	NaN	0	24	31
140	'>gi|224282119|ref|NP_001017392.2| SURP and G-patch domain-containing protein 2 [Homo sapiens]'	NaN	24	6	NaN	NaN	NaN	NaN	NaN	0	24	30
141	'>gi|32483374|ref|NP_006383.2| nucleolar protein 56 [Homo sapiens]'	NaN	NaN	3	24	NaN	NaN	NaN	NaN	0	24	27
142	'>gi|25777612|ref|NP_002800.2| 26S proteasome non-ATPase regulatory subunit 3 [Homo sapiens]'	NaN	NaN	NaN	24	NaN	NaN	NaN	NaN	0	24	24
143	'>gi|578831629|ref|XP_006722234.1| PREDICTED: schlafen family member 11 isoform X3 [Homo sapiens]'	NaN	NaN	24	NaN	NaN	NaN	NaN	NaN	0	24	24
144	'>gi|426214088|ref|NP_001258766.1| reticulocalbin-2 isoform b precursor [Homo sapiens]'	NaN	NaN	5	23	20	4	NaN	NaN	0	23	52
145	'>gi|52630342|ref|NP_002108.4| HLA class I histocompatibility antigen, Cw-1 alpha chain precursor [Homo sapiens]'	NaN	NaN	NaN	23	17	NaN	NaN	NaN	0	23	40
146	'>gi|66392203|ref|NP_001018146.1| NME1-NME2 protein [Homo sapiens]'	NaN	NaN	NaN	NaN	7	23	5	NaN	0	23	35
147	'>gi|24797086|ref|NP_002262.3| importin-5 [Homo sapiens]'	NaN	1	23	NaN	NaN	NaN	NaN	NaN	0	23	24
148	'>gi|197927448|ref|NP_060501.3| WD repeat-containing protein 6 [Homo sapiens]'	NaN	NaN	23	NaN	NaN	NaN	NaN	NaN	0	23	23
149	'>gi|38202257|ref|NP_938148.1| neutral alpha-glucosidase AB isoform 2 precursor [Homo sapiens]'	NaN	NaN	23	NaN	NaN	NaN	NaN	NaN	0	23	23
150	'>gi|46852147|ref|NP_060530.3| isoleucine--tRNA ligase, mitochondrial precursor [Homo sapiens]'	NaN	NaN	23	NaN	NaN	NaN	NaN	NaN	0	23	23
151	'>gi|7662276|ref|NP_055534.1| protein FAM115A isoform 1 [Homo sapiens]'	NaN	NaN	23	NaN	NaN	NaN	NaN	NaN	0	23	23
152	'>gi|4557553|ref|NP_000108.1| emerin [Homo sapiens]'	NaN	NaN	NaN	7	22	8	NaN	NaN	0	22	37
153	'>gi|4502285|ref|NP_001672.1| sarcoplasmic/endoplasmic reticulum calcium ATPase 2 isoform a [Homo sapiens]'	NaN	2	22	NaN	NaN	NaN	NaN	NaN	0	22	24
154	'>gi|62198237|ref|NP_006222.2| DNA polymerase epsilon catalytic subunit A [Homo sapiens]'	2	22	NaN	NaN	NaN	NaN	NaN	NaN	0	22	24
155	'>gi|4506787|ref|NP_003861.1| ras GTPase-activating-like protein IQGAP1 [Homo sapiens]'	NaN	22	NaN	NaN	NaN	NaN	NaN	NaN	0	22	22
156	'>gi|530395358|ref|XP_005252980.1| PREDICTED: low-density lipoprotein receptor-related protein 4 isoform X1 [Homo sapiens]'	NaN	22	NaN	NaN	NaN	NaN	NaN	NaN	0	22	22
157	'>gi|7657689|ref|NP_055078.1| ATP-dependent zinc metalloprotease YME1L1 isoform 3 [Homo sapiens]'	NaN	NaN	NaN	22	NaN	NaN	NaN	NaN	0	22	22
158	'>gi|4504811|ref|NP_002221.1| junction plakoglobin [Homo sapiens]'	12	9	19	5	9	3	21	10	0	21	88
159	'>gi|4502027|ref|NP_000468.1| serum albumin preproprotein [Homo sapiens]'	14	NaN	NaN	3	NaN	8	10	21	0	21	56
160	'>gi|542133159|ref|NP_001269461.1| activity-dependent neuroprotector homeobox protein [Homo sapiens]'	NaN	17	21	NaN	NaN	NaN	NaN	NaN	0	21	38
161	'>gi|21361114|ref|NP_003553.2| mitochondrial 2-oxoglutarate/malate carrier protein isoform 1 [Homo sapiens]'	NaN	NaN	NaN	1	21	7	NaN	NaN	0	21	29
162	'>gi|4506455|ref|NP_002892.1| reticulocalbin-1 precursor [Homo sapiens]'	NaN	NaN	NaN	8	21	NaN	NaN	NaN	0	21	29
163	'>gi|4506725|ref|NP_000998.1| 40S ribosomal protein S4, X isoform X isoform [Homo sapiens]'	NaN	NaN	NaN	NaN	21	8	NaN	NaN	0	21	29
164	'>gi|148536855|ref|NP_001091868.1| coatomer subunit alpha isoform 1 [Homo sapiens]'	NaN	21	1	NaN	NaN	NaN	NaN	NaN	0	21	22
165	'>gi|21493022|ref|NP_005091.2| A-kinase anchor protein 12 isoform 1 [Homo sapiens]'	21	NaN	NaN	NaN	NaN	NaN	NaN	NaN	0	21	21
166	'>gi|31317272|ref|NP_055806.2| WD repeat and FYVE domain-containing protein 3 [Homo sapiens]'	21	NaN	NaN	NaN	NaN	NaN	NaN	NaN	0	21	21
167	'>gi|4826730|ref|NP_004949.1| serine/threonine-protein kinase mTOR [Homo sapiens]'	NaN	21	NaN	NaN	NaN	NaN	NaN	NaN	0	21	21
168	'>gi|4826908|ref|NP_005018.1| phosphatidylinositol 3-kinase regulatory subunit beta [Homo sapiens]'	NaN	NaN	21	NaN	NaN	NaN	NaN	NaN	0	21	21
169	'>gi|527317371|ref|NP_001268392.1| structural maintenance of chromosomes protein 1A isoform 2 [Homo sapiens]'	NaN	21	NaN	NaN	NaN	NaN	NaN	NaN	0	21	21
170	'>gi|5453690|ref|NP_006136.1| dnaJ homolog subfamily B member 1 isoform 1 [Homo sapiens]'	NaN	NaN	NaN	NaN	21	NaN	NaN	NaN	0	21	21
171	'>gi|58530842|ref|NP_001008844.1| desmoplakin isoform II [Homo sapiens]'	NaN	NaN	NaN	NaN	21	NaN	NaN	NaN	0	21	21
172	'>gi|6031192|ref|NP_005879.1| phosphate carrier protein, mitochondrial isoform a precursor [Homo sapiens]'	NaN	NaN	NaN	NaN	NaN	21	NaN	NaN	0	21	21
173	'>gi|91208418|ref|NP_001035095.1| transcription elongation regulator 1 isoform 2 [Homo sapiens]'	NaN	21	NaN	NaN	NaN	NaN	NaN	NaN	0	21	21
174	'>gi|57864582|ref|NP_001009931.1| hornerin [Homo sapiens]'	10	10	12	17	8	6	14	20	0	20	97
175	'>gi|4502551|ref|NP_001210.1| calumenin isoform a precursor [Homo sapiens]'	NaN	NaN	NaN	18	20	NaN	NaN	NaN	0	20	38
176	'>gi|20127408|ref|NP_000173.2| trifunctional enzyme subunit alpha, mitochondrial precursor [Homo sapiens]'	NaN	NaN	20	13	NaN	NaN	NaN	NaN	0	20	33
177	'>gi|4503363|ref|NP_003850.1| dolichol-phosphate mannosyltransferase subunit 1 [Homo sapiens]'	NaN	NaN	NaN	NaN	20	10	NaN	NaN	0	20	30
178	'>gi|117168248|ref|NP_057479.2| very-long-chain (3R)-3-hydroxyacyl-CoA dehydratase 3 [Homo sapiens]'	NaN	NaN	NaN	NaN	20	3	NaN	NaN	0	20	23
179	'>gi|42822874|ref|NP_976319.1| ribonuclease inhibitor [Homo sapiens]'	NaN	NaN	NaN	20	3	NaN	NaN	NaN	0	20	23
180	'>gi|4505939|ref|NP_000928.1| DNA-directed RNA polymerase II subunit RPB1 [Homo sapiens]'	1	20	NaN	NaN	NaN	NaN	NaN	NaN	0	20	21
181	'>gi|9966881|ref|NP_065134.1| nuclear pore complex protein Nup107 [Homo sapiens]'	NaN	1	20	NaN	NaN	NaN	NaN	NaN	0	20	21
182	'>gi|148613856|ref|NP_001091974.1| probable ATP-dependent RNA helicase DDX17 isoform 3 [Homo sapiens]'	NaN	NaN	20	NaN	NaN	NaN	NaN	NaN	0	20	20
183	'>gi|266453768|ref|NP_001160160.1| ATP-dependent 6-phosphofructokinase, muscle type isoform 2 [Homo sapiens]'	NaN	NaN	20	NaN	NaN	NaN	NaN	NaN	0	20	20
184	'>gi|42716275|ref|NP_057368.3| CCR4-NOT transcription complex subunit 1 isoform a [Homo sapiens]'	NaN	20	NaN	NaN	NaN	NaN	NaN	NaN	0	20	20
185	'>gi|45597177|ref|NP_055858.2| TBC1 domain family member 9B isoform b [Homo sapiens]'	NaN	20	NaN	NaN	NaN	NaN	NaN	NaN	0	20	20
186	'>gi|66472382|ref|NP_009115.2| nischarin isoform 1 [Homo sapiens]'	NaN	20	NaN	NaN	NaN	NaN	NaN	NaN	0	20	20
187	'>gi|4503529|ref|NP_001407.1| eukaryotic initiation factor 4A-I isoform 1 [Homo sapiens]'	NaN	NaN	NaN	12	19	NaN	NaN	NaN	0	19	31
188	'>gi|4506667|ref|NP_000993.1| 60S acidic ribosomal protein P0 [Homo sapiens]'	NaN	NaN	NaN	4	19	4	NaN	NaN	0	19	27
189	'>gi|110349786|ref|NP_055935.4| Alstrom syndrome protein 1 [Homo sapiens]'	19	4	NaN	NaN	NaN	NaN	NaN	NaN	0	19	23
190	'>gi|392306969|ref|NP_001254711.1| activating molecule in BECN1-regulated autophagy protein 1 isoform 1 [Homo sapiens]'	NaN	19	3	NaN	NaN	NaN	NaN	NaN	0	19	22
191	'>gi|12056465|ref|NP_001427.2| rRNA 2''-O-methyltransferase fibrillarin [Homo sapiens]'	NaN	NaN	NaN	NaN	19	2	NaN	NaN	0	19	21
192	'>gi|133925803|ref|NP_001076047.1| RNA binding protein fox-1 homolog 2 isoform 5 [Homo sapiens]'	NaN	NaN	NaN	19	NaN	NaN	NaN	NaN	0	19	19
193	'>gi|13435356|ref|NP_006109.2| HCLS1-associated protein X-1 isoform a [Homo sapiens]'	NaN	NaN	NaN	NaN	19	NaN	NaN	NaN	0	19	19
194	'>gi|14591909|ref|NP_000960.2| 60S ribosomal protein L5 [Homo sapiens]'	NaN	NaN	NaN	NaN	19	NaN	NaN	NaN	0	19	19
195	'>gi|41281447|ref|NP_055529.2| intraflagellar transport protein 140 homolog [Homo sapiens]'	NaN	19	NaN	NaN	NaN	NaN	NaN	NaN	0	19	19
196	'>gi|4758138|ref|NP_004387.1| probable ATP-dependent RNA helicase DDX5 [Homo sapiens]'	NaN	NaN	NaN	19	NaN	NaN	NaN	NaN	0	19	19
197	'>gi|530420151|ref|XP_005261691.1| PREDICTED: phosphatidylinositol 4-kinase alpha isoform X1 [Homo sapiens]'	NaN	19	NaN	NaN	NaN	NaN	NaN	NaN	0	19	19
198	'>gi|567757576|ref|NP_001274672.1| squalene synthase isoform 1 [Homo sapiens]'	NaN	NaN	NaN	NaN	19	NaN	NaN	NaN	0	19	19
199	'>gi|208431836|ref|NP_001129126.1| polyadenylate-binding protein 4 isoform 3 [Homo sapiens]'	NaN	NaN	18	18	NaN	NaN	NaN	NaN	0	18	36
200	'>gi|26051235|ref|NP_060700.2| nuclear pore complex protein Nup133 [Homo sapiens]'	NaN	10	18	NaN	NaN	NaN	NaN	NaN	0	18	28
201	'>gi|11968182|ref|NP_072045.1| 40S ribosomal protein S18 [Homo sapiens]'	NaN	NaN	NaN	NaN	1	18	4	NaN	0	18	23
202	'>gi|323362983|ref|NP_001191006.1| ubiquitin conjugation factor E4 A isoform 2 [Homo sapiens]'	NaN	3	18	NaN	NaN	NaN	NaN	NaN	0	18	21
203	'>gi|24234686|ref|NP_694881.1| heat shock cognate 71 kDa protein isoform 2 [Homo sapiens]'	NaN	NaN	NaN	NaN	18	2	NaN	NaN	0	18	20
204	'>gi|31712030|ref|NP_853553.1| ancient ubiquitous protein 1 [Homo sapiens]'	NaN	NaN	NaN	2	18	NaN	NaN	NaN	0	18	20
205	'>gi|38201623|ref|NP_937884.1| eukaryotic translation initiation factor 4 gamma 1 isoform 5 [Homo sapiens]'	NaN	18	2	NaN	NaN	NaN	NaN	NaN	0	18	20
206	'>gi|101943240|ref|NP_001511.2| general transcription factor 3C polypeptide 1 isoform 1 [Homo sapiens]'	NaN	18	NaN	NaN	NaN	NaN	NaN	NaN	0	18	18
207	'>gi|15718687|ref|NP_000996.2| 40S ribosomal protein S3 isoform 1 [Homo sapiens]'	NaN	NaN	NaN	NaN	18	NaN	NaN	NaN	0	18	18
208	'>gi|19923191|ref|NP_003897.2| germinal-center associated nuclear protein [Homo sapiens]'	NaN	18	NaN	NaN	NaN	NaN	NaN	NaN	0	18	18
209	'>gi|4506723|ref|NP_000997.1| 40S ribosomal protein S3a isoform 1 [Homo sapiens]'	NaN	NaN	NaN	NaN	18	NaN	NaN	NaN	0	18	18
210	'>gi|51479145|ref|NP_006412.2| brefeldin A-inhibited guanine nucleotide-exchange protein 1 [Homo sapiens]'	NaN	18	NaN	NaN	NaN	NaN	NaN	NaN	0	18	18
211	'>gi|290542345|ref|NP_001166599.1| YTH domain-containing family protein 2 isoform 1 [Homo sapiens]'	NaN	NaN	15	17	4	1	NaN	NaN	0	17	37
212	'>gi|29171705|ref|NP_803182.1| melanoma-associated antigen D2 [Homo sapiens]'	NaN	NaN	17	12	NaN	NaN	NaN	NaN	0	17	29
213	'>gi|110618253|ref|NP_005026.3| DNA-directed RNA polymerase, mitochondrial precursor [Homo sapiens]'	NaN	17	9	NaN	NaN	NaN	NaN	NaN	0	17	26
214	'>gi|11141903|ref|NP_068598.1| FAST kinase domain-containing protein 5 [Homo sapiens]'	NaN	NaN	8	17	NaN	NaN	NaN	NaN	0	17	25
215	'>gi|34098946|ref|NP_004550.2| nuclease-sensitive element-binding protein 1 [Homo sapiens]'	NaN	NaN	1	17	7	NaN	NaN	NaN	0	17	25
216	'>gi|48762920|ref|NP_002617.3| ATP-dependent 6-phosphofructokinase, liver type isoform b [Homo sapiens]'	NaN	NaN	17	8	NaN	NaN	NaN	NaN	0	17	25
217	'>gi|4506209|ref|NP_002794.1| 26S protease regulatory subunit 7 isoform 1 [Homo sapiens]'	NaN	NaN	NaN	17	5	NaN	NaN	NaN	0	17	22
218	'>gi|242332527|ref|NP_075561.3| uncharacterized protein C5orf42 [Homo sapiens]'	NaN	17	2	NaN	NaN	NaN	NaN	NaN	0	17	19
219	'>gi|4506605|ref|NP_000969.1| 60S ribosomal protein L23 [Homo sapiens]'	NaN	NaN	NaN	NaN	NaN	17	2	NaN	0	17	19
220	'>gi|13654270|ref|NP_112483.1| ribosomal biogenesis protein LAS1L isoform 1 [Homo sapiens]'	NaN	NaN	17	NaN	NaN	NaN	NaN	NaN	0	17	17
221	'>gi|14043022|ref|NP_004981.2| methionine--tRNA ligase, cytoplasmic [Homo sapiens]'	NaN	NaN	17	NaN	NaN	NaN	NaN	NaN	0	17	17
222	'>gi|160420317|ref|NP_001104026.1| filamin-A isoform 2 [Homo sapiens]'	17	NaN	NaN	NaN	NaN	NaN	NaN	NaN	0	17	17
223	'>gi|18643383|ref|NP_079470.1| inositol-trisphosphate 3-kinase C [Homo sapiens]'	NaN	NaN	17	NaN	NaN	NaN	NaN	NaN	0	17	17
224	'>gi|19923142|ref|NP_002256.2| importin subunit beta-1 isoform 1 [Homo sapiens]'	NaN	NaN	17	NaN	NaN	NaN	NaN	NaN	0	17	17
225	'>gi|385298678|ref|NP_001245282.1| 116 kDa U5 small nuclear ribonucleoprotein component isoform a [Homo sapiens]'	NaN	NaN	17	NaN	NaN	NaN	NaN	NaN	0	17	17
226	'>gi|45643123|ref|NP_002524.2| nuclear valosin-containing protein-like isoform 1 [Homo sapiens]'	NaN	NaN	17	NaN	NaN	NaN	NaN	NaN	0	17	17
227	'>gi|530413308|ref|XP_005257947.1| PREDICTED: probable helicase with zinc finger domain isoform X3 [Homo sapiens]'	NaN	17	NaN	NaN	NaN	NaN	NaN	NaN	0	17	17
228	'>gi|578815970|ref|XP_006716621.1| PREDICTED: RNA-binding protein 12B isoform X5 [Homo sapiens]'	NaN	NaN	17	NaN	NaN	NaN	NaN	NaN	0	17	17
229	'>gi|4885375|ref|NP_005310.1| histone H1.2 [Homo sapiens]'	5	10	5	4	16	3	NaN	NaN	0	16	43
230	'>gi|24475816|ref|NP_612510.1| very-long-chain enoyl-CoA reductase [Homo sapiens]'	NaN	NaN	NaN	2	16	13	NaN	NaN	0	16	31
231	'>gi|46276893|ref|NP_996896.1| transcription elongation factor B polypeptide 2 isoform b [Homo sapiens]'	NaN	NaN	NaN	NaN	7	16	NaN	NaN	0	16	23
232	'>gi|110347425|ref|NP_001036016.1| structural maintenance of chromosomes protein 2 [Homo sapiens]'	NaN	16	6	NaN	NaN	NaN	NaN	NaN	0	16	22
233	'>gi|14210536|ref|NP_115914.1| tubulin beta-6 chain [Homo sapiens]'	NaN	NaN	NaN	16	6	NaN	NaN	NaN	0	16	22
234	'>gi|18375650|ref|NP_542416.1| tyrosine-protein phosphatase non-receptor type 13 isoform 4 [Homo sapiens]'	6	16	NaN	NaN	NaN	NaN	NaN	NaN	0	16	22
235	'''>gi|4506019|ref|NP_002708.1| serine/threonine-protein phosphatase 2A 55 kDa regulatory subunit B alpha isoform isoform 1 [Homo s...'' <Preview truncated at 128 characters>'	NaN	NaN	NaN	16	6	NaN	NaN	NaN	0	16	22
236	'>gi|161702986|ref|NP_001104547.1| ezrin [Homo sapiens]'	NaN	NaN	16	4	NaN	NaN	NaN	NaN	0	16	20
237	'>gi|31652236|ref|NP_001904.2| protein CASP isoform b [Homo sapiens]'	NaN	NaN	16	4	NaN	NaN	NaN	NaN	0	16	20
238	'>gi|578836872|ref|XP_006724172.1| PREDICTED: cdc42 effector protein 1 isoform X3 [Homo sapiens]'	NaN	NaN	NaN	16	4	NaN	NaN	NaN	0	16	20
239	'>gi|4758340|ref|NP_004452.1| phenylalanine--tRNA ligase alpha subunit [Homo sapiens]'	NaN	NaN	NaN	16	1	NaN	NaN	NaN	0	16	17
240	'>gi|122937211|ref|NP_001073867.1| proteasome-associated protein ECM29 homolog [Homo sapiens]'	NaN	16	NaN	NaN	NaN	NaN	NaN	NaN	0	16	16
241	'>gi|133925811|ref|NP_002261.3| transportin-1 isoform 1 [Homo sapiens]'	NaN	NaN	16	NaN	NaN	NaN	NaN	NaN	0	16	16
242	'>gi|268370293|ref|NP_065175.4| valine--tRNA ligase, mitochondrial isoform 2 precursor [Homo sapiens]'	NaN	NaN	16	NaN	NaN	NaN	NaN	NaN	0	16	16
243	'>gi|27477134|ref|NP_079199.2| nuclear pore membrane glycoprotein 210 precursor [Homo sapiens]'	NaN	16	NaN	NaN	NaN	NaN	NaN	NaN	0	16	16
244	'>gi|400153758|ref|NP_001257819.1| HAUS augmin-like complex subunit 6 isoform 2 [Homo sapiens]'	NaN	NaN	16	NaN	NaN	NaN	NaN	NaN	0	16	16
245	'>gi|4504725|ref|NP_001562.1| interferon regulatory factor 3 isoform 1 [Homo sapiens]'	NaN	NaN	NaN	16	NaN	NaN	NaN	NaN	0	16	16
246	'>gi|530362743|ref|XP_005270979.1| PREDICTED: protein Hook homolog 1 isoform X1 [Homo sapiens]'	NaN	NaN	16	NaN	NaN	NaN	NaN	NaN	0	16	16
247	'>gi|55770844|ref|NP_001894.2| catenin alpha-1 isoform 1 [Homo sapiens]'	NaN	NaN	16	NaN	NaN	NaN	NaN	NaN	0	16	16
248	'>gi|57634534|ref|NP_055950.1| nuclear pore complex protein Nup205 [Homo sapiens]'	NaN	16	NaN	NaN	NaN	NaN	NaN	NaN	0	16	16
249	'>gi|261399877|ref|NP_001159757.1| T-complex protein 1 subunit eta isoform d [Homo sapiens]'	3	6	NaN	NaN	15	5	3	2	0	15	34
250	'>gi|5032093|ref|NP_005619.1| neutral amino acid transporter B(0) isoform 1 [Homo sapiens]'	NaN	NaN	12	15	3	NaN	NaN	NaN	0	15	30
251	'>gi|4504327|ref|NP_000174.1| trifunctional enzyme subunit beta, mitochondrial isoform 1 precursor [Homo sapiens]'	NaN	NaN	NaN	15	12	NaN	NaN	NaN	0	15	27
252	'>gi|197304786|ref|NP_001127854.1| IQ motif and SEC7 domain-containing protein 1 isoform a [Homo sapiens]'	NaN	8	15	NaN	NaN	NaN	NaN	NaN	0	15	23
253	'''>gi|20070197|ref|NP_005207.2| dolichyl-diphosphooligosaccharide--protein glycosyltransferase 48 kDa subunit precursor [Homo sapi...'' <Preview truncated at 128 characters>'	NaN	NaN	NaN	8	15	NaN	NaN	NaN	0	15	23
254	'>gi|13904870|ref|NP_001000.2| 40S ribosomal protein S5 [Homo sapiens]'	NaN	NaN	NaN	NaN	7	15	NaN	NaN	0	15	22
255	'>gi|20070344|ref|NP_079426.2| threonine--tRNA ligase, mitochondrial isoform a [Homo sapiens]'	NaN	NaN	15	7	NaN	NaN	NaN	NaN	0	15	22
256	'>gi|41152093|ref|NP_958357.1| zinc finger protein 644 isoform 1 [Homo sapiens]'	NaN	15	5	NaN	NaN	NaN	NaN	NaN	0	15	20
257	'>gi|4506681|ref|NP_001006.1| 40S ribosomal protein S11 [Homo sapiens]'	NaN	NaN	NaN	NaN	4	15	NaN	NaN	0	15	19
258	'>gi|66933005|ref|NP_001019820.1| calnexin precursor [Homo sapiens]'	NaN	NaN	15	4	NaN	NaN	NaN	NaN	0	15	19
259	'>gi|24234683|ref|NP_004642.2| ubiquitin carboxyl-terminal hydrolase 11 [Homo sapiens]'	NaN	2	15	NaN	NaN	NaN	NaN	NaN	0	15	17
260	'>gi|4506017|ref|NP_002706.1| serine/threonine-protein phosphatase 2A catalytic subunit alpha isoform [Homo sapiens]'	NaN	NaN	NaN	1	15	1	NaN	NaN	0	15	17
261	'>gi|115647981|ref|NP_001070254.1| glutamine and serine-rich protein 1 [Homo sapiens]'	NaN	15	1	NaN	NaN	NaN	NaN	NaN	0	15	16
262	'>gi|28178821|ref|NP_008830.2| isocitrate dehydrogenase [NAD] subunit beta, mitochondrial isoform a precursor [Homo sapiens]'	NaN	NaN	NaN	1	15	NaN	NaN	NaN	0	15	16
263	'>gi|4503313|ref|NP_003638.1| diacylglycerol kinase epsilon [Homo sapiens]'	NaN	NaN	NaN	15	1	NaN	NaN	NaN	0	15	16
264	'>gi|54112121|ref|NP_036558.3| splicing factor 3B subunit 3 [Homo sapiens]'	NaN	1	15	NaN	NaN	NaN	NaN	NaN	0	15	16
265	'>gi|154448892|ref|NP_055839.3| exportin-7 [Homo sapiens]'	NaN	NaN	15	NaN	NaN	NaN	NaN	NaN	0	15	15
266	'>gi|157388904|ref|NP_060272.3| HEAT repeat-containing protein 2 [Homo sapiens]'	NaN	NaN	15	NaN	NaN	NaN	NaN	NaN	0	15	15
267	'>gi|157671929|ref|NP_002636.2| phosphatidylinositol 4-phosphate 3-kinase C2 domain-containing subunit alpha [Homo sapiens]'	NaN	15	NaN	NaN	NaN	NaN	NaN	NaN	0	15	15
268	'''>gi|313747584|ref|NP_001186308.1| Golgi-specific brefeldin A-resistance guanine nucleotide exchange factor 1 isoform 3 [Homo sap...'' <Preview truncated at 128 characters>'	NaN	15	NaN	NaN	NaN	NaN	NaN	NaN	0	15	15
269	'>gi|44890068|ref|NP_005086.2| zinc finger MYM-type protein 4 [Homo sapiens]'	NaN	15	NaN	NaN	NaN	NaN	NaN	NaN	0	15	15
270	'>gi|4503579|ref|NP_001422.1| band 4.1-like protein 2 isoform a [Homo sapiens]'	NaN	15	NaN	NaN	NaN	NaN	NaN	NaN	0	15	15
271	'>gi|4504265|ref|NP_003513.1| histone H2B type 1-C/E/F/G/I [Homo sapiens]'	NaN	NaN	NaN	NaN	NaN	15	NaN	NaN	0	15	15
272	'>gi|4885399|ref|NP_005436.1| structural maintenance of chromosomes protein 3 [Homo sapiens]'	NaN	15	NaN	NaN	NaN	NaN	NaN	NaN	0	15	15
273	'>gi|528281421|ref|NP_001268463.1| band 4.1-like protein 3 isoform 3 [Homo sapiens]'	NaN	NaN	15	NaN	NaN	NaN	NaN	NaN	0	15	15
274	'>gi|548960892|ref|NP_001271455.1| aurora kinase B isoform 3 [Homo sapiens]'	NaN	NaN	NaN	NaN	15	NaN	NaN	NaN	0	15	15
275	'>gi|18699732|ref|NP_057260.2| 45 kDa calcium-binding protein isoform 2 precursor [Homo sapiens]'	NaN	NaN	NaN	13	14	NaN	NaN	NaN	0	14	27
276	'>gi|103472005|ref|NP_002408.3| antigen KI-67 isoform 1 [Homo sapiens]'	NaN	14	12	NaN	NaN	NaN	NaN	NaN	0	14	26
277	'''>gi|4758786|ref|NP_004541.1| NADH dehydrogenase [ubiquinone] iron-sulfur protein 2, mitochondrial isoform 1 precursor [Homo sapi...'' <Preview truncated at 128 characters>'	NaN	NaN	NaN	11	14	NaN	NaN	NaN	0	14	25
278	'>gi|578835525|ref|XP_006723678.1| PREDICTED: protein-glutamine gamma-glutamyltransferase E isoform X1 [Homo sapiens]'	NaN	NaN	1	NaN	NaN	NaN	14	7	0	14	22
279	'>gi|9845502|ref|NP_002286.2| 40S ribosomal protein SA [Homo sapiens]'	NaN	NaN	NaN	8	14	NaN	NaN	NaN	0	14	22
280	'>gi|150378533|ref|NP_003461.2| ubiquitin carboxyl-terminal hydrolase 7 isoform 1 [Homo sapiens]'	NaN	14	5	NaN	NaN	NaN	NaN	NaN	0	14	19
281	'>gi|169790923|ref|NP_000245.2| methionine synthase isoform 1 [Homo sapiens]'	NaN	14	5	NaN	NaN	NaN	NaN	NaN	0	14	19
282	'>gi|109715835|ref|NP_071353.4| HEAT repeat-containing protein 6 [Homo sapiens]'	NaN	3	14	NaN	NaN	NaN	NaN	NaN	0	14	17
283	'>gi|255003833|ref|NP_115518.3| centrosomal protein of 192 kDa [Homo sapiens]'	14	3	NaN	NaN	NaN	NaN	NaN	NaN	0	14	17
284	'>gi|4505255|ref|NP_002433.1| RNA-binding protein Musashi homolog 1 [Homo sapiens]'	NaN	NaN	NaN	3	14	NaN	NaN	NaN	0	14	17
285	'>gi|444299651|ref|NP_653091.3| protein CASC5 isoform 2 [Homo sapiens]'	2	14	NaN	NaN	NaN	NaN	NaN	NaN	0	14	16
286	'>gi|7661914|ref|NP_055629.1| 26S proteasome non-ATPase regulatory subunit 6 isoform 2 [Homo sapiens]'	NaN	NaN	NaN	2	14	NaN	NaN	NaN	0	14	16
287	'>gi|61097912|ref|NP_612409.1| nucleolar MIF4G domain-containing protein 1 [Homo sapiens]'	NaN	NaN	14	1	NaN	NaN	NaN	NaN	0	14	15
288	'>gi|118601081|ref|NP_001073027.1| heterogeneous nuclear ribonucleoprotein U-like protein 2 [Homo sapiens]'	NaN	NaN	14	NaN	NaN	NaN	NaN	NaN	0	14	14
289	'>gi|145580608|ref|NP_001077430.1| WD repeat-containing protein 62 isoform 1 [Homo sapiens]'	NaN	14	NaN	NaN	NaN	NaN	NaN	NaN	0	14	14
290	'>gi|150417986|ref|NP_006411.2| brefeldin A-inhibited guanine nucleotide-exchange protein 2 [Homo sapiens]'	NaN	14	NaN	NaN	NaN	NaN	NaN	NaN	0	14	14
291	'>gi|154350241|ref|NP_065073.3| brefeldin A-inhibited guanine nucleotide-exchange protein 3 [Homo sapiens]'	NaN	14	NaN	NaN	NaN	NaN	NaN	NaN	0	14	14
292	'>gi|156142199|ref|NP_079532.5| histone-lysine N-methyltransferase EHMT2 isoform b [Homo sapiens]'	NaN	14	NaN	NaN	NaN	NaN	NaN	NaN	0	14	14
293	'>gi|171906582|ref|NP_064583.2| coiled-coil domain-containing protein 47 precursor [Homo sapiens]'	NaN	NaN	NaN	14	NaN	NaN	NaN	NaN	0	14	14
294	'>gi|218749883|ref|NP_057303.2| endoplasmic reticulum mannosyl-oligosaccharide 1,2-alpha-mannosidase [Homo sapiens]'	NaN	NaN	14	NaN	NaN	NaN	NaN	NaN	0	14	14
295	'>gi|300388183|ref|NP_001177966.1| 26S proteasome non-ATPase regulatory subunit 1 isoform 2 [Homo sapiens]'	NaN	NaN	14	NaN	NaN	NaN	NaN	NaN	0	14	14
296	'>gi|31742492|ref|NP_060647.2| NEDD4-binding protein 2 [Homo sapiens]'	NaN	14	NaN	NaN	NaN	NaN	NaN	NaN	0	14	14
297	'>gi|34335134|ref|NP_899195.1| protein SEC13 homolog isoform 1 [Homo sapiens]'	NaN	NaN	NaN	NaN	14	NaN	NaN	NaN	0	14	14
298	'>gi|40254851|ref|NP_037487.2| serine/threonine-protein kinase N3 [Homo sapiens]'	NaN	NaN	14	NaN	NaN	NaN	NaN	NaN	0	14	14
299	'>gi|4502709|ref|NP_001777.1| cyclin-dependent kinase 1 isoform 1 [Homo sapiens]'	NaN	NaN	NaN	NaN	14	NaN	NaN	NaN	0	14	14
300	'>gi|50843837|ref|NP_060541.3| rho guanine nucleotide exchange factor 40 isoform 1 [Homo sapiens]'	NaN	14	NaN	NaN	NaN	NaN	NaN	NaN	0	14	14
301	'>gi|530407849|ref|XP_005255279.1| PREDICTED: zinc finger protein 629 isoform X1 [Homo sapiens]'	NaN	NaN	14	NaN	NaN	NaN	NaN	NaN	0	14	14
302	'>gi|557440899|ref|NP_001273490.1| nuclear mitotic apparatus protein 1 isoform 2 [Homo sapiens]'	NaN	14	NaN	NaN	NaN	NaN	NaN	NaN	0	14	14
303	'>gi|55925468|ref|NP_055725.2| zinc finger protein 507 [Homo sapiens]'	NaN	NaN	14	NaN	NaN	NaN	NaN	NaN	0	14	14
304	'>gi|56788364|ref|NP_065194.2| gamma-tubulin complex component 6 [Homo sapiens]'	NaN	14	NaN	NaN	NaN	NaN	NaN	NaN	0	14	14
305	'''>gi|578840073|ref|XP_006725288.1| PREDICTED: pyridoxal-dependent decarboxylase domain-containing protein 1-like isoform X3 [Homo...'' <Preview truncated at 128 characters>'	NaN	NaN	14	NaN	NaN	NaN	NaN	NaN	0	14	14
306	'>gi|7019415|ref|NP_037468.1| protein transport protein Sec61 subunit alpha isoform 1 [Homo sapiens]'	NaN	NaN	NaN	NaN	14	NaN	NaN	NaN	0	14	14
307	'>gi|6912286|ref|NP_036246.1| caspase-14 precursor [Homo sapiens]'	3	NaN	2	NaN	6	2	13	11	0	13	37
308	'>gi|115583685|ref|NP_003042.3| monocarboxylate transporter 1 [Homo sapiens]'	NaN	NaN	4	7	13	NaN	NaN	NaN	0	13	24
309	'>gi|117606360|ref|NP_056125.3| PH and SEC7 domain-containing protein 3 isoform a [Homo sapiens]'	NaN	13	11	NaN	NaN	NaN	NaN	NaN	0	13	24
310	'>gi|530388540|ref|XP_005251347.1| PREDICTED: transcription elongation factor B polypeptide 1 isoform X1 [Homo sapiens]'	NaN	NaN	NaN	NaN	NaN	11	13	NaN	0	13	24
311	'>gi|33636719|ref|NP_006342.2| mitochondrial import inner membrane translocase subunit TIM44 [Homo sapiens]'	NaN	NaN	NaN	7	13	3	NaN	NaN	0	13	23
312	'>gi|4503481|ref|NP_001395.1| elongation factor 1-gamma [Homo sapiens]'	NaN	NaN	NaN	13	8	NaN	NaN	NaN	0	13	21
313	'>gi|4506621|ref|NP_000978.1| 60S ribosomal protein L26 [Homo sapiens]'	NaN	NaN	NaN	NaN	8	13	NaN	NaN	0	13	21
314	'>gi|6005731|ref|NP_009167.1| calcineurin B homologous protein 1 [Homo sapiens]'	NaN	NaN	NaN	NaN	8	13	NaN	NaN	0	13	21
315	'>gi|661567300|ref|NP_001281269.1| zinc finger CCCH domain-containing protein 18 isoform 1 [Homo sapiens]'	NaN	13	7	NaN	NaN	NaN	NaN	NaN	0	13	20
316	'>gi|4506439|ref|NP_002884.1| histone-binding protein RBBP7 isoform 2 [Homo sapiens]'	NaN	NaN	NaN	13	6	NaN	NaN	NaN	0	13	19
317	'>gi|61744483|ref|NP_001013269.1| 4F2 cell-surface antigen heavy chain isoform f [Homo sapiens]'	NaN	NaN	13	6	NaN	NaN	NaN	NaN	0	13	19
318	'>gi|4505357|ref|NP_002480.1| NADH dehydrogenase [ubiquinone] 1 alpha subcomplex subunit 4 [Homo sapiens]'	NaN	NaN	NaN	NaN	NaN	5	13	NaN	0	13	18
319	'>gi|4502981|ref|NP_001852.1| cytochrome c oxidase subunit 4 isoform 1, mitochondrial precursor [Homo sapiens]'	NaN	NaN	NaN	NaN	NaN	13	4	NaN	0	13	17
320	'>gi|73760405|ref|NP_001027454.1| thymopoietin isoform beta [Homo sapiens]'	NaN	NaN	NaN	13	2	2	NaN	NaN	0	13	17
321	'>gi|4885487|ref|NP_005430.1| myeloid leukemia factor 2 [Homo sapiens]'	NaN	NaN	NaN	NaN	13	3	NaN	NaN	0	13	16
322	'>gi|17105394|ref|NP_000975.2| 60S ribosomal protein L23a [Homo sapiens]'	NaN	NaN	NaN	NaN	2	13	NaN	NaN	0	13	15
323	'>gi|6005824|ref|NP_009121.1| SEC23-interacting protein [Homo sapiens]'	NaN	2	13	NaN	NaN	NaN	NaN	NaN	0	13	15
324	'>gi|157266264|ref|NP_942147.3| pleckstrin homology-like domain family B member 3 [Homo sapiens]'	NaN	NaN	13	1	NaN	NaN	NaN	NaN	0	13	14
325	'>gi|557357733|ref|NP_001273433.1| heat shock protein 105 kDa isoform 3 [Homo sapiens]'	NaN	1	13	NaN	NaN	NaN	NaN	NaN	0	13	14
326	'>gi|57863269|ref|NP_055871.1| ribosomal RNA processing protein 1 homolog B [Homo sapiens]'	NaN	NaN	13	NaN	1	NaN	NaN	NaN	0	13	14
327	'>gi|119964726|ref|NP_000867.2| cation-independent mannose-6-phosphate receptor precursor [Homo sapiens]'	13	NaN	NaN	NaN	NaN	NaN	NaN	NaN	0	13	13
328	'>gi|13128860|ref|NP_004955.2| histone deacetylase 1 [Homo sapiens]'	NaN	NaN	NaN	13	NaN	NaN	NaN	NaN	0	13	13
329	'>gi|188497756|ref|NP_001120792.1| ubiquitin-associated protein 2-like isoform b [Homo sapiens]'	NaN	13	NaN	NaN	NaN	NaN	NaN	NaN	0	13	13
330	'>gi|25777602|ref|NP_002799.3| 26S proteasome non-ATPase regulatory subunit 2 isoform 1 [Homo sapiens]'	NaN	NaN	13	NaN	NaN	NaN	NaN	NaN	0	13	13
331	'>gi|27363457|ref|NP_079152.3| aarF domain-containing protein kinase 4 isoform a [Homo sapiens]'	NaN	NaN	NaN	13	NaN	NaN	NaN	NaN	0	13	13
332	'>gi|332164786|ref|NP_001193730.1| replication factor C subunit 5 isoform 4 [Homo sapiens]'	NaN	NaN	NaN	NaN	13	NaN	NaN	NaN	0	13	13
333	'>gi|33946291|ref|NP_079106.3| lysophosphatidylcholine acyltransferase 1 [Homo sapiens]'	NaN	NaN	NaN	13	NaN	NaN	NaN	NaN	0	13	13
334	'>gi|4506693|ref|NP_001012.1| 40S ribosomal protein S17 [Homo sapiens]'	NaN	NaN	NaN	NaN	NaN	13	NaN	NaN	0	13	13
335	'>gi|526253066|ref|NP_001268223.1| zinc finger protein 281 isoform 2 [Homo sapiens]'	NaN	NaN	13	NaN	NaN	NaN	NaN	NaN	0	13	13
336	'>gi|578811110|ref|XP_006714926.1| PREDICTED: heterogeneous nuclear ribonucleoprotein H isoform X11 [Homo sapiens]'	NaN	NaN	NaN	NaN	13	NaN	NaN	NaN	0	13	13
337	'>gi|66880553|ref|NP_000126.2| Fanconi anemia group A protein isoform a [Homo sapiens]'	NaN	13	NaN	NaN	NaN	NaN	NaN	NaN	0	13	13
338	'>gi|76880486|ref|NP_006819.2| activating signal cointegrator 1 complex subunit 3 isoform a [Homo sapiens]'	NaN	13	NaN	NaN	NaN	NaN	NaN	NaN	0	13	13
339	'>gi|82546830|ref|NP_068579.3| exocyst complex component 4 isoform a [Homo sapiens]'	NaN	NaN	13	NaN	NaN	NaN	NaN	NaN	0	13	13
340	'>gi|281182727|ref|NP_001162582.1| protein SCO2 homolog, mitochondrial precursor [Homo sapiens]'	NaN	NaN	NaN	NaN	12	11	NaN	NaN	0	12	23
341	'>gi|11024700|ref|NP_036590.1| mitochondrial import inner membrane translocase subunit Tim13 [Homo sapiens]'	NaN	NaN	NaN	NaN	1	9	12	NaN	0	12	22
342	'>gi|156071462|ref|NP_001627.2| ADP/ATP translocase 3 [Homo sapiens]'	NaN	NaN	NaN	3	12	5	NaN	NaN	0	12	20
343	'>gi|156119615|ref|NP_008832.2| unconventional myosin-IXa [Homo sapiens]'	6	12	2	NaN	NaN	NaN	NaN	NaN	0	12	20
344	'>gi|50345988|ref|NP_001001973.1| ATP synthase subunit gamma, mitochondrial isoform L (liver) precursor [Homo sapiens]'	NaN	NaN	NaN	NaN	12	6	1	NaN	0	12	19
345	'>gi|50592988|ref|NP_003357.2| cytochrome b-c1 complex subunit 2, mitochondrial precursor [Homo sapiens]'	NaN	NaN	NaN	7	12	NaN	NaN	NaN	0	12	19
346	'>gi|76496472|ref|NP_001029025.1| 60S ribosomal protein L3 isoform b [Homo sapiens]'	NaN	NaN	NaN	7	12	NaN	NaN	NaN	0	12	19
347	'>gi|41350216|ref|NP_061982.3| chitobiosyldiphosphodolichol beta-mannosyltransferase [Homo sapiens]'	NaN	NaN	NaN	6	12	NaN	NaN	NaN	0	12	18
348	'>gi|7705855|ref|NP_057226.1| estradiol 17-beta-dehydrogenase 12 [Homo sapiens]'	NaN	NaN	NaN	NaN	12	5	NaN	NaN	0	12	17
349	'>gi|222352151|ref|NP_006187.2| poly(rC)-binding protein 1 [Homo sapiens]'	NaN	NaN	NaN	NaN	12	1	3	NaN	0	12	16
350	'>gi|15431301|ref|NP_000962.2| 60S ribosomal protein L7 [Homo sapiens]'	NaN	NaN	NaN	NaN	12	3	NaN	NaN	0	12	15
351	'>gi|428977337|ref|NP_001258803.1| protein AAR2 homolog [Homo sapiens]'	NaN	NaN	NaN	3	12	NaN	NaN	NaN	0	12	15
352	'''>gi|511630715|ref|NP_001265432.1| dolichyl-diphosphooligosaccharide--protein glycosyltransferase subunit STT3A isoform a [Homo s...'' <Preview truncated at 128 characters>'	NaN	NaN	NaN	12	3	NaN	NaN	NaN	0	12	15
353	'>gi|5031863|ref|NP_005558.1| galectin-3-binding protein precursor [Homo sapiens]'	NaN	NaN	12	2	NaN	NaN	NaN	NaN	0	12	14
354	'>gi|7657508|ref|NP_055063.1| E3 ubiquitin-protein ligase RBX1 [Homo sapiens]'	NaN	NaN	NaN	NaN	NaN	12	2	NaN	0	12	14
355	'>gi|108936958|ref|NP_005819.3| DDB1- and CUL4-associated factor 7 [Homo sapiens]'	NaN	NaN	NaN	1	12	NaN	NaN	NaN	0	12	13
356	'>gi|37693993|ref|NP_002504.2| nucleoside diphosphate kinase 3 precursor [Homo sapiens]'	NaN	NaN	NaN	NaN	1	12	NaN	NaN	0	12	13
357	'>gi|109148539|ref|NP_821158.2| gamma-glutamyltransferase 7 [Homo sapiens]'	NaN	NaN	12	NaN	NaN	NaN	NaN	NaN	0	12	12
358	'>gi|14211540|ref|NP_066014.1| putative helicase MOV-10 isoform 1 [Homo sapiens]'	NaN	NaN	12	NaN	NaN	NaN	NaN	NaN	0	12	12
359	'>gi|148227672|ref|NP_001091680.1| catenin beta-1 [Homo sapiens]'	NaN	NaN	12	NaN	NaN	NaN	NaN	NaN	0	12	12
360	'>gi|156142176|ref|NP_054896.2| mitochondrial import inner membrane translocase subunit Tim21 precursor [Homo sapiens]'	NaN	NaN	NaN	NaN	NaN	12	NaN	NaN	0	12	12
361	'>gi|17149834|ref|NP_002950.3| sortilin isoform 1 preproprotein [Homo sapiens]'	NaN	NaN	12	NaN	NaN	NaN	NaN	NaN	0	12	12
362	'>gi|18378731|ref|NP_064620.2| HMG box transcription factor BBX isoform 2 [Homo sapiens]'	NaN	NaN	12	NaN	NaN	NaN	NaN	NaN	0	12	12
363	'>gi|207113160|ref|NP_001128715.1| treacle protein isoform d [Homo sapiens]'	NaN	12	NaN	NaN	NaN	NaN	NaN	NaN	0	12	12
364	'>gi|208973244|ref|NP_001129174.1| 14-3-3 protein zeta/delta [Homo sapiens]'	NaN	NaN	NaN	NaN	12	NaN	NaN	NaN	0	12	12
365	'>gi|224465233|ref|NP_079033.4| histone-lysine N-methyltransferase EHMT1 isoform 1 [Homo sapiens]'	NaN	12	NaN	NaN	NaN	NaN	NaN	NaN	0	12	12
366	'>gi|270265835|ref|NP_001161842.1| cullin-7 isoform 1 [Homo sapiens]'	NaN	12	NaN	NaN	NaN	NaN	NaN	NaN	0	12	12
367	'>gi|301171467|ref|NP_001180345.1| ATP-dependent RNA helicase DDX3X isoform 2 [Homo sapiens]'	NaN	NaN	12	NaN	NaN	NaN	NaN	NaN	0	12	12
368	'>gi|30578418|ref|NP_849189.1| sideroflexin-2 [Homo sapiens]'	NaN	NaN	NaN	NaN	12	NaN	NaN	NaN	0	12	12
369	'>gi|308199448|ref|NP_001184052.1| interferon regulatory factor 3 isoform 3 [Homo sapiens]'	NaN	NaN	NaN	NaN	12	NaN	NaN	NaN	0	12	12
370	'>gi|386642862|ref|NP_001245367.1| threonine--tRNA ligase, cytoplasmic isoform 2 [Homo sapiens]'	NaN	NaN	12	NaN	NaN	NaN	NaN	NaN	0	12	12
371	'>gi|4506691|ref|NP_001011.1| 40S ribosomal protein S16 [Homo sapiens]'	NaN	NaN	NaN	NaN	NaN	12	NaN	NaN	0	12	12
372	'>gi|45356151|ref|NP_056076.1| condensin-2 complex subunit D3 [Homo sapiens]'	NaN	12	NaN	NaN	NaN	NaN	NaN	NaN	0	12	12
373	'>gi|514052659|ref|NP_001265481.1| tubulin alpha-4A chain isoform 2 [Homo sapiens]'	NaN	NaN	NaN	12	NaN	NaN	NaN	NaN	0	12	12
374	'>gi|530378914|ref|XP_005248407.1| PREDICTED: uncharacterized protein C5orf42 isoform X6 [Homo sapiens]'	12	NaN	NaN	NaN	NaN	NaN	NaN	NaN	0	12	12
375	'>gi|574957204|ref|NP_001276334.1| MMS19 nucleotide excision repair protein homolog isoform 1 [Homo sapiens]'	NaN	NaN	12	NaN	NaN	NaN	NaN	NaN	0	12	12
376	'>gi|578817634|ref|XP_006717238.1| PREDICTED: serine/threonine-protein phosphatase 6 catalytic subunit isoform X1 [Homo sapiens]'	NaN	NaN	NaN	NaN	12	NaN	NaN	NaN	0	12	12
377	'>gi|578838544|ref|XP_006724778.1| PREDICTED: zinc finger MYM-type protein 3 isoform X3 [Homo sapiens]'	NaN	12	NaN	NaN	NaN	NaN	NaN	NaN	0	12	12
378	'>gi|6912398|ref|NP_036218.1| general transcription factor 3C polypeptide 3 isoform 1 [Homo sapiens]'	NaN	NaN	12	NaN	NaN	NaN	NaN	NaN	0	12	12
379	'>gi|73695475|ref|NP_060542.4| HEAT repeat-containing protein 1 [Homo sapiens]'	NaN	12	NaN	NaN	NaN	NaN	NaN	NaN	0	12	12
380	'>gi|7706254|ref|NP_057018.1| nucleolar protein 58 [Homo sapiens]'	NaN	NaN	NaN	12	NaN	NaN	NaN	NaN	0	12	12
381	'>gi|88759348|ref|NP_078822.3| RING finger protein 219 [Homo sapiens]'	NaN	NaN	12	NaN	NaN	NaN	NaN	NaN	0	12	12
382	'>gi|576583524|ref|NP_001276675.1| glyceraldehyde-3-phosphate dehydrogenase isoform 1 [Homo sapiens]'	4	2	4	NaN	8	11	8	5	0	11	42
383	'>gi|4507729|ref|NP_001060.1| tubulin beta-2A chain [Homo sapiens]'	1	1	2	11	6	1	NaN	NaN	0	11	22
384	'>gi|182508169|ref|NP_003864.4| neuropilin-1 isoform a precursor [Homo sapiens]'	NaN	9	11	NaN	NaN	NaN	NaN	NaN	0	11	20
385	'>gi|4759068|ref|NP_004580.1| protein SCO1 homolog, mitochondrial [Homo sapiens]'	NaN	NaN	NaN	NaN	11	7	NaN	NaN	0	11	18
386	'>gi|145309311|ref|NP_001034680.2| probable ubiquitin carboxyl-terminal hydrolase FAF-X isoform 4 [Homo sapiens]'	6	11	NaN	NaN	NaN	NaN	NaN	NaN	0	11	17
387	'>gi|5454064|ref|NP_006319.1| RNA-binding protein 14 isoform 1 [Homo sapiens]'	NaN	NaN	11	6	NaN	NaN	NaN	NaN	0	11	17
388	'>gi|323276700|ref|NP_001191020.1| 40S ribosomal protein S10 [Homo sapiens]'	NaN	NaN	NaN	NaN	5	11	NaN	NaN	0	11	16
389	'>gi|58761484|ref|NP_001008800.1| T-complex protein 1 subunit gamma isoform c [Homo sapiens]'	NaN	11	NaN	NaN	NaN	5	NaN	NaN	0	11	16
390	'>gi|108773810|ref|NP_064502.9| leucine--tRNA ligase, cytoplasmic [Homo sapiens]'	NaN	11	3	1	NaN	NaN	NaN	NaN	0	11	15
391	'>gi|31543831|ref|NP_001061.2| tubulin gamma-1 chain [Homo sapiens]'	NaN	NaN	NaN	11	4	NaN	NaN	NaN	0	11	15
392	'>gi|40288288|ref|NP_954592.1| histone-arginine methyltransferase CARM1 [Homo sapiens]'	NaN	NaN	4	11	NaN	NaN	NaN	NaN	0	11	15
393	'>gi|29244924|ref|NP_115597.3| chromodomain-helicase-DNA-binding protein 6 [Homo sapiens]'	11	3	NaN	NaN	NaN	NaN	NaN	NaN	0	11	14
394	'>gi|52632379|ref|NP_001005332.1| melanoma-associated antigen D1 isoform b [Homo sapiens]'	NaN	NaN	11	2	NaN	NaN	NaN	NaN	0	11	13
395	'>gi|31881785|ref|NP_079023.2| Hermansky-Pudlak syndrome 6 protein [Homo sapiens]'	NaN	NaN	11	1	NaN	NaN	NaN	NaN	0	11	12
396	'>gi|10835063|ref|NP_002511.1| nucleophosmin isoform 1 [Homo sapiens]'	NaN	NaN	NaN	NaN	11	NaN	NaN	NaN	0	11	11
397	'>gi|117938762|ref|NP_001070956.1| protein GNAS isoform f [Homo sapiens]'	NaN	NaN	NaN	NaN	11	NaN	NaN	NaN	0	11	11
398	'>gi|145580631|ref|NP_859052.3| sulfhydryl oxidase 2 precursor [Homo sapiens]'	NaN	NaN	11	NaN	NaN	NaN	NaN	NaN	0	11	11
399	'>gi|17921989|ref|NP_005991.1| tubulin alpha-4A chain isoform 1 [Homo sapiens]'	NaN	NaN	NaN	NaN	11	NaN	NaN	NaN	0	11	11
400	'>gi|189458819|ref|NP_001121620.1| transferrin receptor protein 1 [Homo sapiens]'	NaN	NaN	11	NaN	NaN	NaN	NaN	NaN	0	11	11
401	'>gi|209954811|ref|NP_001129628.1| zinc finger protein 507 [Homo sapiens]'	NaN	11	NaN	NaN	NaN	NaN	NaN	NaN	0	11	11
402	'>gi|21361356|ref|NP_006800.2| mitochondrial import receptor subunit TOM34 [Homo sapiens]'	NaN	NaN	NaN	NaN	11	NaN	NaN	NaN	0	11	11
403	'>gi|221316632|ref|NP_001137534.1| coatomer subunit beta [Homo sapiens]'	NaN	NaN	11	NaN	NaN	NaN	NaN	NaN	0	11	11
404	'>gi|31881687|ref|NP_853551.1| replication factor C subunit 4 [Homo sapiens]'	NaN	NaN	NaN	NaN	11	NaN	NaN	NaN	0	11	11
405	'>gi|33469968|ref|NP_005907.3| DNA replication licensing factor MCM7 isoform 1 [Homo sapiens]'	NaN	NaN	11	NaN	NaN	NaN	NaN	NaN	0	11	11
406	'>gi|38505222|ref|NP_061895.3| protein disulfide-isomerase TMX3 precursor [Homo sapiens]'	NaN	NaN	NaN	11	NaN	NaN	NaN	NaN	0	11	11
407	'>gi|5031877|ref|NP_005564.1| lamin-B1 isoform 1 [Homo sapiens]'	NaN	NaN	NaN	11	NaN	NaN	NaN	NaN	0	11	11
408	'>gi|5174447|ref|NP_006089.1| guanine nucleotide-binding protein subunit beta-2-like 1 [Homo sapiens]'	NaN	NaN	NaN	NaN	11	NaN	NaN	NaN	0	11	11
409	'>gi|544711041|ref|NP_001269836.1| T-complex protein 1 subunit theta isoform 2 [Homo sapiens]'	NaN	NaN	NaN	NaN	NaN	11	NaN	NaN	0	11	11
410	'>gi|5453660|ref|NP_006313.1| gamma-tubulin complex component 3 isoform 1 [Homo sapiens]'	NaN	NaN	11	NaN	NaN	NaN	NaN	NaN	0	11	11
411	'>gi|556503440|ref|NP_001273295.1| MAP7 domain-containing protein 1 isoform 3 [Homo sapiens]'	NaN	NaN	11	NaN	NaN	NaN	NaN	NaN	0	11	11
412	'''>gi|578804372|ref|XP_006712606.1| PREDICTED: NADH dehydrogenase [ubiquinone] 1 alpha subcomplex subunit 10, mitochondrial isofor...'' <Preview truncated at 128 characters>'	NaN	NaN	NaN	NaN	11	NaN	NaN	NaN	0	11	11
413	'>gi|578806301|ref|XP_006713292.1| PREDICTED: protein polybromo-1 isoform X24 [Homo sapiens]'	NaN	11	NaN	NaN	NaN	NaN	NaN	NaN	0	11	11
414	'>gi|578834563|ref|XP_006723311.1| PREDICTED: DNA polymerase delta catalytic subunit isoform X4 [Homo sapiens]'	NaN	NaN	11	NaN	NaN	NaN	NaN	NaN	0	11	11
415	'>gi|614458217|ref|NP_997244.4| FRAS1-related extracellular matrix protein 2 precursor [Homo sapiens]'	11	NaN	NaN	NaN	NaN	NaN	NaN	NaN	0	11	11
416	'>gi|667667691|ref|NP_001288092.1| transmembrane protein 209 isoform 2 [Homo sapiens]'	NaN	NaN	NaN	11	NaN	NaN	NaN	NaN	0	11	11
417	'>gi|223278387|ref|NP_059118.2| calmodulin-like protein 5 [Homo sapiens]'	7	4	4	5	9	6	7	10	0	10	52
418	'>gi|34147630|ref|NP_003312.3| elongation factor Tu, mitochondrial precursor [Homo sapiens]'	NaN	NaN	2	5	10	1	1	2	0	10	21
419	'>gi|320461711|ref|NP_001189360.1| peroxiredoxin-1 [Homo sapiens]'	1	1	NaN	NaN	2	10	5	1	0	10	20
420	'>gi|4504279|ref|NP_002098.1| histone H3.3 [Homo sapiens]'	1	NaN	NaN	NaN	5	10	4	NaN	0	10	20
421	'>gi|83641876|ref|NP_061902.2| probable serine carboxypeptidase CPVL precursor [Homo sapiens]'	NaN	NaN	NaN	9	10	NaN	NaN	NaN	0	10	19
422	'>gi|15431288|ref|NP_009035.3| 60S ribosomal protein L10a [Homo sapiens]'	NaN	NaN	NaN	NaN	10	6	NaN	NaN	0	10	16
423	'>gi|4506743|ref|NP_001003.1| 40S ribosomal protein S8 [Homo sapiens]'	NaN	NaN	NaN	NaN	10	6	NaN	NaN	0	10	16
424	'>gi|4507401|ref|NP_003192.1| transcription factor A, mitochondrial isoform 1 precursor [Homo sapiens]'	NaN	NaN	NaN	NaN	6	10	NaN	NaN	0	10	16
425	'>gi|5729875|ref|NP_006658.1| membrane-associated progesterone receptor component 1 isoform 1 [Homo sapiens]'	NaN	NaN	NaN	NaN	6	10	NaN	NaN	0	10	16
426	'>gi|73466520|ref|NP_001026976.1| fatty aldehyde dehydrogenase isoform 1 [Homo sapiens]'	NaN	NaN	NaN	10	6	NaN	NaN	NaN	0	10	16
427	'>gi|120587019|ref|NP_055160.2| zinc finger protein 318 [Homo sapiens]'	10	5	NaN	NaN	NaN	NaN	NaN	NaN	0	10	15
428	'>gi|24308324|ref|NP_115604.1| fatty acyl-CoA reductase 1 [Homo sapiens]'	NaN	NaN	NaN	10	5	NaN	NaN	NaN	0	10	15
429	'>gi|4506195|ref|NP_002785.1| proteasome subunit beta type-2 isoform 1 [Homo sapiens]'	NaN	NaN	NaN	NaN	4	10	NaN	NaN	0	10	14
430	'>gi|4506597|ref|NP_000967.1| 60S ribosomal protein L12 [Homo sapiens]'	NaN	NaN	NaN	NaN	4	10	NaN	NaN	0	10	14
431	'>gi|5803227|ref|NP_006817.1| 14-3-3 protein theta [Homo sapiens]'	NaN	NaN	NaN	NaN	10	4	NaN	NaN	0	10	14
432	'>RRV NSP6 '	NaN	NaN	NaN	NaN	3	10	NaN	NaN	0	10	13
433	'>gi|14269586|ref|NP_110438.1| 28S ribosomal protein S26, mitochondrial [Homo sapiens]'	NaN	NaN	NaN	NaN	3	10	NaN	NaN	0	10	13
434	'>gi|21464101|ref|NP_036611.2| 14-3-3 protein gamma [Homo sapiens]'	NaN	NaN	NaN	NaN	3	10	NaN	NaN	0	10	13
435	'>gi|321267511|ref|NP_001189431.1| protein NipSnap homolog 1 isoform 2 [Homo sapiens]'	NaN	NaN	NaN	NaN	10	3	NaN	NaN	0	10	13
436	'>gi|4557032|ref|NP_002291.1| L-lactate dehydrogenase B chain [Homo sapiens]'	3	NaN	NaN	NaN	10	NaN	NaN	NaN	0	10	13
437	'>gi|52630440|ref|NP_036313.3| peptidyl-prolyl cis-trans isomerase FKBP8 [Homo sapiens]'	NaN	NaN	NaN	10	3	NaN	NaN	NaN	0	10	13
438	'>gi|567757587|ref|NP_001274678.1| squalene synthase isoform 2 [Homo sapiens]'	NaN	NaN	NaN	10	2	NaN	NaN	NaN	0	10	12
439	'>gi|578826056|ref|XP_005268040.2| PREDICTED: sal-like protein 2 isoform X1 [Homo sapiens]'	NaN	10	2	NaN	NaN	NaN	NaN	NaN	0	10	12
440	'>gi|8922665|ref|NP_060686.1| pantothenate kinase 4 [Homo sapiens]'	NaN	NaN	10	2	NaN	NaN	NaN	NaN	0	10	12
441	'>gi|126032350|ref|NP_001075109.1| DNA-dependent protein kinase catalytic subunit isoform 2 [Homo sapiens]'	1	NaN	10	NaN	NaN	NaN	NaN	NaN	0	10	11
442	'>gi|108773787|ref|NP_000312.2| retinoblastoma-associated protein [Homo sapiens]'	NaN	NaN	10	NaN	NaN	NaN	NaN	NaN	0	10	10
443	'>gi|11067747|ref|NP_001244.1| cell division cycle 5-like protein [Homo sapiens]'	NaN	NaN	10	NaN	NaN	NaN	NaN	NaN	0	10	10
444	'>gi|110825988|ref|NP_005637.3| probable methyltransferase TARBP1 [Homo sapiens]'	NaN	10	NaN	NaN	NaN	NaN	NaN	NaN	0	10	10
445	'>gi|11415026|ref|NP_000971.1| 60S ribosomal protein L18a [Homo sapiens]'	NaN	NaN	NaN	NaN	NaN	10	NaN	NaN	0	10	10
446	'>gi|115583670|ref|NP_003244.2| T-lymphoma invasion and metastasis-inducing protein 1 [Homo sapiens]'	NaN	10	NaN	NaN	NaN	NaN	NaN	NaN	0	10	10
447	'>gi|118421085|ref|NP_689472.3| treslin [Homo sapiens]'	NaN	10	NaN	NaN	NaN	NaN	NaN	NaN	0	10	10
448	'>gi|13904866|ref|NP_000982.2| 60S ribosomal protein L28 isoform 2 [Homo sapiens]'	NaN	NaN	NaN	NaN	NaN	10	NaN	NaN	0	10	10
449	'>gi|149999606|ref|NP_006293.2| mannosyl-oligosaccharide glucosidase isoform 1 [Homo sapiens]'	NaN	NaN	10	NaN	NaN	NaN	NaN	NaN	0	10	10
450	'>gi|157388937|ref|NP_060389.2| syntaxin-17 [Homo sapiens]'	NaN	NaN	NaN	NaN	10	NaN	NaN	NaN	0	10	10
451	'>gi|164565408|ref|NP_073746.2| pleckstrin homology domain-containing family G member 2 [Homo sapiens]'	NaN	10	NaN	NaN	NaN	NaN	NaN	NaN	0	10	10
452	'>gi|187171277|ref|NP_001119603.1| DNA polymerase subunit gamma-1 [Homo sapiens]'	NaN	10	NaN	NaN	NaN	NaN	NaN	NaN	0	10	10
453	'>gi|216548223|ref|NP_055664.3| synaptic vesicle glycoprotein 2A isoform 1 [Homo sapiens]'	NaN	NaN	10	NaN	NaN	NaN	NaN	NaN	0	10	10
454	'>gi|223890252|ref|NP_066973.2| glutamate receptor-interacting protein 1 isoform 1 [Homo sapiens]'	NaN	NaN	10	NaN	NaN	NaN	NaN	NaN	0	10	10
455	'>gi|225543215|ref|NP_001139438.1| antigen KI-67 isoform 2 [Homo sapiens]'	10	NaN	NaN	NaN	NaN	NaN	NaN	NaN	0	10	10
456	'>gi|238859593|ref|NP_064506.3| UDP-glucose:glycoprotein glucosyltransferase 2 precursor [Homo sapiens]'	NaN	10	NaN	NaN	NaN	NaN	NaN	NaN	0	10	10
457	'>gi|24430155|ref|NP_694546.1| 26S protease regulatory subunit 6B isoform 2 [Homo sapiens]'	NaN	NaN	NaN	10	NaN	NaN	NaN	NaN	0	10	10
458	'>gi|301336155|ref|NP_001180384.1| tRNA (cytosine(34)-C(5))-methyltransferase isoform 2 [Homo sapiens]'	NaN	NaN	10	NaN	NaN	NaN	NaN	NaN	0	10	10
459	'>gi|33469917|ref|NP_877423.1| DNA replication licensing factor MCM4 [Homo sapiens]'	NaN	NaN	10	NaN	NaN	NaN	NaN	NaN	0	10	10
460	'>gi|40789249|ref|NP_060592.2| aspartate--tRNA ligase, mitochondrial [Homo sapiens]'	NaN	NaN	NaN	10	NaN	NaN	NaN	NaN	0	10	10
461	'>gi|42476299|ref|NP_056390.2| PERQ amino acid-rich with GYF domain-containing protein 2 isoform b [Homo sapiens]'	NaN	10	NaN	NaN	NaN	NaN	NaN	NaN	0	10	10
462	'>gi|47419936|ref|NP_003128.3| SRSF protein kinase 1 [Homo sapiens]'	NaN	NaN	10	NaN	NaN	NaN	NaN	NaN	0	10	10
463	'>gi|530382444|ref|XP_005249380.1| PREDICTED: dystonin isoform X14 [Homo sapiens]'	10	NaN	NaN	NaN	NaN	NaN	NaN	NaN	0	10	10
464	'>gi|530402077|ref|XP_005266304.1| PREDICTED: A-kinase anchor protein 11 isoform X1 [Homo sapiens]'	NaN	10	NaN	NaN	NaN	NaN	NaN	NaN	0	10	10
465	'>gi|530415066|ref|XP_005260069.1| PREDICTED: protein Wiz isoform X9 [Homo sapiens]'	NaN	10	NaN	NaN	NaN	NaN	NaN	NaN	0	10	10
466	'>gi|544186102|ref|NP_001269606.1| peroxisome biogenesis factor 1 isoform 2 [Homo sapiens]'	NaN	10	NaN	NaN	NaN	NaN	NaN	NaN	0	10	10
467	'>gi|5454158|ref|NP_006286.1| valine--tRNA ligase [Homo sapiens]'	NaN	10	NaN	NaN	NaN	NaN	NaN	NaN	0	10	10
468	'>gi|56676371|ref|NP_037423.2| cleavage and polyadenylation specificity factor subunit 1 [Homo sapiens]'	NaN	10	NaN	NaN	NaN	NaN	NaN	NaN	0	10	10
469	'>gi|57634536|ref|NP_055970.1| la-related protein 4B [Homo sapiens]'	NaN	NaN	10	NaN	NaN	NaN	NaN	NaN	0	10	10
470	'>gi|58761544|ref|NP_001009999.1| lysine-specific histone demethylase 1A isoform a [Homo sapiens]'	NaN	NaN	10	NaN	NaN	NaN	NaN	NaN	0	10	10
471	'>gi|662033891|ref|NP_001284482.1| chromodomain-helicase-DNA-binding protein 4 isoform 2 [Homo sapiens]'	NaN	10	NaN	NaN	NaN	NaN	NaN	NaN	0	10	10
472	'>gi|66346693|ref|NP_005236.2| protocadherin Fat 1 precursor [Homo sapiens]'	10	NaN	NaN	NaN	NaN	NaN	NaN	NaN	0	10	10
473	'''>gi|6681764|ref|NP_004993.1| NADH dehydrogenase [ubiquinone] 1 alpha subcomplex subunit 9, mitochondrial precursor [Homo sapiens...'' <Preview truncated at 128 characters>'	NaN	NaN	NaN	NaN	10	NaN	NaN	NaN	0	10	10
474	'>gi|6912634|ref|NP_036555.1| 60S ribosomal protein L13a isoform 1 [Homo sapiens]'	NaN	NaN	NaN	NaN	NaN	10	NaN	NaN	0	10	10
475	'>gi|7661960|ref|NP_055523.1| kinetochore-associated protein 1 [Homo sapiens]'	NaN	10	NaN	NaN	NaN	NaN	NaN	NaN	0	10	10
476	'>gi|77539758|ref|NP_001029249.1| histone H4 [Homo sapiens]'	3	NaN	1	NaN	3	9	9	NaN	0	9	25
477	'>gi|50845388|ref|NP_001002858.1| annexin A2 isoform 1 [Homo sapiens]'	4	NaN	NaN	NaN	1	NaN	4	9	0	9	18
478	'>gi|149944680|ref|NP_056117.1| HAUS augmin-like complex subunit 5 [Homo sapiens]'	NaN	NaN	9	8	NaN	NaN	NaN	NaN	0	9	17
479	'>gi|24797067|ref|NP_002107.3| HLA class I histocompatibility antigen, A-1 alpha chain precursor [Homo sapiens]'	NaN	NaN	NaN	8	9	NaN	NaN	NaN	0	9	17
480	'>gi|68800243|ref|NP_001560.2| interleukin-1 receptor-associated kinase 1 isoform 1 [Homo sapiens]'	NaN	NaN	9	8	NaN	NaN	NaN	NaN	0	9	17
481	'>gi|325301078|ref|NP_001191456.1| translocon-associated protein subunit delta isoform 3 precursor [Homo sapiens]'	NaN	NaN	NaN	NaN	6	9	1	NaN	0	9	16
482	'>gi|34328899|ref|NP_005392.2| tyrosine-protein phosphatase non-receptor type 14 [Homo sapiens]'	NaN	7	9	NaN	NaN	NaN	NaN	NaN	0	9	16
483	'>gi|194306642|ref|NP_060096.3| dnaJ homolog subfamily B member 12 [Homo sapiens]'	NaN	NaN	NaN	6	9	NaN	NaN	NaN	0	9	15
484	'>gi|116268105|ref|NP_689565.2| protein FAM210A [Homo sapiens]'	NaN	NaN	NaN	NaN	5	9	NaN	NaN	0	9	14
485	'>gi|260763955|ref|NP_057049.5| NADH dehydrogenase [ubiquinone] 1 alpha subcomplex subunit 13 [Homo sapiens]'	NaN	NaN	NaN	NaN	NaN	9	4	NaN	0	9	13
486	'>gi|21070997|ref|NP_003147.2| stromal interaction molecule 1 isoform 2 precursor [Homo sapiens]'	NaN	NaN	9	3	NaN	NaN	NaN	NaN	0	9	12
487	'>gi|21361565|ref|NP_001679.2| ATP synthase F(0) complex subunit B1, mitochondrial precursor [Homo sapiens]'	NaN	NaN	NaN	NaN	3	9	NaN	NaN	0	9	12
488	'>gi|33239451|ref|NP_872590.1| proliferating cell nuclear antigen [Homo sapiens]'	NaN	NaN	NaN	NaN	9	3	NaN	NaN	0	9	12
489	'>gi|4506699|ref|NP_001015.1| 40S ribosomal protein S21 [Homo sapiens]'	NaN	NaN	NaN	NaN	NaN	3	9	NaN	0	9	12
490	'>gi|4502303|ref|NP_001688.1| ATP synthase subunit O, mitochondrial precursor [Homo sapiens]'	NaN	NaN	NaN	NaN	2	9	NaN	NaN	0	9	11
491	'>gi|4506489|ref|NP_002906.1| replication factor C subunit 3 isoform 1 [Homo sapiens]'	NaN	NaN	NaN	2	9	NaN	NaN	NaN	0	9	11
492	'>gi|7661786|ref|NP_054884.1| NADH dehydrogenase [ubiquinone] 1 alpha subcomplex assembly factor 4 [Homo sapiens]'	NaN	NaN	NaN	NaN	2	9	NaN	NaN	0	9	11
493	'>gi|116812586|ref|NP_060230.5| condensin-2 complex subunit G2 isoform a [Homo sapiens]'	NaN	1	9	NaN	NaN	NaN	NaN	NaN	0	9	10
494	'>gi|118200333|ref|NP_001071640.1| protein FAM127B isoform 1 [Homo sapiens]'	NaN	NaN	NaN	NaN	NaN	1	9	NaN	0	9	10
495	'>gi|23308577|ref|NP_006614.2| D-3-phosphoglycerate dehydrogenase [Homo sapiens]'	NaN	NaN	NaN	9	1	NaN	NaN	NaN	0	9	10
496	'''>gi|380848751|ref|NP_001244160.1| putative bifunctional UDP-N-acetylglucosamine transferase and deubiquitinase ALG13 isoform 6 [...'' <Preview truncated at 128 characters>'	NaN	1	9	NaN	NaN	NaN	NaN	NaN	0	9	10
497	'''>gi|4503523|ref|NP_003744.1| eukaryotic translation initiation factor 3 subunit D {ECO:0000255|HAMAP-Rule:MF_03003} [Homo sapien...'' <Preview truncated at 128 characters>'	NaN	NaN	1	9	NaN	NaN	NaN	NaN	0	9	10
498	'>gi|4506695|ref|NP_001013.1| 40S ribosomal protein S19 [Homo sapiens]'	NaN	NaN	NaN	NaN	1	9	NaN	NaN	0	9	10
499	'>gi|662033888|ref|NP_001284478.1| regulator of nonsense transcripts 1 isoform 1 [Homo sapiens]'	NaN	9	1	NaN	NaN	NaN	NaN	NaN	0	9	10
500	'>gi|68160922|ref|NP_001020242.1| 40S ribosomal protein S14 [Homo sapiens]'	NaN	NaN	NaN	NaN	1	9	NaN	NaN	0	9	10
501	'>gi|119943112|ref|NP_001351.2| 7-dehydrocholesterol reductase [Homo sapiens]'	NaN	NaN	NaN	NaN	9	NaN	NaN	NaN	0	9	9
502	'>gi|14149680|ref|NP_056107.1| extended synaptotagmin-1 isoform 2 [Homo sapiens]'	NaN	NaN	9	NaN	NaN	NaN	NaN	NaN	0	9	9
503	'>gi|145301607|ref|NP_001077422.1| thyroid adenoma-associated protein isoform a [Homo sapiens]'	NaN	9	NaN	NaN	NaN	NaN	NaN	NaN	0	9	9
504	'>gi|148224884|ref|NP_783859.1| phosphatidylglycerophosphatase and protein-tyrosine phosphatase 1 isoform 1 [Homo sapiens]'	NaN	NaN	NaN	NaN	NaN	9	NaN	NaN	0	9	9
505	'>gi|157502193|ref|NP_002808.3| 26S proteasome non-ATPase regulatory subunit 13 isoform 1 [Homo sapiens]'	NaN	NaN	NaN	NaN	9	NaN	NaN	NaN	0	9	9
506	'>gi|187960100|ref|NP_055486.2| ubiquitin-protein ligase E3C [Homo sapiens]'	NaN	NaN	9	NaN	NaN	NaN	NaN	NaN	0	9	9
507	'>gi|188497683|ref|NP_078898.3| FAST kinase domain-containing protein 1 isoform 1 [Homo sapiens]'	NaN	NaN	9	NaN	NaN	NaN	NaN	NaN	0	9	9
508	'>gi|193211480|ref|NP_056175.3| superkiller viralicidic activity 2-like 2 [Homo sapiens]'	NaN	NaN	9	NaN	NaN	NaN	NaN	NaN	0	9	9
509	'>gi|19913408|ref|NP_001059.2| DNA topoisomerase 2-beta [Homo sapiens]'	NaN	9	NaN	NaN	NaN	NaN	NaN	NaN	0	9	9
510	'>gi|19923669|ref|NP_005056.3| protein sel-1 homolog 1 isoform 1 precursor [Homo sapiens]'	NaN	NaN	9	NaN	NaN	NaN	NaN	NaN	0	9	9
511	'>gi|209869993|ref|NP_001129477.1| trifunctional purine biosynthetic protein adenosine-3 isoform 1 [Homo sapiens]'	NaN	NaN	9	NaN	NaN	NaN	NaN	NaN	0	9	9
512	'>gi|21327708|ref|NP_631946.1| nucleosome assembly protein 1-like 1 [Homo sapiens]'	NaN	NaN	NaN	9	NaN	NaN	NaN	NaN	0	9	9
513	'>gi|22035612|ref|NP_665682.1| oxysterol-binding protein-related protein 6 isoform b [Homo sapiens]'	NaN	NaN	9	NaN	NaN	NaN	NaN	NaN	0	9	9
514	'>gi|22202633|ref|NP_002615.2| prefoldin subunit 5 isoform alpha [Homo sapiens]'	NaN	NaN	NaN	NaN	NaN	9	NaN	NaN	0	9	9
515	'>gi|223890243|ref|NP_006004.2| 60S ribosomal protein L10 isoform a [Homo sapiens]'	NaN	NaN	NaN	NaN	NaN	9	NaN	NaN	0	9	9
516	'>gi|224586882|ref|NP_003642.3| Y-box-binding protein 3 isoform a [Homo sapiens]'	NaN	NaN	NaN	9	NaN	NaN	NaN	NaN	0	9	9
517	'>gi|224831257|ref|NP_055467.3| importin-13 [Homo sapiens]'	NaN	NaN	9	NaN	NaN	NaN	NaN	NaN	0	9	9
518	'>gi|261824035|ref|NP_060285.2| HAUS augmin-like complex subunit 4 isoform 1 [Homo sapiens]'	NaN	NaN	NaN	NaN	9	NaN	NaN	NaN	0	9	9
519	'>gi|267844811|ref|NP_065176.3| neuron navigator 1 isoform 1 [Homo sapiens]'	NaN	9	NaN	NaN	NaN	NaN	NaN	NaN	0	9	9
520	'''>gi|35493916|ref|NP_002942.2| dolichyl-diphosphooligosaccharide--protein glycosyltransferase subunit 2 isoform 1 precursor [Homo...'' <Preview truncated at 128 characters>'	NaN	NaN	NaN	9	NaN	NaN	NaN	NaN	0	9	9
521	'>gi|371875793|ref|NP_001243125.1| serine/threonine-protein kinase A-Raf isoform 2 [Homo sapiens]'	NaN	NaN	NaN	9	NaN	NaN	NaN	NaN	0	9	9
522	'>gi|37620163|ref|NP_065741.3| ANKHD1-EIF4EBP3 protein [Homo sapiens]'	9	NaN	NaN	NaN	NaN	NaN	NaN	NaN	0	9	9
523	'>gi|385198059|ref|NP_001245237.1| putative ribosomal RNA methyltransferase NOP2 isoform 2 [Homo sapiens]'	NaN	NaN	9	NaN	NaN	NaN	NaN	NaN	0	9	9
524	'>gi|42476022|ref|NP_060205.3| tetratricopeptide repeat protein 27 isoform 1 [Homo sapiens]'	NaN	NaN	9	NaN	NaN	NaN	NaN	NaN	0	9	9
525	'>gi|4506631|ref|NP_000980.1| 60S ribosomal protein L30 [Homo sapiens]'	NaN	NaN	NaN	NaN	NaN	9	NaN	NaN	0	9	9
526	'>gi|47458811|ref|NP_998814.1| sideroflexin-4 [Homo sapiens]'	NaN	NaN	NaN	NaN	9	NaN	NaN	NaN	0	9	9
527	'>gi|530391676|ref|XP_005252320.1| PREDICTED: centrosomal protein of 78 kDa isoform X1 [Homo sapiens]'	NaN	NaN	9	NaN	NaN	NaN	NaN	NaN	0	9	9
528	'>gi|530410380|ref|XP_005256727.1| PREDICTED: gem-associated protein 4 isoform X4 [Homo sapiens]'	NaN	NaN	9	NaN	NaN	NaN	NaN	NaN	0	9	9
529	'>gi|530417278|ref|XP_005259327.1| PREDICTED: uncharacterized aarF domain-containing protein kinase 4 isoform X1 [Homo sapiens]'	NaN	NaN	NaN	NaN	9	NaN	NaN	NaN	0	9	9
530	'>gi|530424835|ref|XP_005258156.1| PREDICTED: protein SOGA2 isoform X2 [Homo sapiens]'	NaN	9	NaN	NaN	NaN	NaN	NaN	NaN	0	9	9
531	'>gi|55956788|ref|NP_005372.2| nucleolin [Homo sapiens]'	NaN	NaN	9	NaN	NaN	NaN	NaN	NaN	0	9	9
532	'>gi|57863298|ref|NP_055811.1| 1-phosphatidylinositol 4,5-bisphosphate phosphodiesterase eta-1 isoform b [Homo sapiens]'	NaN	9	NaN	NaN	NaN	NaN	NaN	NaN	0	9	9
533	'>gi|62414289|ref|NP_003371.2| vimentin [Homo sapiens]'	NaN	NaN	NaN	9	NaN	NaN	NaN	NaN	0	9	9
534	'>gi|67189747|ref|NP_001019833.1| 60S ribosomal protein L6 [Homo sapiens]'	NaN	NaN	NaN	NaN	9	NaN	NaN	NaN	0	9	9
535	'>gi|94721252|ref|NP_919415.2| vesicle-associated membrane protein-associated protein A isoform 2 [Homo sapiens]'	NaN	NaN	NaN	NaN	9	NaN	NaN	NaN	0	9	9
536	'>gi|13435361|ref|NP_077739.1| desmocollin-1 isoform Dsc1a preproprotein [Homo sapiens]'	3	4	2	1	4	6	6	8	0	8	34
537	'>gi|4502337|ref|NP_001176.1| zinc-alpha-2-glycoprotein precursor [Homo sapiens]'	4	1	NaN	NaN	1	1	8	6	0	8	21
538	'>gi|308387374|ref|NP_001184147.1| cAMP-specific 3'',5''-cyclic phosphodiesterase 4D isoform PDE4D5 [Homo sapiens]'	3	1	8	NaN	2	2	1	NaN	0	8	17
539	'>gi|13491166|ref|NP_055491.1| pumilio homolog 1 isoform 2 [Homo sapiens]'	NaN	8	7	NaN	NaN	NaN	NaN	NaN	0	8	15
540	'>gi|15431290|ref|NP_000966.2| 60S ribosomal protein L11 isoform 1 [Homo sapiens]'	NaN	NaN	NaN	NaN	6	8	NaN	NaN	0	8	14
541	'>gi|17986001|ref|NP_005505.2| major histocompatibility complex, class I, B precursor [Homo sapiens]'	NaN	NaN	NaN	4	8	2	NaN	NaN	0	8	14
542	'>gi|22538437|ref|NP_680093.1| cathepsin B preproprotein [Homo sapiens]'	NaN	NaN	NaN	NaN	6	8	NaN	NaN	0	8	14
543	'>gi|4557014|ref|NP_001743.1| catalase [Homo sapiens]'	3	NaN	1	NaN	NaN	NaN	8	2	0	8	14
544	'>gi|574584816|ref|NP_001276058.1| tubulin beta-4A chain isoform 3 [Homo sapiens]'	NaN	NaN	1	8	4	1	NaN	NaN	0	8	14
545	'>gi|71772415|ref|NP_001025180.1| 40S ribosomal protein S15a [Homo sapiens]'	NaN	NaN	NaN	NaN	NaN	8	6	NaN	0	8	14
546	'>gi|45387955|ref|NP_991330.1| protein QIL1 precursor [Homo sapiens]'	NaN	NaN	NaN	NaN	NaN	8	5	NaN	0	8	13
547	'>gi|24638433|ref|NP_056146.1| nicastrin isoform 1 precursor [Homo sapiens]'	NaN	4	8	NaN	NaN	NaN	NaN	NaN	0	8	12
548	'>gi|4506707|ref|NP_001019.1| 40S ribosomal protein S25 [Homo sapiens]'	NaN	NaN	NaN	NaN	4	8	NaN	NaN	0	8	12
549	'>gi|21389469|ref|NP_653237.1| mitochondrial intermembrane space import and assembly protein 40 isoform 2 [Homo sapiens]'	NaN	NaN	NaN	NaN	3	8	NaN	NaN	0	8	11
550	'>gi|4502491|ref|NP_001203.1| complement component 1 Q subcomponent-binding protein, mitochondrial precursor [Homo sapiens]'	NaN	NaN	NaN	NaN	8	3	NaN	NaN	0	8	11
551	'>gi|14165439|ref|NP_002131.2| heterogeneous nuclear ribonucleoprotein K isoform a [Homo sapiens]'	NaN	NaN	2	8	NaN	NaN	NaN	NaN	0	8	10
552	'>gi|256223453|ref|NP_009135.4| probable ATP-dependent RNA helicase DDX20 [Homo sapiens]'	NaN	NaN	8	2	NaN	NaN	NaN	NaN	0	8	10
553	'>gi|47933339|ref|NP_073605.4| putative RNA-binding protein 15 isoform 1 [Homo sapiens]'	NaN	NaN	8	NaN	NaN	NaN	NaN	2	0	8	10
554	'>gi|214830079|ref|NP_001135766.1| spartin [Homo sapiens]'	NaN	NaN	8	NaN	NaN	1	NaN	NaN	0	8	9
555	'>gi|251831110|ref|YP_003024029.1| cytochrome c oxidase subunit II (mitochondrion) [Homo sapiens]'	NaN	NaN	NaN	NaN	1	8	NaN	NaN	0	8	9
556	'>gi|300192933|ref|NP_006787.2| AFG3-like protein 2 [Homo sapiens]'	NaN	NaN	8	1	NaN	NaN	NaN	NaN	0	8	9
557	'>gi|341604768|ref|NP_001230059.1| 60S ribosomal protein L13 isoform 2 [Homo sapiens]'	NaN	NaN	NaN	NaN	8	1	NaN	NaN	0	8	9
558	'>gi|530431917|ref|XP_005277372.1| PREDICTED: 40S ribosomal protein S9 isoform X14 [Homo sapiens]'	NaN	NaN	NaN	NaN	1	8	NaN	NaN	0	8	9
559	'>gi|10863927|ref|NP_066953.1| peptidyl-prolyl cis-trans isomerase A isoform 1 [Homo sapiens]'	NaN	NaN	NaN	NaN	NaN	8	NaN	NaN	0	8	8
560	'>gi|10863945|ref|NP_066964.1| X-ray repair cross-complementing protein 5 [Homo sapiens]'	NaN	NaN	8	NaN	NaN	NaN	NaN	NaN	0	8	8
561	'>gi|110578649|ref|NP_065976.2| VWFA and cache domain-containing protein 1 isoform 1 [Homo sapiens]'	NaN	8	NaN	NaN	NaN	NaN	NaN	NaN	0	8	8
562	'>gi|117647226|ref|NP_060289.2| mitochondrial ribonuclease P protein 1 precursor [Homo sapiens]'	NaN	NaN	NaN	NaN	8	NaN	NaN	NaN	0	8	8
563	'>gi|134142337|ref|NP_004987.2| multidrug resistance-associated protein 1 [Homo sapiens]'	NaN	8	NaN	NaN	NaN	NaN	NaN	NaN	0	8	8
564	'>gi|148539848|ref|NP_077741.2| desmocollin-3 isoform Dsc3b preproprotein [Homo sapiens]'	NaN	NaN	8	NaN	NaN	NaN	NaN	NaN	0	8	8
565	'>gi|14861834|ref|NP_149061.1| cat eye syndrome critical region protein 5 isoform 2 precursor [Homo sapiens]'	NaN	NaN	NaN	NaN	8	NaN	NaN	NaN	0	8	8
566	'>gi|151101459|ref|NP_055746.3| serine/threonine-protein phosphatase 6 regulatory subunit 1 [Homo sapiens]'	NaN	8	NaN	NaN	NaN	NaN	NaN	NaN	0	8	8
567	'>gi|156104872|ref|NP_006485.2| ETS domain-containing transcription factor ERF isoform 1 [Homo sapiens]'	NaN	NaN	8	NaN	NaN	NaN	NaN	NaN	0	8	8
568	'>gi|156119605|ref|NP_036336.2| general transcription factor 3C polypeptide 4 [Homo sapiens]'	NaN	NaN	8	NaN	NaN	NaN	NaN	NaN	0	8	8
569	'>gi|156616299|ref|NP_001096080.1| gamma-tubulin complex component 5 isoform b [Homo sapiens]'	NaN	NaN	8	NaN	NaN	NaN	NaN	NaN	0	8	8
570	'>gi|156938331|ref|NP_060392.3| pre-mRNA-processing factor 39 [Homo sapiens]'	NaN	NaN	8	NaN	NaN	NaN	NaN	NaN	0	8	8
571	'>gi|157671927|ref|NP_660208.2| spermatogenesis-associated protein 5 [Homo sapiens]'	NaN	NaN	8	NaN	NaN	NaN	NaN	NaN	0	8	8
572	'>gi|167614488|ref|NP_056342.3| TBC1 domain family member 10B [Homo sapiens]'	NaN	NaN	8	NaN	NaN	NaN	NaN	NaN	0	8	8
573	'>gi|186700623|ref|NP_078994.3| rab-like protein 6 isoform 1 [Homo sapiens]'	NaN	NaN	8	NaN	NaN	NaN	NaN	NaN	0	8	8
574	'>gi|18765752|ref|NP_569120.1| dual specificity tyrosine-phosphorylation-regulated kinase 1A isoform 2 [Homo sapiens]'	NaN	NaN	8	NaN	NaN	NaN	NaN	NaN	0	8	8
575	'>gi|199559779|ref|NP_114429.2| coiled-coil domain-containing protein 8 [Homo sapiens]'	NaN	NaN	8	NaN	NaN	NaN	NaN	NaN	0	8	8
576	'>gi|201860300|ref|NP_003968.2| AH receptor-interacting protein [Homo sapiens]'	NaN	NaN	NaN	NaN	8	NaN	NaN	NaN	0	8	8
577	'>gi|207113164|ref|NP_001128717.1| treacle protein isoform f [Homo sapiens]'	NaN	NaN	8	NaN	NaN	NaN	NaN	NaN	0	8	8
578	'>gi|22748615|ref|NP_689474.1| transmembrane protein 263 [Homo sapiens]'	NaN	NaN	NaN	NaN	NaN	8	NaN	NaN	0	8	8
579	'>gi|240255483|ref|NP_001155313.1| extracellular sulfatase Sulf-2 isoform a precursor [Homo sapiens]'	NaN	NaN	8	NaN	NaN	NaN	NaN	NaN	0	8	8
580	'>gi|253735778|ref|NP_001155856.1| rho guanine nucleotide exchange factor 2 isoform 2 [Homo sapiens]'	NaN	NaN	8	NaN	NaN	NaN	NaN	NaN	0	8	8
581	'>gi|28872765|ref|NP_777360.1| 26S proteasome non-ATPase regulatory subunit 12 isoform 2 [Homo sapiens]'	NaN	NaN	NaN	8	NaN	NaN	NaN	NaN	0	8	8
582	'>gi|288806587|ref|NP_001165774.1| serine/threonine-protein kinase greatwall isoform 1 [Homo sapiens]'	NaN	NaN	8	NaN	NaN	NaN	NaN	NaN	0	8	8
583	'>gi|291621664|ref|NP_001167589.1| RNA-binding protein MEX3D isoform 2 [Homo sapiens]'	NaN	NaN	8	NaN	NaN	NaN	NaN	NaN	0	8	8
584	'>gi|355477269|ref|NP_001239053.1| PAS domain-containing serine/threonine-protein kinase isoform 4 [Homo sapiens]'	NaN	NaN	8	NaN	NaN	NaN	NaN	NaN	0	8	8
585	'>gi|372622373|ref|NP_001243241.1| serine/threonine-protein kinase 3 isoform 2 [Homo sapiens]'	NaN	NaN	NaN	8	NaN	NaN	NaN	NaN	0	8	8
586	'>gi|38016937|ref|NP_055731.2| serine/threonine-protein kinase LMTK2 precursor [Homo sapiens]'	NaN	8	NaN	NaN	NaN	NaN	NaN	NaN	0	8	8
587	'>gi|38372919|ref|NP_001719.2| basigin isoform 1 precursor [Homo sapiens]'	NaN	NaN	NaN	8	NaN	NaN	NaN	NaN	0	8	8
588	'>gi|38679960|ref|NP_942131.1| acetyl-CoA carboxylase 1 isoform 1 [Homo sapiens]'	NaN	8	NaN	NaN	NaN	NaN	NaN	NaN	0	8	8
589	'>gi|40255047|ref|NP_079203.3| pleckstrin homology domain-containing family H member 3 precursor [Homo sapiens]'	NaN	NaN	8	NaN	NaN	NaN	NaN	NaN	0	8	8
590	'>gi|4502003|ref|NP_001612.1| aryl hydrocarbon receptor precursor [Homo sapiens]'	NaN	NaN	8	NaN	NaN	NaN	NaN	NaN	0	8	8
591	'>gi|4503513|ref|NP_003748.1| eukaryotic translation initiation factor 3 subunit I [Homo sapiens]'	NaN	NaN	NaN	NaN	8	NaN	NaN	NaN	0	8	8
592	'>gi|4503607|ref|NP_000117.1| electron transfer flavoprotein subunit alpha, mitochondrial isoform a [Homo sapiens]'	NaN	NaN	NaN	NaN	8	NaN	NaN	NaN	0	8	8
593	'>gi|4503617|ref|NP_001431.1| exostosin-like 3 [Homo sapiens]'	NaN	NaN	8	NaN	NaN	NaN	NaN	NaN	0	8	8
594	'>gi|4507873|ref|NP_003363.1| prefoldin subunit 3 [Homo sapiens]'	NaN	NaN	NaN	NaN	NaN	8	NaN	NaN	0	8	8
595	'>gi|4757926|ref|NP_004893.1| RNA-binding protein 39 isoform b [Homo sapiens]'	NaN	NaN	NaN	8	NaN	NaN	NaN	NaN	0	8	8
596	'>gi|50592994|ref|NP_003320.2| thioredoxin isoform 1 [Homo sapiens]'	NaN	NaN	NaN	NaN	NaN	NaN	8	NaN	0	8	8
597	'>gi|530359035|ref|XP_005276056.1| PREDICTED: elastin-like [Homo sapiens]'	NaN	NaN	NaN	8	NaN	NaN	NaN	NaN	0	8	8
598	'>gi|530380502|ref|XP_005268480.1| PREDICTED: glucocorticoid receptor isoform X5 [Homo sapiens]'	NaN	NaN	8	NaN	NaN	NaN	NaN	NaN	0	8	8
599	'>gi|530407855|ref|XP_005255282.1| PREDICTED: serine/arginine repetitive matrix protein 2 isoform X1 [Homo sapiens]'	8	NaN	NaN	NaN	NaN	NaN	NaN	NaN	0	8	8
600	'>gi|557440904|ref|NP_001273514.1| CDP-diacylglycerol--inositol 3-phosphatidyltransferase isoform 2 [Homo sapiens]'	NaN	NaN	NaN	NaN	NaN	8	NaN	NaN	0	8	8
601	'>gi|578811762|ref|XP_006715190.1| PREDICTED: threonylcarbamoyladenosine tRNA methylthiotransferase isoform X1 [Homo sapiens]'	NaN	NaN	NaN	8	NaN	NaN	NaN	NaN	0	8	8
602	'>gi|609876591|ref|NP_001278340.1| protein SON isoform E [Homo sapiens]'	8	NaN	NaN	NaN	NaN	NaN	NaN	NaN	0	8	8
603	'>gi|62460637|ref|NP_078934.3| importin-4 [Homo sapiens]'	NaN	NaN	8	NaN	NaN	NaN	NaN	NaN	0	8	8
604	'>gi|71483646|ref|NP_001025067.1| WD repeat domain phosphoinositide-interacting protein 4 isoform 2 [Homo sapiens]'	NaN	NaN	NaN	NaN	8	NaN	NaN	NaN	0	8	8
605	'>gi|72534712|ref|NP_001026881.1| endoplasmic reticulum-Golgi intermediate compartment protein 1 [Homo sapiens]'	NaN	NaN	NaN	NaN	8	NaN	NaN	NaN	0	8	8
606	'>gi|7662078|ref|NP_055454.1| tetratricopeptide repeat protein 37 [Homo sapiens]'	NaN	8	NaN	NaN	NaN	NaN	NaN	NaN	0	8	8
607	'>gi|7662310|ref|NP_055623.1| FERM, RhoGEF and pleckstrin domain-containing protein 2 isoform a [Homo sapiens]'	NaN	NaN	8	NaN	NaN	NaN	NaN	NaN	0	8	8
608	'>gi|78482617|ref|NP_001030598.1| general transcription factor 3C polypeptide 2 [Homo sapiens]'	NaN	NaN	8	NaN	NaN	NaN	NaN	NaN	0	8	8
609	'>gi|89886480|ref|NP_001034966.1| striatin-4 isoform 2 [Homo sapiens]'	NaN	NaN	8	NaN	NaN	NaN	NaN	NaN	0	8	8
610	'>gi|296434287|ref|NP_001171809.1| protocadherin-19 isoform c precursor [Homo sapiens]'	NaN	7	7	2	NaN	NaN	NaN	NaN	0	7	16
611	'>gi|349732256|ref|NP_001231867.1| thioredoxin isoform 2 [Homo sapiens]'	1	1	4	NaN	NaN	7	NaN	1	0	7	14
612	'>gi|83267868|ref|NP_001032584.1| dynein light chain 1, cytoplasmic [Homo sapiens]'	NaN	NaN	NaN	NaN	NaN	7	7	NaN	0	7	14
613	'>gi|226342869|ref|NP_001139686.1| TBC1 domain family member 15 isoform 2 [Homo sapiens]'	NaN	NaN	7	5	NaN	NaN	NaN	NaN	0	7	12
614	'>gi|284795266|ref|NP_067026.3| signal recognition particle receptor subunit beta [Homo sapiens]'	NaN	NaN	NaN	NaN	7	5	NaN	NaN	0	7	12
615	'>gi|4758788|ref|NP_004542.1| NADH dehydrogenase [ubiquinone] iron-sulfur protein 3, mitochondrial precursor [Homo sapiens]'	NaN	NaN	NaN	NaN	7	5	NaN	NaN	0	7	12
616	'>gi|5729953|ref|NP_006591.1| nuclear migration protein nudC [Homo sapiens]'	NaN	NaN	NaN	5	7	NaN	NaN	NaN	0	7	12
617	'>gi|39652628|ref|NP_055427.2| constitutive coactivator of PPAR-gamma-like protein 1 isoform a [Homo sapiens]'	NaN	4	7	NaN	NaN	NaN	NaN	NaN	0	7	11
618	'>gi|443497964|ref|NP_001263218.1| cAMP-dependent protein kinase type I-alpha regulatory subunit isoform a [Homo sapiens]'	NaN	NaN	NaN	7	4	NaN	NaN	NaN	0	7	11
619	'>gi|4505067|ref|NP_002349.1| mitotic spindle assembly checkpoint protein MAD2A [Homo sapiens]'	NaN	NaN	NaN	NaN	4	7	NaN	NaN	0	7	11
620	'>gi|4506741|ref|NP_001002.1| 40S ribosomal protein S7 [Homo sapiens]'	NaN	NaN	NaN	NaN	4	7	NaN	NaN	0	7	11
621	'>gi|663429546|ref|NP_001287699.1| lysophospholipase-like protein 1 isoform c [Homo sapiens]'	NaN	NaN	NaN	NaN	4	7	NaN	NaN	0	7	11
622	'>gi|78214522|ref|NP_001030335.1| 60S ribosomal protein L38 [Homo sapiens]'	NaN	NaN	NaN	NaN	NaN	7	4	NaN	0	7	11
623	'>gi|197313748|ref|NP_054878.5| histone-lysine N-methyltransferase SETD2 [Homo sapiens]'	7	3	NaN	NaN	NaN	NaN	NaN	NaN	0	7	10
624	'>gi|25777713|ref|NP_733779.1| S-phase kinase-associated protein 1 isoform b [Homo sapiens]'	NaN	NaN	NaN	NaN	3	7	NaN	NaN	0	7	10
625	'>gi|28872725|ref|NP_002806.2| 26S proteasome non-ATPase regulatory subunit 11 [Homo sapiens]'	NaN	NaN	NaN	3	7	NaN	NaN	NaN	0	7	10
626	'>gi|18104948|ref|NP_000973.2| 60S ribosomal protein L21 [Homo sapiens]'	NaN	NaN	NaN	NaN	2	7	NaN	NaN	0	7	9
627	'>gi|187281616|ref|NP_077718.3| NADH dehydrogenase [ubiquinone] iron-sulfur protein 7, mitochondrial [Homo sapiens]'	NaN	NaN	NaN	NaN	2	7	NaN	NaN	0	7	9
628	'>gi|20149619|ref|NP_056325.2| dehydrogenase/reductase SDR family member 7B [Homo sapiens]'	NaN	NaN	NaN	NaN	7	2	NaN	NaN	0	7	9
629	'>gi|21536449|ref|NP_002613.2| prefoldin subunit 1 [Homo sapiens]'	NaN	NaN	NaN	NaN	NaN	7	2	NaN	0	7	9
630	'>gi|358356404|ref|NP_001240312.1| 60S ribosomal protein L15 isoform 1 [Homo sapiens]'	NaN	NaN	NaN	NaN	7	2	NaN	NaN	0	7	9
631	'>gi|4506625|ref|NP_000981.1| 60S ribosomal protein L27a [Homo sapiens]'	NaN	NaN	NaN	NaN	2	7	NaN	NaN	0	7	9
632	'>gi|148727341|ref|NP_009109.3| serine-threonine kinase receptor-associated protein [Homo sapiens]'	NaN	NaN	NaN	1	7	NaN	NaN	NaN	0	7	8
633	'>gi|149999380|ref|NP_071934.3| inverted formin-2 isoform 1 [Homo sapiens]'	NaN	7	NaN	1	NaN	NaN	NaN	NaN	0	7	8
634	'>gi|16445419|ref|NP_005689.2| secretory carrier-associated membrane protein 3 isoform 1 [Homo sapiens]'	NaN	NaN	NaN	NaN	7	1	NaN	NaN	0	7	8
635	'>gi|24797106|ref|NP_055428.1| FAS-associated factor 2 [Homo sapiens]'	NaN	NaN	NaN	7	1	NaN	NaN	NaN	0	7	8
636	'>gi|32189371|ref|NP_060945.2| transmembrane protein 165 precursor [Homo sapiens]'	NaN	NaN	NaN	1	7	NaN	NaN	NaN	0	7	8
637	'>gi|338827648|ref|NP_001229758.1| inositol hexakisphosphate kinase 1 isoform 1 [Homo sapiens]'	NaN	NaN	NaN	7	1	NaN	NaN	NaN	0	7	8
638	'>gi|34147522|ref|NP_064632.2| chaperone activity of bc1 complex-like, mitochondrial [Homo sapiens]'	NaN	NaN	NaN	7	1	NaN	NaN	NaN	0	7	8
639	'>gi|4506685|ref|NP_001008.1| 40S ribosomal protein S13 [Homo sapiens]'	NaN	NaN	NaN	NaN	1	7	NaN	NaN	0	7	8
640	'>gi|4759158|ref|NP_004588.1| small nuclear ribonucleoprotein Sm D2 isoform 1 [Homo sapiens]'	NaN	NaN	NaN	NaN	NaN	7	1	NaN	0	7	8
641	'>gi|530412640|ref|XP_005257621.1| PREDICTED: 60S ribosomal protein L19 isoform X1 [Homo sapiens]'	NaN	NaN	NaN	NaN	7	1	NaN	NaN	0	7	8
642	'>gi|112363080|ref|NP_055927.2| microtubule-associated serine/threonine-protein kinase 2 [Homo sapiens]'	NaN	7	NaN	NaN	NaN	NaN	NaN	NaN	0	7	7
643	'>gi|124001558|ref|NP_689799.3| inactive ubiquitin carboxyl-terminal hydrolase 54 [Homo sapiens]'	NaN	7	NaN	NaN	NaN	NaN	NaN	NaN	0	7	7
644	'>gi|13129044|ref|NP_076970.1| phosducin-like protein 3 [Homo sapiens]'	NaN	NaN	NaN	NaN	7	NaN	NaN	NaN	0	7	7
645	'>gi|134152667|ref|NP_060224.3| UHRF1-binding protein 1 [Homo sapiens]'	NaN	7	NaN	NaN	NaN	NaN	NaN	NaN	0	7	7
646	'>gi|14043072|ref|NP_112533.1| heterogeneous nuclear ribonucleoproteins A2/B1 isoform B1 [Homo sapiens]'	NaN	NaN	NaN	NaN	7	NaN	NaN	NaN	0	7	7
647	'>gi|14165274|ref|NP_115786.1| protein Hook homolog 3 [Homo sapiens]'	NaN	NaN	7	NaN	NaN	NaN	NaN	NaN	0	7	7
648	'>gi|14589933|ref|NP_115832.1| protocadherin-7 isoform b precursor [Homo sapiens]'	NaN	7	NaN	NaN	NaN	NaN	NaN	NaN	0	7	7
649	'>gi|150418007|ref|NP_006258.3| E3 SUMO-protein ligase RanBP2 [Homo sapiens]'	7	NaN	NaN	NaN	NaN	NaN	NaN	NaN	0	7	7
650	'>gi|156546890|ref|NP_079225.5| protein WWC2 [Homo sapiens]'	NaN	7	NaN	NaN	NaN	NaN	NaN	NaN	0	7	7
651	'>gi|156564407|ref|NP_002654.3| phospholipase D2 isoform PLD2A [Homo sapiens]'	NaN	NaN	7	NaN	NaN	NaN	NaN	NaN	0	7	7
652	'>gi|156631005|ref|NP_002803.2| 26S proteasome non-ATPase regulatory subunit 8 [Homo sapiens]'	NaN	NaN	NaN	NaN	7	NaN	NaN	NaN	0	7	7
653	'>gi|157311635|ref|NP_940890.3| protein FAM83H [Homo sapiens]'	NaN	7	NaN	NaN	NaN	NaN	NaN	NaN	0	7	7
654	'>gi|163838631|ref|NP_001106207.1| protein FAM208A isoform a [Homo sapiens]'	NaN	7	NaN	NaN	NaN	NaN	NaN	NaN	0	7	7
655	'>gi|170763508|ref|NP_001116295.1| general transcription factor 3C polypeptide 5 isoform 1 [Homo sapiens]'	NaN	NaN	NaN	7	NaN	NaN	NaN	NaN	0	7	7
656	'>gi|178056552|ref|NP_055680.3| condensin complex subunit 1 [Homo sapiens]'	NaN	7	NaN	NaN	NaN	NaN	NaN	NaN	0	7	7
657	'>gi|190194365|ref|NP_060579.3| poly(A) RNA polymerase, mitochondrial precursor [Homo sapiens]'	NaN	NaN	NaN	7	NaN	NaN	NaN	NaN	0	7	7
658	'>gi|194578888|ref|NP_001124147.1| calmegin precursor [Homo sapiens]'	NaN	NaN	7	NaN	NaN	NaN	NaN	NaN	0	7	7
659	'>gi|214010149|ref|NP_001135741.1| vitamin K-dependent gamma-carboxylase isoform 2 [Homo sapiens]'	NaN	NaN	7	NaN	NaN	NaN	NaN	NaN	0	7	7
660	'>gi|21536428|ref|NP_004618.2| tail-anchored protein insertion receptor WRB isoform 1 [Homo sapiens]'	NaN	NaN	NaN	NaN	NaN	7	NaN	NaN	0	7	7
661	'>gi|21735582|ref|NP_663161.1| oxysterol-binding protein-related protein 3 isoform c [Homo sapiens]'	NaN	NaN	7	NaN	NaN	NaN	NaN	NaN	0	7	7
662	'>gi|217416369|ref|NP_001136120.1| GTP-binding protein SAR1a [Homo sapiens]'	NaN	NaN	NaN	NaN	NaN	7	NaN	NaN	0	7	7
663	'>gi|221307568|ref|NP_001138295.1| C-myc promoter-binding protein isoform 1 [Homo sapiens]'	NaN	7	NaN	NaN	NaN	NaN	NaN	NaN	0	7	7
664	'>gi|24430146|ref|NP_005115.2| nuclear pore complex protein Nup153 isoform 2 [Homo sapiens]'	NaN	7	NaN	NaN	NaN	NaN	NaN	NaN	0	7	7
665	'>gi|284005309|ref|NP_004251.3| ATP-dependent DNA helicase Q4 [Homo sapiens]'	NaN	7	NaN	NaN	NaN	NaN	NaN	NaN	0	7	7
666	'>gi|29826287|ref|NP_065142.2| 39S ribosomal protein L47, mitochondrial isoform a [Homo sapiens]'	NaN	NaN	NaN	NaN	NaN	7	NaN	NaN	0	7	7
667	'>gi|301171475|ref|NP_001180346.1| ATP-dependent RNA helicase DDX3X isoform 3 [Homo sapiens]'	NaN	NaN	NaN	7	NaN	NaN	NaN	NaN	0	7	7
668	'>gi|310750364|ref|NP_001185545.1| ensconsin isoform 6 [Homo sapiens]'	NaN	NaN	7	NaN	NaN	NaN	NaN	NaN	0	7	7
669	'>gi|374088036|ref|NP_001243351.1| glycerol-3-phosphate acyltransferase 3 [Homo sapiens]'	NaN	NaN	NaN	NaN	7	NaN	NaN	NaN	0	7	7
670	'>gi|38044290|ref|NP_060082.2| zinc finger CCHC domain-containing protein 8 [Homo sapiens]'	NaN	NaN	7	NaN	NaN	NaN	NaN	NaN	0	7	7
671	'>gi|38201714|ref|NP_001410.2| ELAV-like protein 1 [Homo sapiens]'	NaN	NaN	NaN	NaN	7	NaN	NaN	NaN	0	7	7
672	'>gi|38455391|ref|NP_006388.2| ribonuclease H2 subunit A [Homo sapiens]'	NaN	NaN	NaN	NaN	7	NaN	NaN	NaN	0	7	7
673	'>gi|38569417|ref|NP_065796.1| alanine--tRNA ligase, mitochondrial [Homo sapiens]'	NaN	NaN	7	NaN	NaN	NaN	NaN	NaN	0	7	7
674	'''>gi|392583865|ref|NP_001254792.1| SRA stem-loop-interacting RNA-binding protein, mitochondrial isoform 2 precursor [Homo sapiens...'' <Preview truncated at 128 characters>'	NaN	NaN	NaN	NaN	NaN	7	NaN	NaN	0	7	7
675	'>gi|41393559|ref|NP_904325.2| kinesin-like protein KIF1B isoform alpha [Homo sapiens]'	NaN	7	NaN	NaN	NaN	NaN	NaN	NaN	0	7	7
676	'>gi|42734325|ref|NP_055860.1| wings apart-like protein homolog [Homo sapiens]'	NaN	7	NaN	NaN	NaN	NaN	NaN	NaN	0	7	7
677	'>gi|4502227|ref|NP_001168.1| ADP-ribosylation factor-like protein 1 isoform 1 [Homo sapiens]'	NaN	NaN	NaN	NaN	NaN	7	NaN	NaN	0	7	7
678	'>gi|4503337|ref|NP_001354.1| H/ACA ribonucleoprotein complex subunit 4 isoform 1 [Homo sapiens]'	NaN	NaN	NaN	7	NaN	NaN	NaN	NaN	0	7	7
679	'>gi|4506671|ref|NP_000995.1| 60S acidic ribosomal protein P2 [Homo sapiens]'	NaN	NaN	NaN	NaN	NaN	7	NaN	NaN	0	7	7
680	'>gi|4557663|ref|NP_001542.1| immunoglobulin-binding protein 1 [Homo sapiens]'	NaN	NaN	NaN	NaN	7	NaN	NaN	NaN	0	7	7
681	'>gi|4758032|ref|NP_004757.1| coatomer subunit beta'' [Homo sapiens]'	NaN	NaN	7	NaN	NaN	NaN	NaN	NaN	0	7	7
682	'>gi|51093832|ref|NP_056450.2| GTPase-activating protein and VPS9 domain-containing protein 1 isoform 4 [Homo sapiens]'	NaN	7	NaN	NaN	NaN	NaN	NaN	NaN	0	7	7
683	'>gi|531990816|ref|NP_001269091.1| F-actin-capping protein subunit beta isoform 4 [Homo sapiens]'	NaN	NaN	NaN	NaN	7	NaN	NaN	NaN	0	7	7
684	'>gi|5453597|ref|NP_006126.1| F-actin-capping protein subunit alpha-1 [Homo sapiens]'	NaN	NaN	NaN	NaN	7	NaN	NaN	NaN	0	7	7
685	'>gi|5454084|ref|NP_006406.1| serine palmitoyltransferase 1 isoform a [Homo sapiens]'	NaN	NaN	NaN	NaN	7	NaN	NaN	NaN	0	7	7
686	'>gi|568815719|ref|NP_001275582.1| clathrin heavy chain 1 isoform 2 [Homo sapiens]'	NaN	7	NaN	NaN	NaN	NaN	NaN	NaN	0	7	7
687	'>gi|578829853|ref|XP_006721570.1| PREDICTED: active breakpoint cluster region-related protein isoform X2 [Homo sapiens]'	NaN	7	NaN	NaN	NaN	NaN	NaN	NaN	0	7	7
688	'>gi|578833177|ref|XP_005259911.2| PREDICTED: A-kinase anchor protein 8-like isoform X1 [Homo sapiens]'	NaN	7	NaN	NaN	NaN	NaN	NaN	NaN	0	7	7
689	'>gi|578836355|ref|XP_006723991.1| PREDICTED: splicing factor U2AF 35 kDa subunit-like isoform X2 [Homo sapiens]'	NaN	NaN	NaN	NaN	7	NaN	NaN	NaN	0	7	7
690	'>gi|5902076|ref|NP_008855.1| serine/arginine-rich splicing factor 1 isoform 1 [Homo sapiens]'	NaN	NaN	NaN	NaN	7	NaN	NaN	NaN	0	7	7
691	'>gi|62955803|ref|NP_056169.1| nucleoporin NUP188 homolog [Homo sapiens]'	NaN	7	NaN	NaN	NaN	NaN	NaN	NaN	0	7	7
692	'>gi|662236737|ref|NP_001284529.1| hsp70-binding protein 1 isoform 1 [Homo sapiens]'	NaN	NaN	NaN	NaN	7	NaN	NaN	NaN	0	7	7
693	'>gi|666637991|ref|NP_001288013.1| rho guanine nucleotide exchange factor 12 isoform 3 [Homo sapiens]'	NaN	7	NaN	NaN	NaN	NaN	NaN	NaN	0	7	7
694	'>gi|68509926|ref|NP_001349.2| putative pre-mRNA-splicing factor ATP-dependent RNA helicase DHX15 [Homo sapiens]'	NaN	NaN	7	NaN	NaN	NaN	NaN	NaN	0	7	7
695	'>gi|70167113|ref|NP_001020278.1| double-stranded RNA-specific adenosine deaminase isoform d [Homo sapiens]'	NaN	NaN	7	NaN	NaN	NaN	NaN	NaN	0	7	7
696	'>gi|7657013|ref|NP_036270.1| protein AATF [Homo sapiens]'	NaN	NaN	7	NaN	NaN	NaN	NaN	NaN	0	7	7
697	'>gi|7705558|ref|NP_057452.1| inositol-3-phosphate synthase 1 isoform 1 [Homo sapiens]'	NaN	NaN	NaN	7	NaN	NaN	NaN	NaN	0	7	7
698	'>gi|665505971|ref|NP_001287783.1| dermcidin isoform 2 preproprotein [Homo sapiens]'	6	4	5	6	NaN	5	3	3	0	6	32
699	'>gi|346986435|ref|NP_001231367.1| arginase-1 isoform 1 [Homo sapiens]'	2	2	2	NaN	1	1	6	4	0	6	18
700	'>gi|17998551|ref|NP_536722.1| serpin B12 [Homo sapiens]'	2	NaN	1	NaN	1	1	6	3	0	6	14
701	'>gi|4506401|ref|NP_002871.1| RAF proto-oncogene serine/threonine-protein kinase [Homo sapiens]'	NaN	NaN	6	5	2	NaN	NaN	NaN	0	6	13
702	'>gi|4507951|ref|NP_003396.1| 14-3-3 protein eta [Homo sapiens]'	NaN	NaN	NaN	NaN	6	6	NaN	NaN	0	6	12
703	'>gi|530412344|ref|XP_005257481.1| PREDICTED: 28S ribosomal protein S7, mitochondrial isoform X1 [Homo sapiens]'	NaN	NaN	NaN	NaN	6	6	NaN	NaN	0	6	12
704	'>gi|11141889|ref|NP_068590.1| protein salvador homolog 1 [Homo sapiens]'	NaN	NaN	NaN	5	6	NaN	NaN	NaN	0	6	11
705	'>gi|237649019|ref|NP_001153682.1| calcium-binding mitochondrial carrier protein Aralar2 isoform 1 [Homo sapiens]'	NaN	NaN	5	6	NaN	NaN	NaN	NaN	0	6	11
706	'>gi|380837121|ref|NP_004883.3| vesicle-trafficking protein SEC22b precursor [Homo sapiens]'	NaN	NaN	NaN	NaN	5	6	NaN	NaN	0	6	11
707	'>gi|6041665|ref|NP_006403.2| 1-acyl-sn-glycerol-3-phosphate acyltransferase beta isoform a precursor [Homo sapiens]'	NaN	NaN	NaN	NaN	5	6	NaN	NaN	0	6	11
708	'>gi|116235474|ref|NP_443134.2| serine/threonine-protein kinase 11-interacting protein [Homo sapiens]'	NaN	4	6	NaN	NaN	NaN	NaN	NaN	0	6	10
709	'>gi|21389315|ref|NP_005975.1| tricarboxylate transport protein, mitochondrial isoform a precursor [Homo sapiens]'	NaN	NaN	NaN	NaN	6	4	NaN	NaN	0	6	10
710	'>gi|224589127|ref|NP_060596.2| transmembrane protein 33 [Homo sapiens]'	NaN	NaN	NaN	NaN	4	6	NaN	NaN	0	6	10
711	'>gi|312596881|ref|NP_001186092.1| 26S protease regulatory subunit 8 isoform 2 [Homo sapiens]'	NaN	NaN	NaN	4	6	NaN	NaN	NaN	0	6	10
712	'>gi|4506619|ref|NP_000977.1| 60S ribosomal protein L24 [Homo sapiens]'	NaN	NaN	NaN	NaN	4	6	NaN	NaN	0	6	10
713	'>gi|665505985|ref|NP_001287829.1| 28S ribosomal protein S34, mitochondrial isoform 1 [Homo sapiens]'	NaN	NaN	NaN	NaN	6	4	NaN	NaN	0	6	10
714	'>gi|266453278|ref|NP_001161093.1| ataxin-10 isoform 2 [Homo sapiens]'	NaN	NaN	NaN	6	3	NaN	NaN	NaN	0	6	9
715	'>gi|300797780|ref|NP_998820.3| serine/threonine-protein kinase WNK1 isoform 3 [Homo sapiens]'	6	3	NaN	NaN	NaN	NaN	NaN	NaN	0	6	9
716	'>gi|4758774|ref|NP_004539.1| NADH dehydrogenase [ubiquinone] 1 beta subcomplex subunit 10 [Homo sapiens]'	NaN	NaN	NaN	NaN	6	3	NaN	NaN	0	6	9
717	'>gi|56243583|ref|NP_077005.2| WD repeat-containing protein 18 [Homo sapiens]'	NaN	NaN	NaN	3	6	NaN	NaN	NaN	0	6	9
718	'>gi|7661968|ref|NP_055481.1| clathrin interactor 1 isoform 2 [Homo sapiens]'	NaN	NaN	6	3	NaN	NaN	NaN	NaN	0	6	9
719	'>gi|194473724|ref|NP_001123996.1| AP-1 complex subunit mu-1 isoform 1 [Homo sapiens]'	NaN	NaN	NaN	2	6	NaN	NaN	NaN	0	6	8
720	'>gi|21328448|ref|NP_647539.1| 14-3-3 protein beta/alpha [Homo sapiens]'	NaN	NaN	NaN	NaN	6	2	NaN	NaN	0	6	8
721	'>gi|9910278|ref|NP_064584.1| keratinocyte-associated transmembrane protein 2 precursor [Homo sapiens]'	NaN	NaN	6	1	1	NaN	NaN	NaN	0	6	8
722	'>gi|10880989|ref|NP_067075.1| ras-related protein Rab-18 isoform 1 [Homo sapiens]'	NaN	NaN	NaN	NaN	1	6	NaN	NaN	0	6	7
723	'>gi|118200335|ref|NP_001071639.1| protein FAM127A [Homo sapiens]'	NaN	NaN	NaN	NaN	NaN	6	1	NaN	0	6	7
724	'>gi|126012573|ref|NP_004516.2| low-density lipoprotein receptor-related protein 2 precursor [Homo sapiens]'	6	1	NaN	NaN	NaN	NaN	NaN	NaN	0	6	7
725	'>gi|149363685|ref|NP_056140.1| uncharacterized protein KIAA0947 [Homo sapiens]'	1	6	NaN	NaN	NaN	NaN	NaN	NaN	0	6	7
726	'>gi|153252132|ref|NP_001093163.1| 60S ribosomal protein L31 isoform 3 [Homo sapiens]'	NaN	NaN	NaN	NaN	NaN	6	1	NaN	0	6	7
727	'>gi|17158023|ref|NP_478070.1| protein FAM207A [Homo sapiens]'	NaN	NaN	NaN	NaN	6	1	NaN	NaN	0	6	7
728	'>gi|262359929|ref|NP_056261.4| protein ELYS [Homo sapiens]'	1	6	NaN	NaN	NaN	NaN	NaN	NaN	0	6	7
729	'>gi|27477111|ref|NP_006416.3| pre-mRNA-splicing factor SLU7 [Homo sapiens]'	NaN	NaN	6	1	NaN	NaN	NaN	NaN	0	6	7
730	'>gi|40018640|ref|NP_078805.3| parafibromin [Homo sapiens]'	NaN	NaN	NaN	6	1	NaN	NaN	NaN	0	6	7
731	'>gi|4506623|ref|NP_000979.1| 60S ribosomal protein L27 [Homo sapiens]'	NaN	NaN	NaN	NaN	NaN	6	1	NaN	0	6	7
732	'>gi|4506701|ref|NP_001016.1| 40S ribosomal protein S23 [Homo sapiens]'	NaN	NaN	NaN	NaN	1	6	NaN	NaN	0	6	7
733	'>gi|51317370|ref|NP_002481.2| NADH dehydrogenase [ubiquinone] 1 alpha subcomplex subunit 6 [Homo sapiens]'	NaN	NaN	NaN	NaN	NaN	6	1	NaN	0	6	7
734	'>gi|525507390|ref|NP_112598.3| epiplakin [Homo sapiens]'	6	NaN	NaN	NaN	1	NaN	NaN	NaN	0	6	7
735	'>gi|530389315|ref|XP_005251117.1| PREDICTED: 14-3-3 protein zeta/delta isoform X1 [Homo sapiens]'	NaN	NaN	NaN	NaN	1	6	NaN	NaN	0	6	7
736	'>gi|116089292|ref|NP_079029.3| tetratricopeptide repeat protein 21B [Homo sapiens]'	NaN	6	NaN	NaN	NaN	NaN	NaN	NaN	0	6	6
737	'>gi|121114302|ref|NP_001073341.1| cullin-4B isoform 2 [Homo sapiens]'	NaN	NaN	6	NaN	NaN	NaN	NaN	NaN	0	6	6
738	'>gi|12408677|ref|NP_002614.2| prefoldin subunit 4 [Homo sapiens]'	NaN	NaN	NaN	NaN	NaN	6	NaN	NaN	0	6	6
739	'>gi|12962937|ref|NP_056480.1| aladin isoform 1 [Homo sapiens]'	NaN	NaN	NaN	6	NaN	NaN	NaN	NaN	0	6	6
740	'>gi|13129016|ref|NP_076955.1| DET1- and DDB1-associated protein 1 [Homo sapiens]'	NaN	NaN	NaN	NaN	NaN	6	NaN	NaN	0	6	6
741	'>gi|14028877|ref|NP_071942.1| 28S ribosomal protein S25, mitochondrial [Homo sapiens]'	NaN	NaN	NaN	NaN	NaN	6	NaN	NaN	0	6	6
742	'>gi|145553959|ref|NP_060597.4| zinc phosphodiesterase ELAC protein 2 isoform 1 [Homo sapiens]'	NaN	NaN	6	NaN	NaN	NaN	NaN	NaN	0	6	6
743	'>gi|154355000|ref|NP_003676.2| far upstream element-binding protein 2 [Homo sapiens]'	NaN	NaN	6	NaN	NaN	NaN	NaN	NaN	0	6	6
744	'>gi|154689866|ref|NP_001094060.1| uncharacterized protein KIAA0232 [Homo sapiens]'	NaN	6	NaN	NaN	NaN	NaN	NaN	NaN	0	6	6
745	'>gi|155723000|ref|NP_115811.2| mitogen-activated protein kinase kinase kinase MLK4 [Homo sapiens]'	NaN	NaN	6	NaN	NaN	NaN	NaN	NaN	0	6	6
746	'>gi|156105681|ref|NP_036618.2| presenilin-2 isoform 2 [Homo sapiens]'	NaN	NaN	NaN	NaN	6	NaN	NaN	NaN	0	6	6
747	'>gi|164607128|ref|NP_079157.3| solute carrier family 35 member E1 [Homo sapiens]'	NaN	NaN	NaN	NaN	6	NaN	NaN	NaN	0	6	6
748	'>gi|167412124|ref|NP_001107854.1| tuberin isoform 5 [Homo sapiens]'	NaN	6	NaN	NaN	NaN	NaN	NaN	NaN	0	6	6
749	'>gi|16751921|ref|NP_444513.1| dermcidin isoform 1 preproprotein [Homo sapiens]'	NaN	NaN	NaN	NaN	6	NaN	NaN	NaN	0	6	6
750	'>gi|17388799|ref|NP_490647.1| dnaJ homolog subfamily B member 6 isoform a [Homo sapiens]'	NaN	NaN	NaN	NaN	6	NaN	NaN	NaN	0	6	6
751	'>gi|186928856|ref|NP_068380.3| mitochondrial thiamine pyrophosphate carrier [Homo sapiens]'	NaN	NaN	NaN	NaN	6	NaN	NaN	NaN	0	6	6
752	'>gi|193804860|ref|NP_542775.2| synaptotagmin-like protein 4 [Homo sapiens]'	NaN	NaN	NaN	NaN	NaN	NaN	6	NaN	0	6	6
753	'>gi|19923967|ref|NP_612446.1| G-protein coupled receptor-associated sorting protein 2 [Homo sapiens]'	NaN	NaN	6	NaN	NaN	NaN	NaN	NaN	0	6	6
754	'>gi|20149598|ref|NP_036272.2| mitochondrial dicarboxylate carrier isoform 2 [Homo sapiens]'	NaN	NaN	NaN	NaN	6	NaN	NaN	NaN	0	6	6
755	'>gi|21071032|ref|NP_057306.2| probable ATP-dependent RNA helicase DDX41 [Homo sapiens]'	NaN	NaN	NaN	6	NaN	NaN	NaN	NaN	0	6	6
756	'>gi|21265040|ref|NP_054899.2| 39S ribosomal protein L22, mitochondrial isoform a [Homo sapiens]'	NaN	NaN	NaN	NaN	NaN	6	NaN	NaN	0	6	6
757	'>gi|241982712|ref|NP_001155971.1| cullin-associated NEDD8-dissociated protein 2 isoform 1 [Homo sapiens]'	NaN	NaN	6	NaN	NaN	NaN	NaN	NaN	0	6	6
758	'>gi|24307961|ref|NP_055472.1| TELO2-interacting protein 1 homolog [Homo sapiens]'	NaN	NaN	6	NaN	NaN	NaN	NaN	NaN	0	6	6
759	'>gi|27477136|ref|NP_064504.2| zinc finger CCCH-type antiviral protein 1 isoform 1 [Homo sapiens]'	NaN	NaN	6	NaN	NaN	NaN	NaN	NaN	0	6	6
760	'>gi|300796970|ref|NP_001177989.1| mitochondrial glutamate carrier 1 [Homo sapiens]'	NaN	NaN	NaN	NaN	6	NaN	NaN	NaN	0	6	6
761	'>gi|331028739|ref|NP_001193541.1| chromatin target of PRMT1 protein isoform 2 [Homo sapiens]'	NaN	NaN	NaN	NaN	6	NaN	NaN	NaN	0	6	6
762	'>gi|335334964|ref|NP_001229417.1| zinc finger SWIM domain-containing protein 8 isoform 3 [Homo sapiens]'	NaN	6	NaN	NaN	NaN	NaN	NaN	NaN	0	6	6
763	'>gi|390608669|ref|NP_001254629.1| prohibitin-2 isoform 3 [Homo sapiens]'	NaN	NaN	NaN	NaN	6	NaN	NaN	NaN	0	6	6
764	'>gi|395132450|ref|NP_001257420.1| 60S ribosomal protein L13a isoform 2 [Homo sapiens]'	NaN	NaN	NaN	NaN	6	NaN	NaN	NaN	0	6	6
765	'>gi|40254924|ref|NP_060979.2| leucine-rich repeat-containing protein 59 [Homo sapiens]'	NaN	NaN	NaN	NaN	6	NaN	NaN	NaN	0	6	6
766	'>gi|4504341|ref|NP_003633.1| histone acetyltransferase type B catalytic subunit [Homo sapiens]'	NaN	NaN	NaN	6	NaN	NaN	NaN	NaN	0	6	6
767	'>gi|4505211|ref|NP_002419.1| matrix metalloproteinase-15 preproprotein [Homo sapiens]'	NaN	NaN	NaN	6	NaN	NaN	NaN	NaN	0	6	6
768	'>gi|4506007|ref|NP_002701.1| serine/threonine-protein phosphatase PP1-gamma catalytic subunit isoform 1 [Homo sapiens]'	NaN	NaN	NaN	NaN	6	NaN	NaN	NaN	0	6	6
769	'>gi|4506029|ref|NP_002712.1| serine/threonine-protein phosphatase 6 catalytic subunit isoform b [Homo sapiens]'	NaN	NaN	NaN	NaN	6	NaN	NaN	NaN	0	6	6
770	'>gi|4506055|ref|NP_002721.1| cAMP-dependent protein kinase catalytic subunit alpha isoform 1 [Homo sapiens]'	NaN	NaN	NaN	NaN	6	NaN	NaN	NaN	0	6	6
771	'>gi|4506661|ref|NP_000963.1| 60S ribosomal protein L7a [Homo sapiens]'	NaN	NaN	NaN	NaN	6	NaN	NaN	NaN	0	6	6
772	'>gi|4506663|ref|NP_000964.1| 60S ribosomal protein L8 [Homo sapiens]'	NaN	NaN	NaN	NaN	6	NaN	NaN	NaN	0	6	6
773	'>gi|4757812|ref|NP_004880.1| ATP synthase subunit f, mitochondrial isoform 2a [Homo sapiens]'	NaN	NaN	NaN	NaN	NaN	6	NaN	NaN	0	6	6
774	'>gi|49640011|ref|NP_001001894.1| E3 ubiquitin-protein ligase TTC3 [Homo sapiens]'	NaN	6	NaN	NaN	NaN	NaN	NaN	NaN	0	6	6
775	'>gi|530379378|ref|XP_005248599.1| PREDICTED: phosphatidylinositol 3-kinase regulatory subunit alpha isoform X1 [Homo sapiens]'	NaN	NaN	6	NaN	NaN	NaN	NaN	NaN	0	6	6
776	'>gi|530398519|ref|XP_005271797.1| PREDICTED: C2 domain-containing protein 2-like isoform X3 [Homo sapiens]'	NaN	NaN	6	NaN	NaN	NaN	NaN	NaN	0	6	6
777	'>gi|530438702|ref|XP_005276741.1| PREDICTED: 40S ribosomal protein S26-like [Homo sapiens]'	NaN	NaN	NaN	NaN	NaN	6	NaN	NaN	0	6	6
778	'>gi|53759103|ref|NP_006381.2| importin-8 isoform 1 [Homo sapiens]'	NaN	NaN	6	NaN	NaN	NaN	NaN	NaN	0	6	6
779	'>gi|5453718|ref|NP_006402.1| 1-acyl-sn-glycerol-3-phosphate acyltransferase alpha [Homo sapiens]'	NaN	NaN	NaN	NaN	NaN	6	NaN	NaN	0	6	6
780	'>gi|545746357|ref|NP_001271176.1| signal-induced proliferation-associated 1-like protein 1 isoform 4 [Homo sapiens]'	NaN	6	NaN	NaN	NaN	NaN	NaN	NaN	0	6	6
781	'>gi|545746373|ref|NP_001271151.1| elongator complex protein 3 isoform 3 [Homo sapiens]'	NaN	NaN	NaN	6	NaN	NaN	NaN	NaN	0	6	6
782	'>gi|578809297|ref|XP_006714345.1| PREDICTED: protein Shroom3 isoform X5 [Homo sapiens]'	NaN	NaN	6	NaN	NaN	NaN	NaN	NaN	0	6	6
783	'>gi|5803036|ref|NP_006796.1| heterogeneous nuclear ribonucleoprotein A0 [Homo sapiens]'	NaN	NaN	NaN	NaN	6	NaN	NaN	NaN	0	6	6
784	'>gi|5803109|ref|NP_006803.1| protein OS-9 isoform 1 precursor [Homo sapiens]'	NaN	NaN	6	NaN	NaN	NaN	NaN	NaN	0	6	6
785	'>gi|58331266|ref|NP_085058.3| WD repeat-containing protein 59 [Homo sapiens]'	NaN	NaN	6	NaN	NaN	NaN	NaN	NaN	0	6	6
786	'>gi|58761504|ref|NP_219485.1| HAUS augmin-like complex subunit 8 isoform a [Homo sapiens]'	NaN	NaN	NaN	6	NaN	NaN	NaN	NaN	0	6	6
787	'>gi|594140514|ref|NP_001277250.1| dmX-like protein 1 isoform 1 [Homo sapiens]'	6	NaN	NaN	NaN	NaN	NaN	NaN	NaN	0	6	6
788	'>gi|6005872|ref|NP_009145.1| translocation protein SEC63 homolog [Homo sapiens]'	NaN	NaN	6	NaN	NaN	NaN	NaN	NaN	0	6	6
789	'>gi|6041669|ref|NP_004538.2| NADH dehydrogenase [ubiquinone] 1 beta subcomplex subunit 4 isoform 1 [Homo sapiens]'	NaN	NaN	NaN	NaN	NaN	6	NaN	NaN	0	6	6
790	'>gi|663070994|ref|NP_001284644.1| survival motor neuron protein isoform a [Homo sapiens]'	NaN	NaN	NaN	NaN	6	NaN	NaN	NaN	0	6	6
791	'>gi|663071059|ref|NP_001284634.1| latrophilin-2 isoform 2 preproprotein [Homo sapiens]'	NaN	6	NaN	NaN	NaN	NaN	NaN	NaN	0	6	6
792	'>gi|66346717|ref|NP_059988.3| HAUS augmin-like complex subunit 7 [Homo sapiens]'	NaN	NaN	NaN	NaN	6	NaN	NaN	NaN	0	6	6
793	'>gi|67782311|ref|NP_008860.4| helicase SKI2W [Homo sapiens]'	NaN	6	NaN	NaN	NaN	NaN	NaN	NaN	0	6	6
794	'>gi|7656926|ref|NP_055223.1| trafficking protein particle complex subunit 3 isoform 1 [Homo sapiens]'	NaN	NaN	NaN	NaN	NaN	6	NaN	NaN	0	6	6
795	'>gi|7661672|ref|NP_056399.1| polymerase delta-interacting protein 2 isoform 1 [Homo sapiens]'	NaN	NaN	NaN	NaN	6	NaN	NaN	NaN	0	6	6
796	'>gi|7661998|ref|NP_055559.1| TBC1 domain family member 5 isoform b [Homo sapiens]'	NaN	NaN	6	NaN	NaN	NaN	NaN	NaN	0	6	6
797	'>gi|82659109|ref|NP_065816.2| E3 ubiquitin-protein ligase UBR4 [Homo sapiens]'	6	NaN	NaN	NaN	NaN	NaN	NaN	NaN	0	6	6
798	'>gi|83816964|ref|NP_060880.3| Holliday junction recognition protein isoform a [Homo sapiens]'	NaN	NaN	6	NaN	NaN	NaN	NaN	NaN	0	6	6
799	'>gi|87116681|ref|NP_705841.2| lysophospholipid acyltransferase LPCAT4 [Homo sapiens]'	NaN	NaN	NaN	6	NaN	NaN	NaN	NaN	0	6	6
800	'>gi|88999583|ref|NP_524147.2| myosin light polypeptide 6 isoform 2 [Homo sapiens]'	NaN	NaN	NaN	NaN	NaN	6	NaN	NaN	0	6	6
801	'>gi|93277122|ref|NP_002887.2| RNA-binding protein 4 isoform 1 [Homo sapiens]'	NaN	NaN	NaN	NaN	6	NaN	NaN	NaN	0	6	6
802	'>gi|9910244|ref|NP_064576.1| 28S ribosomal protein S22, mitochondrial [Homo sapiens]'	NaN	NaN	NaN	NaN	6	NaN	NaN	NaN	0	6	6
803	'>gi|67782356|ref|NP_001255.3| corneodesmosin precursor [Homo sapiens]'	1	2	3	NaN	4	NaN	5	3	0	5	18
804	'>gi|60097902|ref|NP_002007.1| filaggrin [Homo sapiens]'	3	1	2	1	NaN	1	2	5	0	5	15
805	'>gi|50592996|ref|NP_006077.2| tubulin beta-3 chain isoform 1 [Homo sapiens]'	1	NaN	NaN	4	5	1	NaN	NaN	0	5	11
806	'>gi|4557617|ref|NP_000811.1| growth arrest-specific protein 6 precursor [Homo sapiens]'	NaN	NaN	5	5	NaN	NaN	NaN	NaN	0	5	10
807	'>gi|467094898|ref|NP_001264129.1| protein cornichon homolog 4 isoform 5 [Homo sapiens]'	NaN	NaN	NaN	NaN	NaN	5	5	NaN	0	5	10
808	'>gi|5453549|ref|NP_006397.1| peroxiredoxin-4 precursor [Homo sapiens]'	NaN	NaN	NaN	NaN	5	5	NaN	NaN	0	5	10
809	'>gi|14149657|ref|NP_055787.1| transcription factor 25 [Homo sapiens]'	NaN	NaN	4	5	NaN	NaN	NaN	NaN	0	5	9
810	'>gi|221316614|ref|NP_004416.2| extracellular matrix protein 1 isoform 1 precursor [Homo sapiens]'	NaN	NaN	1	NaN	NaN	NaN	5	3	0	5	9
811	'>gi|53759122|ref|NP_000029.2| adenomatous polyposis coli protein isoform b [Homo sapiens]'	NaN	4	5	NaN	NaN	NaN	NaN	NaN	0	5	9
812	'>gi|106775678|ref|NP_001035807.1| histone H2A type 2-A [Homo sapiens]'	NaN	NaN	NaN	NaN	3	5	NaN	NaN	0	5	8
813	'>gi|14790190|ref|NP_055816.2| msx2-interacting protein [Homo sapiens]'	5	NaN	NaN	3	NaN	NaN	NaN	NaN	0	5	8
814	'>gi|148596949|ref|NP_004732.2| nucleolar and coiled-body phosphoprotein 1 isoform 2 [Homo sapiens]'	NaN	NaN	3	NaN	NaN	5	NaN	NaN	0	5	8
815	'>gi|15431303|ref|NP_000652.2| 60S ribosomal protein L9 [Homo sapiens]'	NaN	NaN	NaN	NaN	3	5	NaN	NaN	0	5	8
816	'>gi|16117791|ref|NP_000987.2| 60S ribosomal protein L35a [Homo sapiens]'	NaN	NaN	NaN	NaN	NaN	5	3	NaN	0	5	8
817	'>gi|16554611|ref|NP_112570.2| 28S ribosomal protein S15, mitochondrial [Homo sapiens]'	NaN	NaN	NaN	NaN	5	3	NaN	NaN	0	5	8
818	'>gi|21493033|ref|NP_009133.2| A-kinase anchor protein 10, mitochondrial precursor [Homo sapiens]'	NaN	NaN	3	5	NaN	NaN	NaN	NaN	0	5	8
819	'>gi|219879806|ref|NP_001137378.1| TRAF-type zinc finger domain-containing protein 1 [Homo sapiens]'	NaN	NaN	2	5	1	NaN	NaN	NaN	0	5	8
820	'>gi|226371704|ref|NP_076415.3| zinc finger and SCAN domain-containing protein 18 isoform 3 [Homo sapiens]'	NaN	NaN	3	5	NaN	NaN	NaN	NaN	0	5	8
821	'>gi|323668330|ref|NP_001191121.1| tumor protein p73 isoform m [Homo sapiens]'	NaN	NaN	3	5	NaN	NaN	NaN	NaN	0	5	8
822	'>gi|347446678|ref|NP_001231514.1| putative RNA-binding protein Luc7-like 2 isoform 3 [Homo sapiens]'	3	NaN	NaN	5	NaN	NaN	NaN	NaN	0	5	8
823	'>gi|4506217|ref|NP_002805.1| 26S proteasome non-ATPase regulatory subunit 10 isoform 1 [Homo sapiens]'	NaN	NaN	NaN	NaN	3	5	NaN	NaN	0	5	8
824	'>gi|55742734|ref|NP_056247.1| puratrophin-1 isoform 1 [Homo sapiens]'	NaN	5	3	NaN	NaN	NaN	NaN	NaN	0	5	8
825	'>gi|573014819|ref|NP_001275907.1| X-ray repair cross-complementing protein 6 isoform 3 [Homo sapiens]'	NaN	NaN	5	3	NaN	NaN	NaN	NaN	0	5	8
826	'>gi|6678271|ref|NP_031401.1| TAR DNA-binding protein 43 [Homo sapiens]'	NaN	NaN	NaN	3	5	NaN	NaN	NaN	0	5	8
827	'>gi|74099697|ref|NP_001027565.1| heterogeneous nuclear ribonucleoprotein H2 [Homo sapiens]'	NaN	1	NaN	5	2	NaN	NaN	NaN	0	5	8
828	'>gi|119395734|ref|NP_000050.2| breast cancer type 2 susceptibility protein [Homo sapiens]'	5	2	NaN	NaN	NaN	NaN	NaN	NaN	0	5	7
829	'>gi|13236579|ref|NP_077306.1| long-chain fatty acid transport protein 3 [Homo sapiens]'	NaN	NaN	5	2	NaN	NaN	NaN	NaN	0	5	7
830	'>gi|15055539|ref|NP_002943.2| 40S ribosomal protein S2 [Homo sapiens]'	NaN	NaN	NaN	NaN	5	2	NaN	NaN	0	5	7
831	'>gi|15082258|ref|NP_009207.2| chromobox protein homolog 3 [Homo sapiens]'	NaN	NaN	NaN	NaN	2	5	NaN	NaN	0	5	7
832	'>gi|21265093|ref|NP_115866.1| 39S ribosomal protein L41, mitochondrial [Homo sapiens]'	NaN	NaN	NaN	NaN	NaN	5	2	NaN	0	5	7
833	'>gi|30089954|ref|NP_056541.2| DDB1- and CUL4-associated factor 8 [Homo sapiens]'	NaN	NaN	5	2	NaN	NaN	NaN	NaN	0	5	7
834	'>gi|306922382|ref|NP_001182447.1| calcium uptake protein 1, mitochondrial isoform 2 [Homo sapiens]'	NaN	NaN	NaN	5	2	NaN	NaN	NaN	0	5	7
835	'>gi|4506613|ref|NP_000974.1| 60S ribosomal protein L22 proprotein [Homo sapiens]'	NaN	NaN	NaN	NaN	NaN	5	2	NaN	0	5	7
836	'>gi|4506643|ref|NP_000989.1| 60S ribosomal protein L37a [Homo sapiens]'	NaN	NaN	NaN	NaN	NaN	2	5	NaN	0	5	7
837	'>gi|51479152|ref|NP_001003785.1| ATP synthase subunit d, mitochondrial isoform b [Homo sapiens]'	NaN	NaN	NaN	NaN	2	5	NaN	NaN	0	5	7
838	'>gi|5454122|ref|NP_006318.1| mitochondrial import inner membrane translocase subunit Tim23 [Homo sapiens]'	NaN	NaN	NaN	NaN	2	5	NaN	NaN	0	5	7
839	'>gi|557440906|ref|NP_001273515.1| CDP-diacylglycerol--inositol 3-phosphatidyltransferase isoform 3 [Homo sapiens]'	NaN	NaN	NaN	NaN	5	NaN	2	NaN	0	5	7
840	'>gi|55749531|ref|NP_006833.2| splicing factor 3B subunit 2 [Homo sapiens]'	2	NaN	5	NaN	NaN	NaN	NaN	NaN	0	5	7
841	'>gi|55769564|ref|NP_003430.1| zinc finger protein with KRAB and SCAN domains 1 isoform a [Homo sapiens]'	NaN	NaN	5	2	NaN	NaN	NaN	NaN	0	5	7
842	'>gi|56243533|ref|NP_071327.2| stromal cell-derived factor 2-like protein 1 precursor [Homo sapiens]'	NaN	NaN	NaN	NaN	2	5	NaN	NaN	0	5	7
843	'>gi|5803165|ref|NP_006799.1| protein transport protein Sec61 subunit beta [Homo sapiens]'	NaN	NaN	NaN	NaN	NaN	5	2	NaN	0	5	7
844	'>gi|7706495|ref|NP_057390.1| dnaJ homolog subfamily B member 11 precursor [Homo sapiens]'	NaN	NaN	NaN	2	5	NaN	NaN	NaN	0	5	7
845	'>gi|134288884|ref|NP_001077083.1| probable glutamate--tRNA ligase, mitochondrial [Homo sapiens]'	NaN	NaN	NaN	5	1	NaN	NaN	NaN	0	5	6
846	'>gi|19923599|ref|NP_079010.2| calmin [Homo sapiens]'	NaN	5	1	NaN	NaN	NaN	NaN	NaN	0	5	6
847	'>gi|21359867|ref|NP_001907.2| cytochrome c1, heme protein, mitochondrial precursor [Homo sapiens]'	NaN	NaN	NaN	NaN	5	1	NaN	NaN	0	5	6
848	'>gi|268830752|ref|NP_001161339.1| ATP synthase subunit s-like protein isoform 1 [Homo sapiens]'	NaN	NaN	NaN	NaN	5	1	NaN	NaN	0	5	6
849	'>gi|27363461|ref|NP_057153.8| mitochondrial import inner membrane translocase subunit TIM16 [Homo sapiens]'	NaN	NaN	NaN	NaN	NaN	5	1	NaN	0	5	6
850	'>gi|31542658|ref|NP_060569.3| fatty acyl-CoA reductase 2 isoform 1 [Homo sapiens]'	NaN	NaN	NaN	1	5	NaN	NaN	NaN	0	5	6
851	'>gi|32189392|ref|NP_005800.3| peroxiredoxin-2 [Homo sapiens]'	NaN	NaN	NaN	NaN	NaN	5	1	NaN	0	5	6
852	'>gi|388240786|ref|NP_001252525.1| prefoldin subunit 6 [Homo sapiens]'	NaN	NaN	NaN	NaN	NaN	5	1	NaN	0	5	6
853	'>gi|392513662|ref|NP_001254738.1| interleukin enhancer-binding factor 2 isoform 2 [Homo sapiens]'	NaN	NaN	NaN	1	5	NaN	NaN	NaN	0	5	6
854	'>gi|530417050|ref|XP_005259216.1| PREDICTED: zinc finger protein 574 isoform X1 [Homo sapiens]'	NaN	1	5	NaN	NaN	NaN	NaN	NaN	0	5	6
855	'>gi|578829954|ref|XP_006721609.1| PREDICTED: phosphoribosylformylglycinamidine synthase isoform X1 [Homo sapiens]'	NaN	5	1	NaN	NaN	NaN	NaN	NaN	0	5	6
856	'>gi|578834114|ref|XP_006723143.1| PREDICTED: ETS domain-containing transcription factor ERF isoform X4 [Homo sapiens]'	NaN	NaN	1	5	NaN	NaN	NaN	NaN	0	5	6
857	'>gi|82830426|ref|NP_006737.2| sex comb on midleg-like protein 1 isoform b [Homo sapiens]'	NaN	NaN	NaN	1	5	NaN	NaN	NaN	0	5	6
858	'>gi|106507301|ref|NP_058633.2| DNA polymerase alpha catalytic subunit [Homo sapiens]'	NaN	5	NaN	NaN	NaN	NaN	NaN	NaN	0	5	5
859	'>gi|10863909|ref|NP_066925.1| kunitz-type protease inhibitor 2 isoform a precursor [Homo sapiens]'	NaN	NaN	NaN	NaN	5	NaN	NaN	NaN	0	5	5
860	'>gi|111038133|ref|NP_056329.1| neuroguidin isoform 2 [Homo sapiens]'	NaN	NaN	NaN	NaN	5	NaN	NaN	NaN	0	5	5
861	'>gi|116268097|ref|NP_542172.2| beta-1,3-galactosyltransferase 6 [Homo sapiens]'	NaN	NaN	NaN	NaN	5	NaN	NaN	NaN	0	5	5
862	'>gi|116812591|ref|NP_008964.3| protein RER1 [Homo sapiens]'	NaN	NaN	NaN	NaN	NaN	5	NaN	NaN	0	5	5
863	'>gi|14150017|ref|NP_115649.1| transmembrane protein 126A isoform 1 [Homo sapiens]'	NaN	NaN	NaN	NaN	NaN	5	NaN	NaN	0	5	5
864	'>gi|145580626|ref|NP_976328.2| transcription factor E2F7 [Homo sapiens]'	NaN	NaN	5	NaN	NaN	NaN	NaN	NaN	0	5	5
865	'>gi|149773456|ref|NP_055853.1| uncharacterized protein KIAA0754 [Homo sapiens]'	5	NaN	NaN	NaN	NaN	NaN	NaN	NaN	0	5	5
866	'>gi|15011918|ref|NP_005756.2| renin receptor precursor [Homo sapiens]'	NaN	NaN	NaN	NaN	5	NaN	NaN	NaN	0	5	5
867	'>gi|150418002|ref|NP_002114.3| HLA class II histocompatibility antigen, DQ beta 1 chain isoform 1 precursor [Homo sapiens]'	NaN	NaN	NaN	NaN	5	NaN	NaN	NaN	0	5	5
868	'>gi|151108473|ref|NP_057152.2| mitochondrial fission 1 protein [Homo sapiens]'	NaN	NaN	NaN	NaN	NaN	5	NaN	NaN	0	5	5
869	'>gi|153792694|ref|NP_057336.3| baculoviral IAP repeat-containing protein 6 [Homo sapiens]'	5	NaN	NaN	NaN	NaN	NaN	NaN	NaN	0	5	5
870	'>gi|155030211|ref|NP_002115.2| major histocompatibility complex, class II, DR beta 1 precursor [Homo sapiens]'	NaN	NaN	NaN	NaN	5	NaN	NaN	NaN	0	5	5
871	'>gi|157779137|ref|NP_060123.3| dymeclin [Homo sapiens]'	NaN	NaN	NaN	5	NaN	NaN	NaN	NaN	0	5	5
872	'>gi|166795247|ref|NP_001107644.1| phosphatidylinositol 3-kinase regulatory subunit gamma [Homo sapiens]'	NaN	NaN	NaN	5	NaN	NaN	NaN	NaN	0	5	5
873	'>gi|169790839|ref|NP_004163.3| excitatory amino acid transporter 1 isoform 1 [Homo sapiens]'	NaN	NaN	NaN	5	NaN	NaN	NaN	NaN	0	5	5
874	'>gi|183396787|ref|NP_001116857.1| BCL-6 corepressor isoform c [Homo sapiens]'	NaN	5	NaN	NaN	NaN	NaN	NaN	NaN	0	5	5
875	'>gi|190014578|ref|NP_054735.3| phosphatidylinositide phosphatase SAC1 [Homo sapiens]'	NaN	NaN	NaN	5	NaN	NaN	NaN	NaN	0	5	5
876	'>gi|190194355|ref|NP_065941.2| protein CIP2A [Homo sapiens]'	NaN	NaN	5	NaN	NaN	NaN	NaN	NaN	0	5	5
877	'>gi|198041777|ref|NP_001128251.1| importin-11 isoform 1 [Homo sapiens]'	NaN	NaN	5	NaN	NaN	NaN	NaN	NaN	0	5	5
878	'>gi|20357529|ref|NP_005264.2| guanine nucleotide-binding protein G(I)/G(S)/G(T) subunit beta-2 [Homo sapiens]'	NaN	NaN	NaN	NaN	5	NaN	NaN	NaN	0	5	5
879	'>gi|209862765|ref|NP_001129471.1| iporin [Homo sapiens]'	NaN	5	NaN	NaN	NaN	NaN	NaN	NaN	0	5	5
880	'>gi|21359965|ref|NP_110409.2| cleft lip and palate transmembrane protein 1-like protein [Homo sapiens]'	NaN	NaN	NaN	5	NaN	NaN	NaN	NaN	0	5	5
881	'>gi|21361454|ref|NP_037460.2| pyrroline-5-carboxylate reductase 2 isoform 1 [Homo sapiens]'	NaN	NaN	NaN	NaN	5	NaN	NaN	NaN	0	5	5
882	'>gi|21361497|ref|NP_054768.2| acyl-CoA dehydrogenase family member 9, mitochondrial [Homo sapiens]'	NaN	NaN	NaN	5	NaN	NaN	NaN	NaN	0	5	5
883	'>gi|214829241|ref|NP_001135756.1| 40S ribosomal protein S24 isoform b [Homo sapiens]'	NaN	NaN	NaN	NaN	NaN	5	NaN	NaN	0	5	5
884	'>gi|218777837|ref|NP_775838.3| epoxide hydrolase 4 [Homo sapiens]'	NaN	NaN	NaN	NaN	5	NaN	NaN	NaN	0	5	5
885	'>gi|221316645|ref|NP_001137544.1| ubiquitin-associated domain-containing protein 2 isoform 1 precursor [Homo sapiens]'	NaN	NaN	NaN	NaN	5	NaN	NaN	NaN	0	5	5
886	'>gi|221316723|ref|NP_078938.2| N-acetyltransferase 10 isoform a [Homo sapiens]'	NaN	NaN	5	NaN	NaN	NaN	NaN	NaN	0	5	5
887	'>gi|223718097|ref|NP_005006.3| mitochondrial inner membrane protein OXA1L [Homo sapiens]'	NaN	NaN	NaN	NaN	5	NaN	NaN	NaN	0	5	5
888	'>gi|223718207|ref|NP_001138784.1| ETS translocation variant 3 isoform 1 [Homo sapiens]'	NaN	NaN	NaN	5	NaN	NaN	NaN	NaN	0	5	5
889	'>gi|224451073|ref|NP_005098.2| nuclease EXOG, mitochondrial isoform 1 precursor [Homo sapiens]'	NaN	NaN	NaN	NaN	5	NaN	NaN	NaN	0	5	5
890	'>gi|224922839|ref|NP_689634.2| protein FAM69B [Homo sapiens]'	NaN	NaN	NaN	NaN	5	NaN	NaN	NaN	0	5	5
891	'>gi|22749443|ref|NP_689939.1| calcium uptake protein 2, mitochondrial [Homo sapiens]'	NaN	NaN	NaN	NaN	5	NaN	NaN	NaN	0	5	5
892	'>gi|227499619|ref|NP_003636.2| very long-chain acyl-CoA synthetase isoform 1 [Homo sapiens]'	NaN	NaN	NaN	5	NaN	NaN	NaN	NaN	0	5	5
893	'>gi|237649015|ref|NP_006815.2| probable rRNA-processing protein EBP2 isoform 2 [Homo sapiens]'	NaN	NaN	NaN	NaN	5	NaN	NaN	NaN	0	5	5
894	'>gi|266453619|ref|NP_001160158.1| ATP-dependent 6-phosphofructokinase, muscle type isoform 1 [Homo sapiens]'	NaN	NaN	NaN	5	NaN	NaN	NaN	NaN	0	5	5
895	'>gi|27477070|ref|NP_003963.1| TATA-binding protein-associated factor 172 [Homo sapiens]'	NaN	5	NaN	NaN	NaN	NaN	NaN	NaN	0	5	5
896	'>gi|283837920|ref|NP_001164641.1| mitochondrial 2-oxodicarboxylate carrier isoform 2 [Homo sapiens]'	NaN	NaN	NaN	NaN	5	NaN	NaN	NaN	0	5	5
897	'>gi|291084534|ref|NP_001166902.1| obscurin-like protein 1 isoform 2 precursor [Homo sapiens]'	NaN	NaN	5	NaN	NaN	NaN	NaN	NaN	0	5	5
898	'>gi|295054220|ref|NP_001171136.1| telomere-associated protein RIF1 isoform 2 [Homo sapiens]'	5	NaN	NaN	NaN	NaN	NaN	NaN	NaN	0	5	5
899	'>gi|29893557|ref|NP_003334.2| ubiquitin-conjugating enzyme E2 G2 isoform 1 [Homo sapiens]'	NaN	NaN	NaN	NaN	NaN	5	NaN	NaN	0	5	5
900	'>gi|31541941|ref|NP_055093.2| heat shock 70 kDa protein 4L [Homo sapiens]'	NaN	NaN	5	NaN	NaN	NaN	NaN	NaN	0	5	5
901	'>gi|31563534|ref|NP_852136.1| replication factor C subunit 2 isoform 1 [Homo sapiens]'	NaN	NaN	NaN	NaN	5	NaN	NaN	NaN	0	5	5
902	'>gi|327478416|ref|NP_001192184.1| occludin isoform b precursor [Homo sapiens]'	NaN	NaN	NaN	5	NaN	NaN	NaN	NaN	0	5	5
903	'>gi|33239445|ref|NP_003742.2| eukaryotic translation initiation factor 3 subunit B [Homo sapiens]'	NaN	NaN	5	NaN	NaN	NaN	NaN	NaN	0	5	5
904	'>gi|347360922|ref|NP_001231509.1| transformation/transcription domain-associated protein isoform 1 [Homo sapiens]'	5	NaN	NaN	NaN	NaN	NaN	NaN	NaN	0	5	5
905	'>gi|38201710|ref|NP_006377.2| probable ATP-dependent RNA helicase DDX17 isoform 1 [Homo sapiens]'	NaN	NaN	NaN	5	NaN	NaN	NaN	NaN	0	5	5
906	'>gi|394582093|ref|NP_002379.3| DNA replication licensing factor MCM3 isoform 1 [Homo sapiens]'	NaN	NaN	5	NaN	NaN	NaN	NaN	NaN	0	5	5
907	'>gi|39780588|ref|NP_060598.3| pre-rRNA-processing protein TSR1 homolog [Homo sapiens]'	NaN	NaN	5	NaN	NaN	NaN	NaN	NaN	0	5	5
908	'>gi|39930517|ref|NP_612361.1| atherin [Homo sapiens]'	NaN	NaN	5	NaN	NaN	NaN	NaN	NaN	0	5	5
909	'''>gi|41327781|ref|NP_951032.1| NADH dehydrogenase [ubiquinone] 1 alpha subcomplex assembly factor 3 isoform a precursor [Homo sap...'' <Preview truncated at 128 characters>'	NaN	NaN	NaN	NaN	NaN	5	NaN	NaN	0	5	5
910	'>gi|422398896|ref|NP_001258717.1| cytoplasmic dynein 1 intermediate chain 2 isoform 3 [Homo sapiens]'	NaN	NaN	5	NaN	NaN	NaN	NaN	NaN	0	5	5
911	'>gi|42490749|ref|NP_004290.2| ATP-binding cassette sub-family B member 7, mitochondrial isoform 1 [Homo sapiens]'	NaN	NaN	NaN	5	NaN	NaN	NaN	NaN	0	5	5
912	'>gi|431822379|ref|NP_001258930.1| dedicator of cytokinesis protein 7 isoform 4 [Homo sapiens]'	NaN	5	NaN	NaN	NaN	NaN	NaN	NaN	0	5	5
913	'>gi|449083351|ref|NP_001263347.1| protein transport protein Sec16A isoform 2 [Homo sapiens]'	NaN	NaN	5	NaN	NaN	NaN	NaN	NaN	0	5	5
914	'>gi|4501859|ref|NP_001600.1| short/branched chain specific acyl-CoA dehydrogenase, mitochondrial precursor [Homo sapiens]'	NaN	NaN	NaN	NaN	5	NaN	NaN	NaN	0	5	5
915	'>gi|4502735|ref|NP_000066.1| cyclin-dependent kinase 4 [Homo sapiens]'	NaN	NaN	NaN	NaN	5	NaN	NaN	NaN	0	5	5
916	'>gi|4503095|ref|NP_001886.1| casein kinase II subunit alpha isoform a [Homo sapiens]'	NaN	NaN	NaN	NaN	5	NaN	NaN	NaN	0	5	5
917	'>gi|4504897|ref|NP_002257.1| importin subunit alpha-1 [Homo sapiens]'	NaN	NaN	NaN	5	NaN	NaN	NaN	NaN	0	5	5
918	'>gi|4506003|ref|NP_002699.1| serine/threonine-protein phosphatase PP1-alpha catalytic subunit isoform 1 [Homo sapiens]'	NaN	NaN	NaN	NaN	5	NaN	NaN	NaN	0	5	5
919	'>gi|4506061|ref|NP_002724.1| 5''-AMP-activated protein kinase subunit gamma-1 isoform 1 [Homo sapiens]'	NaN	NaN	NaN	NaN	5	NaN	NaN	NaN	0	5	5
920	'>gi|4507319|ref|NP_003163.1| surfeit locus protein 1 isoform 1 [Homo sapiens]'	NaN	NaN	NaN	NaN	5	NaN	NaN	NaN	0	5	5
921	'>gi|4507475|ref|NP_000350.1| protein-glutamine gamma-glutamyltransferase K [Homo sapiens]'	NaN	NaN	NaN	NaN	NaN	NaN	5	NaN	0	5	5
922	'>gi|46519147|ref|NP_060217.1| ankyrin repeat and KH domain-containing protein 1 isoform 1 [Homo sapiens]'	NaN	5	NaN	NaN	NaN	NaN	NaN	NaN	0	5	5
923	'''>gi|46909600|ref|NP_997080.1| disintegrin and metalloproteinase domain-containing protein 15 isoform 6 preproprotein [Homo sapie...'' <Preview truncated at 128 characters>'	NaN	NaN	5	NaN	NaN	NaN	NaN	NaN	0	5	5
924	'>gi|4758216|ref|NP_004413.1| segment polarity protein dishevelled homolog DVL-2 [Homo sapiens]'	NaN	NaN	5	NaN	NaN	NaN	NaN	NaN	0	5	5
925	'>gi|4758772|ref|NP_004533.1| NADH dehydrogenase [ubiquinone] 1 alpha subcomplex subunit 3 [Homo sapiens]'	NaN	NaN	NaN	NaN	NaN	NaN	5	NaN	0	5	5
926	'>gi|4759344|ref|NP_004715.1| centromere/kinetochore protein zw10 homolog [Homo sapiens]'	NaN	NaN	5	NaN	NaN	NaN	NaN	NaN	0	5	5
927	'>gi|47717104|ref|NP_057025.2| V-type proton ATPase subunit H isoform 1 [Homo sapiens]'	NaN	NaN	NaN	5	NaN	NaN	NaN	NaN	0	5	5
928	'>gi|4885065|ref|NP_005157.1| amyloid-like protein 1 isoform 2 precursor [Homo sapiens]'	NaN	NaN	5	NaN	NaN	NaN	NaN	NaN	0	5	5
929	'>gi|5031981|ref|NP_005796.1| 26S proteasome non-ATPase regulatory subunit 14 [Homo sapiens]'	NaN	NaN	NaN	NaN	5	NaN	NaN	NaN	0	5	5
930	'>gi|530406610|ref|XP_005254804.1| PREDICTED: probable E3 ubiquitin-protein ligase HERC1 isoform X6 [Homo sapiens]'	5	NaN	NaN	NaN	NaN	NaN	NaN	NaN	0	5	5
931	'>gi|530412751|ref|XP_005257675.1| PREDICTED: signal transducer and activator of transcription 3 isoform X6 [Homo sapiens]'	NaN	NaN	5	NaN	NaN	NaN	NaN	NaN	0	5	5
932	'>gi|530412904|ref|XP_005257750.1| PREDICTED: nuclear pore complex protein Nup85 isoform X4 [Homo sapiens]'	NaN	NaN	NaN	5	NaN	NaN	NaN	NaN	0	5	5
933	'>gi|530425322|ref|XP_005259653.1| PREDICTED: nicalin isoform X1 [Homo sapiens]'	NaN	NaN	NaN	5	NaN	NaN	NaN	NaN	0	5	5
934	'>gi|530429494|ref|XP_005275561.1| PREDICTED: 1-acyl-sn-glycerol-3-phosphate acyltransferase alpha isoform X1 [Homo sapiens]'	NaN	NaN	NaN	NaN	5	NaN	NaN	NaN	0	5	5
935	'>gi|5453599|ref|NP_006127.1| F-actin-capping protein subunit alpha-2 [Homo sapiens]'	NaN	NaN	NaN	NaN	5	NaN	NaN	NaN	0	5	5
936	'>gi|5453760|ref|NP_006147.1| NEDD8 precursor [Homo sapiens]'	NaN	NaN	5	NaN	NaN	NaN	NaN	NaN	0	5	5
937	'>gi|554506545|ref|NP_001272974.1| RNA-binding protein 7 isoform a [Homo sapiens]'	NaN	NaN	NaN	NaN	5	NaN	NaN	NaN	0	5	5
938	'>gi|55743130|ref|NP_001007075.1| 60S ribosomal protein L32 [Homo sapiens]'	NaN	NaN	NaN	NaN	NaN	5	NaN	NaN	0	5	5
939	'>gi|557786188|ref|NP_001273587.1| TBC1 domain family member 4 isoform 2 [Homo sapiens]'	NaN	5	NaN	NaN	NaN	NaN	NaN	NaN	0	5	5
940	'>gi|564730633|ref|NP_001274170.1| integral membrane protein 2C isoform 1 [Homo sapiens]'	NaN	NaN	NaN	NaN	5	NaN	NaN	NaN	0	5	5
941	'>gi|568214245|ref|NP_001274744.1| ubiquitin-associated protein 2-like isoform c [Homo sapiens]'	NaN	NaN	5	NaN	NaN	NaN	NaN	NaN	0	5	5
942	'''>gi|578804821|ref|XP_006712781.1| PREDICTED: signal transducer and activator of transcription 1-alpha/beta isoform X1 [Homo sapi...'' <Preview truncated at 128 characters>'	NaN	NaN	5	NaN	NaN	NaN	NaN	NaN	0	5	5
943	'>gi|578805046|ref|XP_006712871.1| PREDICTED: histone acetyltransferase type B catalytic subunit isoform X1 [Homo sapiens]'	NaN	NaN	NaN	NaN	5	NaN	NaN	NaN	0	5	5
944	'>gi|578813332|ref|XP_006715720.1| PREDICTED: BRCA1-associated ATM activator 1 isoform X5 [Homo sapiens]'	NaN	NaN	5	NaN	NaN	NaN	NaN	NaN	0	5	5
945	'>gi|578816581|ref|XP_006716868.1| PREDICTED: DENN domain-containing protein 4C isoform X2 [Homo sapiens]'	NaN	5	NaN	NaN	NaN	NaN	NaN	NaN	0	5	5
946	'>gi|578819358|ref|XP_006717874.1| PREDICTED: lymphoid-specific helicase isoform X1 [Homo sapiens]'	NaN	NaN	5	NaN	NaN	NaN	NaN	NaN	0	5	5
947	'>gi|578831047|ref|XP_005257504.2| PREDICTED: peptidyl-tRNA hydrolase 2, mitochondrial isoform X1 [Homo sapiens]'	NaN	NaN	NaN	NaN	NaN	5	NaN	NaN	0	5	5
948	'>gi|578831582|ref|XP_006722221.1| PREDICTED: kinase suppressor of Ras 1 isoform X8 [Homo sapiens]'	NaN	NaN	5	NaN	NaN	NaN	NaN	NaN	0	5	5
949	'>gi|6005926|ref|NP_009210.1| splicing factor U2AF 65 kDa subunit isoform a [Homo sapiens]'	NaN	NaN	NaN	5	NaN	NaN	NaN	NaN	0	5	5
950	'>gi|62739179|ref|NP_001015055.1| rhotekin isoform a [Homo sapiens]'	NaN	NaN	NaN	5	NaN	NaN	NaN	NaN	0	5	5
951	'>gi|64085377|ref|NP_006539.3| insulin-like growth factor 2 mRNA-binding protein 2 isoform a [Homo sapiens]'	NaN	NaN	NaN	5	NaN	NaN	NaN	NaN	0	5	5
952	'>gi|68303575|ref|NP_001020276.1| casein kinase I isoform alpha isoform 1 [Homo sapiens]'	NaN	NaN	NaN	NaN	5	NaN	NaN	NaN	0	5	5
953	'>gi|72534660|ref|NP_001026854.1| serine/arginine-rich splicing factor 7 isoform 1 [Homo sapiens]'	NaN	NaN	NaN	NaN	5	NaN	NaN	NaN	0	5	5
954	'>gi|7549793|ref|NP_036585.1| transducin beta-like protein 2 precursor [Homo sapiens]'	NaN	NaN	NaN	NaN	5	NaN	NaN	NaN	0	5	5
955	'>gi|7656952|ref|NP_055227.1| calcyclin-binding protein isoform 1 [Homo sapiens]'	NaN	NaN	NaN	NaN	5	NaN	NaN	NaN	0	5	5
956	'>gi|7657015|ref|NP_055121.1| tRNA-splicing ligase RtcB homolog [Homo sapiens]'	NaN	NaN	NaN	5	NaN	NaN	NaN	NaN	0	5	5
957	'>gi|7661948|ref|NP_055545.1| malectin precursor [Homo sapiens]'	NaN	NaN	NaN	NaN	5	NaN	NaN	NaN	0	5	5
958	'>gi|7662092|ref|NP_055532.1| zinc finger protein 536 [Homo sapiens]'	NaN	5	NaN	NaN	NaN	NaN	NaN	NaN	0	5	5
959	'>gi|7662645|ref|NP_054765.1| 28S ribosomal protein S18b, mitochondrial [Homo sapiens]'	NaN	NaN	NaN	NaN	5	NaN	NaN	NaN	0	5	5
960	'>gi|7705421|ref|NP_057455.1| 3-keto-steroid reductase [Homo sapiens]'	NaN	NaN	NaN	NaN	5	NaN	NaN	NaN	0	5	5
961	'>gi|7706326|ref|NP_057131.1| splicing factor 3B subunit 6 [Homo sapiens]'	NaN	NaN	NaN	NaN	NaN	5	NaN	NaN	0	5	5
962	'>gi|92110010|ref|NP_065946.2| GRAM domain-containing protein 1A isoform 1 [Homo sapiens]'	NaN	NaN	5	NaN	NaN	NaN	NaN	NaN	0	5	5
963	'>gi|9966805|ref|NP_065147.1| ATP-dependent RNA helicase DDX24 [Homo sapiens]'	NaN	NaN	5	NaN	NaN	NaN	NaN	NaN	0	5	5
964	'>gi|203098098|ref|NP_065910.3| protein Shroom3 [Homo sapiens]'	4	NaN	NaN	3	2	2	NaN	3	0	4	14
965	'>gi|68563515|ref|NP_001020402.1| keratinocyte proline-rich protein [Homo sapiens]'	3	2	2	NaN	NaN	NaN	4	3	0	4	14
966	'>gi|27777657|ref|NP_776249.1| serpin A12 precursor [Homo sapiens]'	NaN	2	1	NaN	1	2	3	4	0	4	13
967	'>gi|21614544|ref|NP_002955.2| protein S100-A8 [Homo sapiens]'	NaN	NaN	3	NaN	NaN	4	1	3	0	4	11
968	'>gi|34419635|ref|NP_002146.2| heat shock 70 kDa protein 6 [Homo sapiens]'	1	2	3	4	NaN	NaN	NaN	NaN	0	4	10
969	'>gi|4503571|ref|NP_001419.1| alpha-enolase isoform 1 [Homo sapiens]'	NaN	NaN	NaN	NaN	4	2	4	NaN	0	4	10
970	'>RVB Gene 3'	NaN	2	NaN	NaN	1	NaN	2	4	0	4	9
971	'>gi|4557367|ref|NP_000377.1| bleomycin hydrolase [Homo sapiens]'	1	NaN	1	NaN	1	1	4	1	0	4	9
972	'>gi|4758152|ref|NP_004076.1| mitochondrial import inner membrane translocase subunit Tim8 A isoform 1 [Homo sapiens]'	NaN	NaN	NaN	NaN	2	4	3	NaN	0	4	9
973	'>gi|4506711|ref|NP_001021.1| 40S ribosomal protein S27 [Homo sapiens]'	NaN	NaN	NaN	NaN	NaN	4	4	NaN	0	4	8
974	'>gi|612339310|ref|NP_056197.3| E3 ubiquitin-protein ligase HECTD1 [Homo sapiens]'	4	4	NaN	NaN	NaN	NaN	NaN	NaN	0	4	8
975	'>gi|13676857|ref|NP_068814.2| heat shock-related 70 kDa protein 2 [Homo sapiens]'	NaN	NaN	3	4	NaN	NaN	NaN	NaN	0	4	7
976	'>gi|169404009|ref|NP_003135.2| translocon-associated protein subunit alpha isoform 1 precursor [Homo sapiens]'	NaN	NaN	NaN	3	4	NaN	NaN	NaN	0	4	7
977	'>gi|18426904|ref|NP_569079.1| ATPase WRNIP1 isoform 2 [Homo sapiens]'	NaN	NaN	4	3	NaN	NaN	NaN	NaN	0	4	7
978	'>gi|23308697|ref|NP_003130.2| signal recognition particle receptor subunit alpha isoform 1 [Homo sapiens]'	NaN	NaN	4	3	NaN	NaN	NaN	NaN	0	4	7
979	'>gi|239582772|ref|NP_078796.2| uncharacterized protein C2orf47, mitochondrial precursor [Homo sapiens]'	NaN	NaN	NaN	NaN	3	4	NaN	NaN	0	4	7
980	'>gi|24308113|ref|NP_056449.1| KIF1-binding protein [Homo sapiens]'	NaN	NaN	4	3	NaN	NaN	NaN	NaN	0	4	7
981	'>gi|34915990|ref|NP_919248.1| RNA-binding protein with multiple splicing 2 [Homo sapiens]'	NaN	NaN	NaN	NaN	3	4	NaN	NaN	0	4	7
982	'>gi|4502167|ref|NP_000475.1| amyloid beta A4 protein isoform a precursor [Homo sapiens]'	NaN	4	3	NaN	NaN	NaN	NaN	NaN	0	4	7
983	'>gi|4506901|ref|NP_003008.1| serine/arginine-rich splicing factor 3 [Homo sapiens]'	NaN	NaN	NaN	NaN	3	4	NaN	NaN	0	4	7
984	'>gi|56699473|ref|NP_006289.2| zinc finger protein with KRAB and SCAN domains 8 isoform 1 [Homo sapiens]'	NaN	NaN	3	4	NaN	NaN	NaN	NaN	0	4	7
985	'>gi|568384757|ref|NP_001275499.1| transmembrane protein 9 isoform b precursor [Homo sapiens]'	NaN	NaN	NaN	NaN	4	3	NaN	NaN	0	4	7
986	'>gi|578836330|ref|XP_006723981.1| PREDICTED: histone H2B type F-S-like [Homo sapiens]'	NaN	NaN	2	NaN	4	NaN	1	NaN	0	4	7
987	'>gi|190885499|ref|NP_004246.2| cytochrome c oxidase subunit 5A, mitochondrial precursor [Homo sapiens]'	NaN	NaN	NaN	NaN	NaN	4	2	NaN	0	4	6
988	'>gi|21071001|ref|NP_001135.3| E3 ubiquitin-protein ligase AMFR [Homo sapiens]'	NaN	NaN	2	4	NaN	NaN	NaN	NaN	0	4	6
989	'>gi|21735575|ref|NP_065698.1| junctophilin-1 [Homo sapiens]'	NaN	NaN	4	2	NaN	NaN	NaN	NaN	0	4	6
990	'>gi|256773260|ref|NP_036591.2| mitochondrial import inner membrane translocase subunit Tim8 B [Homo sapiens]'	NaN	NaN	NaN	NaN	NaN	4	2	NaN	0	4	6
991	'>gi|283135201|ref|NP_001164105.1| RNA-binding protein FUS isoform 2 [Homo sapiens]'	NaN	NaN	4	2	NaN	NaN	NaN	NaN	0	4	6
992	'>gi|291621647|ref|NP_006311.2| membrane-associated progesterone receptor component 2 [Homo sapiens]'	NaN	NaN	NaN	NaN	2	4	NaN	NaN	0	4	6
993	'>gi|312836798|ref|NP_001186125.1| armadillo repeat-containing protein 6 isoform 1 [Homo sapiens]'	NaN	NaN	NaN	4	2	NaN	NaN	NaN	0	4	6
994	'>gi|34740329|ref|NP_919223.1| heterogeneous nuclear ribonucleoprotein A3 [Homo sapiens]'	NaN	NaN	NaN	2	4	NaN	NaN	NaN	0	4	6
995	'>gi|4503143|ref|NP_001900.1| cathepsin D preproprotein [Homo sapiens]'	NaN	NaN	NaN	NaN	NaN	NaN	2	4	0	4	6
996	'>gi|4504771|ref|NP_002203.1| eukaryotic translation initiation factor 6 isoform a [Homo sapiens]'	NaN	NaN	NaN	NaN	2	4	NaN	NaN	0	4	6
997	'>gi|507834128|ref|NP_001002252.2| ADP-ribosylation factor-like protein 6-interacting protein 4 isoform 4 [Homo sapiens]'	4	2	NaN	NaN	NaN	NaN	NaN	NaN	0	4	6
998	'>gi|51479156|ref|NP_006467.4| ATP synthase subunit g, mitochondrial [Homo sapiens]'	NaN	NaN	NaN	NaN	NaN	2	4	NaN	0	4	6
999	'>gi|530370916|ref|XP_005246889.1| PREDICTED: tubulin alpha-4A chain isoform X1 [Homo sapiens]'	NaN	NaN	NaN	2	NaN	4	NaN	NaN	0	4	6
1000	'>gi|56699409|ref|NP_002130.2| RNA-binding motif protein, X chromosome isoform 1 [Homo sapiens]'	NaN	NaN	NaN	2	4	NaN	NaN	NaN	0	4	6
1001	'>gi|578836248|ref|XP_006723956.1| PREDICTED: RNA-binding protein 39 isoform X4 [Homo sapiens]'	4	NaN	2	NaN	NaN	NaN	NaN	NaN	0	4	6
1002	'>gi|588480511|ref|NP_001277059.1| protein O-linked-mannose beta-1,2-N-acetylglucosaminyltransferase 1 isoform 4 [Homo sapiens]'	NaN	NaN	2	4	NaN	NaN	NaN	NaN	0	4	6
1003	'>gi|5901926|ref|NP_008937.1| cleavage and polyadenylation specificity factor subunit 5 [Homo sapiens]'	NaN	NaN	NaN	NaN	2	4	NaN	NaN	0	4	6
1004	'>gi|62460635|ref|NP_001014842.1| transmembrane 9 superfamily member 1 isoform b precursor [Homo sapiens]'	NaN	NaN	NaN	4	2	NaN	NaN	NaN	0	4	6
1005	'>gi|116642885|ref|NP_001070867.1| probable hydrolase PNKD isoform 3 precursor [Homo sapiens]'	NaN	NaN	NaN	NaN	NaN	4	1	NaN	0	4	5
1006	'>gi|13124881|ref|NP_074036.1| core-binding factor subunit beta isoform 1 [Homo sapiens]'	NaN	NaN	NaN	NaN	1	4	NaN	NaN	0	4	5
1007	'>gi|13236559|ref|NP_077295.1| multiple myeloma tumor-associated protein 2 [Homo sapiens]'	NaN	NaN	NaN	NaN	4	1	NaN	NaN	0	4	5
1008	'>gi|157739940|ref|NP_001099040.1| nucleoside diphosphate-linked moiety X motif 19, mitochondrial precursor [Homo sapiens]'	NaN	NaN	NaN	1	4	NaN	NaN	NaN	0	4	5
1009	'>gi|217330646|ref|NP_006704.3| activated RNA polymerase II transcriptional coactivator p15 [Homo sapiens]'	NaN	NaN	NaN	NaN	1	4	NaN	NaN	0	4	5
1010	'>gi|224465202|ref|NP_444280.2| synaptosomal-associated protein 47 [Homo sapiens]'	NaN	NaN	NaN	1	4	NaN	NaN	NaN	0	4	5
1011	'>gi|24308201|ref|NP_065392.1| adipocyte plasma membrane-associated protein [Homo sapiens]'	NaN	NaN	NaN	1	4	NaN	NaN	NaN	0	4	5
1012	'>gi|29788768|ref|NP_821080.1| tubulin beta-2B chain [Homo sapiens]'	NaN	NaN	NaN	4	1	NaN	NaN	NaN	0	4	5
1013	'>gi|298919181|ref|NP_001177369.1| nuclear receptor corepressor 1 isoform 3 [Homo sapiens]'	4	1	NaN	NaN	NaN	NaN	NaN	NaN	0	4	5
1014	'>gi|301069416|ref|NP_001180286.1| nuclear pore glycoprotein p62 [Homo sapiens]'	NaN	NaN	1	4	NaN	NaN	NaN	NaN	0	4	5
1015	'>gi|39930371|ref|NP_059986.1| ras-related protein Rab-39A [Homo sapiens]'	NaN	NaN	NaN	NaN	1	4	NaN	NaN	0	4	5
1016	'>gi|4502559|ref|NP_001736.1| calcium signal-modulating cyclophilin ligand [Homo sapiens]'	NaN	NaN	NaN	1	4	NaN	NaN	NaN	0	4	5
1017	'>gi|4507131|ref|NP_003086.1| small nuclear ribonucleoprotein F [Homo sapiens]'	NaN	NaN	NaN	NaN	NaN	1	4	NaN	0	4	5
1018	'>gi|499591467|ref|NP_057166.4| CDK5 regulatory subunit-associated protein 1 isoform b [Homo sapiens]'	NaN	NaN	NaN	4	1	NaN	NaN	NaN	0	4	5
1019	'>gi|5032173|ref|NP_005645.1| COUP transcription factor 1 [Homo sapiens]'	NaN	NaN	NaN	1	4	NaN	NaN	NaN	0	4	5
1020	'>gi|53759151|ref|NP_005054.3| acyl-CoA desaturase [Homo sapiens]'	NaN	NaN	NaN	NaN	4	1	NaN	NaN	0	4	5
1021	'>gi|54112403|ref|NP_060250.2| chromodomain-helicase-DNA-binding protein 7 [Homo sapiens]'	4	NaN	NaN	NaN	1	NaN	NaN	NaN	0	4	5
1022	'>gi|6631077|ref|NP_004864.1| BAG family molecular chaperone regulator 5 isoform b [Homo sapiens]'	NaN	NaN	NaN	4	1	NaN	NaN	NaN	0	4	5
1023	'>gi|66932902|ref|NP_036367.2| sterol regulatory element-binding protein cleavage-activating protein [Homo sapiens]'	NaN	4	1	NaN	NaN	NaN	NaN	NaN	0	4	5
1024	'>gi|7305503|ref|NP_038470.1| stomatin-like protein 2, mitochondrial isoform a [Homo sapiens]'	NaN	NaN	NaN	NaN	4	1	NaN	NaN	0	4	5
1025	'>gi|9910382|ref|NP_064628.1| mitochondrial import receptor subunit TOM22 homolog [Homo sapiens]'	NaN	NaN	NaN	NaN	1	4	NaN	NaN	0	4	5
1026	'>gi|9955963|ref|NP_005680.1| ATP-binding cassette sub-family B member 6, mitochondrial [Homo sapiens]'	NaN	NaN	1	4	NaN	NaN	NaN	NaN	0	4	5
1027	'>gi|100816392|ref|NP_003925.1| far upstream element-binding protein 3 [Homo sapiens]'	NaN	NaN	NaN	4	NaN	NaN	NaN	NaN	0	4	4
1028	'>gi|110347437|ref|NP_001036010.1| latent-transforming growth factor beta-binding protein 4 isoform c precursor [Homo sapiens]'	NaN	4	NaN	NaN	NaN	NaN	NaN	NaN	0	4	4
1029	'>gi|11464969|ref|NP_009188.1| paraneoplastic antigen Ma2 [Homo sapiens]'	NaN	NaN	NaN	NaN	4	NaN	NaN	NaN	0	4	4
1030	'>gi|115387094|ref|NP_002991.2| succinate dehydrogenase [ubiquinone] iron-sulfur subunit, mitochondrial precursor [Homo sapiens]'	NaN	NaN	NaN	NaN	4	NaN	NaN	NaN	0	4	4
1031	'>gi|116734710|ref|NP_001080.2| ATP-binding cassette sub-family A member 3 [Homo sapiens]'	NaN	4	NaN	NaN	NaN	NaN	NaN	NaN	0	4	4
1032	'>gi|117190254|ref|NP_001070911.1| heterogeneous nuclear ribonucleoproteins C1/C2 isoform b [Homo sapiens]'	NaN	NaN	NaN	NaN	4	NaN	NaN	NaN	0	4	4
1033	'>gi|12056971|ref|NP_073153.1| anaphase-promoting complex subunit 1 [Homo sapiens]'	NaN	4	NaN	NaN	NaN	NaN	NaN	NaN	0	4	4
1034	'>gi|120587023|ref|NP_055318.2| small subunit processome component 20 homolog [Homo sapiens]'	4	NaN	NaN	NaN	NaN	NaN	NaN	NaN	0	4	4
1035	'>gi|13375618|ref|NP_055577.1| delta(24)-sterol reductase precursor [Homo sapiens]'	NaN	NaN	NaN	4	NaN	NaN	NaN	NaN	0	4	4
1036	'>gi|13376840|ref|NP_079510.1| WD repeat-containing protein 61 [Homo sapiens]'	NaN	NaN	NaN	NaN	4	NaN	NaN	NaN	0	4	4
1037	'>gi|14589951|ref|NP_002686.2| DNA-directed RNA polymerases I, II, and III subunit RPABC1 [Homo sapiens]'	NaN	NaN	NaN	NaN	NaN	4	NaN	NaN	0	4	4
1038	'>gi|14702171|ref|NP_116558.1| DNA-directed RNA polymerase II subunit RPB3 [Homo sapiens]'	NaN	NaN	NaN	NaN	4	NaN	NaN	NaN	0	4	4
1039	'>gi|149158696|ref|NP_001092004.1| large proline-rich protein BAG6 isoform b [Homo sapiens]'	NaN	4	NaN	NaN	NaN	NaN	NaN	NaN	0	4	4
1040	'>gi|153251745|ref|NP_062457.3| mitochondrial fission regulator 1-like isoform a [Homo sapiens]'	NaN	NaN	NaN	NaN	4	NaN	NaN	NaN	0	4	4
1041	'>gi|153791502|ref|NP_078838.1| transport and Golgi organization protein 6 homolog [Homo sapiens]'	NaN	NaN	4	NaN	NaN	NaN	NaN	NaN	0	4	4
1042	'>gi|153791570|ref|NP_001093109.1| zinc finger protein OZF [Homo sapiens]'	NaN	NaN	NaN	NaN	4	NaN	NaN	NaN	0	4	4
1043	'>gi|153792582|ref|NP_036342.2| E3 ubiquitin-protein ligase TRIM32 [Homo sapiens]'	NaN	NaN	NaN	4	NaN	NaN	NaN	NaN	0	4	4
1044	'>gi|154355004|ref|NP_001093592.1| protein strawberry notch homolog 2 isoform 2 [Homo sapiens]'	NaN	4	NaN	NaN	NaN	NaN	NaN	NaN	0	4	4
1045	'>gi|156142178|ref|NP_054886.2| thyroid transcription factor 1-associated protein 26 [Homo sapiens]'	NaN	NaN	NaN	NaN	4	NaN	NaN	NaN	0	4	4
1046	'>gi|156713442|ref|NP_001096137.1| proteasome subunit alpha type-4 isoform 1 [Homo sapiens]'	NaN	NaN	NaN	NaN	4	NaN	NaN	NaN	0	4	4
1047	'>gi|166295173|ref|NP_060710.3| kin of IRRE-like protein 1 isoform 1 precursor [Homo sapiens]'	NaN	NaN	4	NaN	NaN	NaN	NaN	NaN	0	4	4
1048	'>gi|167614485|ref|NP_006102.2| 3-ketoacyl-CoA thiolase, mitochondrial [Homo sapiens]'	NaN	NaN	NaN	NaN	4	NaN	NaN	NaN	0	4	4
1049	'>gi|170932494|ref|NP_003560.2| syntaxin-7 [Homo sapiens]'	NaN	NaN	NaN	NaN	4	NaN	NaN	NaN	0	4	4
1050	'>gi|187608615|ref|NP_003322.3| non-receptor tyrosine-protein kinase TYK2 [Homo sapiens]'	NaN	NaN	4	NaN	NaN	NaN	NaN	NaN	0	4	4
1051	'>gi|187960073|ref|NP_006332.3| mitotic spindle assembly checkpoint protein MAD2B [Homo sapiens]'	NaN	NaN	NaN	NaN	NaN	4	NaN	NaN	0	4	4
1052	'>gi|194578921|ref|NP_001123999.1| C-Jun-amino-terminal kinase-interacting protein 4 isoform 2 [Homo sapiens]'	NaN	4	NaN	NaN	NaN	NaN	NaN	NaN	0	4	4
1053	'>gi|19557691|ref|NP_149351.1| surfeit locus protein 4 isoform 1 [Homo sapiens]'	NaN	NaN	NaN	NaN	NaN	4	NaN	NaN	0	4	4
1054	'>gi|197116386|ref|NP_001127703.1| 5''-nucleotidase domain-containing protein 2 isoform 1 [Homo sapiens]'	NaN	NaN	NaN	4	NaN	NaN	NaN	NaN	0	4	4
1055	'>gi|19923483|ref|NP_057406.2| ras-related protein Rab-14 [Homo sapiens]'	NaN	NaN	NaN	NaN	NaN	4	NaN	NaN	0	4	4
1056	'>gi|19923971|ref|NP_612452.1| HAUS augmin-like complex subunit 1 [Homo sapiens]'	NaN	NaN	NaN	NaN	4	NaN	NaN	NaN	0	4	4
1057	'>gi|19924129|ref|NP_005723.2| DNA repair protein RAD50 [Homo sapiens]'	NaN	4	NaN	NaN	NaN	NaN	NaN	NaN	0	4	4
1058	'>gi|20070125|ref|NP_000909.2| protein disulfide-isomerase precursor [Homo sapiens]'	NaN	NaN	NaN	4	NaN	NaN	NaN	NaN	0	4	4
1059	'>gi|203097003|ref|NP_065875.3| rho GTPase-activating protein 21 [Homo sapiens]'	NaN	4	NaN	NaN	NaN	NaN	NaN	NaN	0	4	4
1060	'>gi|205277364|ref|NP_001128508.1| Golgi apparatus membrane protein TVP23 homolog C isoform 2 [Homo sapiens]'	NaN	NaN	NaN	NaN	NaN	4	NaN	NaN	0	4	4
1061	'>gi|207029415|ref|NP_001128727.1| histone-binding protein RBBP4 isoform b [Homo sapiens]'	NaN	NaN	NaN	4	NaN	NaN	NaN	NaN	0	4	4
1062	'>gi|21361458|ref|NP_055601.2| rho guanine nucleotide exchange factor 17 [Homo sapiens]'	NaN	4	NaN	NaN	NaN	NaN	NaN	NaN	0	4	4
1063	'>gi|21361625|ref|NP_060773.3| exocyst complex component 2 [Homo sapiens]'	NaN	NaN	4	NaN	NaN	NaN	NaN	NaN	0	4	4
1064	'>gi|21361912|ref|NP_071760.2| dnaJ homolog subfamily C member 1 precursor [Homo sapiens]'	NaN	NaN	NaN	4	NaN	NaN	NaN	NaN	0	4	4
1065	'>gi|21450844|ref|NP_647611.1| megakaryocyte-associated tyrosine-protein kinase isoform c [Homo sapiens]'	NaN	NaN	NaN	4	NaN	NaN	NaN	NaN	0	4	4
1066	'>gi|21536320|ref|NP_653333.1| heterogeneous nuclear ribonucleoprotein U-like protein 1 isoform d [Homo sapiens]'	NaN	NaN	4	NaN	NaN	NaN	NaN	NaN	0	4	4
1067	'>gi|215490089|ref|NP_005861.2| histone deacetylase complex subunit SAP18 [Homo sapiens]'	NaN	NaN	NaN	NaN	NaN	4	NaN	NaN	0	4	4
1068	'>gi|215490096|ref|NP_001135920.1| protein spinster homolog 1 isoform 1 [Homo sapiens]'	NaN	NaN	NaN	NaN	4	NaN	NaN	NaN	0	4	4
1069	'>gi|215982798|ref|NP_001135970.1| NAD-dependent protein deacetylase sirtuin-1 isoform b [Homo sapiens]'	NaN	NaN	4	NaN	NaN	NaN	NaN	NaN	0	4	4
1070	'>gi|219842319|ref|NP_114091.3| Bardet-Biedl syndrome 2 protein [Homo sapiens]'	NaN	NaN	4	NaN	NaN	NaN	NaN	NaN	0	4	4
1071	'>gi|222352111|ref|NP_115766.3| MKI67 FHA domain-interacting nucleolar phosphoprotein [Homo sapiens]'	NaN	NaN	NaN	NaN	4	NaN	NaN	NaN	0	4	4
1072	'>gi|223005901|ref|NP_001138520.1| GPN-loop GTPase 1 isoform c [Homo sapiens]'	NaN	NaN	NaN	NaN	4	NaN	NaN	NaN	0	4	4
1073	'>gi|224282153|ref|NP_056120.2| protein angel homolog 1 precursor [Homo sapiens]'	NaN	NaN	4	NaN	NaN	NaN	NaN	NaN	0	4	4
1074	'>gi|229577436|ref|NP_076968.2| spermatogenesis-associated protein 5-like protein 1 [Homo sapiens]'	NaN	NaN	4	NaN	NaN	NaN	NaN	NaN	0	4	4
1075	'>gi|238776833|ref|NP_005773.3| THO complex subunit 4 [Homo sapiens]'	NaN	NaN	NaN	NaN	4	NaN	NaN	NaN	0	4	4
1076	'>gi|239735519|ref|NP_002963.2| myotubularin-related protein 5 [Homo sapiens]'	NaN	4	NaN	NaN	NaN	NaN	NaN	NaN	0	4	4
1077	'>gi|254587988|ref|NP_001157016.1| synergin gamma isoform 4 [Homo sapiens]'	NaN	4	NaN	NaN	NaN	NaN	NaN	NaN	0	4	4
1078	'>gi|254692934|ref|NP_001157108.1| general transcription factor II-I isoform 5 [Homo sapiens]'	NaN	NaN	4	NaN	NaN	NaN	NaN	NaN	0	4	4
1079	'>gi|256773222|ref|NP_060639.3| uncharacterized protein KIAA1551 [Homo sapiens]'	NaN	4	NaN	NaN	NaN	NaN	NaN	NaN	0	4	4
1080	'>gi|259906020|ref|NP_001158287.1| apoptotic chromatin condensation inducer in the nucleus isoform 3 [Homo sapiens]'	NaN	4	NaN	NaN	NaN	NaN	NaN	NaN	0	4	4
1081	'>gi|262399371|ref|NP_001124396.2| transmembrane protein 201 isoform 1 [Homo sapiens]'	NaN	NaN	NaN	4	NaN	NaN	NaN	NaN	0	4	4
1082	'>gi|289577098|ref|NP_001166171.1| protein Shroom1 isoform 1 [Homo sapiens]'	NaN	NaN	4	NaN	NaN	NaN	NaN	NaN	0	4	4
1083	'>gi|291327487|ref|NP_963863.2| protein SMG7 isoform 4 [Homo sapiens]'	NaN	4	NaN	NaN	NaN	NaN	NaN	NaN	0	4	4
1084	'>gi|306482646|ref|NP_001182356.1| serine/arginine-rich splicing factor 2 [Homo sapiens]'	NaN	NaN	NaN	NaN	4	NaN	NaN	NaN	0	4	4
1085	'>gi|31077094|ref|NP_071358.1| ceramide synthase 2 [Homo sapiens]'	NaN	NaN	NaN	NaN	4	NaN	NaN	NaN	0	4	4
1086	'>gi|311078516|ref|NP_001185650.1| proline-rich protein 5 isoform 4 [Homo sapiens]'	NaN	NaN	NaN	NaN	4	NaN	NaN	NaN	0	4	4
1087	'>gi|311771641|ref|NP_001185708.1| cullin-2 isoform b [Homo sapiens]'	NaN	NaN	4	NaN	NaN	NaN	NaN	NaN	0	4	4
1088	'>gi|316983124|ref|NP_066357.2| 60S ribosomal protein L36a isoform a [Homo sapiens]'	NaN	NaN	NaN	NaN	NaN	4	NaN	NaN	0	4	4
1089	'''>gi|32307148|ref|NP_858058.1| UDP-N-acetylglucosamine--peptide N-acetylglucosaminyltransferase 110 kDa subunit isoform 1 [Homo s...'' <Preview truncated at 128 characters>'	NaN	NaN	4	NaN	NaN	NaN	NaN	NaN	0	4	4
1090	'>gi|333033787|ref|NP_001106674.2| nascent polypeptide-associated complex subunit alpha isoform a [Homo sapiens]'	NaN	NaN	NaN	NaN	4	NaN	NaN	NaN	0	4	4
1091	'>gi|33342278|ref|NP_079480.2| traB domain-containing protein [Homo sapiens]'	NaN	NaN	NaN	NaN	4	NaN	NaN	NaN	0	4	4
1092	'>gi|33946327|ref|NP_005076.3| nuclear pore complex protein Nup214 [Homo sapiens]'	NaN	4	NaN	NaN	NaN	NaN	NaN	NaN	0	4	4
1093	'>gi|344179098|ref|NP_001036011.2| ATP synthase mitochondrial F1 complex assembly factor 1 isoform 2 precursor [Homo sapiens]'	NaN	NaN	NaN	NaN	4	NaN	NaN	NaN	0	4	4
1094	'>gi|352962149|ref|NP_001238754.1| transcription factor Sp1 isoform c [Homo sapiens]'	NaN	NaN	4	NaN	NaN	NaN	NaN	NaN	0	4	4
1095	'>gi|375151597|ref|NP_001243509.1| 60S ribosomal protein L10 isoform c [Homo sapiens]'	NaN	NaN	NaN	NaN	4	NaN	NaN	NaN	0	4	4
1096	'>gi|379030588|ref|NP_001243778.1| DNA polymerase delta catalytic subunit [Homo sapiens]'	NaN	4	NaN	NaN	NaN	NaN	NaN	NaN	0	4	4
1097	'>gi|38176296|ref|NP_937850.1| ceramide synthase 1 isoform 2 [Homo sapiens]'	NaN	NaN	NaN	NaN	4	NaN	NaN	NaN	0	4	4
1098	'>gi|38372925|ref|NP_940991.1| basigin isoform 2 [Homo sapiens]'	NaN	NaN	NaN	NaN	4	NaN	NaN	NaN	0	4	4
1099	'>gi|38373690|ref|NP_057213.2| COP9 signalosome complex subunit 4 isoform 1 [Homo sapiens]'	NaN	NaN	NaN	NaN	4	NaN	NaN	NaN	0	4	4
1100	'>gi|38570099|ref|NP_942581.1| glutamine-rich protein 1 [Homo sapiens]'	NaN	NaN	4	NaN	NaN	NaN	NaN	NaN	0	4	4
1101	'>gi|401461781|ref|NP_001257882.1| mitochondrial dicarboxylate carrier isoform 3 [Homo sapiens]'	NaN	NaN	NaN	NaN	NaN	4	NaN	NaN	0	4	4
1102	'>gi|42716289|ref|NP_976218.1| protein 4.1 isoform 2 [Homo sapiens]'	NaN	NaN	4	NaN	NaN	NaN	NaN	NaN	0	4	4
1103	'>gi|42734430|ref|NP_036364.2| polymerase I and transcript release factor [Homo sapiens]'	NaN	NaN	NaN	4	NaN	NaN	NaN	NaN	0	4	4
1104	'>gi|4502205|ref|NP_001651.1| ADP-ribosylation factor 4 [Homo sapiens]'	NaN	NaN	NaN	NaN	NaN	4	NaN	NaN	0	4	4
1105	'>gi|4503509|ref|NP_003741.1| eukaryotic translation initiation factor 3 subunit A [Homo sapiens]'	NaN	4	NaN	NaN	NaN	NaN	NaN	NaN	0	4	4
1106	'>gi|4505785|ref|NP_000285.1| phosphorylase b kinase gamma catalytic chain, liver/testis isoform isoform 1 [Homo sapiens]'	NaN	NaN	NaN	NaN	4	NaN	NaN	NaN	0	4	4
1107	'>gi|4506127|ref|NP_002755.1| ribose-phosphate pyrophosphokinase 1 isoform 1 [Homo sapiens]'	NaN	NaN	NaN	NaN	4	NaN	NaN	NaN	0	4	4
1108	'>gi|4506687|ref|NP_001009.1| 40S ribosomal protein S15 [Homo sapiens]'	NaN	NaN	NaN	NaN	NaN	4	NaN	NaN	0	4	4
1109	'>gi|4506697|ref|NP_001014.1| 40S ribosomal protein S20 isoform 2 [Homo sapiens]'	NaN	NaN	NaN	NaN	NaN	4	NaN	NaN	0	4	4
1110	'>gi|4507241|ref|NP_003137.1| FACT complex subunit SSRP1 [Homo sapiens]'	NaN	NaN	4	NaN	NaN	NaN	NaN	NaN	0	4	4
1111	'>gi|4507751|ref|NP_001062.1| thymidylate synthase [Homo sapiens]'	NaN	NaN	NaN	NaN	4	NaN	NaN	NaN	0	4	4
1112	'>gi|4557305|ref|NP_000025.1| fructose-bisphosphate aldolase A isoform 1 [Homo sapiens]'	NaN	NaN	NaN	NaN	4	NaN	NaN	NaN	0	4	4
1113	'>gi|46358366|ref|NP_689770.3| zinc finger protein 746 isoform 2 [Homo sapiens]'	NaN	NaN	4	NaN	NaN	NaN	NaN	NaN	0	4	4
1114	'>gi|4757732|ref|NP_004199.1| apoptosis-inducing factor 1, mitochondrial isoform 1 precursor [Homo sapiens]'	NaN	NaN	NaN	NaN	4	NaN	NaN	NaN	0	4	4
1115	'>gi|4757902|ref|NP_004335.1| centrin-2 [Homo sapiens]'	NaN	NaN	NaN	NaN	NaN	4	NaN	NaN	0	4	4
1116	'>gi|4759146|ref|NP_004778.1| slit homolog 2 protein isoform 1 precursor [Homo sapiens]'	NaN	4	NaN	NaN	NaN	NaN	NaN	NaN	0	4	4
1117	'>gi|4759302|ref|NP_004729.1| vesicle-associated membrane protein-associated protein B/C isoform 1 [Homo sapiens]'	NaN	NaN	NaN	NaN	4	NaN	NaN	NaN	0	4	4
1118	'>gi|4885495|ref|NP_005485.1| dnaJ homolog subfamily B member 6 isoform b [Homo sapiens]'	NaN	NaN	NaN	NaN	NaN	4	NaN	NaN	0	4	4
1119	'>gi|50845384|ref|NP_008919.3| A disintegrin and metalloproteinase with thrombospondin motifs 1 preproprotein [Homo sapiens]'	NaN	NaN	4	NaN	NaN	NaN	NaN	NaN	0	4	4
1120	'>gi|51243032|ref|NP_001003712.1| oxysterol-binding protein-related protein 8 isoform b [Homo sapiens]'	NaN	NaN	4	NaN	NaN	NaN	NaN	NaN	0	4	4
1121	'>gi|51317376|ref|NP_001003796.1| NHP2-like protein 1 [Homo sapiens]'	NaN	NaN	NaN	NaN	NaN	4	NaN	NaN	0	4	4
1122	'>gi|51477723|ref|NP_112566.2| testis-expressed sequence 11 protein isoform 2 [Homo sapiens]'	NaN	NaN	NaN	NaN	4	NaN	NaN	NaN	0	4	4
1123	'>gi|523425724|ref|NP_001265627.1| DNA-directed RNA polymerases I, II, and III subunit RPABC3 isoform 1 [Homo sapiens]'	NaN	NaN	NaN	NaN	NaN	4	NaN	NaN	0	4	4
1124	'>gi|526252798|ref|NP_001268232.1| serine palmitoyltransferase 1 isoform c [Homo sapiens]'	NaN	NaN	NaN	4	NaN	NaN	NaN	NaN	0	4	4
1125	'>gi|530366605|ref|XP_005273381.1| PREDICTED: serine/threonine-protein kinase MRCK alpha isoform X8 [Homo sapiens]'	4	NaN	NaN	NaN	NaN	NaN	NaN	NaN	0	4	4
1126	'>gi|530368915|ref|XP_005264132.1| PREDICTED: eukaryotic translation initiation factor 5B isoform X1 [Homo sapiens]'	NaN	4	NaN	NaN	NaN	NaN	NaN	NaN	0	4	4
1127	'>gi|530381044|ref|XP_005265966.1| PREDICTED: SUMO-interacting motif-containing protein 1 isoform X1 [Homo sapiens]'	NaN	NaN	4	NaN	NaN	NaN	NaN	NaN	0	4	4
1128	'''>gi|530416928|ref|XP_005259159.1| PREDICTED: leucine-rich repeat and fibronectin type III domain-containing protein 1 isoform X1...'' <Preview truncated at 128 characters>'	NaN	NaN	4	NaN	NaN	NaN	NaN	NaN	0	4	4
1129	'>gi|530418462|ref|XP_005260640.1| PREDICTED: mRNA export factor isoform X2 [Homo sapiens]'	NaN	NaN	NaN	NaN	4	NaN	NaN	NaN	0	4	4
1130	'>gi|530419773|ref|XP_005261512.1| PREDICTED: phosphatidylserine decarboxylase proenzyme isoform X1 [Homo sapiens]'	NaN	NaN	NaN	NaN	4	NaN	NaN	NaN	0	4	4
1131	'''>gi|530421433|ref|XP_005272652.1| PREDICTED: putative tRNA (cytidine(32)/guanosine(34)-2''-O)-methyltransferase isoform X1 [Homo ...'' <Preview truncated at 128 characters>'	NaN	NaN	NaN	NaN	4	NaN	NaN	NaN	0	4	4
1132	'>gi|531034767|ref|NP_001269072.1| NLR family member X1 precursor [Homo sapiens]'	NaN	NaN	4	NaN	NaN	NaN	NaN	NaN	0	4	4
1133	'>gi|532691767|ref|NP_001269160.1| armadillo repeat-containing X-linked protein 2 [Homo sapiens]'	NaN	NaN	4	NaN	NaN	NaN	NaN	NaN	0	4	4
1134	'>gi|544063423|ref|NP_001269581.1| stress-induced-phosphoprotein 1 isoform a [Homo sapiens]'	NaN	NaN	NaN	4	NaN	NaN	NaN	NaN	0	4	4
1135	'>gi|5453974|ref|NP_006247.1| serine/threonine-protein kinase N2 [Homo sapiens]'	NaN	NaN	4	NaN	NaN	NaN	NaN	NaN	0	4	4
1136	'>gi|554506556|ref|NP_001272972.1| medium-chain specific acyl-CoA dehydrogenase, mitochondrial isoform d precursor [Homo sapiens]'	NaN	NaN	NaN	NaN	4	NaN	NaN	NaN	0	4	4
1137	'>gi|55741709|ref|NP_067062.1| RNA-binding protein 25 [Homo sapiens]'	NaN	NaN	4	NaN	NaN	NaN	NaN	NaN	0	4	4
1138	'>gi|55743073|ref|NP_001005918.1| copper-transporting ATPase 2 isoform b [Homo sapiens]'	NaN	4	NaN	NaN	NaN	NaN	NaN	NaN	0	4	4
1139	'>gi|55743151|ref|NP_079408.3| WD repeat-containing protein 19 [Homo sapiens]'	NaN	4	NaN	NaN	NaN	NaN	NaN	NaN	0	4	4
1140	'>gi|55749577|ref|NP_001142.2| ADP/ATP translocase 1 [Homo sapiens]'	NaN	NaN	NaN	NaN	4	NaN	NaN	NaN	0	4	4
1141	'>gi|55769552|ref|NP_001713.2| DNA-directed RNA polymerase III subunit RPC4 [Homo sapiens]'	NaN	NaN	NaN	4	NaN	NaN	NaN	NaN	0	4	4
1142	'>gi|558472758|ref|NP_001273762.1| cyclin-G-associated kinase isoform 2 [Homo sapiens]'	NaN	4	NaN	NaN	NaN	NaN	NaN	NaN	0	4	4
1143	'>gi|56687498|ref|NP_056106.1| dnaJ homolog subfamily C member 16 isoform 1 precursor [Homo sapiens]'	NaN	NaN	4	NaN	NaN	NaN	NaN	NaN	0	4	4
1144	'>gi|56788407|ref|NP_001006618.1| target of rapamycin complex 2 subunit MAPKAP1 isoform 1 [Homo sapiens]'	NaN	NaN	NaN	4	NaN	NaN	NaN	NaN	0	4	4
1145	'>gi|5729991|ref|NP_006494.1| 26S protease regulatory subunit 6B isoform 1 [Homo sapiens]'	NaN	NaN	NaN	NaN	4	NaN	NaN	NaN	0	4	4
1146	'>gi|578812728|ref|XP_006715537.1| PREDICTED: importin subunit alpha-6 isoform X2 [Homo sapiens]'	NaN	NaN	NaN	4	NaN	NaN	NaN	NaN	0	4	4
1147	'>gi|578814068|ref|XP_006715974.1| PREDICTED: transportin-3 isoform X1 [Homo sapiens]'	NaN	NaN	4	NaN	NaN	NaN	NaN	NaN	0	4	4
1148	'>gi|578836350|ref|XP_006723989.1| PREDICTED: cystathionine beta-synthase-like [Homo sapiens]'	NaN	NaN	NaN	4	NaN	NaN	NaN	NaN	0	4	4
1149	'>gi|578836826|ref|XP_006724152.1| PREDICTED: protein-methionine sulfoxide oxidase MICAL3 isoform X15 [Homo sapiens]'	NaN	NaN	NaN	NaN	NaN	4	NaN	NaN	0	4	4
1150	'>gi|578837135|ref|XP_006724281.1| PREDICTED: apolipoprotein L2 isoform X2 [Homo sapiens]'	NaN	NaN	NaN	NaN	4	NaN	NaN	NaN	0	4	4
1151	'>gi|58331173|ref|NP_006575.2| T-complex protein 1 subunit zeta-2 isoform 1 [Homo sapiens]'	NaN	NaN	NaN	4	NaN	NaN	NaN	NaN	0	4	4
1152	'>gi|584277103|ref|NP_001276865.1| receptor tyrosine-protein kinase erbB-2 isoform c [Homo sapiens]'	NaN	4	NaN	NaN	NaN	NaN	NaN	NaN	0	4	4
1153	'>gi|594952027|ref|NP_001277486.1| adiponectin receptor protein 1 [Homo sapiens]'	NaN	NaN	NaN	NaN	4	NaN	NaN	NaN	0	4	4
1154	'>gi|61676089|ref|NP_001010872.1| protein FAM83B [Homo sapiens]'	NaN	NaN	4	NaN	NaN	NaN	NaN	NaN	0	4	4
1155	'>gi|62243374|ref|NP_001013859.1| mitotic spindle assembly checkpoint protein MAD1 [Homo sapiens]'	NaN	NaN	4	NaN	NaN	NaN	NaN	NaN	0	4	4
1156	'>gi|62899047|ref|NP_068749.3| RAD50-interacting protein 1 [Homo sapiens]'	NaN	NaN	4	NaN	NaN	NaN	NaN	NaN	0	4	4
1157	'>gi|62912476|ref|NP_004131.3| lethal(2) giant larvae protein homolog 1 [Homo sapiens]'	NaN	NaN	4	NaN	NaN	NaN	NaN	NaN	0	4	4
1158	'>gi|642945625|ref|NP_001280092.1| nuclear respiratory factor 1 isoform 2 [Homo sapiens]'	NaN	NaN	NaN	4	NaN	NaN	NaN	NaN	0	4	4
1159	'>gi|66346679|ref|NP_001018077.1| plasminogen activator inhibitor 1 RNA-binding protein isoform 1 [Homo sapiens]'	NaN	NaN	NaN	4	NaN	NaN	NaN	NaN	0	4	4
1160	'>gi|665505940|ref|NP_001287835.1| inhibitor of Bruton tyrosine kinase isoform 2 [Homo sapiens]'	NaN	4	NaN	NaN	NaN	NaN	NaN	NaN	0	4	4
1161	'''>gi|665821217|ref|NP_001287921.1| eukaryotic translation initiation factor 3 subunit K {ECO:0000255|HAMAP-Rule:MF_03010} isoform...'' <Preview truncated at 128 characters>'	NaN	NaN	NaN	NaN	NaN	4	NaN	NaN	0	4	4
1162	'>gi|666637993|ref|NP_001288005.1| AP-2 complex subunit sigma isoform 3 [Homo sapiens]'	NaN	NaN	NaN	NaN	NaN	4	NaN	NaN	0	4	4
1163	'>gi|7108338|ref|NP_037538.1| deoxyhypusine synthase isoform b [Homo sapiens]'	NaN	NaN	NaN	NaN	4	NaN	NaN	NaN	0	4	4
1164	'>gi|71979932|ref|NP_003477.4| large neutral amino acids transporter small subunit 1 [Homo sapiens]'	NaN	NaN	NaN	NaN	4	NaN	NaN	NaN	0	4	4
1165	'>gi|7657198|ref|NP_055288.1| probable dimethyladenosine transferase [Homo sapiens]'	NaN	NaN	NaN	NaN	4	NaN	NaN	NaN	0	4	4
1166	'>gi|7657381|ref|NP_055317.1| pre-mRNA-processing factor 19 [Homo sapiens]'	NaN	NaN	NaN	4	NaN	NaN	NaN	NaN	0	4	4
1167	'>gi|7662647|ref|NP_055569.1| phosphatidylserine synthase 1 isoform 1 [Homo sapiens]'	NaN	NaN	NaN	NaN	4	NaN	NaN	NaN	0	4	4
1168	'>gi|7705626|ref|NP_057149.1| 28S ribosomal protein S16, mitochondrial [Homo sapiens]'	NaN	NaN	NaN	NaN	NaN	4	NaN	NaN	0	4	4
1169	'>gi|7705805|ref|NP_057118.1| 28S ribosomal protein S2, mitochondrial [Homo sapiens]'	NaN	NaN	NaN	NaN	4	NaN	NaN	NaN	0	4	4
1170	'>gi|7706200|ref|NP_057731.1| protein THEM6 precursor [Homo sapiens]'	NaN	NaN	NaN	NaN	NaN	4	NaN	NaN	0	4	4
1171	'>gi|7706322|ref|NP_057123.1| UPF0568 protein C14orf166 [Homo sapiens]'	NaN	NaN	NaN	NaN	4	NaN	NaN	NaN	0	4	4
1172	'>gi|7706343|ref|NP_057146.1| mitotic spindle-associated MMXD complex subunit MIP18 [Homo sapiens]'	NaN	NaN	NaN	NaN	NaN	4	NaN	NaN	0	4	4
1173	'>gi|77695912|ref|NP_001029097.1| nucleolysin TIAR isoform 2 [Homo sapiens]'	NaN	NaN	NaN	NaN	4	NaN	NaN	NaN	0	4	4
1174	'>gi|82546824|ref|NP_001032242.1| forkhead box protein K1 [Homo sapiens]'	NaN	NaN	4	NaN	NaN	NaN	NaN	NaN	0	4	4
1175	'>gi|83715985|ref|NP_001032900.1| 3-hydroxyacyl-CoA dehydrogenase type-2 isoform 2 [Homo sapiens]'	NaN	NaN	NaN	NaN	NaN	4	NaN	NaN	0	4	4
1176	'>gi|8923942|ref|NP_061118.1| H/ACA ribonucleoprotein complex subunit 3 [Homo sapiens]'	NaN	NaN	NaN	NaN	NaN	NaN	4	NaN	0	4	4
1177	'>gi|92110027|ref|NP_060129.2| glutaminyl-peptide cyclotransferase-like protein isoform 1 [Homo sapiens]'	NaN	NaN	NaN	NaN	4	NaN	NaN	NaN	0	4	4
1178	'>gi|4885165|ref|NP_005204.1| cystatin-A [Homo sapiens]'	2	2	2	NaN	2	NaN	3	2	0	3	13
1179	'>gi|4506773|ref|NP_002956.1| protein S100-A9 [Homo sapiens]'	NaN	2	2	NaN	1	3	2	2	0	3	12
1180	'>gi|115298657|ref|NP_002954.2| protein S100-A7 [Homo sapiens]'	3	NaN	NaN	NaN	NaN	1	2	3	0	3	9
1181	'>gi|193083114|ref|NP_001122386.1| poly(rC)-binding protein 2 isoform g [Homo sapiens]'	NaN	NaN	NaN	3	3	2	1	NaN	0	3	9
1182	'>gi|156151392|ref|NP_001095867.1| heterogeneous nuclear ribonucleoprotein R isoform 4 [Homo sapiens]'	NaN	NaN	3	3	NaN	NaN	NaN	NaN	0	3	6
1183	'>gi|16579885|ref|NP_000959.2| 60S ribosomal protein L4 [Homo sapiens]'	NaN	NaN	NaN	3	3	NaN	NaN	NaN	0	3	6
1184	'>gi|215983058|ref|NP_115497.4| magnesium transporter protein 1 [Homo sapiens]'	NaN	NaN	NaN	NaN	3	3	NaN	NaN	0	3	6
1185	'>gi|226246554|ref|NP_001139669.1| coiled-coil domain-containing protein 168 [Homo sapiens]'	NaN	NaN	NaN	3	NaN	3	NaN	NaN	0	3	6
1186	'>gi|330340389|ref|NP_001193356.1| up-regulated during skeletal muscle growth protein 5 [Homo sapiens]'	NaN	NaN	NaN	NaN	NaN	3	3	NaN	0	3	6
1187	'>gi|39930541|ref|NP_899064.1| uncharacterized protein C9orf142 [Homo sapiens]'	NaN	NaN	NaN	NaN	3	3	NaN	NaN	0	3	6
1188	'>gi|4502101|ref|NP_000691.1| annexin A1 [Homo sapiens]'	NaN	NaN	1	NaN	1	NaN	1	3	0	3	6
1189	'>gi|4504009|ref|NP_000160.1| alpha-galactosidase A precursor [Homo sapiens]'	NaN	NaN	NaN	2	3	1	NaN	NaN	0	3	6
1190	'>gi|4758302|ref|NP_004441.1| enhancer of rudimentary homolog [Homo sapiens]'	NaN	NaN	NaN	NaN	NaN	3	3	NaN	0	3	6
1191	'>gi|4758784|ref|NP_004540.1| NADH dehydrogenase [ubiquinone] 1 subunit C2 isoform 1 [Homo sapiens]'	NaN	NaN	NaN	NaN	NaN	3	3	NaN	0	3	6
1192	'>gi|530400446|ref|XP_005269023.1| PREDICTED: periphilin-1 isoform X5 [Homo sapiens]'	NaN	NaN	NaN	3	3	NaN	NaN	NaN	0	3	6
1193	'>gi|557948045|ref|NP_079084.3| protein aurora borealis isoform 1 [Homo sapiens]'	NaN	NaN	3	3	NaN	NaN	NaN	NaN	0	3	6
1194	'>gi|568214361|ref|NP_001274739.1| cytoplasmic FMR1-interacting protein 1 isoform a [Homo sapiens]'	NaN	3	3	NaN	NaN	NaN	NaN	NaN	0	3	6
1195	'>gi|5901922|ref|NP_008996.1| hsp90 co-chaperone Cdc37 [Homo sapiens]'	NaN	NaN	NaN	3	3	NaN	NaN	NaN	0	3	6
1196	'>gi|71143156|ref|NP_001025034.1| UPF0669 protein C6orf120 precursor [Homo sapiens]'	NaN	NaN	NaN	NaN	3	3	NaN	NaN	0	3	6
1197	'>gi|110611220|ref|NP_004578.2| ribosome-binding protein 1 [Homo sapiens]'	NaN	NaN	NaN	2	3	NaN	NaN	NaN	0	3	5
1198	'>gi|11321607|ref|NP_004228.1| pachytene checkpoint protein 2 homolog isoform 1 [Homo sapiens]'	NaN	NaN	NaN	2	3	NaN	NaN	NaN	0	3	5
1199	'>gi|114326455|ref|NP_065971.2| chromodomain-helicase-DNA-binding protein 8 isoform 2 [Homo sapiens]'	2	NaN	NaN	3	NaN	NaN	NaN	NaN	0	3	5
1200	'>gi|11641243|ref|NP_071736.1| peptide deformylase, mitochondrial precursor [Homo sapiens]'	NaN	NaN	NaN	NaN	2	3	NaN	NaN	0	3	5
1201	'>gi|12408675|ref|NP_036526.2| prefoldin subunit 2 [Homo sapiens]'	NaN	NaN	NaN	NaN	3	2	NaN	NaN	0	3	5
1202	'>gi|14150141|ref|NP_115722.1| programmed cell death protein 2-like [Homo sapiens]'	NaN	NaN	NaN	3	2	NaN	NaN	NaN	0	3	5
1203	'>gi|153085470|ref|NP_001093139.1| HIG1 domain family member 1A, mitochondrial isoform b [Homo sapiens]'	NaN	NaN	NaN	NaN	NaN	3	2	NaN	0	3	5
1204	'>gi|169790833|ref|NP_001116078.1| lysosome-associated membrane glycoprotein 2 isoform C precursor [Homo sapiens]'	NaN	3	2	NaN	NaN	NaN	NaN	NaN	0	3	5
1205	'>gi|170296790|ref|NP_031369.2| trypsin-3 isoform 1 preproprotein [Homo sapiens]'	1	3	NaN	NaN	1	NaN	NaN	NaN	0	3	5
1206	'>gi|192448443|ref|NP_068758.3| peptidyl-prolyl cis-trans isomerase FKBP10 precursor [Homo sapiens]'	NaN	NaN	3	2	NaN	NaN	NaN	NaN	0	3	5
1207	'>gi|20143480|ref|NP_003809.1| phosphatidate cytidylyltransferase 2 [Homo sapiens]'	NaN	NaN	NaN	2	3	NaN	NaN	NaN	0	3	5
1208	'''>gi|20149633|ref|NP_057665.2| evolutionarily conserved signaling intermediate in Toll pathway, mitochondrial isoform 1 precursor...'' <Preview truncated at 128 characters>'	NaN	NaN	NaN	2	3	NaN	NaN	NaN	0	3	5
1209	'>gi|22547125|ref|NP_683685.1| 39S ribosomal protein L10, mitochondrial isoform b [Homo sapiens]'	NaN	NaN	NaN	NaN	2	3	NaN	NaN	0	3	5
1210	'>gi|24308410|ref|NP_612367.1| uncharacterized protein C19orf52 [Homo sapiens]'	NaN	NaN	NaN	NaN	3	2	NaN	NaN	0	3	5
1211	'>gi|301601644|ref|NP_001180422.1| neutral amino acid transporter A isoform 2 precursor [Homo sapiens]'	NaN	NaN	2	3	NaN	NaN	NaN	NaN	0	3	5
1212	'>gi|30581109|ref|NP_848695.1| minor histocompatibility antigen H13 isoform 2 [Homo sapiens]'	NaN	NaN	NaN	2	3	NaN	NaN	NaN	0	3	5
1213	'>gi|313569770|ref|NP_001186270.1| 60S ribosomal protein L17 isoform a [Homo sapiens]'	NaN	NaN	NaN	NaN	2	3	NaN	NaN	0	3	5
1214	'>gi|383792189|ref|NP_059867.3| ataxin-2-like protein isoform F [Homo sapiens]'	NaN	3	NaN	2	NaN	NaN	NaN	NaN	0	3	5
1215	'>gi|4505813|ref|NP_003737.1| dynein light chain 1, cytoplasmic [Homo sapiens]'	NaN	NaN	NaN	NaN	NaN	2	3	NaN	0	3	5
1216	'>gi|4506629|ref|NP_000983.1| 60S ribosomal protein L29 [Homo sapiens]'	NaN	NaN	NaN	NaN	3	2	NaN	NaN	0	3	5
1217	'>gi|4507705|ref|NP_003302.1| pleckstrin homology-like domain family A member 2 [Homo sapiens]'	NaN	NaN	NaN	NaN	3	2	NaN	NaN	0	3	5
1218	'>gi|5032315|ref|NP_004001.1| dystrophin Dp427p2 isoform [Homo sapiens]'	NaN	NaN	3	NaN	NaN	2	NaN	NaN	0	3	5
1219	'>gi|530422543|ref|XP_005262529.1| PREDICTED: MAP7 domain-containing protein 3 isoform X1 [Homo sapiens]'	NaN	2	3	NaN	NaN	NaN	NaN	NaN	0	3	5
1220	'>gi|53729346|ref|NP_000290.2| plakophilin-1 isoform 1b [Homo sapiens]'	NaN	NaN	NaN	NaN	NaN	NaN	3	2	0	3	5
1221	'>gi|538260597|ref|NP_001269314.1| casein kinase II subunit beta isoform 2 [Homo sapiens]'	NaN	NaN	NaN	NaN	2	3	NaN	NaN	0	3	5
1222	'>gi|538921154|ref|NP_001269348.1| NADH dehydrogenase [ubiquinone] 1 alpha subcomplex subunit 5 isoform 2 [Homo sapiens]'	NaN	NaN	NaN	NaN	NaN	3	2	NaN	0	3	5
1223	'>gi|7705706|ref|NP_057004.1| 40S ribosomal protein S27-like [Homo sapiens]'	NaN	NaN	NaN	NaN	NaN	2	3	NaN	0	3	5
1224	'>gi|8923219|ref|NP_060192.1| tRNA (guanine(26)-N(2))-dimethyltransferase isoform 1 [Homo sapiens]'	NaN	NaN	3	2	NaN	NaN	NaN	NaN	0	3	5
1225	'>gi|8923930|ref|NP_060934.1| CDGSH iron-sulfur domain-containing protein 1 [Homo sapiens]'	NaN	NaN	NaN	NaN	NaN	3	2	NaN	0	3	5
1226	'>gi|102467481|ref|NP_060421.2| sphingomyelin phosphodiesterase 4 isoform 2 [Homo sapiens]'	NaN	NaN	3	1	NaN	NaN	NaN	NaN	0	3	4
1227	'>gi|113722133|ref|NP_055861.3| probable helicase senataxin [Homo sapiens]'	NaN	NaN	NaN	1	3	NaN	NaN	NaN	0	3	4
1228	'>gi|16418361|ref|NP_443091.1| protein RFT1 homolog [Homo sapiens]'	NaN	1	NaN	NaN	3	NaN	NaN	NaN	0	3	4
1229	'>gi|190194386|ref|NP_064508.3| transmembrane 9 superfamily member 3 precursor [Homo sapiens]'	NaN	NaN	NaN	3	1	NaN	NaN	NaN	0	3	4
1230	'>gi|21361322|ref|NP_006078.2| tubulin beta-4A chain isoform 3 [Homo sapiens]'	1	NaN	NaN	NaN	3	NaN	NaN	NaN	0	3	4
1231	'>gi|22035554|ref|NP_663722.1| amyloid beta A4 precursor protein-binding family B member 1 isoform b [Homo sapiens]'	NaN	NaN	3	1	NaN	NaN	NaN	NaN	0	3	4
1232	'>gi|22035588|ref|NP_078816.2| 39S ribosomal protein L24, mitochondrial [Homo sapiens]'	NaN	NaN	NaN	NaN	3	1	NaN	NaN	0	3	4
1233	'>gi|229577418|ref|NP_631916.2| zinc transporter ZIP11 isoform 2 [Homo sapiens]'	NaN	NaN	NaN	NaN	1	3	NaN	NaN	0	3	4
1234	'>gi|261490708|ref|NP_001159776.1| phosphatidylinositol-glycan biosynthesis class X protein isoform 1 precursor [Homo sapiens]'	NaN	NaN	NaN	NaN	3	1	NaN	NaN	0	3	4
1235	'>gi|34101286|ref|NP_057191.2| zinc finger RNA-binding protein [Homo sapiens]'	NaN	3	NaN	1	NaN	NaN	NaN	NaN	0	3	4
1236	'>gi|378744165|ref|NP_001243755.1| RNA polymerase II-associated factor 1 homolog isoform 2 [Homo sapiens]'	NaN	NaN	1	3	NaN	NaN	NaN	NaN	0	3	4
1237	'>gi|40354197|ref|NP_065190.2| THAP domain-containing protein 11 [Homo sapiens]'	NaN	NaN	NaN	3	1	NaN	NaN	NaN	0	3	4
1238	'>gi|41393545|ref|NP_004574.2| ras-related protein Rab-5C isoform a [Homo sapiens]'	NaN	NaN	NaN	NaN	1	3	NaN	NaN	0	3	4
1239	'>gi|4502565|ref|NP_001740.1| calpain small subunit 1 [Homo sapiens]'	NaN	NaN	NaN	NaN	1	3	NaN	NaN	0	3	4
1240	'>gi|4504415|ref|NP_002118.1| HLA class I histocompatibility antigen, alpha chain G precursor [Homo sapiens]'	NaN	NaN	NaN	3	1	NaN	NaN	NaN	0	3	4
1241	'>gi|4507217|ref|NP_003124.1| signal recognition particle 9 kDa protein isoform 2 [Homo sapiens]'	NaN	NaN	NaN	NaN	NaN	1	3	NaN	0	3	4
1242	'>gi|46094070|ref|NP_079305.2| mitotic-spindle organizing protein 2B [Homo sapiens]'	NaN	NaN	NaN	NaN	1	3	NaN	NaN	0	3	4
1243	'>gi|5174415|ref|NP_006081.1| choline/ethanolaminephosphotransferase 1 [Homo sapiens]'	NaN	NaN	NaN	NaN	1	3	NaN	NaN	0	3	4
1244	'>gi|5730031|ref|NP_005688.2| secretory carrier-associated membrane protein 2 [Homo sapiens]'	NaN	NaN	NaN	NaN	3	1	NaN	NaN	0	3	4
1245	'>gi|6005717|ref|NP_009031.1| ATP synthase subunit e, mitochondrial [Homo sapiens]'	NaN	NaN	NaN	NaN	NaN	1	3	NaN	0	3	4
1246	'>gi|62865625|ref|NP_001015881.1| TSC22 domain family protein 3 isoform 3 [Homo sapiens]'	NaN	NaN	NaN	NaN	1	3	NaN	NaN	0	3	4
1247	'>gi|8923444|ref|NP_060308.1| H/ACA ribonucleoprotein complex subunit 2 isoform a [Homo sapiens]'	NaN	NaN	NaN	NaN	1	3	NaN	NaN	0	3	4
1248	'>gi|108773784|ref|NP_001035809.1| ATP-binding cassette sub-family E member 1 [Homo sapiens]'	NaN	NaN	NaN	3	NaN	NaN	NaN	NaN	0	3	3
1249	'>gi|109150431|ref|NP_060469.4| E3 ubiquitin-protein ligase RNF31 [Homo sapiens]'	NaN	NaN	3	NaN	NaN	NaN	NaN	NaN	0	3	3
1250	'>gi|110347429|ref|NP_005111.2| mediator of RNA polymerase II transcription subunit 12 [Homo sapiens]'	NaN	3	NaN	NaN	NaN	NaN	NaN	NaN	0	3	3
1251	'>gi|110611228|ref|NP_009055.2| utrophin [Homo sapiens]'	3	NaN	NaN	NaN	NaN	NaN	NaN	NaN	0	3	3
1252	'>gi|110618244|ref|NP_001036068.1| lysine-specific demethylase 5A [Homo sapiens]'	NaN	3	NaN	NaN	NaN	NaN	NaN	NaN	0	3	3
1253	'>gi|11545873|ref|NP_071420.1| SPARC-related modular calcium-binding protein 1 isoform 2 precursor [Homo sapiens]'	NaN	NaN	NaN	3	NaN	NaN	NaN	NaN	0	3	3
1254	'>gi|11641289|ref|NP_071761.1| dimethyladenosine transferase 2, mitochondrial [Homo sapiens]'	NaN	NaN	NaN	NaN	3	NaN	NaN	NaN	0	3	3
1255	'>gi|11968023|ref|NP_071918.1| zinc finger protein 106 isoform 1 [Homo sapiens]'	NaN	3	NaN	NaN	NaN	NaN	NaN	NaN	0	3	3
1256	'>gi|122937500|ref|NP_001074002.1| protein unc-119 homolog B [Homo sapiens]'	NaN	NaN	NaN	NaN	3	NaN	NaN	NaN	0	3	3
1257	'>gi|124244056|ref|NP_689637.3| APC membrane recruitment protein 1 [Homo sapiens]'	NaN	3	NaN	NaN	NaN	NaN	NaN	NaN	0	3	3
1258	'>gi|124494247|ref|NP_001074419.1| unconventional myosin-Ic isoform b [Homo sapiens]'	NaN	NaN	3	NaN	NaN	NaN	NaN	NaN	0	3	3
1259	'>gi|13124770|ref|NP_076869.1| vitamin K epoxide reductase complex subunit 1 isoform 1 precursor [Homo sapiens]'	NaN	NaN	NaN	NaN	NaN	3	NaN	NaN	0	3	3
1260	'>gi|13376259|ref|NP_079120.1| nuclear pore complex protein Nup85 [Homo sapiens]'	NaN	NaN	NaN	3	NaN	NaN	NaN	NaN	0	3	3
1261	'>gi|134152708|ref|NP_060481.3| arginine and glutamate-rich protein 1 [Homo sapiens]'	NaN	NaN	NaN	NaN	3	NaN	NaN	NaN	0	3	3
1262	'>gi|14043070|ref|NP_112420.1| heterogeneous nuclear ribonucleoprotein A1 isoform b [Homo sapiens]'	NaN	NaN	NaN	NaN	3	NaN	NaN	NaN	0	3	3
1263	'>gi|142976686|ref|NP_001077362.1| striatin-3 isoform 1 [Homo sapiens]'	NaN	NaN	3	NaN	NaN	NaN	NaN	NaN	0	3	3
1264	'>gi|145312246|ref|NP_001077433.1| tudor and KH domain-containing protein isoform b [Homo sapiens]'	NaN	NaN	NaN	3	NaN	NaN	NaN	NaN	0	3	3
1265	'>gi|146198654|ref|NP_078947.3| zinc finger protein 768 [Homo sapiens]'	NaN	NaN	3	NaN	NaN	NaN	NaN	NaN	0	3	3
1266	'>gi|148368978|ref|NP_689512.2| condensin-2 complex subunit H2 isoform 2 [Homo sapiens]'	NaN	NaN	3	NaN	NaN	NaN	NaN	NaN	0	3	3
1267	'>gi|148886661|ref|NP_071904.4| exportin-4 [Homo sapiens]'	NaN	NaN	3	NaN	NaN	NaN	NaN	NaN	0	3	3
1268	'>gi|148886692|ref|NP_001008781.2| protocadherin Fat 3 precursor [Homo sapiens]'	3	NaN	NaN	NaN	NaN	NaN	NaN	NaN	0	3	3
1269	'>gi|154354987|ref|NP_001093646.1| protein Hook homolog 2 isoform 2 [Homo sapiens]'	NaN	NaN	3	NaN	NaN	NaN	NaN	NaN	0	3	3
1270	'>gi|15451765|ref|NP_150242.1| protein PML isoform 9 [Homo sapiens]'	NaN	NaN	3	NaN	NaN	NaN	NaN	NaN	0	3	3
1271	'>gi|154759421|ref|NP_001527.3| protein arginine N-methyltransferase 1 isoform 1 [Homo sapiens]'	NaN	NaN	NaN	NaN	3	NaN	NaN	NaN	0	3	3
1272	'>gi|155030234|ref|NP_037367.3| ribonuclease 3 isoform 1 [Homo sapiens]'	NaN	3	NaN	NaN	NaN	NaN	NaN	NaN	0	3	3
1273	'>gi|155030242|ref|NP_060521.4| WD repeat-containing protein 60 [Homo sapiens]'	NaN	NaN	3	NaN	NaN	NaN	NaN	NaN	0	3	3
1274	'>gi|15721937|ref|NP_114403.1| 28S ribosomal protein S24, mitochondrial precursor [Homo sapiens]'	NaN	NaN	NaN	NaN	NaN	3	NaN	NaN	0	3	3
1275	'''>gi|157388997|ref|NP_001098395.1| protein-L-isoaspartate O-methyltransferase domain-containing protein 2 isoform 2 [Homo sapiens...'' <Preview truncated at 128 characters>'	NaN	NaN	NaN	NaN	3	NaN	NaN	NaN	0	3	3
1276	'>gi|157694511|ref|NP_056473.2| nucleolar complex protein 2 homolog [Homo sapiens]'	NaN	NaN	3	NaN	NaN	NaN	NaN	NaN	0	3	3
1277	'>gi|163310725|ref|NP_079467.3| ER degradation-enhancing alpha-mannosidase-like protein 3 precursor [Homo sapiens]'	NaN	NaN	3	NaN	NaN	NaN	NaN	NaN	0	3	3
1278	'>gi|166064029|ref|NP_001106962.1| angiomotin isoform 1 [Homo sapiens]'	NaN	3	NaN	NaN	NaN	NaN	NaN	NaN	0	3	3
1279	'>gi|16950603|ref|NP_068593.2| 28S ribosomal protein S35, mitochondrial isoform 1 precursor [Homo sapiens]'	NaN	NaN	NaN	NaN	3	NaN	NaN	NaN	0	3	3
1280	'>gi|171184451|ref|NP_055625.4| centrosome-associated protein 350 [Homo sapiens]'	3	NaN	NaN	NaN	NaN	NaN	NaN	NaN	0	3	3
1281	'>gi|17158044|ref|NP_001001.2| 40S ribosomal protein S6 [Homo sapiens]'	NaN	NaN	NaN	NaN	3	NaN	NaN	NaN	0	3	3
1282	'>gi|17921987|ref|NP_004367.2| cytochrome c oxidase assembly protein COX15 homolog isoform 2 [Homo sapiens]'	NaN	NaN	NaN	NaN	3	NaN	NaN	NaN	0	3	3
1283	'>gi|18497304|ref|NP_569735.1| carbohydrate sulfotransferase 14 [Homo sapiens]'	NaN	NaN	NaN	NaN	3	NaN	NaN	NaN	0	3	3
1284	'>gi|186928854|ref|NP_005821.2| 28S ribosomal protein S31, mitochondrial [Homo sapiens]'	NaN	NaN	NaN	NaN	3	NaN	NaN	NaN	0	3	3
1285	'>gi|187607323|ref|NP_751945.2| translation initiation factor eIF-2B subunit delta isoform 1 [Homo sapiens]'	NaN	NaN	NaN	3	NaN	NaN	NaN	NaN	0	3	3
1286	'>gi|189571583|ref|NP_003250.3| intercellular adhesion molecule 5 precursor [Homo sapiens]'	NaN	3	NaN	NaN	NaN	NaN	NaN	NaN	0	3	3
1287	'>gi|19111150|ref|NP_573572.1| angiomotin isoform 2 [Homo sapiens]'	NaN	NaN	3	NaN	NaN	NaN	NaN	NaN	0	3	3
1288	'>gi|194272142|ref|NP_001123537.1| unconventional myosin-IXb isoform 2 [Homo sapiens]'	NaN	3	NaN	NaN	NaN	NaN	NaN	NaN	0	3	3
1289	'>gi|194394141|ref|NP_055640.2| nucleolar pre-ribosomal-associated protein 1 [Homo sapiens]'	NaN	NaN	NaN	3	NaN	NaN	NaN	NaN	0	3	3
1290	'>gi|194440673|ref|NP_872335.2| THAP domain-containing protein 5 isoform 2 [Homo sapiens]'	3	NaN	NaN	NaN	NaN	NaN	NaN	NaN	0	3	3
1291	'>gi|19557636|ref|NP_570981.1| peptidyl-prolyl cis-trans isomerase-like 3 isoform PPIL3b [Homo sapiens]'	NaN	NaN	NaN	NaN	NaN	3	NaN	NaN	0	3	3
1292	'>gi|197333811|ref|NP_055592.2| unhealthy ribosome biogenesis protein 2 homolog [Homo sapiens]'	NaN	3	NaN	NaN	NaN	NaN	NaN	NaN	0	3	3
1293	'>gi|19743840|ref|NP_599150.1| RISC-loading complex subunit TARBP2 isoform a [Homo sapiens]'	NaN	NaN	NaN	NaN	3	NaN	NaN	NaN	0	3	3
1294	'>gi|19923315|ref|NP_005403.2| serine hydroxymethyltransferase, mitochondrial isoform 1 precursor [Homo sapiens]'	NaN	NaN	NaN	3	NaN	NaN	NaN	NaN	0	3	3
1295	'>gi|19923387|ref|NP_031388.2| nuclear cap-binding protein subunit 2 isoform 1 [Homo sapiens]'	NaN	NaN	NaN	NaN	NaN	3	NaN	NaN	0	3	3
1296	'>gi|19923790|ref|NP_036546.2| rab3 GTPase-activating protein non-catalytic subunit [Homo sapiens]'	NaN	3	NaN	NaN	NaN	NaN	NaN	NaN	0	3	3
1297	'>gi|20070191|ref|NP_004863.2| transmembrane protein 59 precursor [Homo sapiens]'	NaN	NaN	NaN	NaN	3	NaN	NaN	NaN	0	3	3
1298	'>gi|20070349|ref|NP_112200.2| vacuole membrane protein 1 [Homo sapiens]'	NaN	NaN	NaN	NaN	3	NaN	NaN	NaN	0	3	3
1299	'>gi|209571584|ref|NP_001129294.1| farnesyl pyrophosphate synthase isoform b [Homo sapiens]'	NaN	NaN	NaN	NaN	3	NaN	NaN	NaN	0	3	3
1300	'>gi|209863002|ref|NP_001129416.1| MAP kinase-activating death domain protein isoform j [Homo sapiens]'	NaN	3	NaN	NaN	NaN	NaN	NaN	NaN	0	3	3
1301	'>gi|209969812|ref|NP_001129663.1| KN motif and ankyrin repeat domain-containing protein 2 isoform 2 [Homo sapiens]'	NaN	NaN	3	NaN	NaN	NaN	NaN	NaN	0	3	3
1302	'>gi|211064487|ref|NP_001129967.1| uncharacterized protein C1orf198 isoform 3 [Homo sapiens]'	NaN	NaN	NaN	NaN	3	NaN	NaN	NaN	0	3	3
1303	'>gi|212549738|ref|NP_001131136.1| anaphase-promoting complex subunit 7 isoform b [Homo sapiens]'	NaN	NaN	NaN	3	NaN	NaN	NaN	NaN	0	3	3
1304	'>gi|21361348|ref|NP_006640.2| U3 small nucleolar RNA-associated protein 14 homolog A isoform 1 [Homo sapiens]'	NaN	NaN	3	NaN	NaN	NaN	NaN	NaN	0	3	3
1305	'>gi|21361368|ref|NP_002851.2| delta-1-pyrroline-5-carboxylate synthase isoform 1 [Homo sapiens]'	NaN	NaN	3	NaN	NaN	NaN	NaN	NaN	0	3	3
1306	'>gi|21361659|ref|NP_060555.2| importin-9 [Homo sapiens]'	NaN	NaN	3	NaN	NaN	NaN	NaN	NaN	0	3	3
1307	'>gi|21361661|ref|NP_060298.2| COMM domain-containing protein 4 isoform 1 [Homo sapiens]'	NaN	NaN	NaN	NaN	NaN	3	NaN	NaN	0	3	3
1308	'>gi|21361794|ref|NP_060918.2| cullin-associated NEDD8-dissociated protein 1 [Homo sapiens]'	NaN	NaN	3	NaN	NaN	NaN	NaN	NaN	0	3	3
1309	'>gi|21396480|ref|NP_031393.2| RNA-binding protein Raly isoform 2 [Homo sapiens]'	NaN	NaN	NaN	NaN	3	NaN	NaN	NaN	0	3	3
1310	'>gi|214010212|ref|NP_001135753.1| coatomer subunit delta isoform 2 [Homo sapiens]'	NaN	NaN	NaN	3	NaN	NaN	NaN	NaN	0	3	3
1311	'>gi|215272412|ref|NP_001135806.1| RNA binding protein fox-1 homolog 1 isoform 4 [Homo sapiens]'	NaN	NaN	NaN	NaN	3	NaN	NaN	NaN	0	3	3
1312	'>gi|21536286|ref|NP_001814.2| creatine kinase B-type [Homo sapiens]'	NaN	NaN	NaN	NaN	3	NaN	NaN	NaN	0	3	3
1313	'>gi|21687020|ref|NP_660288.1| EVI5-like protein isoform 2 [Homo sapiens]'	NaN	NaN	3	NaN	NaN	NaN	NaN	NaN	0	3	3
1314	'>gi|21735592|ref|NP_002589.2| programmed cell death protein 2 isoform 1 [Homo sapiens]'	NaN	NaN	NaN	NaN	3	NaN	NaN	NaN	0	3	3
1315	'>gi|222136641|ref|NP_149107.4| serine/threonine-protein kinase Nek9 [Homo sapiens]'	NaN	NaN	3	NaN	NaN	NaN	NaN	NaN	0	3	3
1316	'>gi|224586884|ref|NP_001138898.1| Y-box-binding protein 3 isoform b [Homo sapiens]'	NaN	NaN	3	NaN	NaN	NaN	NaN	NaN	0	3	3
1317	'>gi|22547134|ref|NP_057575.2| 39S ribosomal protein L37, mitochondrial [Homo sapiens]'	NaN	NaN	NaN	NaN	3	NaN	NaN	NaN	0	3	3
1318	'>gi|226442963|ref|NP_001140174.1| lysine-specific demethylase 5C isoform 2 [Homo sapiens]'	NaN	3	NaN	NaN	NaN	NaN	NaN	NaN	0	3	3
1319	'>gi|24234756|ref|NP_703194.1| interleukin enhancer-binding factor 3 isoform c [Homo sapiens]'	NaN	NaN	3	NaN	NaN	NaN	NaN	NaN	0	3	3
1320	'>gi|24430137|ref|NP_006005.2| EKC/KEOPS complex subunit LAGE3 [Homo sapiens]'	NaN	NaN	NaN	NaN	NaN	3	NaN	NaN	0	3	3
1321	'>gi|24430151|ref|NP_002793.2| 26S protease regulatory subunit 4 [Homo sapiens]'	NaN	NaN	NaN	3	NaN	NaN	NaN	NaN	0	3	3
1322	'>gi|24497453|ref|NP_002523.2| nuclear pore complex protein Nup88 [Homo sapiens]'	NaN	NaN	3	NaN	NaN	NaN	NaN	NaN	0	3	3
1323	'>gi|25121993|ref|NP_733839.1| RNA-binding protein Musashi homolog 2 isoform b [Homo sapiens]'	NaN	NaN	NaN	NaN	3	NaN	NaN	NaN	0	3	3
1324	'>gi|256000767|ref|NP_079350.5| extracellular matrix protein FRAS1 isoform 1 precursor [Homo sapiens]'	3	NaN	NaN	NaN	NaN	NaN	NaN	NaN	0	3	3
1325	'>gi|25777615|ref|NP_002802.2| 26S proteasome non-ATPase regulatory subunit 7 [Homo sapiens]'	NaN	NaN	NaN	NaN	3	NaN	NaN	NaN	0	3	3
1326	'>gi|25777730|ref|NP_000683.3| aldehyde dehydrogenase X, mitochondrial precursor [Homo sapiens]'	NaN	NaN	NaN	3	NaN	NaN	NaN	NaN	0	3	3
1327	'>gi|257900451|ref|NP_071351.2| piezo-type mechanosensitive ion channel component 2 [Homo sapiens]'	3	NaN	NaN	NaN	NaN	NaN	NaN	NaN	0	3	3
1328	'>gi|268834192|ref|NP_000172.2| beta-glucuronidase isoform 1 precursor [Homo sapiens]'	NaN	NaN	3	NaN	NaN	NaN	NaN	NaN	0	3	3
1329	'>gi|27436901|ref|NP_002940.2| 39S ribosomal protein L12, mitochondrial [Homo sapiens]'	NaN	NaN	NaN	NaN	NaN	3	NaN	NaN	0	3	3
1330	'>gi|27501458|ref|NP_071375.1| chromosome transmission fidelity protein 18 homolog [Homo sapiens]'	NaN	NaN	3	NaN	NaN	NaN	NaN	NaN	0	3	3
1331	'>gi|27544927|ref|NP_644809.1| ORM1-like protein 3 [Homo sapiens]'	NaN	NaN	NaN	NaN	NaN	3	NaN	NaN	0	3	3
1332	'>gi|27597061|ref|NP_056070.1| E3 ubiquitin-protein ligase UBR2 isoform 1 [Homo sapiens]'	NaN	3	NaN	NaN	NaN	NaN	NaN	NaN	0	3	3
1333	'>gi|27881484|ref|NP_060060.3| zinc finger CCCH domain-containing protein 7B [Homo sapiens]'	NaN	NaN	3	NaN	NaN	NaN	NaN	NaN	0	3	3
1334	'>gi|298160987|ref|NP_689757.2| probable tRNA (uracil-O(2)-)-methyltransferase [Homo sapiens]'	NaN	NaN	3	NaN	NaN	NaN	NaN	NaN	0	3	3
1335	'>gi|301897118|ref|NP_114432.2| Fanconi anemia group J protein [Homo sapiens]'	NaN	3	NaN	NaN	NaN	NaN	NaN	NaN	0	3	3
1336	'>gi|302148485|ref|NP_001180486.1| transcription and mRNA export factor ENY2 isoform 2 [Homo sapiens]'	NaN	NaN	NaN	NaN	NaN	NaN	3	NaN	0	3	3
1337	'>gi|30520350|ref|NP_848930.1| ADP-ribosylation factor-like protein 5B [Homo sapiens]'	NaN	NaN	NaN	NaN	NaN	3	NaN	NaN	0	3	3
1338	'>gi|306518614|ref|NP_001182351.1| tRNA modification GTPase GTPBP3, mitochondrial isoform VII [Homo sapiens]'	NaN	NaN	NaN	NaN	3	NaN	NaN	NaN	0	3	3
1339	'>gi|308199454|ref|NP_001184054.1| interferon regulatory factor 3 isoform 5 [Homo sapiens]'	NaN	NaN	3	NaN	NaN	NaN	NaN	NaN	0	3	3
1340	'>gi|311893396|ref|NP_001185808.1| ATP5J2-PTCD1 fusion protein [Homo sapiens]'	NaN	NaN	NaN	NaN	NaN	NaN	3	NaN	0	3	3
1341	'>gi|313760645|ref|NP_001186509.1| SUN domain-containing protein 2 isoform b [Homo sapiens]'	NaN	NaN	3	NaN	NaN	NaN	NaN	NaN	0	3	3
1342	'>gi|31377705|ref|NP_078824.2| centrosomal protein of 97 kDa [Homo sapiens]'	NaN	NaN	3	NaN	NaN	NaN	NaN	NaN	0	3	3
1343	'>gi|31455614|ref|NP_057125.2| derlin-2 [Homo sapiens]'	NaN	NaN	NaN	NaN	NaN	3	NaN	NaN	0	3	3
1344	'>gi|320118881|ref|NP_001188502.1| iron-sulfur protein NUBPL isoform 2 [Homo sapiens]'	NaN	NaN	NaN	NaN	3	NaN	NaN	NaN	0	3	3
1345	'>gi|325120986|ref|NP_001191397.1| RNA-binding protein 10 isoform 5 [Homo sapiens]'	NaN	NaN	3	NaN	NaN	NaN	NaN	NaN	0	3	3
1346	'>gi|32698866|ref|NP_872319.1| kinetochore protein Spc24 [Homo sapiens]'	NaN	NaN	NaN	NaN	NaN	3	NaN	NaN	0	3	3
1347	'>gi|332205965|ref|NP_001193775.1| abnormal spindle-like microcephaly-associated protein isoform 2 [Homo sapiens]'	NaN	3	NaN	NaN	NaN	NaN	NaN	NaN	0	3	3
1348	'>gi|34485722|ref|NP_002258.2| importin subunit alpha-4 [Homo sapiens]'	NaN	NaN	NaN	3	NaN	NaN	NaN	NaN	0	3	3
1349	'>gi|34996527|ref|NP_919307.1| active regulator of SIRT1 [Homo sapiens]'	NaN	NaN	NaN	NaN	NaN	3	NaN	NaN	0	3	3
1350	'>gi|356461016|ref|NP_001239085.1| gem-associated protein 5 isoform 2 [Homo sapiens]'	NaN	3	NaN	NaN	NaN	NaN	NaN	NaN	0	3	3
1351	'>gi|358030308|ref|NP_001239589.1| band 4.1-like protein 2 isoform d [Homo sapiens]'	NaN	NaN	3	NaN	NaN	NaN	NaN	NaN	0	3	3
1352	'>gi|359843219|ref|NP_001241646.1| death domain-associated protein 6 isoform c [Homo sapiens]'	NaN	NaN	3	NaN	NaN	NaN	NaN	NaN	0	3	3
1353	'>gi|371872752|ref|NP_061899.2| transmembrane and coiled-coil domain-containing protein 1 isoform a [Homo sapiens]'	NaN	NaN	NaN	NaN	NaN	3	NaN	NaN	0	3	3
1354	'>gi|374671789|ref|NP_001243442.1| single-stranded DNA-binding protein, mitochondrial precursor [Homo sapiens]'	NaN	NaN	NaN	NaN	NaN	3	NaN	NaN	0	3	3
1355	'>gi|38027914|ref|NP_937832.1| COP9 signalosome complex subunit 8 isoform 2 [Homo sapiens]'	NaN	NaN	NaN	NaN	NaN	3	NaN	NaN	0	3	3
1356	'>gi|38176300|ref|NP_006608.1| nestin [Homo sapiens]'	NaN	NaN	NaN	NaN	NaN	NaN	3	NaN	0	3	3
1357	'>gi|38327552|ref|NP_938405.1| ras GTPase-activating protein-binding protein 1 [Homo sapiens]'	NaN	NaN	NaN	3	NaN	NaN	NaN	NaN	0	3	3
1358	'>gi|38327634|ref|NP_006764.3| ATP-dependent RNA helicase DDX18 [Homo sapiens]'	NaN	NaN	3	NaN	NaN	NaN	NaN	NaN	0	3	3
1359	'>gi|384871581|ref|NP_001245141.1| PCI domain-containing protein 2 isoform 2 [Homo sapiens]'	NaN	NaN	NaN	NaN	3	NaN	NaN	NaN	0	3	3
1360	'>gi|38569471|ref|NP_006360.3| leucine-rich repeat-containing protein 41 [Homo sapiens]'	NaN	NaN	3	NaN	NaN	NaN	NaN	NaN	0	3	3
1361	'>gi|386781571|ref|NP_001247422.1| radixin isoform 1 [Homo sapiens]'	NaN	NaN	3	NaN	NaN	NaN	NaN	NaN	0	3	3
1362	'>gi|38683860|ref|NP_003740.2| insulin receptor substrate 2 [Homo sapiens]'	NaN	3	NaN	NaN	NaN	NaN	NaN	NaN	0	3	3
1363	'>gi|386869503|ref|NP_001247435.1| 40S ribosomal protein S3 isoform 2 [Homo sapiens]'	NaN	NaN	NaN	NaN	NaN	3	NaN	NaN	0	3	3
1364	'>gi|38708169|ref|NP_114159.2| sorting nexin-25 [Homo sapiens]'	NaN	NaN	NaN	NaN	NaN	NaN	NaN	3	0	3	3
1365	'>gi|387849337|ref|NP_001248755.1| AP-3 complex subunit delta-1 isoform 3 [Homo sapiens]'	NaN	3	NaN	NaN	NaN	NaN	NaN	NaN	0	3	3
1366	'''>gi|392583868|ref|NP_001254793.1| SRA stem-loop-interacting RNA-binding protein, mitochondrial isoform 3 precursor [Homo sapiens...'' <Preview truncated at 128 characters>'	NaN	NaN	NaN	NaN	NaN	NaN	3	NaN	0	3	3
1367	'>gi|39753959|ref|NP_060104.2| BTB/POZ domain-containing protein KCTD9 [Homo sapiens]'	3	NaN	NaN	NaN	NaN	NaN	NaN	NaN	0	3	3
1368	'>gi|40068047|ref|NP_951060.1| metal transporter CNNM3 isoform 2 precursor [Homo sapiens]'	NaN	NaN	NaN	3	NaN	NaN	NaN	NaN	0	3	3
1369	'>gi|40254446|ref|NP_003469.2| cullin-5 [Homo sapiens]'	NaN	NaN	3	NaN	NaN	NaN	NaN	NaN	0	3	3
1370	'>gi|40805827|ref|NP_955476.1| coatomer subunit epsilon isoform c [Homo sapiens]'	NaN	NaN	NaN	NaN	3	NaN	NaN	NaN	0	3	3
1371	'>gi|410515401|ref|NP_001258563.1| cell differentiation protein RCD1 homolog isoform 1 [Homo sapiens]'	NaN	NaN	NaN	NaN	3	NaN	NaN	NaN	0	3	3
1372	'>gi|41327691|ref|NP_078980.3| kinesin-like protein KIF16B isoform 2 [Homo sapiens]'	NaN	3	NaN	NaN	NaN	NaN	NaN	NaN	0	3	3
1373	'>gi|41350333|ref|NP_005984.3| tubulin-specific chaperone D [Homo sapiens]'	NaN	NaN	3	NaN	NaN	NaN	NaN	NaN	0	3	3
1374	'>gi|42558279|ref|NP_817124.1| tubulin beta-8 chain [Homo sapiens]'	NaN	NaN	NaN	3	NaN	NaN	NaN	NaN	0	3	3
1375	'>gi|42560246|ref|NP_976035.1| DNA-directed RNA polymerases I and III subunit RPAC1 [Homo sapiens]'	NaN	NaN	NaN	NaN	3	NaN	NaN	NaN	0	3	3
1376	'>gi|42716295|ref|NP_115664.2| UAP56-interacting factor isoform 1 [Homo sapiens]'	NaN	NaN	NaN	NaN	3	NaN	NaN	NaN	0	3	3
1377	'>gi|440918695|ref|NP_001259004.1| ubiquitin carboxyl-terminal hydrolase 10 isoform 1 [Homo sapiens]'	NaN	NaN	3	NaN	NaN	NaN	NaN	NaN	0	3	3
1378	'>gi|44921615|ref|NP_787072.2| exocyst complex component 8 [Homo sapiens]'	NaN	NaN	3	NaN	NaN	NaN	NaN	NaN	0	3	3
1379	'>gi|4502163|ref|NP_001638.1| apolipoprotein D precursor [Homo sapiens]'	3	NaN	NaN	NaN	NaN	NaN	NaN	NaN	0	3	3
1380	'>gi|4502171|ref|NP_000476.1| adenine phosphoribosyltransferase isoform a [Homo sapiens]'	NaN	NaN	NaN	NaN	NaN	3	NaN	NaN	0	3	3
1381	'>gi|4503729|ref|NP_002005.1| peptidyl-prolyl cis-trans isomerase FKBP4 [Homo sapiens]'	NaN	NaN	NaN	3	NaN	NaN	NaN	NaN	0	3	3
1382	'>gi|4505371|ref|NP_002487.1| NADH dehydrogenase [ubiquinone] iron-sulfur protein 8, mitochondrial precursor [Homo sapiens]'	NaN	NaN	NaN	NaN	NaN	3	NaN	NaN	0	3	3
1383	'>gi|4505531|ref|NP_002547.1| oxysterol-binding protein 1 [Homo sapiens]'	NaN	NaN	3	NaN	NaN	NaN	NaN	NaN	0	3	3
1384	'>gi|4505783|ref|NP_000284.1| phosphorylase b kinase regulatory subunit beta isoform a [Homo sapiens]'	NaN	NaN	3	NaN	NaN	NaN	NaN	NaN	0	3	3
1385	'>gi|4506027|ref|NP_002711.1| serine/threonine-protein phosphatase 4 catalytic subunit [Homo sapiens]'	NaN	NaN	NaN	NaN	3	NaN	NaN	NaN	0	3	3
1386	'>gi|4506179|ref|NP_002777.1| proteasome subunit alpha type-1 isoform 2 [Homo sapiens]'	NaN	NaN	NaN	NaN	3	NaN	NaN	NaN	0	3	3
1387	'>gi|4506181|ref|NP_002778.1| proteasome subunit alpha type-2 [Homo sapiens]'	NaN	NaN	NaN	NaN	NaN	3	NaN	NaN	0	3	3
1388	'>gi|4506363|ref|NP_002861.1| ras-related protein Rab-13 isoform 1 [Homo sapiens]'	NaN	NaN	NaN	NaN	NaN	3	NaN	NaN	0	3	3
1389	'>gi|4557471|ref|NP_001274.1| AP-1 complex subunit sigma-1A [Homo sapiens]'	NaN	NaN	NaN	NaN	NaN	3	NaN	NaN	0	3	3
1390	'>gi|4557791|ref|NP_000425.1| sialidase-1 precursor [Homo sapiens]'	NaN	NaN	NaN	NaN	3	NaN	NaN	NaN	0	3	3
1391	'>gi|45935393|ref|NP_079215.2| epithelial splicing regulatory protein 2 [Homo sapiens]'	NaN	NaN	3	NaN	NaN	NaN	NaN	NaN	0	3	3
1392	'>gi|46276868|ref|NP_055501.2| uncharacterized protein KIAA0355 [Homo sapiens]'	NaN	NaN	3	NaN	NaN	NaN	NaN	NaN	0	3	3
1393	'>gi|4758504|ref|NP_004484.1| 3-hydroxyacyl-CoA dehydrogenase type-2 isoform 1 [Homo sapiens]'	NaN	NaN	NaN	NaN	3	NaN	NaN	NaN	0	3	3
1394	'>gi|4759226|ref|NP_004603.1| TGF-beta receptor type-1 isoform 1 precursor [Homo sapiens]'	NaN	NaN	NaN	3	NaN	NaN	NaN	NaN	0	3	3
1395	'>gi|47777319|ref|NP_060619.4| protein SMG8 [Homo sapiens]'	NaN	NaN	3	NaN	NaN	NaN	NaN	NaN	0	3	3
1396	'>gi|48255947|ref|NP_001001323.1| plasma membrane calcium-transporting ATPase 1 isoform 1a [Homo sapiens]'	NaN	NaN	3	NaN	NaN	NaN	NaN	NaN	0	3	3
1397	'>gi|4885105|ref|NP_005432.1| chromatin assembly factor 1 subunit B [Homo sapiens]'	NaN	NaN	NaN	3	NaN	NaN	NaN	NaN	0	3	3
1398	'>gi|5031653|ref|NP_005863.1| pre-mRNA-splicing factor SPF27 [Homo sapiens]'	NaN	NaN	NaN	NaN	3	NaN	NaN	NaN	0	3	3
1399	'>gi|5032031|ref|NP_005769.1| RNA-binding protein 5 [Homo sapiens]'	NaN	NaN	3	NaN	NaN	NaN	NaN	NaN	0	3	3
1400	'>gi|51242945|ref|NP_003153.2| striatin [Homo sapiens]'	NaN	NaN	3	NaN	NaN	NaN	NaN	NaN	0	3	3
1401	'>gi|5174449|ref|NP_006017.1| histone H1x [Homo sapiens]'	NaN	NaN	NaN	NaN	3	NaN	NaN	NaN	0	3	3
1402	'>gi|521258690|ref|NP_001265585.1| small nuclear ribonucleoprotein Sm D3 [Homo sapiens]'	NaN	NaN	NaN	NaN	NaN	3	NaN	NaN	0	3	3
1403	'>gi|52317245|ref|NP_001004708.1| olfactory receptor 4D6 [Homo sapiens]'	NaN	NaN	3	NaN	NaN	NaN	NaN	NaN	0	3	3
1404	'>gi|52632383|ref|NP_001524.2| heterogeneous nuclear ribonucleoprotein L isoform a [Homo sapiens]'	NaN	NaN	NaN	3	NaN	NaN	NaN	NaN	0	3	3
1405	'>gi|528078296|ref|NP_001268421.1| DNA mismatch repair protein Msh6 isoform 2 [Homo sapiens]'	NaN	NaN	3	NaN	NaN	NaN	NaN	NaN	0	3	3
1406	'>gi|530360793|ref|XP_005245779.1| PREDICTED: serine/arginine repetitive matrix protein 1 isoform X6 [Homo sapiens]'	NaN	NaN	NaN	NaN	3	NaN	NaN	NaN	0	3	3
1407	'>gi|530362699|ref|XP_005270958.1| PREDICTED: neurogenic locus notch homolog protein 2 isoform X1 [Homo sapiens]'	NaN	3	NaN	NaN	NaN	NaN	NaN	NaN	0	3	3
1408	'>gi|530380833|ref|XP_005265863.1| PREDICTED: G protein-regulated inducer of neurite outgrowth 1 isoform X1 [Homo sapiens]'	NaN	NaN	3	NaN	NaN	NaN	NaN	NaN	0	3	3
1409	'>gi|530388518|ref|XP_005251337.1| PREDICTED: syntenin-1 isoform X1 [Homo sapiens]'	NaN	NaN	NaN	NaN	3	NaN	NaN	NaN	0	3	3
1410	'>gi|530402968|ref|XP_005267329.1| PREDICTED: exocyst complex component 5 isoform X1 [Homo sapiens]'	NaN	NaN	3	NaN	NaN	NaN	NaN	NaN	0	3	3
1411	'>gi|530404198|ref|XP_005267919.1| PREDICTED: legumain isoform X1 [Homo sapiens]'	NaN	NaN	NaN	NaN	3	NaN	NaN	NaN	0	3	3
1412	'>gi|530413015|ref|XP_005257805.1| PREDICTED: contactin-associated protein 1 isoform X1 [Homo sapiens]'	NaN	3	NaN	NaN	NaN	NaN	NaN	NaN	0	3	3
1413	'>gi|530415056|ref|XP_005260064.1| PREDICTED: protein Wiz isoform X4 [Homo sapiens]'	NaN	NaN	3	NaN	NaN	NaN	NaN	NaN	0	3	3
1414	'>gi|530422493|ref|XP_005262504.1| PREDICTED: THO complex subunit 2 isoform X1 [Homo sapiens]'	NaN	3	NaN	NaN	NaN	NaN	NaN	NaN	0	3	3
1415	'''>gi|530424049|ref|XP_005256076.1| PREDICTED: pyruvate dehydrogenase phosphatase regulatory subunit, mitochondrial isoform X5 [Ho...'' <Preview truncated at 128 characters>'	NaN	NaN	3	NaN	NaN	NaN	NaN	NaN	0	3	3
1416	'>gi|536290565|ref|NP_001269242.1| exocyst complex component 7 isoform 3 [Homo sapiens]'	NaN	NaN	3	NaN	NaN	NaN	NaN	NaN	0	3	3
1417	'>gi|53692187|ref|NP_001005386.1| actin-related protein 2 isoform a [Homo sapiens]'	NaN	NaN	NaN	NaN	3	NaN	NaN	NaN	0	3	3
1418	'>gi|54112117|ref|NP_036565.2| splicing factor 3B subunit 1 isoform 1 [Homo sapiens]'	NaN	3	NaN	NaN	NaN	NaN	NaN	NaN	0	3	3
1419	'>gi|544346213|ref|NP_001269701.1| DNA-directed RNA polymerase I subunit RPA2 isoform 3 [Homo sapiens]'	NaN	NaN	3	NaN	NaN	NaN	NaN	NaN	0	3	3
1420	'>gi|544711067|ref|NP_001269838.1| T-complex protein 1 subunit theta isoform 4 [Homo sapiens]'	NaN	NaN	NaN	3	NaN	NaN	NaN	NaN	0	3	3
1421	'>gi|544711292|ref|NP_001269867.1| SCL-interrupting locus protein isoform 4 [Homo sapiens]'	NaN	3	NaN	NaN	NaN	NaN	NaN	NaN	0	3	3
1422	'>gi|545309640|ref|NP_001263265.1| eukaryotic translation initiation factor 4E type 2 isoform C [Homo sapiens]'	NaN	NaN	NaN	NaN	3	NaN	NaN	NaN	0	3	3
1423	'>gi|5453634|ref|NP_006132.1| cytoplasmic dynein 1 light intermediate chain 2 isoform 1 [Homo sapiens]'	NaN	NaN	NaN	3	NaN	NaN	NaN	NaN	0	3	3
1424	'>gi|5454096|ref|NP_006273.1| serine/threonine-protein kinase 4 [Homo sapiens]'	NaN	NaN	NaN	3	NaN	NaN	NaN	NaN	0	3	3
1425	'>gi|54859722|ref|NP_056046.1| nuclear pore complex protein Nup160 [Homo sapiens]'	NaN	3	NaN	NaN	NaN	NaN	NaN	NaN	0	3	3
1426	'>gi|550544224|ref|NP_001272389.1| ras GTPase-activating-like protein IQGAP2 isoform 2 [Homo sapiens]'	NaN	3	NaN	NaN	NaN	NaN	NaN	NaN	0	3	3
1427	'>gi|55770900|ref|NP_060791.3| ribosome biogenesis protein BRX1 homolog [Homo sapiens]'	NaN	NaN	NaN	NaN	3	NaN	NaN	NaN	0	3	3
1428	'>gi|557948093|ref|NP_001273677.1| 28S ribosomal protein S27, mitochondrial isoform 1 [Homo sapiens]'	NaN	NaN	NaN	NaN	3	NaN	NaN	NaN	0	3	3
1429	'>gi|565324223|ref|NP_001274268.1| calcium-binding protein 39-like [Homo sapiens]'	NaN	NaN	NaN	NaN	3	NaN	NaN	NaN	0	3	3
1430	'>gi|56788356|ref|NP_001008697.1| tuftelin-interacting protein 11 [Homo sapiens]'	NaN	NaN	3	NaN	NaN	NaN	NaN	NaN	0	3	3
1431	'>gi|568815653|ref|NP_001275583.1| dephospho-CoA kinase domain-containing protein [Homo sapiens]'	NaN	NaN	NaN	NaN	NaN	3	NaN	NaN	0	3	3
1432	'>gi|57222565|ref|NP_001009552.1| serine/threonine-protein phosphatase 2A catalytic subunit beta isoform [Homo sapiens]'	NaN	NaN	NaN	NaN	3	NaN	NaN	NaN	0	3	3
1433	'>gi|572882727|ref|NP_001275918.1| 1-phosphatidylinositol 4,5-bisphosphate phosphodiesterase epsilon-1 isoform 3 [Homo sapiens]'	NaN	3	NaN	NaN	NaN	NaN	NaN	NaN	0	3	3
1434	'>gi|57863312|ref|NP_060329.2| uridine-cytidine kinase-like 1 isoform 1 [Homo sapiens]'	NaN	NaN	NaN	3	NaN	NaN	NaN	NaN	0	3	3
1435	'>gi|578799212|ref|XP_006710738.1| PREDICTED: mRNA turnover protein 4 homolog isoform X1 [Homo sapiens]'	NaN	NaN	NaN	NaN	3	NaN	NaN	NaN	0	3	3
1436	'>gi|578827208|ref|XP_006720676.1| PREDICTED: uncharacterized protein C15orf39 isoform X2 [Homo sapiens]'	NaN	NaN	3	NaN	NaN	NaN	NaN	NaN	0	3	3
1437	'>gi|578828013|ref|XP_006720921.1| PREDICTED: transcription factor E4F1 isoform X5 [Homo sapiens]'	NaN	NaN	3	NaN	NaN	NaN	NaN	NaN	0	3	3
1438	'>gi|578828681|ref|XP_006721159.1| PREDICTED: protein spinster homolog 1 isoform X2 [Homo sapiens]'	NaN	NaN	NaN	3	NaN	NaN	NaN	NaN	0	3	3
1439	'>gi|578834589|ref|XP_006723320.1| PREDICTED: protein Smaug homolog 2 isoform X5 [Homo sapiens]'	NaN	NaN	3	NaN	NaN	NaN	NaN	NaN	0	3	3
1440	'>gi|578834728|ref|XP_006723377.1| PREDICTED: apoptosis regulator BAX isoform X2 [Homo sapiens]'	NaN	NaN	NaN	NaN	NaN	3	NaN	NaN	0	3	3
1441	'>gi|578837205|ref|XP_006724305.1| PREDICTED: DNA replication licensing factor MCM5 isoform X1 [Homo sapiens]'	NaN	NaN	3	NaN	NaN	NaN	NaN	NaN	0	3	3
1442	'>gi|578839118|ref|XP_006724959.1| PREDICTED: 39S ribosomal protein L23, mitochondrial-like [Homo sapiens]'	NaN	NaN	NaN	NaN	NaN	3	NaN	NaN	0	3	3
1443	'>gi|5802968|ref|NP_006809.1| protein AF1q [Homo sapiens]'	NaN	NaN	NaN	NaN	NaN	NaN	3	NaN	0	3	3
1444	'>gi|58197554|ref|NP_001010866.1| transmembrane protein 201 isoform 2 [Homo sapiens]'	NaN	NaN	NaN	NaN	3	NaN	NaN	NaN	0	3	3
1445	'>gi|58331150|ref|NP_057724.2| 28S ribosomal protein S30, mitochondrial [Homo sapiens]'	NaN	NaN	NaN	3	NaN	NaN	NaN	NaN	0	3	3
1446	'>gi|597955330|ref|NP_002446.3| metaxin-1 isoform 1 [Homo sapiens]'	NaN	NaN	NaN	NaN	3	NaN	NaN	NaN	0	3	3
1447	'>gi|6005757|ref|NP_009123.1| FACT complex subunit SPT16 [Homo sapiens]'	NaN	3	NaN	NaN	NaN	NaN	NaN	NaN	0	3	3
1448	'>gi|61743916|ref|NP_057436.2| carboxypeptidase A4 preproprotein [Homo sapiens]'	NaN	NaN	NaN	NaN	NaN	NaN	3	NaN	0	3	3
1449	'>gi|61743954|ref|NP_001611.1| neuroblast differentiation-associated protein AHNAK isoform 1 [Homo sapiens]'	3	NaN	NaN	NaN	NaN	NaN	NaN	NaN	0	3	3
1450	'>gi|65507403|ref|NP_061926.3| exocyst complex component 6 isoform a [Homo sapiens]'	NaN	NaN	3	NaN	NaN	NaN	NaN	NaN	0	3	3
1451	'>gi|67944634|ref|NP_001020095.1| exocyst complex component 1 isoform 1 [Homo sapiens]'	NaN	NaN	3	NaN	NaN	NaN	NaN	NaN	0	3	3
1452	'>gi|68509914|ref|NP_000092.2| cytochrome b-245 light chain [Homo sapiens]'	NaN	NaN	NaN	NaN	NaN	3	NaN	NaN	0	3	3
1453	'>gi|7019503|ref|NP_037520.1| prolactin regulatory element-binding protein [Homo sapiens]'	NaN	NaN	NaN	NaN	3	NaN	NaN	NaN	0	3	3
1454	'>gi|7019547|ref|NP_037386.1| serine/threonine-protein kinase TBK1 [Homo sapiens]'	NaN	NaN	3	NaN	NaN	NaN	NaN	NaN	0	3	3
1455	'>gi|7108333|ref|NP_037361.1| apoptotic protease-activating factor 1 isoform a [Homo sapiens]'	NaN	3	NaN	NaN	NaN	NaN	NaN	NaN	0	3	3
1456	'>gi|73623035|ref|NP_006452.3| sperm-associated antigen 5 [Homo sapiens]'	NaN	3	NaN	NaN	NaN	NaN	NaN	NaN	0	3	3
1457	'>gi|7657369|ref|NP_055037.1| NADH dehydrogenase [ubiquinone] 1 alpha subcomplex subunit 8 [Homo sapiens]'	NaN	NaN	NaN	NaN	NaN	3	NaN	NaN	0	3	3
1458	'>gi|7657667|ref|NP_055050.1| ubiquitin-like protein 4A [Homo sapiens]'	NaN	NaN	NaN	NaN	NaN	3	NaN	NaN	0	3	3
1459	'>gi|7706607|ref|NP_055134.2| inner nuclear membrane protein Man1 isoform 1 [Homo sapiens]'	NaN	NaN	3	NaN	NaN	NaN	NaN	NaN	0	3	3
1460	'>gi|77404397|ref|NP_055205.2| staphylococcal nuclease domain-containing protein 1 [Homo sapiens]'	NaN	NaN	3	NaN	NaN	NaN	NaN	NaN	0	3	3
1461	'>gi|78042577|ref|NP_060537.3| MAP7 domain-containing protein 1 isoform 1 [Homo sapiens]'	NaN	3	NaN	NaN	NaN	NaN	NaN	NaN	0	3	3
1462	'>gi|81295407|ref|NP_001032248.1| acyl-coenzyme A thioesterase 9, mitochondrial isoform a precursor [Homo sapiens]'	NaN	NaN	NaN	NaN	3	NaN	NaN	NaN	0	3	3
1463	'>gi|83267879|ref|NP_003898.2| translation initiation factor eIF-2B subunit epsilon [Homo sapiens]'	NaN	NaN	3	NaN	NaN	NaN	NaN	NaN	0	3	3
1464	'>gi|85068512|ref|NP_599151.2| RISC-loading complex subunit TARBP2 isoform b [Homo sapiens]'	NaN	NaN	NaN	3	NaN	NaN	NaN	NaN	0	3	3
1465	'>gi|86991432|ref|NP_005261.2| zinc finger protein GLI2 [Homo sapiens]'	NaN	3	NaN	NaN	NaN	NaN	NaN	NaN	0	3	3
1466	'>gi|87162455|ref|NP_056044.3| clustered mitochondria protein homolog [Homo sapiens]'	NaN	3	NaN	NaN	NaN	NaN	NaN	NaN	0	3	3
1467	'>gi|89191850|ref|NP_001034762.1| protein YIF1B isoform 4 [Homo sapiens]'	NaN	NaN	NaN	NaN	3	NaN	NaN	NaN	0	3	3
1468	'>gi|8922701|ref|NP_060708.1| acylglycerol kinase, mitochondrial precursor [Homo sapiens]'	NaN	NaN	NaN	NaN	3	NaN	NaN	NaN	0	3	3
1469	'>gi|8923421|ref|NP_060297.1| serine--tRNA ligase, mitochondrial isoform b precursor [Homo sapiens]'	NaN	NaN	NaN	NaN	3	NaN	NaN	NaN	0	3	3
1470	'>gi|8923460|ref|NP_060316.1| tRNA selenocysteine 1-associated protein 1 [Homo sapiens]'	NaN	NaN	NaN	NaN	3	NaN	NaN	NaN	0	3	3
1471	'>gi|93141204|ref|NP_060866.2| methyltransferase-like protein 2B [Homo sapiens]'	NaN	NaN	NaN	NaN	3	NaN	NaN	NaN	0	3	3
1472	'>gi|9910280|ref|NP_064505.1| UDP-glucose:glycoprotein glucosyltransferase 1 precursor [Homo sapiens]'	NaN	3	NaN	NaN	NaN	NaN	NaN	NaN	0	3	3
1473	'>gi|9910392|ref|NP_064518.1| 1-acyl-sn-glycerol-3-phosphate acyltransferase delta [Homo sapiens]'	NaN	NaN	NaN	NaN	3	NaN	NaN	NaN	0	3	3
1474	'>gi|4506145|ref|NP_002760.1| trypsin-1 preproprotein [Homo sapiens]'	2	2	2	NaN	2	NaN	2	2	0	2	12
1475	'>gi|155722983|ref|NP_057376.2| heat shock protein 75 kDa, mitochondrial isoform 1 precursor [Homo sapiens]'	1	2	2	2	1	NaN	NaN	NaN	0	2	8
1476	'>gi|42822864|ref|NP_976322.1| ribonuclease inhibitor [Homo sapiens]'	1	NaN	1	2	2	2	NaN	NaN	0	2	8
1477	'>gi|13129018|ref|NP_076956.1| gamma-glutamylcyclotransferase isoform 1 [Homo sapiens]'	2	NaN	NaN	NaN	NaN	NaN	2	2	0	2	6
1478	'>gi|150036268|ref|NP_004002.2| dystrophin Dp260-1 isoform [Homo sapiens]'	2	1	NaN	2	NaN	NaN	NaN	NaN	0	2	5
1479	'>gi|17158005|ref|NP_477521.1| mucin-like protein 1 precursor [Homo sapiens]'	2	NaN	NaN	NaN	NaN	1	2	NaN	0	2	5
1480	'>gi|304376301|ref|NP_001182070.1| treacle protein isoform g [Homo sapiens]'	2	NaN	NaN	1	2	NaN	NaN	NaN	0	2	5
1481	'>gi|551411917|ref|NP_001272478.1| DBF4-type zinc finger-containing protein 2 isoform 2 [Homo sapiens]'	1	2	2	NaN	NaN	NaN	NaN	NaN	0	2	5
1482	'>gi|145977196|ref|NP_001078841.1| UPF0723 protein C11orf83 precursor [Homo sapiens]'	NaN	NaN	NaN	NaN	NaN	2	2	NaN	0	2	4
1483	'>gi|151101292|ref|NP_110382.3| thioredoxin-related transmembrane protein 1 precursor [Homo sapiens]'	NaN	NaN	NaN	NaN	2	2	NaN	NaN	0	2	4
1484	'>gi|16117794|ref|NP_056229.2| 60S ribosomal protein L36 [Homo sapiens]'	NaN	NaN	NaN	NaN	NaN	2	2	NaN	0	2	4
1485	'>gi|20336290|ref|NP_055781.2| putative ATP-dependent RNA helicase DHX30 isoform 2 [Homo sapiens]'	NaN	2	2	NaN	NaN	NaN	NaN	NaN	0	2	4
1486	'>gi|24432106|ref|NP_066997.3| cell cycle and apoptosis regulator protein 2 [Homo sapiens]'	NaN	2	2	NaN	NaN	NaN	NaN	NaN	0	2	4
1487	'''>gi|26006851|ref|NP_003710.1| high affinity cAMP-specific and IBMX-insensitive 3'',5''-cyclic phosphodiesterase 8B isoform 1 [Homo...'' <Preview truncated at 128 characters>'	NaN	2	NaN	NaN	1	NaN	NaN	1	0	2	4
1488	'>gi|371502112|ref|NP_001243064.1| exportin-2 isoform 2 [Homo sapiens]'	NaN	2	2	NaN	NaN	NaN	NaN	NaN	0	2	4
1489	'>gi|4503659|ref|NP_001988.1| ubiquitin-like protein fubi and ribosomal protein S30 precursor [Homo sapiens]'	NaN	NaN	NaN	NaN	NaN	2	2	NaN	0	2	4
1490	'>gi|4557809|ref|NP_000265.1| ornithine aminotransferase, mitochondrial isoform 1 precursor [Homo sapiens]'	NaN	NaN	NaN	1	2	1	NaN	NaN	0	2	4
1491	'>gi|4557894|ref|NP_000230.1| lysozyme C precursor [Homo sapiens]'	NaN	NaN	NaN	NaN	NaN	NaN	2	2	0	2	4
1492	'>gi|52485606|ref|NP_443137.2| formin-like protein 2 [Homo sapiens]'	NaN	2	2	NaN	NaN	NaN	NaN	NaN	0	2	4
1493	'>gi|530382330|ref|XP_005249324.1| PREDICTED: elongation of very long chain fatty acids protein 5 isoform X2 [Homo sapiens]'	NaN	NaN	NaN	NaN	2	2	NaN	NaN	0	2	4
1494	'''>gi|530414178|ref|XP_005266746.1| PREDICTED: mitochondrial import inner membrane translocase subunit Tim21 isoform X1 [Homo sapi...'' <Preview truncated at 128 characters>'	NaN	NaN	NaN	NaN	2	NaN	2	NaN	0	2	4
1495	'>gi|557357763|ref|NP_001273445.1| dnaJ homolog subfamily A member 3, mitochondrial isoform 3 [Homo sapiens]'	NaN	NaN	NaN	2	2	NaN	NaN	NaN	0	2	4
1496	'>gi|56790919|ref|NP_114171.2| serine/threonine-protein kinase haspin [Homo sapiens]'	NaN	NaN	NaN	NaN	1	2	NaN	1	0	2	4
1497	'>gi|57242777|ref|NP_036465.2| C-Myc-binding protein [Homo sapiens]'	NaN	NaN	NaN	NaN	NaN	2	2	NaN	0	2	4
1498	'>gi|578827172|ref|XP_006720663.1| PREDICTED: HAUS augmin-like complex subunit 2 isoform X1 [Homo sapiens]'	NaN	NaN	NaN	NaN	2	2	NaN	NaN	0	2	4
1499	'>gi|578831285|ref|XP_006722091.1| PREDICTED: transcription factor Sp2 isoform X6 [Homo sapiens]'	NaN	NaN	2	2	NaN	NaN	NaN	NaN	0	2	4
1500	'>gi|78000183|ref|NP_001030168.1| 60S ribosomal protein L14 [Homo sapiens]'	NaN	NaN	NaN	NaN	2	2	NaN	NaN	0	2	4
1501	'>gi|88900507|ref|NP_001034708.1| protein arginine N-methyltransferase 5 isoform b [Homo sapiens]'	NaN	NaN	2	2	NaN	NaN	NaN	NaN	0	2	4
1502	'>gi|119395716|ref|NP_001444.2| forkhead box protein C1 [Homo sapiens]'	NaN	NaN	2	1	NaN	NaN	NaN	NaN	0	2	3
1503	'>gi|122937185|ref|NP_001073861.1| protein LCHN [Homo sapiens]'	NaN	NaN	NaN	2	1	NaN	NaN	NaN	0	2	3
1504	'>gi|13027648|ref|NP_073718.1| small nuclear ribonucleoprotein-associated protein N [Homo sapiens]'	NaN	NaN	NaN	NaN	2	1	NaN	NaN	0	2	3
1505	'>gi|14277700|ref|NP_001007.2| 40S ribosomal protein S12 [Homo sapiens]'	NaN	NaN	NaN	NaN	NaN	2	1	NaN	0	2	3
1506	'>gi|145701015|ref|NP_001077425.1| zinc finger protein 655 isoform f [Homo sapiens]'	NaN	NaN	1	2	NaN	NaN	NaN	NaN	0	2	3
1507	'>gi|148491106|ref|NP_001091873.1| zinc finger and BTB domain-containing protein 21 isoform S [Homo sapiens]'	NaN	2	1	NaN	NaN	NaN	NaN	NaN	0	2	3
1508	'>gi|148727351|ref|NP_958861.2| COBW domain-containing protein 3 isoform 1 [Homo sapiens]'	NaN	NaN	NaN	1	2	NaN	NaN	NaN	0	2	3
1509	'>gi|154240704|ref|NP_001093859.1| transmembrane protein 192 [Homo sapiens]'	NaN	NaN	NaN	NaN	2	1	NaN	NaN	0	2	3
1510	'>gi|157419118|ref|NP_085054.2| transmembrane protein 177 [Homo sapiens]'	NaN	NaN	NaN	NaN	2	1	NaN	NaN	0	2	3
1511	'>gi|16507950|ref|NP_055281.2| tektin-2 [Homo sapiens]'	NaN	NaN	NaN	NaN	NaN	2	1	NaN	0	2	3
1512	'>gi|166197683|ref|NP_036400.2| phospholipase D3 [Homo sapiens]'	NaN	NaN	1	2	NaN	NaN	NaN	NaN	0	2	3
1513	'>gi|188219595|ref|NP_932068.2| UPF0562 protein C7orf55 [Homo sapiens]'	NaN	NaN	NaN	NaN	NaN	2	1	NaN	0	2	3
1514	'>gi|21361499|ref|NP_056485.2| sentrin-specific protease 3 [Homo sapiens]'	NaN	NaN	1	2	NaN	NaN	NaN	NaN	0	2	3
1515	'>gi|22035696|ref|NP_004702.2| synaptogyrin-1 isoform 1a [Homo sapiens]'	NaN	NaN	NaN	NaN	1	2	NaN	NaN	0	2	3
1516	'>gi|22538465|ref|NP_002786.2| proteasome subunit beta type-3 [Homo sapiens]'	NaN	NaN	NaN	NaN	1	2	NaN	NaN	0	2	3
1517	'>gi|22748747|ref|NP_689557.1| protein LSM12 homolog [Homo sapiens]'	NaN	NaN	NaN	NaN	2	1	NaN	NaN	0	2	3
1518	'>gi|24308097|ref|NP_056415.1| monoacylglycerol lipase ABHD12 isoform b [Homo sapiens]'	NaN	NaN	NaN	2	1	NaN	NaN	NaN	0	2	3
1519	'>gi|321267477|ref|NP_001189398.1| protein NipSnap homolog 2 isoform 2 [Homo sapiens]'	NaN	NaN	NaN	NaN	1	2	NaN	NaN	0	2	3
1520	'>gi|32130536|ref|NP_849199.2| CKLF-like MARVEL transmembrane domain-containing protein 8 [Homo sapiens]'	NaN	NaN	NaN	NaN	NaN	2	1	NaN	0	2	3
1521	'>gi|321400120|ref|NP_001189477.1| SYNJ2BP-COX16 protein isoform 2 [Homo sapiens]'	NaN	NaN	NaN	NaN	NaN	2	1	NaN	0	2	3
1522	'>gi|323422988|ref|NP_001191056.1| lymphoid-restricted membrane protein [Homo sapiens]'	NaN	NaN	NaN	NaN	NaN	NaN	2	1	0	2	3
1523	'>gi|32483416|ref|NP_066554.2| neurofilament heavy polypeptide [Homo sapiens]'	NaN	1	NaN	NaN	NaN	NaN	2	NaN	0	2	3
1524	'>gi|32490561|ref|NP_653165.2| zinc transporter ZIP3 isoform a [Homo sapiens]'	NaN	NaN	NaN	NaN	1	2	NaN	NaN	0	2	3
1525	'>gi|33519475|ref|NP_004997.4| NADH-ubiquinone oxidoreductase 75 kDa subunit, mitochondrial isoform 1 precursor [Homo sapiens]'	NaN	NaN	1	2	NaN	NaN	NaN	NaN	0	2	3
1526	'>gi|38176283|ref|NP_937886.1| ankyrin repeat and SOCS box protein 7 isoform 2 [Homo sapiens]'	NaN	NaN	NaN	1	2	NaN	NaN	NaN	0	2	3
1527	'>gi|38454194|ref|NP_055259.2| gamma-tubulin complex component 4 isoform b [Homo sapiens]'	NaN	NaN	2	1	NaN	NaN	NaN	NaN	0	2	3
1528	'>gi|395132436|ref|NP_001257419.1| 60S ribosomal protein L18 isoform 2 [Homo sapiens]'	NaN	NaN	NaN	NaN	1	2	NaN	NaN	0	2	3
1529	'>gi|4504253|ref|NP_002096.1| histone H2AX [Homo sapiens]'	NaN	1	NaN	NaN	NaN	NaN	2	NaN	0	2	3
1530	'>gi|4505821|ref|NP_002643.1| prolactin-inducible protein precursor [Homo sapiens]'	1	NaN	NaN	NaN	NaN	NaN	2	NaN	0	2	3
1531	'>gi|4505931|ref|NP_002681.1| DNA polymerase beta [Homo sapiens]'	NaN	NaN	NaN	NaN	NaN	NaN	2	1	0	2	3
1532	'>gi|4506715|ref|NP_001022.1| 40S ribosomal protein S28 [Homo sapiens]'	NaN	NaN	NaN	NaN	NaN	1	2	NaN	0	2	3
1533	'>gi|4885545|ref|NP_005382.1| pyruvate dehydrogenase kinase, isozyme 3 isoform 2 precursor [Homo sapiens]'	NaN	NaN	NaN	1	2	NaN	NaN	NaN	0	2	3
1534	'>gi|530418415|ref|XP_005260618.1| PREDICTED: polyadenylate-binding protein 1-like isoform X1 [Homo sapiens]'	NaN	NaN	NaN	2	1	NaN	NaN	NaN	0	2	3
1535	'>gi|5454052|ref|NP_006133.1| 14-3-3 protein sigma [Homo sapiens]'	NaN	NaN	NaN	NaN	1	2	NaN	NaN	0	2	3
1536	'>gi|54607135|ref|NP_055635.3| mitochondrial import receptor subunit TOM70 [Homo sapiens]'	NaN	NaN	1	2	NaN	NaN	NaN	NaN	0	2	3
1537	'>gi|554506526|ref|NP_001273013.1| tRNA methyltransferase 112 homolog isoform 3 [Homo sapiens]'	NaN	NaN	NaN	NaN	NaN	1	2	NaN	0	2	3
1538	'>gi|57164971|ref|NP_001008711.1| RNA-binding protein with multiple splicing isoform B [Homo sapiens]'	NaN	NaN	NaN	NaN	2	1	NaN	NaN	0	2	3
1539	'>gi|574282211|ref|NP_001276063.1| tandem C2 domains nuclear protein isoform 2 [Homo sapiens]'	NaN	NaN	NaN	1	2	NaN	NaN	NaN	0	2	3
1540	'>gi|578801682|ref|XP_006711677.1| PREDICTED: myelin protein zero-like protein 1 isoform X1 [Homo sapiens]'	NaN	NaN	NaN	1	2	NaN	NaN	NaN	0	2	3
1541	'>gi|578806127|ref|XP_006713228.1| PREDICTED: small integral membrane protein 4 isoform X1, partial [Homo sapiens]'	NaN	NaN	NaN	NaN	NaN	1	2	NaN	0	2	3
1542	'>gi|578812976|ref|XP_006715629.1| PREDICTED: androglobin isoform X1 [Homo sapiens]'	NaN	NaN	NaN	1	2	NaN	NaN	NaN	0	2	3
1543	'>gi|5802984|ref|NP_006867.1| N-acetyllactosaminide beta-1,3-N-acetylglucosaminyltransferase [Homo sapiens]'	NaN	NaN	NaN	2	1	NaN	NaN	NaN	0	2	3
1544	'>gi|5803209|ref|NP_006777.1| urotensin-2 isoform b preproprotein [Homo sapiens]'	2	NaN	1	NaN	NaN	NaN	NaN	NaN	0	2	3
1545	'>gi|6912430|ref|NP_036537.1| protein-S-isoprenylcysteine O-methyltransferase [Homo sapiens]'	NaN	NaN	NaN	NaN	2	1	NaN	NaN	0	2	3
1546	'>gi|6912482|ref|NP_036450.1| LETM1 and EF-hand domain-containing protein 1, mitochondrial precursor [Homo sapiens]'	NaN	NaN	2	1	NaN	NaN	NaN	NaN	0	2	3
1547	'>gi|83367083|ref|NP_055217.2| cytochrome b-c1 complex subunit 8 [Homo sapiens]'	NaN	NaN	NaN	NaN	NaN	1	2	NaN	0	2	3
1548	'>gi|83779010|ref|NP_076982.3| selenocysteine insertion sequence-binding protein 2 isoform 1 [Homo sapiens]'	NaN	NaN	2	NaN	1	NaN	NaN	NaN	0	2	3
1549	'>gi|8923398|ref|NP_060286.1| cell growth-regulating nucleolar protein [Homo sapiens]'	NaN	NaN	NaN	2	1	NaN	NaN	NaN	0	2	3
1550	'>gi|8923532|ref|NP_060352.1| ceroid-lipofuscinosis neuronal protein 6 [Homo sapiens]'	NaN	NaN	NaN	NaN	2	1	NaN	NaN	0	2	3
1551	'>NSP6 92aa '	NaN	NaN	NaN	NaN	NaN	2	NaN	NaN	0	2	2
1552	'>gi|100913202|ref|NP_085911.2| probable ATP-dependent RNA helicase DDX11 isoform 1 [Homo sapiens]'	NaN	NaN	2	NaN	NaN	NaN	NaN	NaN	0	2	2
1553	'>gi|10092657|ref|NP_061326.1| NADH dehydrogenase [ubiquinone] 1 alpha subcomplex subunit 12 isoform a [Homo sapiens]'	NaN	NaN	NaN	NaN	NaN	2	NaN	NaN	0	2	2
1554	'>gi|109134349|ref|NP_036265.3| coatomer subunit gamma-2 isoform 1 [Homo sapiens]'	NaN	NaN	2	NaN	NaN	NaN	NaN	NaN	0	2	2
1555	'>gi|109240556|ref|NP_060457.4| RUN and FYVE domain-containing protein 2 isoform a [Homo sapiens]'	NaN	NaN	NaN	2	NaN	NaN	NaN	NaN	0	2	2
1556	'>gi|109452591|ref|NP_003840.2| succinyl-CoA ligase [ADP/GDP-forming] subunit alpha, mitochondrial precursor [Homo sapiens]'	NaN	NaN	NaN	NaN	2	NaN	NaN	NaN	0	2	2
1557	'>gi|109698595|ref|NP_777554.1| trafficking protein particle complex subunit 5 [Homo sapiens]'	NaN	NaN	NaN	NaN	NaN	2	NaN	NaN	0	2	2
1558	'>gi|109948310|ref|NP_001035958.1| small integral membrane protein 8 isoform 1 [Homo sapiens]'	NaN	NaN	NaN	NaN	NaN	2	NaN	NaN	0	2	2
1559	'>gi|110347427|ref|NP_055524.3| ubiquitin carboxyl-terminal hydrolase 34 [Homo sapiens]'	2	NaN	NaN	NaN	NaN	NaN	NaN	NaN	0	2	2
1560	'>gi|110431348|ref|NP_005206.2| netrin receptor DCC [Homo sapiens]'	NaN	NaN	NaN	2	NaN	NaN	NaN	NaN	0	2	2
1561	'>gi|110825982|ref|NP_057407.2| E3 ISG15--protein ligase HERC5 [Homo sapiens]'	NaN	NaN	2	NaN	NaN	NaN	NaN	NaN	0	2	2
1562	'>gi|11125770|ref|NP_006294.2| aminoacyl tRNA synthase complex-interacting multifunctional protein 2 [Homo sapiens]'	NaN	NaN	NaN	NaN	2	NaN	NaN	NaN	0	2	2
1563	'>gi|112382250|ref|NP_003119.2| spectrin beta chain, non-erythrocytic 1 isoform 1 [Homo sapiens]'	NaN	2	NaN	NaN	NaN	NaN	NaN	NaN	0	2	2
1564	'>gi|112420977|ref|NP_036430.1| cullin-associated NEDD8-dissociated protein 2 isoform 2 [Homo sapiens]'	NaN	2	NaN	NaN	NaN	NaN	NaN	NaN	0	2	2
1565	'>gi|11277468|ref|NP_006418.2| apoptosis regulatory protein Siva isoform 1 [Homo sapiens]'	NaN	NaN	NaN	NaN	NaN	2	NaN	NaN	0	2	2
1566	'>gi|114155133|ref|NP_001363.2| dynein heavy chain 9, axonemal isoform 2 [Homo sapiens]'	NaN	NaN	NaN	NaN	NaN	2	NaN	NaN	0	2	2
1567	'>gi|114842410|ref|NP_055642.3| zinc finger CCCH domain-containing protein 11A [Homo sapiens]'	NaN	NaN	2	NaN	NaN	NaN	NaN	NaN	0	2	2
1568	'>gi|11527402|ref|NP_068839.1| integral membrane protein 2B [Homo sapiens]'	NaN	NaN	NaN	NaN	2	NaN	NaN	NaN	0	2	2
1569	'>gi|115298674|ref|NP_002499.2| nidogen-1 precursor [Homo sapiens]'	NaN	2	NaN	NaN	NaN	NaN	NaN	NaN	0	2	2
1570	'>gi|11545863|ref|NP_071415.1| methylcrotonoyl-CoA carboxylase beta chain, mitochondrial [Homo sapiens]'	NaN	NaN	NaN	2	NaN	NaN	NaN	NaN	0	2	2
1571	'>gi|116256487|ref|NP_006693.3| neuropathy target esterase isoform b [Homo sapiens]'	NaN	NaN	2	NaN	NaN	NaN	NaN	NaN	0	2	2
1572	'>gi|11641247|ref|NP_071738.1| Golgi-associated plant pathogenesis-related protein 1 isoform a [Homo sapiens]'	NaN	NaN	NaN	NaN	NaN	2	NaN	NaN	0	2	2
1573	'>gi|116812577|ref|NP_057103.2| putative RNA-binding protein Luc7-like 2 isoform 1 [Homo sapiens]'	NaN	NaN	NaN	NaN	2	NaN	NaN	NaN	0	2	2
1574	'>gi|119120894|ref|NP_056078.2| dmX-like protein 2 isoform 2 [Homo sapiens]'	2	NaN	NaN	NaN	NaN	NaN	NaN	NaN	0	2	2
1575	'>gi|124494254|ref|NP_006182.2| proliferation-associated protein 2G4 [Homo sapiens]'	NaN	NaN	NaN	NaN	2	NaN	NaN	NaN	0	2	2
1576	'>gi|12597655|ref|NP_075060.1| centromere protein H [Homo sapiens]'	NaN	NaN	NaN	NaN	2	NaN	NaN	NaN	0	2	2
1577	'>gi|125987603|ref|NP_001075028.1| cleavage and polyadenylation specificity factor subunit 4 isoform 2 [Homo sapiens]'	NaN	NaN	NaN	NaN	2	NaN	NaN	NaN	0	2	2
1578	'>gi|13124879|ref|NP_002465.1| myosin-11 isoform SM1A [Homo sapiens]'	NaN	2	NaN	NaN	NaN	NaN	NaN	NaN	0	2	2
1579	'>gi|13129110|ref|NP_077007.1| methylosome protein 50 [Homo sapiens]'	NaN	NaN	NaN	NaN	2	NaN	NaN	NaN	0	2	2
1580	'>gi|13259510|ref|NP_004073.2| dynactin subunit 1 isoform 1 [Homo sapiens]'	NaN	2	NaN	NaN	NaN	NaN	NaN	NaN	0	2	2
1581	'>gi|13376162|ref|NP_079068.1| protein FAM57A [Homo sapiens]'	NaN	NaN	NaN	NaN	NaN	2	NaN	NaN	0	2	2
1582	'>gi|13376181|ref|NP_079079.1| tubulin alpha chain-like 3 isoform 1 [Homo sapiens]'	NaN	NaN	NaN	2	NaN	NaN	NaN	NaN	0	2	2
1583	'>gi|134276943|ref|NP_036423.4| separin [Homo sapiens]'	NaN	2	NaN	NaN	NaN	NaN	NaN	NaN	0	2	2
1584	'>gi|13569843|ref|NP_057251.2| nucleolar protein 7 [Homo sapiens]'	NaN	NaN	NaN	NaN	2	NaN	NaN	NaN	0	2	2
1585	'>gi|13775200|ref|NP_112577.1| splicing factor 3B subunit 5 [Homo sapiens]'	NaN	NaN	NaN	NaN	NaN	NaN	2	NaN	0	2	2
1586	'>gi|13775222|ref|NP_112590.1| max dimerization protein 3 isoform a [Homo sapiens]'	2	NaN	NaN	NaN	NaN	NaN	NaN	NaN	0	2	2
1587	'>gi|14110420|ref|NP_112738.1| heterogeneous nuclear ribonucleoprotein D0 isoform a [Homo sapiens]'	NaN	NaN	NaN	NaN	2	NaN	NaN	NaN	0	2	2
1588	'>gi|14141195|ref|NP_008854.2| stromal cell-derived factor 2 precursor [Homo sapiens]'	NaN	NaN	NaN	NaN	2	NaN	NaN	NaN	0	2	2
1589	'>gi|14150045|ref|NP_115670.1| calcium/calmodulin-dependent protein kinase kinase 1 isoform a [Homo sapiens]'	NaN	NaN	NaN	2	NaN	NaN	NaN	NaN	0	2	2
1590	'>gi|14210518|ref|NP_115899.1| partitioning defective 6 homolog gamma [Homo sapiens]'	2	NaN	NaN	NaN	NaN	NaN	NaN	NaN	0	2	2
1591	'>gi|145309328|ref|NP_775733.3| papilin precursor [Homo sapiens]'	NaN	2	NaN	NaN	NaN	NaN	NaN	NaN	0	2	2
1592	'>gi|145553971|ref|NP_001078823.1| MORC family CW-type zinc finger protein 4 isoform b [Homo sapiens]'	NaN	NaN	2	NaN	NaN	NaN	NaN	NaN	0	2	2
1593	'>gi|145580615|ref|NP_075384.3| protein KRI1 homolog [Homo sapiens]'	NaN	NaN	2	NaN	NaN	NaN	NaN	NaN	0	2	2
1594	'>gi|146094508|ref|NP_001078869.1| RELT-like protein 1 precursor [Homo sapiens]'	NaN	NaN	NaN	NaN	2	NaN	NaN	NaN	0	2	2
1595	'>gi|14790115|ref|NP_116786.1| caspase-3 preproprotein [Homo sapiens]'	NaN	NaN	NaN	NaN	2	NaN	NaN	NaN	0	2	2
1596	'>gi|148491070|ref|NP_001896.2| CTP synthase 1 isoform a [Homo sapiens]'	NaN	NaN	NaN	2	NaN	NaN	NaN	NaN	0	2	2
1597	'>gi|148612818|ref|NP_001091982.1| cGMP-dependent protein kinase 1 isoform 1 [Homo sapiens]'	NaN	2	NaN	NaN	NaN	NaN	NaN	NaN	0	2	2
1598	'>gi|148746220|ref|NP_075559.2| spermatogenesis-associated serine-rich protein 2 [Homo sapiens]'	NaN	NaN	NaN	NaN	2	NaN	NaN	NaN	0	2	2
1599	'>gi|148922852|ref|NP_001092198.1| general transcription factor IIH subunit 2-like protein [Homo sapiens]'	NaN	NaN	NaN	NaN	2	NaN	NaN	NaN	0	2	2
1600	'>gi|149944540|ref|NP_001092739.1| zinc finger protein 506 isoform 1 [Homo sapiens]'	NaN	NaN	2	NaN	NaN	NaN	NaN	NaN	0	2	2
1601	'>gi|149999350|ref|NP_001092756.1| mitochondrial fission regulator 2 [Homo sapiens]'	NaN	NaN	NaN	NaN	2	NaN	NaN	NaN	0	2	2
1602	'>gi|150170658|ref|NP_660312.2| protein FAM92A1 isoform 1 [Homo sapiens]'	NaN	NaN	NaN	NaN	2	NaN	NaN	NaN	0	2	2
1603	'>gi|150456463|ref|NP_835465.2| gasdermin-A [Homo sapiens]'	NaN	NaN	NaN	NaN	NaN	NaN	2	NaN	0	2	2
1604	'>gi|151301228|ref|NP_060362.3| pre-mRNA-processing factor 40 homolog A [Homo sapiens]'	NaN	2	NaN	NaN	NaN	NaN	NaN	NaN	0	2	2
1605	'>gi|153792095|ref|NP_071370.2| polypeptide N-acetylgalactosaminyltransferase 11 [Homo sapiens]'	NaN	NaN	NaN	2	NaN	NaN	NaN	NaN	0	2	2
1606	'>gi|154090997|ref|NP_653320.3| coiled-coil domain-containing protein 13 [Homo sapiens]'	NaN	NaN	NaN	NaN	NaN	NaN	NaN	2	0	2	2
1607	'>gi|15553127|ref|NP_000180.2| hexokinase-2 [Homo sapiens]'	NaN	NaN	2	NaN	NaN	NaN	NaN	NaN	0	2	2
1608	'>gi|155722996|ref|NP_055295.2| zinc finger protein 544 [Homo sapiens]'	NaN	NaN	2	NaN	NaN	NaN	NaN	NaN	0	2	2
1609	'>gi|156415994|ref|NP_057121.2| probable U3 small nucleolar RNA-associated protein 11 [Homo sapiens]'	NaN	NaN	NaN	NaN	2	NaN	NaN	NaN	0	2	2
1610	'>gi|15718763|ref|NP_203524.1| GTPase KRas isoform a [Homo sapiens]'	NaN	NaN	NaN	NaN	NaN	2	NaN	NaN	0	2	2
1611	'>gi|157412255|ref|NP_055634.3| E3 ubiquitin-protein ligase Praja-2 [Homo sapiens]'	NaN	NaN	2	NaN	NaN	NaN	NaN	NaN	0	2	2
1612	'>gi|157739864|ref|NP_001099032.1| ubiquitin conjugation factor E4 B isoform 1 [Homo sapiens]'	NaN	NaN	NaN	NaN	NaN	NaN	2	NaN	0	2	2
1613	'>gi|160948599|ref|NP_001073922.2| integrator complex subunit 1 [Homo sapiens]'	NaN	2	NaN	NaN	NaN	NaN	NaN	NaN	0	2	2
1614	'>gi|16117789|ref|NP_296374.1| 60S ribosomal protein L34 [Homo sapiens]'	NaN	NaN	NaN	NaN	NaN	2	NaN	NaN	0	2	2
1615	'>gi|162417971|ref|NP_055567.2| signal peptidase complex subunit 2 [Homo sapiens]'	NaN	NaN	NaN	NaN	NaN	2	NaN	NaN	0	2	2
1616	'>gi|164664518|ref|NP_004388.2| probable ATP-dependent RNA helicase DDX6 [Homo sapiens]'	NaN	NaN	NaN	2	NaN	NaN	NaN	NaN	0	2	2
1617	'>gi|166235163|ref|NP_036477.2| nuclear fragile X mental retardation-interacting protein 1 [Homo sapiens]'	NaN	NaN	NaN	2	NaN	NaN	NaN	NaN	0	2	2
1618	'>gi|166795297|ref|NP_057225.2| cytoplasmic dynein 1 light intermediate chain 1 [Homo sapiens]'	NaN	NaN	NaN	2	NaN	NaN	NaN	NaN	0	2	2
1619	'>gi|167234419|ref|NP_005110.2| thyroid hormone receptor-associated protein 3 [Homo sapiens]'	NaN	2	NaN	NaN	NaN	NaN	NaN	NaN	0	2	2
1620	'>gi|16933567|ref|NP_005361.2| ras-related protein Rab-8A [Homo sapiens]'	NaN	NaN	NaN	NaN	NaN	2	NaN	NaN	0	2	2
1621	'>gi|169881273|ref|NP_002628.2| phosphorylase b kinase regulatory subunit alpha, skeletal muscle isoform isoform 1 [Homo sapiens]'	NaN	NaN	2	NaN	NaN	NaN	NaN	NaN	0	2	2
1622	'>gi|170650615|ref|NP_001116236.1| protoporphyrinogen oxidase [Homo sapiens]'	NaN	NaN	NaN	NaN	2	NaN	NaN	NaN	0	2	2
1623	'>gi|170784820|ref|NP_444509.2| protein FAM167A [Homo sapiens]'	NaN	NaN	NaN	NaN	2	NaN	NaN	NaN	0	2	2
1624	'''>gi|171906589|ref|NP_005872.2| [3-methyl-2-oxobutanoate dehydrogenase [lipoamide]] kinase, mitochondrial isoform a precursor [Ho...'' <Preview truncated at 128 characters>'	NaN	NaN	NaN	NaN	2	NaN	NaN	NaN	0	2	2
1625	'>gi|17402904|ref|NP_478126.1| exosome complex component MTR3 [Homo sapiens]'	NaN	NaN	NaN	NaN	2	NaN	NaN	NaN	0	2	2
1626	'>gi|18129646|ref|NP_057554.4| oxidative stress-responsive serine-rich protein 1 [Homo sapiens]'	NaN	NaN	NaN	NaN	2	NaN	NaN	NaN	0	2	2
1627	'>gi|18860916|ref|NP_036387.2| 5''-3'' exoribonuclease 2 [Homo sapiens]'	NaN	NaN	2	NaN	NaN	NaN	NaN	NaN	0	2	2
1628	'>gi|189458852|ref|NP_001121622.1| ORM1-like protein 1 [Homo sapiens]'	NaN	NaN	NaN	NaN	NaN	NaN	2	NaN	0	2	2
1629	'>gi|190341097|ref|NP_071895.3| inactive rhomboid protein 1 [Homo sapiens]'	NaN	NaN	NaN	NaN	2	NaN	NaN	NaN	0	2	2
1630	'>gi|191250773|ref|NP_001122098.1| protein spire homolog 1 isoform a [Homo sapiens]'	NaN	NaN	2	NaN	NaN	NaN	NaN	NaN	0	2	2
1631	'>gi|192449449|ref|NP_071349.3| ubiquitin-conjugating enzyme E2 O [Homo sapiens]'	NaN	2	NaN	NaN	NaN	NaN	NaN	NaN	0	2	2
1632	'>gi|192807323|ref|NP_001122321.1| transcription activator BRG1 isoform A [Homo sapiens]'	NaN	2	NaN	NaN	NaN	NaN	NaN	NaN	0	2	2
1633	'>gi|193794853|ref|NP_079197.3| protein POF1B [Homo sapiens]'	NaN	NaN	NaN	NaN	NaN	NaN	2	NaN	0	2	2
1634	'>gi|194578909|ref|NP_001124151.1| eukaryotic translation initiation factor 4E isoform 2 [Homo sapiens]'	NaN	NaN	NaN	NaN	2	NaN	NaN	NaN	0	2	2
1635	'''>gi|195947359|ref|NP_001124330.1| inositol hexakisphosphate and diphosphoinositol-pentakisphosphate kinase 1 isoform 5 [Homo sap...'' <Preview truncated at 128 characters>'	NaN	2	NaN	NaN	NaN	NaN	NaN	NaN	0	2	2
1636	'>gi|197116361|ref|NP_001127697.1| type I inositol 3,4-bisphosphate 4-phosphatase isoform c [Homo sapiens]'	NaN	2	NaN	NaN	NaN	NaN	NaN	NaN	0	2	2
1637	'>gi|197304670|ref|NP_002403.2| methylated-DNA--protein-cysteine methyltransferase [Homo sapiens]'	NaN	NaN	NaN	NaN	NaN	2	NaN	NaN	0	2	2
1638	'>gi|197313667|ref|NP_001127892.1| cell division cycle 7-related protein kinase [Homo sapiens]'	NaN	NaN	NaN	2	NaN	NaN	NaN	NaN	0	2	2
1639	'>gi|197313732|ref|NP_001127911.1| pleckstrin homology-like domain family B member 2 isoform a [Homo sapiens]'	NaN	2	NaN	NaN	NaN	NaN	NaN	NaN	0	2	2
1640	'>gi|19913369|ref|NP_006444.2| transducin beta-like protein 3 [Homo sapiens]'	NaN	NaN	2	NaN	NaN	NaN	NaN	NaN	0	2	2
1641	'>gi|19923615|ref|NP_079385.2| unconventional myosin-XIX isoform 1 [Homo sapiens]'	NaN	NaN	2	NaN	NaN	NaN	NaN	NaN	0	2	2
1642	'>gi|19923665|ref|NP_542193.3| BRI3-binding protein precursor [Homo sapiens]'	NaN	NaN	NaN	NaN	NaN	2	NaN	NaN	0	2	2
1643	'>gi|19923973|ref|NP_612453.1| BTB/POZ domain-containing protein KCTD12 [Homo sapiens]'	NaN	NaN	NaN	NaN	2	NaN	NaN	NaN	0	2	2
1644	'>gi|20127499|ref|NP_006266.2| serine/arginine-rich splicing factor 6 [Homo sapiens]'	2	NaN	NaN	NaN	NaN	NaN	NaN	NaN	0	2	2
1645	'>gi|20270347|ref|NP_620152.1| ankyrin repeat domain-containing protein 54 [Homo sapiens]'	NaN	NaN	NaN	NaN	2	NaN	NaN	NaN	0	2	2
1646	'>gi|20336317|ref|NP_619528.1| bcl-2-like protein 11 isoform 2 [Homo sapiens]'	NaN	NaN	NaN	NaN	2	NaN	NaN	NaN	0	2	2
1647	'>gi|205360987|ref|NP_005671.2| TATA box-binding protein-associated factor RNA polymerase I subunit B [Homo sapiens]'	NaN	NaN	NaN	NaN	NaN	2	NaN	NaN	0	2	2
1648	'>gi|208610013|ref|NP_001129146.1| small integral membrane protein 19 [Homo sapiens]'	NaN	NaN	NaN	NaN	NaN	2	NaN	NaN	0	2	2
1649	'''>gi|209862760|ref|NP_001129470.1| NADH dehydrogenase [ubiquinone] 1 beta subcomplex subunit 11, mitochondrial isoform 2 [Homo sa...'' <Preview truncated at 128 characters>'	NaN	NaN	NaN	NaN	NaN	2	NaN	NaN	0	2	2
1650	'>gi|209862994|ref|NP_003673.3| MAP kinase-activating death domain protein isoform d [Homo sapiens]'	NaN	NaN	2	NaN	NaN	NaN	NaN	NaN	0	2	2
1651	'>gi|209954788|ref|NP_001129625.1| cyclic AMP-dependent transcription factor ATF-6 beta isoform b [Homo sapiens]'	NaN	NaN	2	NaN	NaN	NaN	NaN	NaN	0	2	2
1652	'>gi|209969695|ref|NP_001129673.1| isochorismatase domain-containing protein 2, mitochondrial isoform 1 [Homo sapiens]'	NaN	NaN	NaN	NaN	NaN	2	NaN	NaN	0	2	2
1653	'>gi|209969838|ref|NP_001129668.1| transportin-2 isoform 1 [Homo sapiens]'	NaN	NaN	2	NaN	NaN	NaN	NaN	NaN	0	2	2
1654	'>gi|21361361|ref|NP_006835.2| acetolactate synthase-like protein [Homo sapiens]'	NaN	NaN	NaN	2	NaN	NaN	NaN	NaN	0	2	2
1655	'>gi|214830451|ref|NP_001135771.1| sequestosome-1 isoform 2 [Homo sapiens]'	NaN	NaN	NaN	2	NaN	NaN	NaN	NaN	0	2	2
1656	'>gi|215982794|ref|NP_001135967.1| unconventional myosin-Va isoform 2 [Homo sapiens]'	NaN	2	NaN	NaN	NaN	NaN	NaN	NaN	0	2	2
1657	'>gi|21630257|ref|NP_071328.2| mdm2-binding protein [Homo sapiens]'	NaN	NaN	2	NaN	NaN	NaN	NaN	NaN	0	2	2
1658	'>gi|21687102|ref|NP_660304.1| mitochondrial import inner membrane translocase subunit TIM14 isoform 1 [Homo sapiens]'	NaN	NaN	NaN	NaN	NaN	2	NaN	NaN	0	2	2
1659	'>gi|22027622|ref|NP_004286.2| TNF receptor-associated factor 4 [Homo sapiens]'	NaN	NaN	NaN	2	NaN	NaN	NaN	NaN	0	2	2
1660	'>gi|22027655|ref|NP_003907.3| AP-1 complex subunit sigma-2 isoform 2 [Homo sapiens]'	NaN	NaN	NaN	NaN	NaN	2	NaN	NaN	0	2	2
1661	'>gi|22094079|ref|NP_004764.1| zinc finger HIT domain-containing protein 3 isoform 1 [Homo sapiens]'	NaN	NaN	NaN	NaN	NaN	2	NaN	NaN	0	2	2
1662	'>gi|22095331|ref|NP_055862.1| ER membrane protein complex subunit 1 isoform 1 precursor [Homo sapiens]'	NaN	NaN	2	NaN	NaN	NaN	NaN	NaN	0	2	2
1663	'>gi|22095349|ref|NP_055838.2| WD and tetratricopeptide repeats protein 1 isoform b [Homo sapiens]'	NaN	NaN	2	NaN	NaN	NaN	NaN	NaN	0	2	2
1664	'>gi|222080086|ref|NP_001138356.1| zinc transporter 7 [Homo sapiens]'	NaN	NaN	NaN	NaN	2	NaN	NaN	NaN	0	2	2
1665	'>gi|222136684|ref|NP_001138355.1| prickle-like protein 1 [Homo sapiens]'	NaN	NaN	2	NaN	NaN	NaN	NaN	NaN	0	2	2
1666	'>gi|222144241|ref|NP_001138390.1| fibroblast growth factor receptor 2 isoform 8 precursor [Homo sapiens]'	NaN	NaN	NaN	NaN	2	NaN	NaN	NaN	0	2	2
1667	'>gi|222537719|ref|NP_660275.2| cytoplasmic tRNA 2-thiolation protein 1 [Homo sapiens]'	NaN	NaN	NaN	NaN	2	NaN	NaN	NaN	0	2	2
1668	'>gi|223972651|ref|NP_699160.2| aldehyde dehydrogenase family 16 member A1 isoform 1 [Homo sapiens]'	NaN	NaN	2	NaN	NaN	NaN	NaN	NaN	0	2	2
1669	'>gi|224028289|ref|NP_001138890.1| tetratricopeptide repeat protein 28 [Homo sapiens]'	NaN	2	NaN	NaN	NaN	NaN	NaN	NaN	0	2	2
1670	'>gi|224493847|ref|NP_001139013.1| T-complex protein 11-like protein 1 [Homo sapiens]'	NaN	NaN	NaN	2	NaN	NaN	NaN	NaN	0	2	2
1671	'>gi|224586777|ref|NP_060288.3| WD repeat-containing protein WRAP73 [Homo sapiens]'	NaN	NaN	NaN	NaN	2	NaN	NaN	NaN	0	2	2
1672	'>gi|224926830|ref|NP_001139269.1| SH2B adapter protein 1 isoform 3 [Homo sapiens]'	NaN	NaN	2	NaN	NaN	NaN	NaN	NaN	0	2	2
1673	'>gi|22547138|ref|NP_666499.1| 39S ribosomal protein L4, mitochondrial isoform a [Homo sapiens]'	NaN	NaN	NaN	NaN	2	NaN	NaN	NaN	0	2	2
1674	'>gi|225579074|ref|NP_001139373.1| serine--tRNA ligase, mitochondrial isoform a precursor [Homo sapiens]'	NaN	NaN	NaN	2	NaN	NaN	NaN	NaN	0	2	2
1675	'>gi|225735595|ref|NP_001139548.1| RNA polymerase II-associated protein 3 isoform 3 [Homo sapiens]'	NaN	NaN	2	NaN	NaN	NaN	NaN	NaN	0	2	2
1676	'>gi|226423889|ref|NP_001139784.1| myocardin isoform 1 [Homo sapiens]'	NaN	2	NaN	NaN	NaN	NaN	NaN	NaN	0	2	2
1677	'>gi|226443152|ref|NP_001139786.1| alpha/beta hydrolase domain-containing protein 14B isoform 1 [Homo sapiens]'	NaN	NaN	NaN	NaN	NaN	2	NaN	NaN	0	2	2
1678	'>gi|226529917|ref|NP_001152759.1| triosephosphate isomerase isoform 2 [Homo sapiens]'	NaN	NaN	NaN	NaN	2	NaN	NaN	NaN	0	2	2
1679	'>gi|226958575|ref|NP_733793.2| ras GTPase-activating protein nGAP isoform 2 [Homo sapiens]'	NaN	2	NaN	NaN	NaN	NaN	NaN	NaN	0	2	2
1680	'>gi|23397572|ref|NP_695002.1| kelch-like protein 34 [Homo sapiens]'	NaN	NaN	2	NaN	NaN	NaN	NaN	NaN	0	2	2
1681	'>gi|23943862|ref|NP_065111.1| N-acetyltransferase 14 [Homo sapiens]'	NaN	NaN	NaN	NaN	NaN	2	NaN	NaN	0	2	2
1682	'>gi|24041035|ref|NP_077719.2| neurogenic locus notch homolog protein 2 isoform 1 preproprotein [Homo sapiens]'	NaN	NaN	2	NaN	NaN	NaN	NaN	NaN	0	2	2
1683	'>gi|24497517|ref|NP_061975.2| homeobox protein Hox-A5 [Homo sapiens]'	NaN	NaN	NaN	NaN	2	NaN	NaN	NaN	0	2	2
1684	'>gi|24497547|ref|NP_008828.1| homeobox protein Hox-C9 [Homo sapiens]'	NaN	NaN	NaN	NaN	2	NaN	NaN	NaN	0	2	2
1685	'>gi|25014099|ref|NP_067060.2| selenoprotein K [Homo sapiens]'	NaN	NaN	NaN	NaN	NaN	2	NaN	NaN	0	2	2
1686	'>gi|25306272|ref|NP_733934.1| 39S ribosomal protein L11, mitochondrial isoform b [Homo sapiens]'	NaN	NaN	NaN	NaN	NaN	2	NaN	NaN	0	2	2
1687	'>gi|254553334|ref|NP_001156956.1| DDB1- and CUL4-associated factor 11 isoform 1 [Homo sapiens]'	NaN	NaN	NaN	2	NaN	NaN	NaN	NaN	0	2	2
1688	'>gi|254826809|ref|NP_060862.3| protein ZGRF1 [Homo sapiens]'	NaN	2	NaN	NaN	NaN	NaN	NaN	NaN	0	2	2
1689	'>gi|255759952|ref|NP_001157281.1| WD repeat-containing protein 81 isoform 1 [Homo sapiens]'	NaN	2	NaN	NaN	NaN	NaN	NaN	NaN	0	2	2
1690	'>gi|257153476|ref|NP_001158018.1| disrupted in schizophrenia 1 protein isoform i [Homo sapiens]'	NaN	NaN	2	NaN	NaN	NaN	NaN	NaN	0	2	2
1691	'>gi|257900512|ref|NP_073581.2| UPF0420 protein C16orf58 [Homo sapiens]'	NaN	NaN	NaN	NaN	2	NaN	NaN	NaN	0	2	2
1692	'>gi|258613953|ref|NP_001158226.1| aspartyl/asparaginyl beta-hydroxylase isoform j [Homo sapiens]'	NaN	NaN	NaN	2	NaN	NaN	NaN	NaN	0	2	2
1693	'>gi|259013556|ref|NP_004851.2| fragile X mental retardation syndrome-related protein 2 [Homo sapiens]'	NaN	NaN	2	NaN	NaN	NaN	NaN	NaN	0	2	2
1694	'>gi|26080431|ref|NP_079133.3| ATPase family AAA domain-containing protein 5 [Homo sapiens]'	NaN	2	NaN	NaN	NaN	NaN	NaN	NaN	0	2	2
1695	'>gi|261278354|ref|NP_776154.3| UPF0545 protein C22orf39 isoform 1 [Homo sapiens]'	NaN	NaN	NaN	NaN	NaN	2	NaN	NaN	0	2	2
1696	'>gi|262118216|ref|NP_115627.6| coiled-coil domain-containing protein 88B precursor [Homo sapiens]'	NaN	NaN	NaN	NaN	NaN	NaN	NaN	2	0	2	2
1697	'>gi|269847874|ref|NP_073739.3| probable ATP-dependent RNA helicase YTHDC2 [Homo sapiens]'	NaN	2	NaN	NaN	NaN	NaN	NaN	NaN	0	2	2
1698	'>gi|27477113|ref|NP_004590.2| sterol regulatory element-binding protein 2 [Homo sapiens]'	NaN	NaN	2	NaN	NaN	NaN	NaN	NaN	0	2	2
1699	'>gi|27734709|ref|NP_775885.1| nodal modulator 2 isoform 2 precursor [Homo sapiens]'	NaN	2	NaN	NaN	NaN	NaN	NaN	NaN	0	2	2
1700	'>gi|27894285|ref|NP_612198.2| proprotein convertase subtilisin/kexin type 6 isoform f preproprotein [Homo sapiens]'	NaN	NaN	NaN	2	NaN	NaN	NaN	NaN	0	2	2
1701	'>gi|281182404|ref|NP_060830.2| gamma-taxilin isoform 1 [Homo sapiens]'	NaN	NaN	NaN	NaN	NaN	NaN	NaN	2	0	2	2
1702	'>gi|281427224|ref|NP_787050.6| PAB-dependent poly(A)-specific ribonuclease subunit PAN3 [Homo sapiens]'	NaN	NaN	2	NaN	NaN	NaN	NaN	NaN	0	2	2
1703	'>gi|28173554|ref|NP_778225.1| histone H2B type 3-B [Homo sapiens]'	NaN	NaN	NaN	NaN	2	NaN	NaN	NaN	0	2	2
1704	'>gi|283436224|ref|NP_001164007.1| ATPase family AAA domain-containing protein 3A isoform 3 [Homo sapiens]'	NaN	NaN	NaN	NaN	2	NaN	NaN	NaN	0	2	2
1705	'>gi|28373107|ref|NP_777614.1| sarcoplasmic/endoplasmic reticulum calcium ATPase 3 isoform d [Homo sapiens]'	NaN	NaN	2	NaN	NaN	NaN	NaN	NaN	0	2	2
1706	'>gi|283837866|ref|NP_001164626.1| protein PET100 homolog, mitochondrial [Homo sapiens]'	NaN	NaN	NaN	NaN	NaN	NaN	2	NaN	0	2	2
1707	'>gi|289547594|ref|NP_001166117.1| 1-phosphatidylinositol 4,5-bisphosphate phosphodiesterase beta-4 isoform c [Homo sapiens]'	NaN	2	NaN	NaN	NaN	NaN	NaN	NaN	0	2	2
1708	'>gi|291084635|ref|NP_001166996.1| 60 kDa SS-A/Ro ribonucleoprotein isoform 4 [Homo sapiens]'	NaN	NaN	NaN	2	NaN	NaN	NaN	NaN	0	2	2
1709	'>gi|293336691|ref|NP_001518.3| histone deacetylase 2 [Homo sapiens]'	NaN	NaN	NaN	2	NaN	NaN	NaN	NaN	0	2	2
1710	'>gi|295054215|ref|NP_001171135.1| telomere-associated protein RIF1 isoform 2 [Homo sapiens]'	NaN	NaN	2	NaN	NaN	NaN	NaN	NaN	0	2	2
1711	'>gi|296010852|ref|NP_001171548.1| asparagine synthetase [glutamine-hydrolyzing] isoform c [Homo sapiens]'	NaN	NaN	NaN	2	NaN	NaN	NaN	NaN	0	2	2
1712	'>gi|296010875|ref|NP_001171554.1| exostosin-2 isoform 3 [Homo sapiens]'	NaN	NaN	2	NaN	NaN	NaN	NaN	NaN	0	2	2
1713	'>gi|296317244|ref|NP_001171725.1| extended synaptotagmin-1 isoform 1 [Homo sapiens]'	NaN	2	NaN	NaN	NaN	NaN	NaN	NaN	0	2	2
1714	'>gi|296531353|ref|NP_001171827.1| histone lysine demethylase PHF8 isoform 4 [Homo sapiens]'	NaN	2	NaN	NaN	NaN	NaN	NaN	NaN	0	2	2
1715	'>gi|296531396|ref|NP_001116307.2| tetratricopeptide repeat protein 13 isoform b [Homo sapiens]'	NaN	NaN	2	NaN	NaN	NaN	NaN	NaN	0	2	2
1716	'>gi|29789283|ref|NP_115544.1| WD repeat-containing protein 75 [Homo sapiens]'	NaN	NaN	2	NaN	NaN	NaN	NaN	NaN	0	2	2
1717	'>gi|29893564|ref|NP_006328.2| microspherule protein 1 isoform 1 [Homo sapiens]'	NaN	NaN	NaN	2	NaN	NaN	NaN	NaN	0	2	2
1718	'>gi|304376294|ref|NP_001182068.1| conserved oligomeric Golgi complex subunit 4 isoform 2 [Homo sapiens]'	NaN	NaN	2	NaN	NaN	NaN	NaN	NaN	0	2	2
1719	'>gi|306482665|ref|NP_001182361.1| myeloid leukemia factor 1 isoform 3 [Homo sapiens]'	NaN	NaN	NaN	NaN	2	NaN	NaN	NaN	0	2	2
1720	'>gi|307775422|ref|NP_001182732.1| low-density lipoprotein receptor isoform 6 precursor [Homo sapiens]'	NaN	2	NaN	NaN	NaN	NaN	NaN	NaN	0	2	2
1721	'>gi|308081964|ref|NP_001183980.1| E3 ubiquitin-protein ligase ZFP91 isoform 2 [Homo sapiens]'	NaN	NaN	2	NaN	NaN	NaN	NaN	NaN	0	2	2
1722	'>gi|311893365|ref|NP_001185798.1| calpain-1 catalytic subunit [Homo sapiens]'	NaN	NaN	2	NaN	NaN	NaN	NaN	NaN	0	2	2
1723	'>gi|312176433|ref|NP_001185908.1| stromal membrane-associated protein 2 isoform 2 [Homo sapiens]'	NaN	NaN	NaN	2	NaN	NaN	NaN	NaN	0	2	2
1724	'>gi|312222737|ref|NP_001185951.1| centriolar coiled-coil protein of 110 kDa isoform 1 [Homo sapiens]'	NaN	NaN	2	NaN	NaN	NaN	NaN	NaN	0	2	2
1725	'>gi|312922359|ref|NP_001186190.1| ubiquitin carboxyl-terminal hydrolase isozyme L5 isoform 2 [Homo sapiens]'	NaN	NaN	NaN	NaN	2	NaN	NaN	NaN	0	2	2
1726	'>gi|313661470|ref|NP_001186346.1| rho GTPase-activating protein 23 [Homo sapiens]'	NaN	2	NaN	NaN	NaN	NaN	NaN	NaN	0	2	2
1727	'>gi|315138990|ref|NP_001186704.1| carboxypeptidase D isoform 2 [Homo sapiens]'	NaN	2	NaN	NaN	NaN	NaN	NaN	NaN	0	2	2
1728	'>gi|31542711|ref|NP_060347.2| solute carrier family 35 member F6 precursor [Homo sapiens]'	NaN	NaN	NaN	NaN	2	NaN	NaN	NaN	0	2	2
1729	'>gi|31542745|ref|NP_079187.3| protein wntless homolog isoform 1 precursor [Homo sapiens]'	NaN	NaN	NaN	NaN	2	NaN	NaN	NaN	0	2	2
1730	'>gi|31652226|ref|NP_852615.1| 39S ribosomal protein L21, mitochondrial isoform d [Homo sapiens]'	NaN	NaN	NaN	NaN	NaN	2	NaN	NaN	0	2	2
1731	'>gi|32307144|ref|NP_000293.2| procollagen-lysine,2-oxoglutarate 5-dioxygenase 1 precursor [Homo sapiens]'	NaN	NaN	2	NaN	NaN	NaN	NaN	NaN	0	2	2
1732	'>gi|323362998|ref|NP_001191023.1| MOB-like protein phocein isoform 2 [Homo sapiens]'	NaN	NaN	NaN	NaN	2	NaN	NaN	NaN	0	2	2
1733	'''>gi|325651836|ref|NP_003592.3| SWI/SNF-related matrix-associated actin-dependent regulator of chromatin subfamily A member 5 [Ho...'' <Preview truncated at 128 characters>'	NaN	2	NaN	NaN	NaN	NaN	NaN	NaN	0	2	2
1734	'>gi|33300635|ref|NP_006773.2| zinc finger protein-like 1 [Homo sapiens]'	NaN	NaN	NaN	NaN	2	NaN	NaN	NaN	0	2	2
1735	'>gi|334358866|ref|NP_001229291.1| melanoma-associated antigen D4 isoform 3 [Homo sapiens]'	NaN	NaN	2	NaN	NaN	NaN	NaN	NaN	0	2	2
1736	'>gi|33519458|ref|NP_877495.1| induced myeloid leukemia cell differentiation protein Mcl-1 isoform 2 [Homo sapiens]'	NaN	NaN	NaN	NaN	2	NaN	NaN	NaN	0	2	2
1737	'>gi|339276039|ref|NP_001229827.1| serine/threonine-protein phosphatase 6 regulatory subunit 2 isoform 1 [Homo sapiens]'	NaN	NaN	2	NaN	NaN	NaN	NaN	NaN	0	2	2
1738	'>gi|33946297|ref|NP_892021.1| DBIRD complex subunit ZNF326 isoform 1 [Homo sapiens]'	NaN	NaN	2	NaN	NaN	NaN	NaN	NaN	0	2	2
1739	'>gi|34147498|ref|NP_060336.3| transmembrane protein 70, mitochondrial isoform a [Homo sapiens]'	NaN	NaN	NaN	NaN	NaN	2	NaN	NaN	0	2	2
1740	'>gi|34452730|ref|NP_899152.1| polyadenylate-binding protein-interacting protein 1 isoform 3 [Homo sapiens]'	NaN	NaN	NaN	2	NaN	NaN	NaN	NaN	0	2	2
1741	'>gi|34734062|ref|NP_001987.2| fibulin-1 isoform C precursor [Homo sapiens]'	NaN	NaN	2	NaN	NaN	NaN	NaN	NaN	0	2	2
1742	'>gi|358679318|ref|NP_001240628.1| protein LAP2 isoform 8 [Homo sapiens]'	NaN	2	NaN	NaN	NaN	NaN	NaN	NaN	0	2	2
1743	'>gi|371940940|ref|NP_001243143.1| sodium/potassium-transporting ATPase subunit alpha-3 isoform 3 [Homo sapiens]'	NaN	NaN	2	NaN	NaN	NaN	NaN	NaN	0	2	2
1744	'>gi|375065840|ref|NP_001243475.1| complex I assembly factor TMEM126B, mitochondrial isoform c [Homo sapiens]'	NaN	NaN	NaN	NaN	NaN	2	NaN	NaN	0	2	2
1745	'>gi|37577122|ref|NP_057105.2| ubiquitin-conjugating enzyme E2 J1 [Homo sapiens]'	NaN	NaN	NaN	NaN	2	NaN	NaN	NaN	0	2	2
1746	'>gi|37588869|ref|NP_071347.2| E3 ubiquitin-protein ligase RNF123 [Homo sapiens]'	NaN	2	NaN	NaN	NaN	NaN	NaN	NaN	0	2	2
1747	'>gi|38372909|ref|NP_057688.2| lysine-specific demethylase 3B [Homo sapiens]'	NaN	2	NaN	NaN	NaN	NaN	NaN	NaN	0	2	2
1748	'>gi|38569460|ref|NP_056006.1| serine/threonine-protein kinase SIK2 [Homo sapiens]'	NaN	NaN	2	NaN	NaN	NaN	NaN	NaN	0	2	2
1749	'>gi|38570095|ref|NP_060179.2| protein FAM46C [Homo sapiens]'	NaN	NaN	2	NaN	NaN	NaN	NaN	NaN	0	2	2
1750	'>gi|386781463|ref|NP_001247419.1| lipolysis-stimulated lipoprotein receptor isoform 5 [Homo sapiens]'	NaN	NaN	NaN	2	NaN	NaN	NaN	NaN	0	2	2
1751	'>gi|389886539|ref|NP_001254507.1| torsin-1A-interacting protein 1 isoform 1 [Homo sapiens]'	NaN	NaN	NaN	2	NaN	NaN	NaN	NaN	0	2	2
1752	'>gi|392513684|ref|NP_001254746.1| oligosaccharyltransferase complex subunit OSTC isoform 2 [Homo sapiens]'	NaN	NaN	NaN	NaN	NaN	2	NaN	NaN	0	2	2
1753	'>gi|39725938|ref|NP_008986.2| DNA-directed RNA polymerase III subunit RPC1 [Homo sapiens]'	NaN	2	NaN	NaN	NaN	NaN	NaN	NaN	0	2	2
1754	'>gi|39780552|ref|NP_060522.3| protein VAC14 homolog [Homo sapiens]'	NaN	NaN	2	NaN	NaN	NaN	NaN	NaN	0	2	2
1755	'>gi|398303805|ref|NP_001257609.1| calcium uniporter protein, mitochondrial isoform 3 [Homo sapiens]'	NaN	NaN	NaN	NaN	2	NaN	NaN	NaN	0	2	2
1756	'>gi|39930315|ref|NP_009155.1| neurexophilin-4 precursor [Homo sapiens]'	NaN	NaN	NaN	NaN	2	NaN	NaN	NaN	0	2	2
1757	'>gi|40068497|ref|NP_076996.2| FAST kinase domain-containing protein 3 [Homo sapiens]'	NaN	NaN	NaN	2	NaN	NaN	NaN	NaN	0	2	2
1758	'>gi|40068512|ref|NP_114409.2| plasma alpha-L-fucosidase precursor [Homo sapiens]'	NaN	NaN	NaN	2	NaN	NaN	NaN	NaN	0	2	2
1759	'>gi|40217805|ref|NP_078930.3| polynucleotide 5''-hydroxyl-kinase NOL9 [Homo sapiens]'	NaN	NaN	2	NaN	NaN	NaN	NaN	NaN	0	2	2
1760	'>gi|40217823|ref|NP_056382.1| SLIT and NTRK-like protein 5 precursor [Homo sapiens]'	NaN	NaN	NaN	2	NaN	NaN	NaN	NaN	0	2	2
1761	'>gi|402478633|ref|NP_001257943.1| kinectin isoform d [Homo sapiens]'	NaN	NaN	NaN	NaN	2	NaN	NaN	NaN	0	2	2
1762	'>gi|40254978|ref|NP_112179.2| pre-mRNA 3''-end-processing factor FIP1 isoform 1 [Homo sapiens]'	NaN	NaN	2	NaN	NaN	NaN	NaN	NaN	0	2	2
1763	'>gi|402794180|ref|NP_001258028.1| poly(U)-binding-splicing factor PUF60 isoform g [Homo sapiens]'	NaN	NaN	NaN	2	NaN	NaN	NaN	NaN	0	2	2
1764	'>gi|40353736|ref|NP_954660.1| la-related protein 4 isoform c [Homo sapiens]'	NaN	NaN	2	NaN	NaN	NaN	NaN	NaN	0	2	2
1765	'>gi|406601114|ref|NP_060245.3| tetratricopeptide repeat protein 19, mitochondrial isoform 1 precursor [Homo sapiens]'	NaN	NaN	NaN	NaN	2	NaN	NaN	NaN	0	2	2
1766	'>gi|40807357|ref|NP_005085.2| long-chain fatty acid transport protein 4 [Homo sapiens]'	NaN	NaN	NaN	2	NaN	NaN	NaN	NaN	0	2	2
1767	'>gi|410110902|ref|NP_001258539.1| syntaxin-10 isoform 3 [Homo sapiens]'	NaN	NaN	NaN	NaN	2	NaN	NaN	NaN	0	2	2
1768	'>gi|42542394|ref|NP_005759.4| lysophospholipid acyltransferase 5 [Homo sapiens]'	NaN	NaN	NaN	NaN	2	NaN	NaN	NaN	0	2	2
1769	'>gi|42544136|ref|NP_056528.2| ribonucleoside-diphosphate reductase subunit M2 B isoform 1 [Homo sapiens]'	NaN	NaN	NaN	NaN	2	NaN	NaN	NaN	0	2	2
1770	'>gi|440546404|ref|NP_001258982.1| MORF4 family-associated protein 1 isoform a [Homo sapiens]'	NaN	NaN	NaN	NaN	NaN	2	NaN	NaN	0	2	2
1771	'>gi|441478305|ref|NP_001259002.1| glutamine--tRNA ligase isoform b [Homo sapiens]'	NaN	NaN	2	NaN	NaN	NaN	NaN	NaN	0	2	2
1772	'>gi|442565704|ref|NP_001263181.1| WD and tetratricopeptide repeats protein 1 isoform a [Homo sapiens]'	NaN	NaN	NaN	2	NaN	NaN	NaN	NaN	0	2	2
1773	'>gi|4503253|ref|NP_001335.1| dolichyl-diphosphooligosaccharide--protein glycosyltransferase subunit DAD1 [Homo sapiens]'	NaN	NaN	NaN	NaN	NaN	NaN	2	NaN	0	2	2
1774	'>gi|4503507|ref|NP_001406.1| eukaryotic translation initiation factor 2 subunit 3 [Homo sapiens]'	NaN	NaN	NaN	2	NaN	NaN	NaN	NaN	0	2	2
1775	'>gi|4503519|ref|NP_003745.1| eukaryotic translation initiation factor 3 subunit F [Homo sapiens]'	NaN	NaN	NaN	2	NaN	NaN	NaN	NaN	0	2	2
1776	'>gi|4503521|ref|NP_001559.1| eukaryotic translation initiation factor 3 subunit E [Homo sapiens]'	NaN	NaN	NaN	NaN	2	NaN	NaN	NaN	0	2	2
1777	'>gi|4503743|ref|NP_002009.1| protein flightless-1 homolog isoform 1 [Homo sapiens]'	NaN	2	NaN	NaN	NaN	NaN	NaN	NaN	0	2	2
1778	'>gi|4504255|ref|NP_002097.1| histone H2A.Z [Homo sapiens]'	NaN	NaN	NaN	NaN	NaN	2	NaN	NaN	0	2	2
1779	'>gi|4504277|ref|NP_003519.1| histone H2B type 2-E [Homo sapiens]'	NaN	NaN	NaN	NaN	NaN	2	NaN	NaN	0	2	2
1780	'>gi|4504517|ref|NP_001531.1| heat shock protein beta-1 [Homo sapiens]'	NaN	NaN	NaN	NaN	2	NaN	NaN	NaN	0	2	2
1781	'>gi|4504673|ref|NP_000556.1| interleukin-6 receptor subunit alpha isoform 1 precursor [Homo sapiens]'	2	NaN	NaN	NaN	NaN	NaN	NaN	NaN	0	2	2
1782	'>gi|4505257|ref|NP_002435.1| moesin [Homo sapiens]'	NaN	NaN	2	NaN	NaN	NaN	NaN	NaN	0	2	2
1783	'''>gi|4505363|ref|NP_002483.1| NADH dehydrogenase [ubiquinone] 1 beta subcomplex subunit 5, mitochondrial isoform 1 precursor [Hom...'' <Preview truncated at 128 characters>'	NaN	NaN	NaN	NaN	NaN	2	NaN	NaN	0	2	2
1784	'''>gi|4505685|ref|NP_000275.1| pyruvate dehydrogenase E1 component subunit alpha, somatic form, mitochondrial isoform 1 precursor ...'' <Preview truncated at 128 characters>'	NaN	NaN	NaN	NaN	2	NaN	NaN	NaN	0	2	2
1785	'>gi|4506091|ref|NP_002739.1| mitogen-activated protein kinase 6 [Homo sapiens]'	NaN	NaN	2	NaN	NaN	NaN	NaN	NaN	0	2	2
1786	'>gi|4506669|ref|NP_000994.1| 60S acidic ribosomal protein P1 isoform 1 [Homo sapiens]'	NaN	NaN	NaN	NaN	2	NaN	NaN	NaN	0	2	2
1787	'>gi|4506717|ref|NP_001023.1| 40S ribosomal protein S29 isoform 1 [Homo sapiens]'	NaN	NaN	NaN	NaN	NaN	NaN	2	NaN	0	2	2
1788	'>gi|4506961|ref|NP_003607.1| gem-associated protein 2 isoform alpha [Homo sapiens]'	NaN	NaN	NaN	NaN	2	NaN	NaN	NaN	0	2	2
1789	'>gi|4507677|ref|NP_003290.1| endoplasmin precursor [Homo sapiens]'	NaN	NaN	2	NaN	NaN	NaN	NaN	NaN	0	2	2
1790	'>gi|4507955|ref|NP_003394.1| transcriptional repressor protein YY1 [Homo sapiens]'	NaN	NaN	NaN	2	NaN	NaN	NaN	NaN	0	2	2
1791	'>gi|45331215|ref|NP_115805.1| leucine zipper putative tumor suppressor 2 [Homo sapiens]'	NaN	NaN	2	NaN	NaN	NaN	NaN	NaN	0	2	2
1792	'>gi|4557727|ref|NP_000228.1| lipoprotein lipase precursor [Homo sapiens]'	NaN	NaN	NaN	2	NaN	NaN	NaN	NaN	0	2	2
1793	'>gi|4557777|ref|NP_000249.1| myosin light chain 3 [Homo sapiens]'	NaN	NaN	NaN	NaN	NaN	2	NaN	NaN	0	2	2
1794	'>gi|45643117|ref|NP_006843.2| serine/threonine-protein kinase tousled-like 2 isoform A [Homo sapiens]'	NaN	NaN	2	NaN	NaN	NaN	NaN	NaN	0	2	2
1795	'>gi|47575849|ref|NP_689934.2| docking protein 6 [Homo sapiens]'	2	NaN	NaN	NaN	NaN	NaN	NaN	NaN	0	2	2
1796	'>gi|47578099|ref|NP_065184.2| selenoprotein N isoform 1 precursor [Homo sapiens]'	NaN	NaN	2	NaN	NaN	NaN	NaN	NaN	0	2	2
1797	'>gi|4757988|ref|NP_004795.1| probable cytosolic iron-sulfur protein assembly protein CIAO1 [Homo sapiens]'	NaN	NaN	NaN	NaN	2	NaN	NaN	NaN	0	2	2
1798	'>gi|4758040|ref|NP_004365.1| cytochrome c oxidase subunit 6C proprotein [Homo sapiens]'	NaN	NaN	NaN	NaN	NaN	NaN	2	NaN	0	2	2
1799	'>gi|4758334|ref|NP_004256.1| fatty acid desaturase 2 isoform 1 [Homo sapiens]'	NaN	NaN	NaN	NaN	2	NaN	NaN	NaN	0	2	2
1800	'>gi|4758456|ref|NP_004862.1| Golgi SNAP receptor complex member 1 isoform 1 [Homo sapiens]'	NaN	NaN	NaN	NaN	2	NaN	NaN	NaN	0	2	2
1801	'>gi|4758898|ref|NP_004804.1| peroxisomal biogenesis factor 16 isoform 1 [Homo sapiens]'	NaN	NaN	NaN	NaN	2	NaN	NaN	NaN	0	2	2
1802	'>gi|47825361|ref|NP_001001414.1| F-box only protein 50 [Homo sapiens]'	NaN	NaN	NaN	NaN	NaN	NaN	2	NaN	0	2	2
1803	'>gi|4826675|ref|NP_004926.1| cyclin-dependent kinase 5 isoform 1 [Homo sapiens]'	NaN	NaN	NaN	NaN	2	NaN	NaN	NaN	0	2	2
1804	'>gi|4826898|ref|NP_005013.1| profilin-1 [Homo sapiens]'	NaN	NaN	NaN	NaN	NaN	2	NaN	NaN	0	2	2
1805	'>gi|4826998|ref|NP_005057.1| splicing factor, proline- and glutamine-rich [Homo sapiens]'	NaN	NaN	2	NaN	NaN	NaN	NaN	NaN	0	2	2
1806	'>gi|4885215|ref|NP_005226.1| receptor tyrosine-protein kinase erbB-4 isoform JM-a/CVT-1 precursor [Homo sapiens]'	NaN	NaN	NaN	NaN	2	NaN	NaN	NaN	0	2	2
1807	'>gi|49574510|ref|NP_057097.2| complex I intermediate-associated protein 30, mitochondrial precursor [Homo sapiens]'	NaN	NaN	NaN	NaN	2	NaN	NaN	NaN	0	2	2
1808	'>gi|5031569|ref|NP_005727.1| alpha-centractin [Homo sapiens]'	NaN	NaN	NaN	NaN	2	NaN	NaN	NaN	0	2	2
1809	'>gi|5031753|ref|NP_005511.1| heterogeneous nuclear ribonucleoprotein H [Homo sapiens]'	NaN	NaN	NaN	NaN	NaN	NaN	NaN	2	0	2	2
1810	'>gi|5031777|ref|NP_005521.1| isocitrate dehydrogenase [NAD] subunit alpha, mitochondrial precursor [Homo sapiens]'	NaN	NaN	NaN	NaN	2	NaN	NaN	NaN	0	2	2
1811	'>gi|5032007|ref|NP_005850.1| transcriptional activator protein Pur-alpha [Homo sapiens]'	NaN	NaN	NaN	NaN	2	NaN	NaN	NaN	0	2	2
1812	'>gi|5032181|ref|NP_005825.1| mitochondrial import inner membrane translocase subunit Tim17-B isoform 2 [Homo sapiens]'	NaN	NaN	NaN	NaN	NaN	2	NaN	NaN	0	2	2
1813	'>gi|50345991|ref|NP_001001975.1| ATP synthase subunit delta, mitochondrial precursor [Homo sapiens]'	NaN	NaN	NaN	NaN	NaN	2	NaN	NaN	0	2	2
1814	'>gi|50513245|ref|NP_005474.2| chromatin assembly factor 1 subunit A [Homo sapiens]'	NaN	2	NaN	NaN	NaN	NaN	NaN	NaN	0	2	2
1815	'>gi|506949341|ref|NP_001265202.1| SRSF protein kinase 2 isoform b precursor [Homo sapiens]'	NaN	NaN	2	NaN	NaN	NaN	NaN	NaN	0	2	2
1816	'>gi|508083057|ref|NP_001265318.1| sodium-coupled neutral amino acid transporter 1 isoform 1 [Homo sapiens]'	NaN	NaN	NaN	2	NaN	NaN	NaN	NaN	0	2	2
1817	'>gi|511772963|ref|NP_001265443.1| cullin-4A isoform 3 [Homo sapiens]'	NaN	NaN	2	NaN	NaN	NaN	NaN	NaN	0	2	2
1818	'>gi|520975477|ref|NP_001265568.1| ran-specific GTPase-activating protein isoform 1 [Homo sapiens]'	NaN	NaN	NaN	NaN	2	NaN	NaN	NaN	0	2	2
1819	'>gi|526479837|ref|NP_001092885.2| nuclear envelope pore membrane protein POM 121C [Homo sapiens]'	NaN	2	NaN	NaN	NaN	NaN	NaN	NaN	0	2	2
1820	'>gi|530377891|ref|XP_005263149.1| PREDICTED: la-related protein 1B isoform X7 [Homo sapiens]'	NaN	NaN	2	NaN	NaN	NaN	NaN	NaN	0	2	2
1821	'>gi|530379305|ref|XP_005248564.1| PREDICTED: microtubule-associated protein 1B isoform X1 [Homo sapiens]'	2	NaN	NaN	NaN	NaN	NaN	NaN	NaN	0	2	2
1822	'''>gi|530379546|ref|XP_005248680.1| PREDICTED: high affinity cAMP-specific and IBMX-insensitive 3'',5''-cyclic phosphodiesterase 8B ...'' <Preview truncated at 128 characters>'	2	NaN	NaN	NaN	NaN	NaN	NaN	NaN	0	2	2
1823	'>gi|530381706|ref|XP_005249026.1| PREDICTED: NAD-dependent protein deacylase sirtuin-5, mitochondrial isoform X3 [Homo sapiens]'	NaN	NaN	NaN	NaN	2	NaN	NaN	NaN	0	2	2
1824	'>gi|530384253|ref|XP_005267294.1| PREDICTED: bcl-2-associated transcription factor 1 isoform X2 [Homo sapiens]'	NaN	NaN	2	NaN	NaN	NaN	NaN	NaN	0	2	2
1825	'>gi|530389399|ref|XP_005251157.1| PREDICTED: protein LYRIC isoform X3 [Homo sapiens]'	NaN	NaN	2	NaN	NaN	NaN	NaN	NaN	0	2	2
1826	'>gi|530398668|ref|XP_005253752.1| PREDICTED: COP9 signalosome complex subunit 7a isoform X2 [Homo sapiens]'	NaN	NaN	NaN	NaN	2	NaN	NaN	NaN	0	2	2
1827	'>gi|530401608|ref|XP_005253601.1| PREDICTED: transmembrane emp24 domain-containing protein 2 isoform X1 [Homo sapiens]'	NaN	NaN	NaN	NaN	NaN	2	NaN	NaN	0	2	2
1828	'>gi|530403998|ref|XP_005267824.1| PREDICTED: cleavage and polyadenylation specificity factor subunit 2 isoform X1 [Homo sapiens]'	NaN	NaN	2	NaN	NaN	NaN	NaN	NaN	0	2	2
1829	'>gi|530408155|ref|XP_005255389.1| PREDICTED: nucleoside diphosphate kinase 3 isoform X1 [Homo sapiens]'	NaN	NaN	NaN	NaN	NaN	NaN	2	NaN	0	2	2
1830	'>gi|530410557|ref|XP_005256813.1| PREDICTED: nucleoredoxin isoform X1 [Homo sapiens]'	NaN	NaN	NaN	NaN	NaN	NaN	NaN	2	0	2	2
1831	'>gi|530412087|ref|XP_005257356.1| PREDICTED: male-specific lethal 1 homolog isoform X2 [Homo sapiens]'	NaN	NaN	2	NaN	NaN	NaN	NaN	NaN	0	2	2
1832	'>gi|530417526|ref|XP_005259446.1| PREDICTED: rho guanine nucleotide exchange factor 1 isoform X4 [Homo sapiens]'	NaN	NaN	2	NaN	NaN	NaN	NaN	NaN	0	2	2
1833	'>gi|530429585|ref|XP_005275605.1| PREDICTED: HLA class I histocompatibility antigen, alpha chain F isoform X2 [Homo sapiens]'	NaN	NaN	NaN	NaN	2	NaN	NaN	NaN	0	2	2
1834	'>gi|530431101|ref|XP_005277007.1| PREDICTED: protein LSM14 homolog A isoform X3 [Homo sapiens]'	NaN	NaN	NaN	2	NaN	NaN	NaN	NaN	0	2	2
1835	'>gi|533112491|ref|NP_001269210.1| pyrroline-5-carboxylate reductase 1, mitochondrial isoform 5 [Homo sapiens]'	NaN	NaN	NaN	NaN	2	NaN	NaN	NaN	0	2	2
1836	'>gi|533112502|ref|NP_955373.3| uncharacterized protein C19orf68 [Homo sapiens]'	NaN	NaN	2	NaN	NaN	NaN	NaN	NaN	0	2	2
1837	'>gi|544063468|ref|NP_001269555.1| lamin isoform A-delta50 [Homo sapiens]'	NaN	NaN	NaN	NaN	NaN	NaN	2	NaN	0	2	2
1838	'>gi|544346309|ref|NP_001269656.1| peroxisomal membrane protein PMP34 isoform 3 [Homo sapiens]'	NaN	NaN	NaN	NaN	NaN	2	NaN	NaN	0	2	2
1839	'''>gi|5453844|ref|NP_006464.1| TAF6-like RNA polymerase II p300/CBP-associated factor-associated factor 65 kDa subunit 6L [Homo sa...'' <Preview truncated at 128 characters>'	NaN	NaN	NaN	2	NaN	NaN	NaN	NaN	0	2	2
1840	'>gi|545688925|ref|NP_001269911.1| transducin-like enhancer protein 3 isoform g [Homo sapiens]'	NaN	NaN	2	NaN	NaN	NaN	NaN	NaN	0	2	2
1841	'>gi|546231996|ref|NP_001271224.1| chondroitin sulfate glucuronyltransferase isoform 2 [Homo sapiens]'	NaN	NaN	2	NaN	NaN	NaN	NaN	NaN	0	2	2
1842	'>gi|548962166|ref|NP_001271430.1| cytosolic Fe-S cluster assembly factor NUBP2 isoform 2 [Homo sapiens]'	NaN	NaN	NaN	NaN	2	NaN	NaN	NaN	0	2	2
1843	'>gi|555943922|ref|NP_001273198.1| heme oxygenase 2 isoform b [Homo sapiens]'	NaN	NaN	NaN	NaN	2	NaN	NaN	NaN	0	2	2
1844	'>gi|557636741|ref|NP_001273556.1| RNA-binding protein with serine-rich domain 1 isoform c [Homo sapiens]'	2	NaN	NaN	NaN	NaN	NaN	NaN	NaN	0	2	2
1845	'>gi|55770830|ref|NP_003646.2| E3 SUMO-protein ligase CBX4 [Homo sapiens]'	NaN	NaN	2	NaN	NaN	NaN	NaN	NaN	0	2	2
1846	'>gi|557786221|ref|NP_001273578.1| serine/threonine-protein kinase 24 isoform c precursor [Homo sapiens]'	NaN	NaN	NaN	2	NaN	NaN	NaN	NaN	0	2	2
1847	'>gi|557878731|ref|NP_001273615.1| cytoskeleton-associated protein 2 isoform 3 [Homo sapiens]'	NaN	NaN	2	NaN	NaN	NaN	NaN	NaN	0	2	2
1848	'>gi|55956766|ref|NP_004870.3| etoposide-induced protein 2.4 homolog isoform 1 [Homo sapiens]'	NaN	NaN	NaN	NaN	2	NaN	NaN	NaN	0	2	2
1849	'>gi|56237027|ref|NP_006537.3| insulin-like growth factor 2 mRNA-binding protein 1 isoform 1 [Homo sapiens]'	NaN	NaN	NaN	2	NaN	NaN	NaN	NaN	0	2	2
1850	'>gi|56550081|ref|NP_001007794.1| mitotic checkpoint protein BUB3 isoform b [Homo sapiens]'	NaN	NaN	NaN	NaN	2	NaN	NaN	NaN	0	2	2
1851	'>gi|56786157|ref|NP_031374.2| cyclic AMP-dependent transcription factor ATF-6 alpha [Homo sapiens]'	NaN	NaN	2	NaN	NaN	NaN	NaN	NaN	0	2	2
1852	'>gi|571330784|ref|NP_001275731.1| nuclear factor of activated T-cells, cytoplasmic 4 isoform 6 [Homo sapiens]'	NaN	NaN	2	NaN	NaN	NaN	NaN	NaN	0	2	2
1853	'>gi|5729850|ref|NP_006487.1| guanine nucleotide-binding protein G(k) subunit alpha [Homo sapiens]'	NaN	NaN	NaN	NaN	2	NaN	NaN	NaN	0	2	2
1854	'''>gi|5730027|ref|NP_006550.1| KH domain-containing, RNA-binding, signal transduction-associated protein 1 isoform 1 [Homo sapiens...'' <Preview truncated at 128 characters>'	NaN	NaN	NaN	2	NaN	NaN	NaN	NaN	0	2	2
1855	'>gi|574286143|ref|NP_001276040.1| ribosome production factor 2 homolog isoform 2 [Homo sapiens]'	NaN	NaN	NaN	NaN	2	NaN	NaN	NaN	0	2	2
1856	'>gi|578803933|ref|XP_006712433.1| PREDICTED: UBX domain-containing protein 4 isoform X1 [Homo sapiens]'	NaN	NaN	NaN	2	NaN	NaN	NaN	NaN	0	2	2
1857	'>gi|578810391|ref|XP_006714694.1| PREDICTED: probable glutathione peroxidase 8 isoform X1 [Homo sapiens]'	NaN	NaN	NaN	NaN	NaN	2	NaN	NaN	0	2	2
1858	'>gi|578813052|ref|XP_006715659.1| PREDICTED: E3 ubiquitin-protein ligase E3D isoform X1 [Homo sapiens]'	NaN	NaN	NaN	NaN	2	NaN	NaN	NaN	0	2	2
1859	'>gi|578814728|ref|XP_006716233.1| PREDICTED: uncharacterized aarF domain-containing protein kinase 2 isoform X1 [Homo sapiens]'	NaN	NaN	2	NaN	NaN	NaN	NaN	NaN	0	2	2
1860	'>gi|578822445|ref|XP_006718994.1| PREDICTED: centrosomal protein KIAA1731 isoform X6 [Homo sapiens]'	NaN	2	NaN	NaN	NaN	NaN	NaN	NaN	0	2	2
1861	'>gi|578823155|ref|XP_006719245.1| PREDICTED: tastin isoform X2 [Homo sapiens]'	NaN	NaN	2	NaN	NaN	NaN	NaN	NaN	0	2	2
1862	'>gi|578824804|ref|XP_006719852.1| PREDICTED: probable E3 ubiquitin-protein ligase MYCBP2 isoform X13 [Homo sapiens]'	2	NaN	NaN	NaN	NaN	NaN	NaN	NaN	0	2	2
1863	'>gi|578827472|ref|XP_006720777.1| PREDICTED: ADP-dependent glucokinase isoform X3 [Homo sapiens]'	NaN	NaN	NaN	2	NaN	NaN	NaN	NaN	0	2	2
1864	'>gi|578830420|ref|XP_006721765.1| PREDICTED: 2'',3''-cyclic-nucleotide 3''-phosphodiesterase isoform X2 [Homo sapiens]'	NaN	NaN	NaN	NaN	2	NaN	NaN	NaN	0	2	2
1865	'>gi|578834428|ref|XP_006723265.1| PREDICTED: interferon regulatory factor 3 isoform X6 [Homo sapiens]'	NaN	NaN	NaN	2	NaN	NaN	NaN	NaN	0	2	2
1866	'>gi|5803157|ref|NP_006736.1| methylsterol monooxygenase 1 isoform 1 [Homo sapiens]'	NaN	NaN	NaN	NaN	2	NaN	NaN	NaN	0	2	2
1867	'>gi|5803185|ref|NP_006745.1| synaptophysin-like protein 1 isoform a [Homo sapiens]'	NaN	NaN	NaN	2	NaN	NaN	NaN	NaN	0	2	2
1868	'>gi|58331185|ref|NP_001009570.1| T-complex protein 1 subunit eta isoform b [Homo sapiens]'	NaN	NaN	NaN	2	NaN	NaN	NaN	NaN	0	2	2
1869	'>gi|583966087|ref|NP_001276841.1| casein kinase I isoform epsilon [Homo sapiens]'	NaN	NaN	NaN	NaN	2	NaN	NaN	NaN	0	2	2
1870	'>gi|586597940|ref|NP_001275652.1| galactosylgalactosylxylosylprotein 3-beta-glucuronosyltransferase 3 isoform 4 [Homo sapiens]'	NaN	NaN	NaN	NaN	2	NaN	NaN	NaN	0	2	2
1871	'>gi|594190970|ref|NP_001277403.1| C2 domain-containing protein 2-like isoform 2 [Homo sapiens]'	NaN	NaN	NaN	NaN	NaN	NaN	NaN	2	0	2	2
1872	'>gi|59710109|ref|NP_057673.2| complex I assembly factor TIMMDC1, mitochondrial precursor [Homo sapiens]'	NaN	NaN	NaN	NaN	2	NaN	NaN	NaN	0	2	2
1873	'>gi|59814247|ref|NP_001202.4| mitotic checkpoint serine/threonine-protein kinase BUB1 beta [Homo sapiens]'	NaN	NaN	2	NaN	NaN	NaN	NaN	NaN	0	2	2
1874	'>gi|6005747|ref|NP_009143.1| E3 ubiquitin-protein ligase RING2 [Homo sapiens]'	NaN	NaN	NaN	NaN	2	NaN	NaN	NaN	0	2	2
1875	'>gi|6005794|ref|NP_009144.1| PRA1 family protein 2 [Homo sapiens]'	NaN	NaN	NaN	NaN	NaN	2	NaN	NaN	0	2	2
1876	'>gi|6005860|ref|NP_009140.1| 60S ribosomal protein L35 [Homo sapiens]'	NaN	NaN	NaN	NaN	NaN	2	NaN	NaN	0	2	2
1877	'>gi|6005884|ref|NP_009038.1| translocon-associated protein subunit gamma [Homo sapiens]'	NaN	NaN	NaN	NaN	NaN	2	NaN	NaN	0	2	2
1878	'>gi|60279265|ref|NP_001012474.1| protein transport protein Sec61 subunit gamma [Homo sapiens]'	NaN	NaN	NaN	NaN	NaN	NaN	2	NaN	0	2	2
1879	'>gi|60499025|ref|NP_001012533.1| ferrochelatase, mitochondrial isoform a precursor [Homo sapiens]'	NaN	NaN	NaN	NaN	2	NaN	NaN	NaN	0	2	2
1880	'>gi|618468299|ref|NP_001278532.1| dynein light chain Tctex-type 1 isoform 3 [Homo sapiens]'	NaN	NaN	NaN	NaN	NaN	2	NaN	NaN	0	2	2
1881	'>gi|62955805|ref|NP_065068.1| vang-like protein 2 [Homo sapiens]'	NaN	NaN	2	NaN	NaN	NaN	NaN	NaN	0	2	2
1882	'>gi|63025206|ref|NP_001010924.1| protein FAM171A1 precursor [Homo sapiens]'	NaN	NaN	2	NaN	NaN	NaN	NaN	NaN	0	2	2
1883	'>gi|631226406|ref|NP_001278825.1| ras-related protein Rap-1A precursor [Homo sapiens]'	NaN	NaN	NaN	NaN	NaN	2	NaN	NaN	0	2	2
1884	'>gi|63252886|ref|NP_000908.2| prolyl 4-hydroxylase subunit alpha-1 isoform 1 precursor [Homo sapiens]'	NaN	NaN	NaN	2	NaN	NaN	NaN	NaN	0	2	2
1885	'>gi|645912984|ref|NP_001280145.1| tubulin beta chain isoform e [Homo sapiens]'	NaN	NaN	NaN	NaN	NaN	NaN	NaN	2	0	2	2
1886	'>gi|64762484|ref|NP_001018065.1| lys-63-specific deubiquitinase BRCC36 isoform 2 [Homo sapiens]'	NaN	NaN	NaN	NaN	2	NaN	NaN	NaN	0	2	2
1887	'>gi|648216372|ref|NP_001280241.1| aspartate--tRNA ligase, cytoplasmic isoform 2 [Homo sapiens]'	NaN	NaN	NaN	2	NaN	NaN	NaN	NaN	0	2	2
1888	'>gi|6631085|ref|NP_008965.2| dnaJ homolog subfamily B member 4 [Homo sapiens]'	NaN	NaN	NaN	NaN	2	NaN	NaN	NaN	0	2	2
1889	'>gi|665505950|ref|NP_001287843.1| dnaJ homolog subfamily B member 1 isoform 2 [Homo sapiens]'	NaN	NaN	NaN	NaN	NaN	2	NaN	NaN	0	2	2
1890	'>gi|666335594|ref|NP_001287955.1| tight junction protein ZO-1 isoform d [Homo sapiens]'	NaN	NaN	NaN	2	NaN	NaN	NaN	NaN	0	2	2
1891	'>gi|666637982|ref|NP_001288014.1| protein quaking isoform 5 [Homo sapiens]'	NaN	NaN	NaN	NaN	2	NaN	NaN	NaN	0	2	2
1892	'>gi|666638015|ref|NP_001287997.1| ADP-ribosylation factor-like protein 1 isoform 2 [Homo sapiens]'	NaN	NaN	NaN	NaN	2	NaN	NaN	NaN	0	2	2
1893	'>gi|667667715|ref|NP_001288104.1| ubiquitin carboxyl-terminal hydrolase 30 isoform 2 [Homo sapiens]'	NaN	NaN	NaN	2	NaN	NaN	NaN	NaN	0	2	2
1894	'>gi|68348723|ref|NP_068838.3| zinc finger protein 711 [Homo sapiens]'	NaN	NaN	2	NaN	NaN	NaN	NaN	NaN	0	2	2
1895	'>gi|71274148|ref|NP_001025055.1| pleckstrin homology domain-containing family G member 1 [Homo sapiens]'	NaN	2	NaN	NaN	NaN	NaN	NaN	NaN	0	2	2
1896	'>gi|71772942|ref|NP_001119.3| AP-1 complex subunit gamma-1 isoform b [Homo sapiens]'	NaN	NaN	2	NaN	NaN	NaN	NaN	NaN	0	2	2
1897	'>gi|71773110|ref|NP_000473.2| apolipoprotein A-IV precursor [Homo sapiens]'	NaN	NaN	NaN	2	NaN	NaN	NaN	NaN	0	2	2
1898	'>gi|73623028|ref|NP_001027017.1| carnitine O-palmitoyltransferase 1, liver isoform isoform 2 [Homo sapiens]'	NaN	NaN	2	NaN	NaN	NaN	NaN	NaN	0	2	2
1899	'>gi|7657562|ref|NP_055336.1| SH3 domain-binding protein 4 [Homo sapiens]'	NaN	NaN	2	NaN	NaN	NaN	NaN	NaN	0	2	2
1900	'>gi|7657655|ref|NP_055109.1| translocating chain-associated membrane protein 1 [Homo sapiens]'	NaN	NaN	NaN	NaN	2	NaN	NaN	NaN	0	2	2
1901	'>gi|7657683|ref|NP_055146.1| cystine/glutamate transporter [Homo sapiens]'	NaN	NaN	NaN	NaN	2	NaN	NaN	NaN	0	2	2
1902	'>gi|7661996|ref|NP_055688.1| acyl-CoA:lysophosphatidylglycerol acyltransferase 1 [Homo sapiens]'	NaN	NaN	NaN	NaN	2	NaN	NaN	NaN	0	2	2
1903	'>gi|7669481|ref|NP_004043.2| BCL2/adenovirus E1B 19 kDa protein-interacting protein 3 [Homo sapiens]'	NaN	NaN	NaN	NaN	2	NaN	NaN	NaN	0	2	2
1904	'>gi|7705318|ref|NP_057399.1| PTB domain-containing engulfment adapter protein 1 isoform a [Homo sapiens]'	NaN	NaN	NaN	NaN	2	NaN	NaN	NaN	0	2	2
1905	'>gi|7705425|ref|NP_057053.1| 28S ribosomal protein S17, mitochondrial [Homo sapiens]'	NaN	NaN	NaN	NaN	NaN	2	NaN	NaN	0	2	2
1906	'>gi|7705433|ref|NP_057175.1| eukaryotic translation initiation factor 3 subunit L isoform 1 [Homo sapiens]'	NaN	NaN	NaN	2	NaN	NaN	NaN	NaN	0	2	2
1907	'>gi|7705740|ref|NP_057056.1| DNA-directed RNA polymerases I and III subunit RPAC2 isoform 1 [Homo sapiens]'	NaN	NaN	NaN	NaN	NaN	2	NaN	NaN	0	2	2
1908	'>gi|84872173|ref|NP_003423.1| zinc finger protein 131 isoform 2 [Homo sapiens]'	NaN	NaN	2	NaN	NaN	NaN	NaN	NaN	0	2	2
1909	'>gi|88758594|ref|NP_005379.3| phosducin-like protein [Homo sapiens]'	NaN	NaN	NaN	NaN	2	NaN	NaN	NaN	0	2	2
1910	'>gi|8922297|ref|NP_060502.1| putative RNA-binding protein Luc7-like 1 isoform a [Homo sapiens]'	NaN	NaN	NaN	2	NaN	NaN	NaN	NaN	0	2	2
1911	'>gi|8922328|ref|NP_060517.1| pre-mRNA-splicing factor RBM22 [Homo sapiens]'	NaN	NaN	NaN	2	NaN	NaN	NaN	NaN	0	2	2
1912	'>gi|8922528|ref|NP_060613.1| kelch-like protein 11 precursor [Homo sapiens]'	NaN	NaN	2	NaN	NaN	NaN	NaN	NaN	0	2	2
1913	'>gi|8922532|ref|NP_060615.1| regulator of microtubule dynamics protein 3 [Homo sapiens]'	NaN	NaN	NaN	2	NaN	NaN	NaN	NaN	0	2	2
1914	'>gi|8922911|ref|NP_060816.1| radical S-adenosyl methionine domain-containing protein 1, mitochondrial precursor [Homo sapiens]'	NaN	NaN	NaN	NaN	2	NaN	NaN	NaN	0	2	2
1915	'>gi|8922944|ref|NP_060832.1| protein lin-7 homolog C [Homo sapiens]'	NaN	NaN	NaN	NaN	NaN	2	NaN	NaN	0	2	2
1916	'>gi|8923380|ref|NP_060277.1| probable tRNA N6-adenosine threonylcarbamoyltransferase [Homo sapiens]'	NaN	NaN	NaN	NaN	2	NaN	NaN	NaN	0	2	2
1917	'>gi|89242137|ref|NP_060247.2| Meckel syndrome type 1 protein isoform 1 [Homo sapiens]'	NaN	NaN	NaN	2	NaN	NaN	NaN	NaN	0	2	2
1918	'>gi|89276756|ref|NP_003904.3| serine/threonine-protein kinase PRP4 homolog [Homo sapiens]'	2	NaN	NaN	NaN	NaN	NaN	NaN	NaN	0	2	2
1919	'>gi|89353281|ref|NP_001034796.1| serologically defined colon cancer antigen 3 isoform 1 [Homo sapiens]'	NaN	NaN	NaN	2	NaN	NaN	NaN	NaN	0	2	2
1920	'>gi|90855771|ref|NP_060694.2| cytochrome c oxidase assembly factor 1 homolog [Homo sapiens]'	NaN	NaN	NaN	NaN	NaN	2	NaN	NaN	0	2	2
1921	'>gi|93588500|ref|NP_065083.3| type-1 angiotensin II receptor-associated protein isoform a [Homo sapiens]'	NaN	NaN	NaN	NaN	NaN	2	NaN	NaN	0	2	2
1922	'>gi|94538362|ref|NP_004466.2| flotillin-2 [Homo sapiens]'	NaN	NaN	NaN	NaN	2	NaN	NaN	NaN	0	2	2
1923	'>gi|98961138|ref|NP_001035743.1| zinc finger protein ZXDC isoform 2 [Homo sapiens]'	NaN	NaN	2	NaN	NaN	NaN	NaN	NaN	0	2	2
1924	'>gi|9910394|ref|NP_064517.1| 1-acyl-sn-glycerol-3-phosphate acyltransferase gamma [Homo sapiens]'	NaN	NaN	NaN	NaN	2	NaN	NaN	NaN	0	2	2
1925	'>gi|567316172|ref|NP_001274528.1| THAP domain-containing protein 5 isoform 3 [Homo sapiens]'	NaN	NaN	1	1	1	NaN	1	NaN	0	1	4
1926	'>RRV-n-NSP1'	NaN	NaN	1	1	1	NaN	NaN	NaN	0	1	3
1927	'>gi|422398845|ref|NP_001258710.1| 26S proteasome non-ATPase regulatory subunit 6 isoform 4 [Homo sapiens]'	1	1	NaN	NaN	NaN	NaN	1	NaN	0	1	3
1928	'>gi|544711070|ref|NP_001269837.1| T-complex protein 1 subunit theta isoform 3 [Homo sapiens]'	NaN	NaN	1	1	1	NaN	NaN	NaN	0	1	3
1929	'>gi|58331171|ref|NP_001009186.1| T-complex protein 1 subunit zeta isoform b [Homo sapiens]'	NaN	NaN	NaN	1	NaN	NaN	1	1	0	1	3
1930	'>gi|9507215|ref|NP_061816.1| tubulin alpha-8 chain isoform 1 [Homo sapiens]'	NaN	NaN	NaN	1	1	1	NaN	NaN	0	1	3
1931	'>RRV5'	NaN	1	NaN	NaN	NaN	1	NaN	NaN	0	1	2
1932	'>gi|109948302|ref|NP_055388.2| transmembrane protein 97 [Homo sapiens]'	NaN	NaN	NaN	NaN	NaN	1	1	NaN	0	1	2
1933	'>gi|121114290|ref|NP_001073336.1| peroxisome biogenesis factor 2 [Homo sapiens]'	NaN	NaN	1	1	NaN	NaN	NaN	NaN	0	1	2
1934	'>gi|13027640|ref|NP_005754.2| alpha-aminoadipic semialdehyde synthase, mitochondrial [Homo sapiens]'	NaN	NaN	NaN	1	1	NaN	NaN	NaN	0	1	2
1935	'>gi|153252214|ref|NP_001092876.1| zinc transporter ZIP6 isoform 2 [Homo sapiens]'	NaN	NaN	NaN	1	1	NaN	NaN	NaN	0	1	2
1936	'>gi|153791352|ref|NP_001093241.1| POTE ankyrin domain family member F [Homo sapiens]'	NaN	NaN	NaN	1	1	NaN	NaN	NaN	0	1	2
1937	'>gi|18087855|ref|NP_542408.1| dynein light chain 2, cytoplasmic [Homo sapiens]'	NaN	NaN	NaN	NaN	NaN	1	1	NaN	0	1	2
1938	'>gi|190610002|ref|NP_998763.2| zinc finger protein 543 [Homo sapiens]'	NaN	NaN	1	1	NaN	NaN	NaN	NaN	0	1	2
1939	'>gi|20806097|ref|NP_071896.8| nucleolar complex protein 3 homolog [Homo sapiens]'	1	1	NaN	NaN	NaN	NaN	NaN	NaN	0	1	2
1940	'>gi|21264345|ref|NP_006253.2| peripherin [Homo sapiens]'	NaN	1	NaN	NaN	NaN	NaN	1	NaN	0	1	2
1941	'>gi|21361875|ref|NP_116249.2| protein LTV1 homolog [Homo sapiens]'	NaN	NaN	1	NaN	NaN	1	NaN	NaN	0	1	2
1942	'>gi|223468566|ref|NP_001138617.1| neutral amino acid transporter B(0) isoform 3 [Homo sapiens]'	NaN	1	NaN	NaN	NaN	1	NaN	NaN	0	1	2
1943	'>gi|23110925|ref|NP_002789.1| proteasome subunit beta type-6 isoform 1 proprotein [Homo sapiens]'	NaN	NaN	NaN	NaN	NaN	1	1	NaN	0	1	2
1944	'>gi|24308207|ref|NP_065761.1| leucine-rich repeat-containing protein 47 [Homo sapiens]'	1	NaN	NaN	1	NaN	NaN	NaN	NaN	0	1	2
1945	'>gi|253970504|ref|NP_001156758.1| RNA-binding protein EWS isoform 4 [Homo sapiens]'	NaN	NaN	1	NaN	1	NaN	NaN	NaN	0	1	2
1946	'>gi|255918200|ref|NP_001157636.1| serine/threonine-protein phosphatase 6 regulatory subunit 3 isoform 3 [Homo sapiens]'	NaN	1	NaN	NaN	NaN	NaN	NaN	1	0	1	2
1947	'>gi|260436922|ref|NP_001159506.1| suprabasin isoform 1 precursor [Homo sapiens]'	1	NaN	NaN	NaN	NaN	NaN	NaN	1	0	1	2
1948	'>gi|283806705|ref|NP_001164608.1| spermatid perinuclear RNA-binding protein isoform 2 [Homo sapiens]'	NaN	NaN	NaN	NaN	1	1	NaN	NaN	0	1	2
1949	'>gi|30089999|ref|NP_829888.1| actin-like protein 6A isoform 2 [Homo sapiens]'	NaN	NaN	NaN	1	1	NaN	NaN	NaN	0	1	2
1950	'>gi|37537722|ref|NP_079034.3| agmatinase, mitochondrial precursor [Homo sapiens]'	1	NaN	NaN	NaN	NaN	1	NaN	NaN	0	1	2
1951	'>gi|396080281|ref|NP_001257480.1| midkine isoform a precursor [Homo sapiens]'	NaN	NaN	NaN	NaN	1	1	NaN	NaN	0	1	2
1952	'>gi|4507879|ref|NP_003365.1| voltage-dependent anion-selective channel protein 1 [Homo sapiens]'	NaN	NaN	NaN	NaN	1	1	NaN	NaN	0	1	2
1953	'>gi|4759050|ref|NP_004577.1| ribosomal protein S6 kinase alpha-3 [Homo sapiens]'	NaN	NaN	1	NaN	1	NaN	NaN	NaN	0	1	2
1954	'>gi|4885049|ref|NP_005150.1| actin, alpha cardiac muscle 1 proprotein [Homo sapiens]'	NaN	NaN	NaN	1	1	NaN	NaN	NaN	0	1	2
1955	'>gi|49472822|ref|NP_003746.2| eukaryotic translation initiation factor 3 subunit G [Homo sapiens]'	NaN	NaN	NaN	1	1	NaN	NaN	NaN	0	1	2
1956	'>gi|520975387|ref|NP_001265580.1| ran GTPase-activating protein 1 [Homo sapiens]'	NaN	NaN	1	1	NaN	NaN	NaN	NaN	0	1	2
1957	'>gi|522020125|ref|NP_001265586.1| polymerase delta-interacting protein 3 isoform 3 [Homo sapiens]'	NaN	NaN	NaN	1	1	NaN	NaN	NaN	0	1	2
1958	'>gi|530427503|ref|XP_005272536.1| PREDICTED: heterogeneous nuclear ribonucleoprotein M isoform X2 [Homo sapiens]'	NaN	NaN	1	1	NaN	NaN	NaN	NaN	0	1	2
1959	'>gi|56711324|ref|NP_078787.2| HAUS augmin-like complex subunit 3 [Homo sapiens]'	NaN	NaN	1	1	NaN	NaN	NaN	NaN	0	1	2
1960	'>gi|56786147|ref|NP_001792.2| cysteine dioxygenase type 1 [Homo sapiens]'	NaN	NaN	1	1	NaN	NaN	NaN	NaN	0	1	2
1961	'>gi|571026646|ref|NP_001275683.1| mitochondrial Rho GTPase 1 isoform 5 [Homo sapiens]'	NaN	NaN	1	1	NaN	NaN	NaN	NaN	0	1	2
1962	'>gi|578801321|ref|XP_006711533.1| PREDICTED: cingulin isoform X2 [Homo sapiens]'	NaN	NaN	1	NaN	1	NaN	NaN	NaN	0	1	2
1963	'>gi|58082085|ref|NP_001010853.1| peptidase M20 domain-containing protein 2 [Homo sapiens]'	NaN	NaN	NaN	1	1	NaN	NaN	NaN	0	1	2
1964	'>gi|665821257|ref|NP_001287879.1| YEATS domain-containing protein 4 isoform 2 [Homo sapiens]'	NaN	NaN	NaN	NaN	1	1	NaN	NaN	0	1	2
1965	'>gi|66933016|ref|NP_000875.2| inosine-5''-monophosphate dehydrogenase 2 [Homo sapiens]'	NaN	NaN	NaN	NaN	NaN	1	1	NaN	0	1	2
1966	'>gi|83921614|ref|NP_085056.2| cytochrome b5 type B [Homo sapiens]'	NaN	NaN	NaN	NaN	1	1	NaN	NaN	0	1	2
1967	'>gi|88853865|ref|NP_001034702.1| isoamyl acetate-hydrolyzing esterase 1 homolog precursor [Homo sapiens]'	NaN	NaN	NaN	NaN	NaN	NaN	1	1	0	1	2
1968	'>gi|10092667|ref|NP_062551.1| SERTA domain-containing protein 4 [Homo sapiens]'	NaN	NaN	NaN	NaN	1	NaN	NaN	NaN	0	1	1
1969	'>gi|103471997|ref|NP_056240.2| DNA-directed RNA polymerase I subunit RPA1 [Homo sapiens]'	NaN	1	NaN	NaN	NaN	NaN	NaN	NaN	0	1	1
1970	'>gi|106879206|ref|NP_078920.2| bifunctional lysine-specific demethylase and histidyl-hydroxylase NO66 [Homo sapiens]'	NaN	NaN	1	NaN	NaN	NaN	NaN	NaN	0	1	1
1971	'>gi|10764847|ref|NP_004137.2| NADH dehydrogenase [ubiquinone] 1 beta subcomplex subunit 7 [Homo sapiens]'	NaN	NaN	NaN	NaN	NaN	1	NaN	NaN	0	1	1
1972	'>gi|10835049|ref|NP_001655.1| transforming protein RhoA precursor [Homo sapiens]'	NaN	NaN	NaN	NaN	NaN	1	NaN	NaN	0	1	1
1973	'>gi|10863889|ref|NP_005137.1| U4/U6.U5 tri-snRNP-associated protein 1 [Homo sapiens]'	NaN	NaN	1	NaN	NaN	NaN	NaN	NaN	0	1	1
1974	'>gi|109637791|ref|NP_060899.2| transcription factor TFIIIB component B'''' homolog [Homo sapiens]'	NaN	NaN	NaN	1	NaN	NaN	NaN	NaN	0	1	1
1975	'>gi|109948265|ref|NP_001035963.1| UDP-galactose translocator isoform c [Homo sapiens]'	NaN	NaN	NaN	NaN	1	NaN	NaN	NaN	0	1	1
1976	'>gi|109948283|ref|NP_055693.4| pumilio domain-containing protein KIAA0020 [Homo sapiens]'	NaN	NaN	NaN	NaN	1	NaN	NaN	NaN	0	1	1
1977	'>gi|111955139|ref|NP_149098.2| GTP-binding protein 10 isoform 2 [Homo sapiens]'	NaN	NaN	NaN	NaN	1	NaN	NaN	NaN	0	1	1
1978	'>gi|112789550|ref|NP_006428.2| poly [ADP-ribose] polymerase 4 [Homo sapiens]'	NaN	1	NaN	NaN	NaN	NaN	NaN	NaN	0	1	1
1979	'>gi|11321583|ref|NP_003841.1| succinyl-CoA ligase [ADP-forming] subunit beta, mitochondrial precursor [Homo sapiens]'	NaN	NaN	NaN	1	NaN	NaN	NaN	NaN	0	1	1
1980	'>gi|115430112|ref|NP_005660.4| receptor expression-enhancing protein 5 [Homo sapiens]'	NaN	NaN	NaN	NaN	NaN	1	NaN	NaN	0	1	1
1981	'>gi|115511042|ref|NP_787106.4| zinc finger protein 493 isoform 1 [Homo sapiens]'	1	NaN	NaN	NaN	NaN	NaN	NaN	NaN	0	1	1
1982	'>gi|115529451|ref|NP_001070151.1| nucleolar transcription factor 1 isoform b [Homo sapiens]'	NaN	NaN	1	NaN	NaN	NaN	NaN	NaN	0	1	1
1983	'>gi|116063534|ref|NP_115515.2| ankyrin repeat domain-containing protein 27 [Homo sapiens]'	NaN	NaN	1	NaN	NaN	NaN	NaN	NaN	0	1	1
1984	'>gi|116063536|ref|NP_115690.3| 2-methoxy-6-polyprenyl-1,4-benzoquinol methylase, mitochondrial precursor [Homo sapiens]'	NaN	NaN	NaN	NaN	1	NaN	NaN	NaN	0	1	1
1985	'>gi|116235451|ref|NP_997226.2| RING finger protein 214 isoform 1 [Homo sapiens]'	NaN	NaN	1	NaN	NaN	NaN	NaN	NaN	0	1	1
1986	'>gi|11641237|ref|NP_071732.1| ras-related protein Rab-38 [Homo sapiens]'	NaN	NaN	NaN	NaN	NaN	1	NaN	NaN	0	1	1
1987	'>gi|116517313|ref|NP_004861.2| mannose-P-dolichol utilization defect 1 protein [Homo sapiens]'	NaN	NaN	NaN	NaN	NaN	1	NaN	NaN	0	1	1
1988	'>gi|116812638|ref|NP_778250.2| testis development-related protein isoform 1 [Homo sapiens]'	NaN	NaN	NaN	NaN	NaN	1	NaN	NaN	0	1	1
1989	'>gi|117606362|ref|NP_001071096.1| gamma-secretase subunit APH-1A isoform 1 [Homo sapiens]'	NaN	NaN	NaN	NaN	NaN	1	NaN	NaN	0	1	1
1990	'>gi|118402586|ref|NP_006699.2| lactoylglutathione lyase [Homo sapiens]'	NaN	NaN	NaN	NaN	NaN	1	NaN	NaN	0	1	1
1991	'>gi|118600975|ref|NP_009200.2| syntaxin-binding protein 3 [Homo sapiens]'	NaN	NaN	NaN	1	NaN	NaN	NaN	NaN	0	1	1
1992	'>gi|118600991|ref|NP_001073005.1| trafficking protein particle complex subunit 6B isoform 1 [Homo sapiens]'	NaN	NaN	NaN	NaN	NaN	1	NaN	NaN	0	1	1
1993	'>gi|119392077|ref|NP_036426.3| rap guanine nucleotide exchange factor 5 [Homo sapiens]'	NaN	NaN	1	NaN	NaN	NaN	NaN	NaN	0	1	1
1994	'>gi|119392094|ref|NP_002171.2| DNA-binding protein SMUBP-2 [Homo sapiens]'	NaN	NaN	1	NaN	NaN	NaN	NaN	NaN	0	1	1
1995	'>gi|119395760|ref|NP_001073280.1| protein diaphanous homolog 1 isoform 2 [Homo sapiens]'	NaN	1	NaN	NaN	NaN	NaN	NaN	NaN	0	1	1
1996	'>gi|119709832|ref|NP_002326.2| low-density lipoprotein receptor-related protein 5 isoform 1 precursor [Homo sapiens]'	NaN	1	NaN	NaN	NaN	NaN	NaN	NaN	0	1	1
1997	'>gi|119964721|ref|NP_005237.2| tyrosine-protein kinase Fer [Homo sapiens]'	NaN	1	NaN	NaN	NaN	NaN	NaN	NaN	0	1	1
1998	'>gi|13124773|ref|NP_057542.2| protein FAM203A [Homo sapiens]'	NaN	NaN	NaN	1	NaN	NaN	NaN	NaN	0	1	1
1999	'>gi|13236532|ref|NP_077279.1| zinc finger and SCAN domain-containing protein 5A [Homo sapiens]'	NaN	NaN	NaN	NaN	1	NaN	NaN	NaN	0	1	1
[truncated: 695 more rows]

## Sheet: Local
Rank Number	Protein Name	ETD 01	ETD 02	ETD 03	ETD 04	ETD 05	ETD 06	ETD 07	ETD 08	CONTAMINANT	MAX	SUM
1	'>gi|13654237|ref|NP_008835.5| DNA-dependent protein kinase catalytic subunit isoform 1 [Homo sapiens]'	369	122	NaN	NaN	NaN	NaN	NaN	NaN	0	369	491
2	'>gi|61676188|ref|NP_113584.3| E3 ubiquitin-protein ligase HUWE1 [Homo sapiens]'	195	46	2	NaN	NaN	NaN	NaN	NaN	0	195	243
3	'>gi|41399285|ref|NP_955472.1| 60 kDa heat shock protein, mitochondrial [Homo sapiens]'	18	19	77	192	55	19	12	2	0	192	394
4	'>ETD-N-NSP1'	39	42	69	165	66	46	30	9	0	165	466
5	'>gi|54607053|ref|NP_006827.1| translational activator GCN1 [Homo sapiens]'	71	143	4	NaN	NaN	NaN	NaN	NaN	0	143	218
6	'>gi|29788785|ref|NP_821133.1| tubulin beta chain isoform b [Homo sapiens]'	17	24	31	136	20	21	8	NaN	0	136	257
7	'>gi|153945728|ref|NP_005900.2| microtubule-associated protein 1B [Homo sapiens]'	129	20	12	6	10	2	NaN	NaN	0	129	179
8	'>gi|33350932|ref|NP_001367.2| cytoplasmic dynein 1 heavy chain 1 [Homo sapiens]'	127	NaN	NaN	NaN	NaN	NaN	NaN	NaN	0	127	127
9	'>gi|48762932|ref|NP_006576.2| T-complex protein 1 subunit theta isoform 1 [Homo sapiens]'	16	17	42	125	26	1	NaN	NaN	0	125	227
10	'>gi|530422231|ref|XP_005262277.1| PREDICTED: insulin receptor substrate 4 isoform X1 [Homo sapiens]'	NaN	122	124	NaN	NaN	NaN	NaN	NaN	0	124	246
11	'>gi|14389309|ref|NP_116093.1| tubulin alpha-1C chain [Homo sapiens]'	NaN	NaN	NaN	121	59	2	NaN	NaN	0	121	182
12	'>gi|63162572|ref|NP_005989.3| T-complex protein 1 subunit gamma isoform a [Homo sapiens]'	6	NaN	52	119	7	NaN	NaN	NaN	0	119	184
13	'>gi|544583486|ref|NP_001269802.1| E3 ubiquitin-protein ligase UBR5 isoform 2 [Homo sapiens]'	109	24	1	NaN	NaN	NaN	NaN	NaN	0	109	134
14	'>gi|5729877|ref|NP_006588.1| heat shock cognate 71 kDa protein isoform 1 [Homo sapiens]'	10	26	108	107	NaN	NaN	3	NaN	0	108	254
15	'>gi|38455427|ref|NP_006421.2| T-complex protein 1 subunit delta isoform a [Homo sapiens]'	4	5	42	99	28	7	2	NaN	0	99	187
16	'>gi|58530840|ref|NP_004406.2| desmoplakin isoform I [Homo sapiens]'	62	54	35	12	NaN	14	95	51	0	95	323
17	'>gi|311771535|ref|NP_001185771.1| T-complex protein 1 subunit beta isoform 2 [Homo sapiens]'	6	6	24	94	24	10	NaN	1	0	94	165
18	'>gi|24307939|ref|NP_036205.1| T-complex protein 1 subunit epsilon [Homo sapiens]'	7	9	38	93	12	2	NaN	NaN	0	93	161
19	'>gi|4503165|ref|NP_003581.1| cullin-3 isoform 1 [Homo sapiens]'	NaN	5	84	14	2	NaN	NaN	NaN	0	84	105
20	'>gi|57863257|ref|NP_110379.2| T-complex protein 1 subunit alpha isoform a [Homo sapiens]'	2	4	26	79	13	10	NaN	NaN	0	79	134
21	'>gi|5453607|ref|NP_006420.1| T-complex protein 1 subunit eta isoform a [Homo sapiens]'	NaN	NaN	28	76	NaN	NaN	NaN	NaN	0	76	104
22	'>gi|18105007|ref|NP_004332.2| CAD protein [Homo sapiens]'	17	76	NaN	NaN	2	NaN	NaN	NaN	0	76	95
23	'>gi|431822408|ref|NP_001258901.1| heat shock protein HSP 90-beta isoform c [Homo sapiens]'	7	28	75	28	5	NaN	NaN	NaN	0	75	143
24	'>gi|578838539|ref|XP_006724776.1| PREDICTED: insulin receptor substrate 4 isoform X2 [Homo sapiens]'	NaN	NaN	NaN	75	44	NaN	NaN	NaN	0	75	119
25	'>gi|5174735|ref|NP_006079.1| tubulin beta-4B chain [Homo sapiens]'	4	3	3	20	74	2	NaN	NaN	0	74	106
26	'>gi|24234688|ref|NP_004125.3| stress-70 protein, mitochondrial precursor [Homo sapiens]'	4	4	73	65	4	NaN	NaN	NaN	0	73	150
27	'>gi|4502643|ref|NP_001753.1| T-complex protein 1 subunit zeta isoform a [Homo sapiens]'	9	6	21	72	20	9	NaN	NaN	0	72	137
28	'>gi|237681109|ref|NP_001153705.1| sodium/potassium-transporting ATPase subunit alpha-1 isoform c [Homo sapiens]'	NaN	6	70	NaN	NaN	NaN	NaN	NaN	0	70	76
29	'>gi|4504511|ref|NP_001530.1| dnaJ homolog subfamily A member 1 [Homo sapiens]'	1	1	6	56	68	7	NaN	NaN	0	68	139
30	'>gi|167466173|ref|NP_005337.2| heat shock 70 kDa protein 1A/1B [Homo sapiens]'	3	10	53	66	6	4	NaN	NaN	0	66	142
31	'>gi|41872631|ref|NP_004095.4| fatty acid synthase [Homo sapiens]'	15	66	NaN	NaN	NaN	NaN	NaN	NaN	0	66	81
32	'>gi|283436222|ref|NP_001164006.1| ATPase family AAA domain-containing protein 3A isoform 2 [Homo sapiens]'	NaN	NaN	30	62	NaN	NaN	NaN	NaN	0	62	92
33	'>gi|530426859|ref|XP_005266194.1| PREDICTED: protein transport protein Sec16A isoform X6 [Homo sapiens]'	NaN	62	NaN	NaN	NaN	NaN	NaN	NaN	0	62	62
34	'>gi|46367787|ref|NP_002559.2| polyadenylate-binding protein 1 [Homo sapiens]'	NaN	NaN	59	53	14	NaN	NaN	NaN	0	59	126
35	'>gi|157412270|ref|NP_112480.2| heterogeneous nuclear ribonucleoprotein M isoform b [Homo sapiens]'	NaN	1	53	58	2	NaN	NaN	NaN	0	58	114
36	'>gi|4507943|ref|NP_003391.1| exportin-1 [Homo sapiens]'	NaN	8	54	3	NaN	NaN	NaN	NaN	0	54	65
37	'>gi|5032179|ref|NP_005753.1| transcription intermediary factor 1-beta [Homo sapiens]'	1	14	52	NaN	NaN	NaN	NaN	NaN	0	52	67
38	'>gi|231573214|ref|NP_056380.2| E3 ubiquitin-protein ligase listerin [Homo sapiens]'	3	52	NaN	NaN	NaN	NaN	NaN	NaN	0	52	55
39	'>gi|164607124|ref|NP_001106849.1| Fanconi anemia group I protein isoform 1 [Homo sapiens]'	NaN	50	14	NaN	NaN	NaN	NaN	NaN	0	50	64
40	'>gi|257467639|ref|NP_542194.2| protein SOGA1 isoform 1 [Homo sapiens]'	NaN	49	NaN	NaN	NaN	NaN	NaN	NaN	0	49	49
41	'>gi|5031741|ref|NP_005871.1| dnaJ homolog subfamily A member 2 [Homo sapiens]'	2	1	6	48	43	1	NaN	NaN	0	48	101
42	'>gi|16507237|ref|NP_005338.1| 78 kDa glucose-regulated protein precursor [Homo sapiens]'	3	NaN	48	30	2	NaN	NaN	NaN	0	48	83
43	'>gi|5730023|ref|NP_006657.1| ruvB-like 2 [Homo sapiens]'	NaN	NaN	NaN	48	19	NaN	NaN	NaN	0	48	67
44	'>gi|148529014|ref|NP_001914.3| DNA damage-binding protein 1 [Homo sapiens]'	NaN	10	48	NaN	NaN	NaN	NaN	NaN	0	48	58
45	'>gi|91208426|ref|NP_006436.3| pre-mRNA-processing-splicing factor 8 [Homo sapiens]'	4	48	NaN	NaN	NaN	NaN	NaN	NaN	0	48	52
46	'>gi|612407827|ref|NP_055186.3| A-kinase anchor protein 8-like isoform 1 [Homo sapiens]'	NaN	NaN	48	NaN	NaN	NaN	NaN	NaN	0	48	48
47	'>gi|156523968|ref|NP_001609.2| poly [ADP-ribose] polymerase 1 [Homo sapiens]'	NaN	9	47	NaN	NaN	NaN	NaN	NaN	0	47	56
48	'>gi|109255228|ref|NP_055627.2| centrosomal protein of 170 kDa isoform alpha [Homo sapiens]'	2	47	6	NaN	NaN	NaN	NaN	NaN	0	47	55
49	'>gi|381342476|ref|NP_001244222.1| heterogeneous nuclear ribonucleoprotein H [Homo sapiens]'	NaN	NaN	6	46	1	4	1	NaN	0	46	58
50	'>gi|597709777|ref|NP_001243000.2| E3 ubiquitin-protein ligase RNF213 isoform 3 [Homo sapiens]'	46	NaN	NaN	NaN	NaN	NaN	NaN	NaN	0	46	46
51	'>gi|8051636|ref|NP_009166.2| exportin-T [Homo sapiens]'	NaN	5	45	NaN	NaN	NaN	NaN	NaN	0	45	50
52	'>gi|45387945|ref|NP_065779.1| extended synaptotagmin-2 [Homo sapiens]'	NaN	NaN	45	4	NaN	NaN	NaN	NaN	0	45	49
53	'>gi|22202629|ref|NP_665811.1| apoptosis-inducing factor 1, mitochondrial isoform 2 precursor [Homo sapiens]'	6	5	31	44	NaN	3	NaN	NaN	0	44	89
54	'>gi|5031579|ref|NP_005849.1| A-kinase anchor protein 8 [Homo sapiens]'	NaN	4	44	NaN	NaN	NaN	NaN	NaN	0	44	48
55	'>gi|19913406|ref|NP_001058.2| DNA topoisomerase 2-alpha [Homo sapiens]'	NaN	43	NaN	NaN	NaN	NaN	NaN	NaN	0	43	43
56	'>gi|56181387|ref|NP_005852.2| E3 ubiquitin-protein ligase CHIP isoform a [Homo sapiens]'	NaN	NaN	NaN	7	42	1	NaN	NaN	0	42	50
57	'>gi|208022632|ref|NP_001129069.1| girdin isoform 1 [Homo sapiens]'	NaN	41	NaN	1	NaN	NaN	NaN	NaN	0	41	42
58	'>gi|30089962|ref|NP_003598.2| serine/threonine-protein kinase MRCK alpha isoform B [Homo sapiens]'	NaN	41	NaN	NaN	NaN	NaN	NaN	NaN	0	41	41
59	'>gi|528524479|ref|NP_001268649.1| polyubiquitin-B precursor [Homo sapiens]'	5	NaN	40	31	24	NaN	NaN	1	0	40	101
60	'>gi|390979647|ref|NP_705833.3| beta/gamma crystallin domain-containing protein 3 [Homo sapiens]'	40	23	3	NaN	NaN	NaN	NaN	NaN	0	40	66
61	'>gi|21396489|ref|NP_004784.2| lon protease homolog, mitochondrial isoform 1 precursor [Homo sapiens]'	NaN	4	40	NaN	NaN	NaN	NaN	NaN	0	40	44
62	'>gi|255918196|ref|NP_001157634.1| serine/threonine-protein phosphatase 6 regulatory subunit 3 isoform 1 [Homo sapiens]'	NaN	21	39	NaN	NaN	NaN	NaN	NaN	0	39	60
63	'>gi|4507157|ref|NP_003096.1| sortilin-related receptor preproprotein [Homo sapiens]'	39	8	NaN	NaN	NaN	NaN	NaN	NaN	0	39	47
64	'>gi|550544217|ref|NP_001272368.1| rapamycin-insensitive companion of mTOR isoform 2 [Homo sapiens]'	1	39	5	NaN	NaN	NaN	NaN	NaN	0	39	45
65	'>gi|31621305|ref|NP_573566.2| leucine-rich PPR motif-containing protein, mitochondrial precursor [Homo sapiens]'	NaN	39	5	NaN	NaN	NaN	NaN	NaN	0	39	44
66	'>gi|29029559|ref|NP_001307.2| exportin-2 isoform 1 [Homo sapiens]'	NaN	NaN	39	NaN	NaN	NaN	NaN	NaN	0	39	39
67	'>gi|4505941|ref|NP_000929.1| DNA-directed RNA polymerase II subunit RPB2 [Homo sapiens]'	NaN	38	30	NaN	NaN	NaN	NaN	NaN	0	38	68
68	'>gi|262206280|ref|NP_003306.3| dnaJ homolog subfamily C member 7 isoform 1 [Homo sapiens]'	NaN	NaN	8	38	NaN	NaN	NaN	NaN	0	38	46
69	'>gi|124378039|ref|NP_055681.1| protein transport protein Sec16A isoform 1 [Homo sapiens]'	38	NaN	NaN	NaN	NaN	NaN	NaN	NaN	0	38	38
70	'>gi|148470406|ref|NP_001091676.1| heterogeneous nuclear ribonucleoprotein F [Homo sapiens]'	NaN	NaN	2	30	37	5	2	2	0	37	78
71	'>gi|208022622|ref|NP_001129064.1| ubiquitin-40S ribosomal protein S27a precursor [Homo sapiens]'	NaN	37	NaN	NaN	NaN	13	10	NaN	0	37	60
72	'>gi|66346695|ref|NP_001990.2| fibrillin-2 precursor [Homo sapiens]'	37	7	NaN	NaN	NaN	NaN	NaN	NaN	0	37	44
73	'>gi|154146191|ref|NP_005339.3| heat shock protein HSP 90-alpha isoform 2 [Homo sapiens]'	2	14	36	4	NaN	NaN	NaN	NaN	0	36	56
74	'>gi|530380464|ref|XP_005268461.1| PREDICTED: la-related protein 1 isoform X1 [Homo sapiens]'	NaN	36	16	NaN	NaN	NaN	NaN	NaN	0	36	52
75	'>gi|71902540|ref|NP_000042.3| serine-protein kinase ATM [Homo sapiens]'	36	2	NaN	NaN	NaN	NaN	NaN	NaN	0	36	38
76	'>gi|578798830|ref|XP_006710599.1| PREDICTED: microtubule-actin cross-linking factor 1 isoform X25 [Homo sapiens]'	36	NaN	NaN	NaN	NaN	NaN	NaN	NaN	0	36	36
77	'>gi|57013276|ref|NP_006073.2| tubulin alpha-1B chain [Homo sapiens]'	19	NaN	35	7	6	NaN	NaN	NaN	0	35	67
78	'>gi|100913206|ref|NP_001348.2| ATP-dependent RNA helicase A [Homo sapiens]'	NaN	35	17	NaN	NaN	NaN	NaN	NaN	0	35	52
79	'>gi|11321601|ref|NP_002618.1| ATP-dependent 6-phosphofructokinase, platelet type isoform 1 [Homo sapiens]'	NaN	NaN	35	11	NaN	NaN	NaN	NaN	0	35	46
80	'>gi|66528888|ref|NP_001018125.1| Fanconi anemia group D2 protein isoform b [Homo sapiens]'	NaN	35	2	NaN	NaN	NaN	NaN	NaN	0	35	37
81	'>gi|260656043|ref|NP_001159586.1| neuropathy target esterase isoform d [Homo sapiens]'	NaN	35	NaN	NaN	NaN	NaN	NaN	NaN	0	35	35
82	'>gi|4503471|ref|NP_001393.1| elongation factor 1-alpha 1 [Homo sapiens]'	NaN	NaN	2	34	18	1	1	NaN	0	34	56
83	'>gi|4504733|ref|NP_003595.1| insulin receptor substrate 4 [Homo sapiens]'	34	NaN	1	NaN	NaN	7	NaN	NaN	0	34	42
84	'>gi|21361399|ref|NP_055040.2| serine/threonine-protein phosphatase 2A 65 kDa regulatory subunit A alpha isoform [Homo sapiens]'	NaN	NaN	NaN	34	NaN	NaN	NaN	NaN	0	34	34
85	'>gi|355477267|ref|NP_001239051.1| PAS domain-containing serine/threonine-protein kinase isoform 3 [Homo sapiens]'	NaN	34	NaN	NaN	NaN	NaN	NaN	NaN	0	34	34
86	'>gi|50659095|ref|NP_004719.2| nucleolar RNA helicase 2 isoform 1 [Homo sapiens]'	NaN	NaN	34	NaN	NaN	NaN	NaN	NaN	0	34	34
87	'>gi|4757834|ref|NP_004273.1| BAG family molecular chaperone regulator 2 [Homo sapiens]'	NaN	NaN	NaN	NaN	25	33	NaN	NaN	0	33	58
88	'>gi|112421013|ref|NP_065859.3| signal-induced proliferation-associated 1-like protein 2 [Homo sapiens]'	5	33	4	4	NaN	NaN	NaN	NaN	0	33	46
89	'>gi|157694494|ref|NP_001099008.1| myb-binding protein 1A isoform 1 [Homo sapiens]'	3	33	5	NaN	NaN	NaN	NaN	NaN	0	33	41
90	'>gi|39753961|ref|NP_839943.2| ras GTPase-activating-like protein IQGAP3 [Homo sapiens]'	NaN	33	NaN	NaN	NaN	NaN	NaN	NaN	0	33	33
91	'>gi|530420483|ref|XP_005261850.1| PREDICTED: uncharacterized protein KIAA1671 isoform X1 [Homo sapiens]'	NaN	33	NaN	NaN	NaN	NaN	NaN	NaN	0	33	33
92	'>gi|4505775|ref|NP_002626.1| phosphate carrier protein, mitochondrial isoform b precursor [Homo sapiens]'	1	1	1	3	32	NaN	2	NaN	0	32	40
93	'>gi|510937039|ref|NP_001265400.1| protein MON2 homolog isoform 4 [Homo sapiens]'	NaN	32	NaN	NaN	NaN	4	NaN	NaN	0	32	36
94	'>gi|205360838|ref|NP_005138.3| dnaJ homolog subfamily A member 3, mitochondrial isoform 1 [Homo sapiens]'	NaN	NaN	NaN	20	31	NaN	NaN	NaN	0	31	51
95	'>gi|62750354|ref|NP_954659.1| matrin-3 isoform a [Homo sapiens]'	NaN	7	31	3	NaN	NaN	NaN	NaN	0	31	41
96	'>gi|24430139|ref|NP_056355.2| RNA polymerase II-associated protein 1 [Homo sapiens]'	NaN	31	NaN	NaN	NaN	NaN	NaN	NaN	0	31	31
97	'>gi|156071459|ref|NP_001143.2| ADP/ATP translocase 2 [Homo sapiens]'	NaN	NaN	NaN	NaN	30	13	1	NaN	0	30	44
98	'>gi|14141161|ref|NP_004492.2| heterogeneous nuclear ribonucleoprotein U isoform b [Homo sapiens]'	NaN	10	30	NaN	NaN	NaN	NaN	NaN	0	30	40
99	'>gi|32189394|ref|NP_001677.2| ATP synthase subunit beta, mitochondrial precursor [Homo sapiens]'	NaN	NaN	NaN	30	10	NaN	NaN	NaN	0	30	40
100	'>gi|24415404|ref|NP_055426.1| midasin [Homo sapiens]'	30	NaN	4	NaN	NaN	NaN	NaN	NaN	0	30	34
101	'>gi|618468591|ref|NP_001278557.1| endoribonuclease Dicer isoform 1 [Homo sapiens]'	1	30	1	NaN	NaN	NaN	NaN	NaN	0	30	32
102	'>gi|4508011|ref|NP_003444.1| zinc finger MYM-type protein 2 [Homo sapiens]'	NaN	30	1	NaN	NaN	NaN	NaN	NaN	0	30	31
103	'>gi|57863271|ref|NP_055873.1| von Willebrand factor A domain-containing protein 8 isoform a precursor [Homo sapiens]'	NaN	30	NaN	NaN	NaN	NaN	NaN	NaN	0	30	30
104	'>gi|48526509|ref|NP_001001563.1| mitochondrial import inner membrane translocase subunit TIM50 [Homo sapiens]'	1	2	2	11	29	3	1	NaN	0	29	49
105	'>gi|4503483|ref|NP_001952.1| elongation factor 2 [Homo sapiens]'	NaN	NaN	29	NaN	1	NaN	NaN	NaN	0	29	30
106	'>gi|119703744|ref|NP_001933.2| desmoglein-1 preproprotein [Homo sapiens]'	15	9	11	4	8	8	28	17	0	28	100
107	'>gi|4506675|ref|NP_002941.1| dolichyl-diphosphooligosaccharide--protein glycosyltransferase subunit 1 precursor [Homo sapiens]'	NaN	NaN	13	28	NaN	NaN	NaN	NaN	0	28	41
108	'>gi|22748937|ref|NP_065801.1| exportin-5 [Homo sapiens]'	NaN	12	28	NaN	NaN	NaN	NaN	NaN	0	28	40
109	'>gi|11225260|ref|NP_003277.1| DNA topoisomerase 1 [Homo sapiens]'	2	8	28	NaN	NaN	NaN	NaN	NaN	0	28	38
110	'>gi|4506753|ref|NP_003698.1| ruvB-like 1 [Homo sapiens]'	NaN	NaN	NaN	28	9	NaN	NaN	NaN	0	28	37
111	'>gi|4885281|ref|NP_005262.1| glutamate dehydrogenase 1, mitochondrial precursor [Homo sapiens]'	NaN	NaN	2	28	1	1	NaN	NaN	0	28	32
112	'>gi|225545550|ref|NP_057195.2| telomere length regulation protein TEL2 homolog [Homo sapiens]'	NaN	NaN	28	3	NaN	NaN	NaN	NaN	0	28	31
113	'>gi|372266127|ref|NP_001243193.1| protein flightless-1 homolog isoform 2 [Homo sapiens]'	NaN	28	NaN	NaN	NaN	NaN	NaN	NaN	0	28	28
114	'>gi|4504191|ref|NP_000170.1| DNA mismatch repair protein Msh6 isoform 1 [Homo sapiens]'	NaN	28	NaN	NaN	NaN	NaN	NaN	NaN	0	28	28
115	'>gi|45827701|ref|NP_005119.2| protein dopey-2 [Homo sapiens]'	NaN	28	NaN	NaN	NaN	NaN	NaN	NaN	0	28	28
116	'>gi|62241042|ref|NP_004437.2| bifunctional glutamate/proline--tRNA ligase [Homo sapiens]'	NaN	28	NaN	NaN	NaN	NaN	NaN	NaN	0	28	28
117	'>gi|393715095|ref|NP_001257329.1| tubulin alpha-1A chain isoform 2 [Homo sapiens]'	NaN	19	1	1	NaN	27	12	2	0	27	62
118	'>gi|281604138|ref|NP_001164015.1| serine/threonine-protein phosphatase PGAM5, mitochondrial isoform 2 [Homo sapiens]'	NaN	NaN	NaN	2	27	3	NaN	NaN	0	27	32
119	'>gi|258613943|ref|NP_001158222.1| aspartyl/asparaginyl beta-hydroxylase isoform f [Homo sapiens]'	NaN	3	27	NaN	1	NaN	NaN	NaN	0	27	31
120	'>gi|148664226|ref|NP_004563.2| plakophilin-2 isoform 2b [Homo sapiens]'	NaN	NaN	27	NaN	2	1	NaN	NaN	0	27	30
121	'>gi|50658063|ref|NP_001002800.1| structural maintenance of chromosomes protein 4 isoform 1 [Homo sapiens]'	NaN	27	NaN	NaN	NaN	NaN	NaN	NaN	0	27	27
122	'''>gi|530416031|ref|XP_005258726.1| PREDICTED: serine/threonine-protein phosphatase 6 regulatory subunit 1 isoform X1 [Homo sapien...'' <Preview truncated at 128 characters>'	NaN	NaN	27	NaN	NaN	NaN	NaN	NaN	0	27	27
123	'>gi|94721241|ref|NP_002152.2| isoleucine--tRNA ligase, cytoplasmic [Homo sapiens]'	NaN	27	NaN	NaN	NaN	NaN	NaN	NaN	0	27	27
124	'>gi|5803225|ref|NP_006752.1| 14-3-3 protein epsilon [Homo sapiens]'	NaN	NaN	NaN	NaN	26	8	NaN	NaN	0	26	34
125	'>gi|118197272|ref|NP_060506.5| autophagy-related protein 2 homolog B [Homo sapiens]'	1	26	NaN	1	NaN	NaN	NaN	NaN	0	26	28
126	'>gi|166235184|ref|NP_055246.2| paladin [Homo sapiens]'	NaN	NaN	26	NaN	NaN	NaN	NaN	NaN	0	26	26
127	'>gi|188497750|ref|NP_277035.2| hexokinase-1 isoform HKI-td [Homo sapiens]'	NaN	NaN	26	NaN	NaN	NaN	NaN	NaN	0	26	26
128	'>gi|208609990|ref|NP_055484.3| nuclear pore complex protein Nup93 isoform 1 [Homo sapiens]'	NaN	NaN	26	NaN	NaN	NaN	NaN	NaN	0	26	26
129	'>gi|38569421|ref|NP_001087.2| ATP-citrate synthase isoform 1 [Homo sapiens]'	NaN	NaN	26	NaN	NaN	NaN	NaN	NaN	0	26	26
130	'>gi|5729840|ref|NP_006650.1| gamma-tubulin complex component 2 isoform 2 [Homo sapiens]'	NaN	NaN	26	NaN	NaN	NaN	NaN	NaN	0	26	26
131	'>gi|45439370|ref|NP_065842.1| serine/threonine-protein kinase TAO1 isoform 1 [Homo sapiens]'	NaN	5	25	NaN	NaN	NaN	NaN	NaN	0	25	30
132	'>gi|40217847|ref|NP_054733.2| U5 small nuclear ribonucleoprotein 200 kDa helicase [Homo sapiens]'	NaN	25	NaN	NaN	1	1	NaN	NaN	0	25	27
133	'>gi|42822866|ref|NP_976323.1| ribonuclease inhibitor [Homo sapiens]'	NaN	NaN	NaN	1	25	NaN	NaN	NaN	0	25	26
134	'>gi|324021738|ref|NP_001191230.1| amyloid beta A4 protein isoform h precursor [Homo sapiens]'	NaN	NaN	25	NaN	NaN	NaN	NaN	NaN	0	25	25
135	'>gi|38569394|ref|NP_003631.2| elongator complex protein 1 [Homo sapiens]'	NaN	25	NaN	NaN	NaN	NaN	NaN	NaN	0	25	25
136	'>gi|62122917|ref|NP_001014364.1| filaggrin-2 [Homo sapiens]'	16	10	9	2	14	8	24	10	0	24	93
137	'>gi|4501887|ref|NP_001605.1| actin, cytoplasmic 2 [Homo sapiens]'	NaN	NaN	2	13	24	2	4	5	0	24	50
138	'>gi|226530908|ref|NP_005380.2| protein-L-isoaspartate(D-aspartate) O-methyltransferase isoform 1 [Homo sapiens]'	NaN	NaN	NaN	NaN	20	24	NaN	NaN	0	24	44
139	'>gi|4757810|ref|NP_004037.1| ATP synthase subunit alpha, mitochondrial isoform a precursor [Homo sapiens]'	NaN	NaN	NaN	24	7	NaN	NaN	NaN	0	24	31
140	'>gi|224282119|ref|NP_001017392.2| SURP and G-patch domain-containing protein 2 [Homo sapiens]'	NaN	24	6	NaN	NaN	NaN	NaN	NaN	0	24	30
141	'>gi|32483374|ref|NP_006383.2| nucleolar protein 56 [Homo sapiens]'	NaN	NaN	3	24	NaN	NaN	NaN	NaN	0	24	27
142	'>gi|25777612|ref|NP_002800.2| 26S proteasome non-ATPase regulatory subunit 3 [Homo sapiens]'	NaN	NaN	NaN	24	NaN	NaN	NaN	NaN	0	24	24
143	'>gi|578831629|ref|XP_006722234.1| PREDICTED: schlafen family member 11 isoform X3 [Homo sapiens]'	NaN	NaN	24	NaN	NaN	NaN	NaN	NaN	0	24	24
144	'>gi|426214088|ref|NP_001258766.1| reticulocalbin-2 isoform b precursor [Homo sapiens]'	NaN	NaN	5	23	20	4	NaN	NaN	0	23	52
145	'>gi|52630342|ref|NP_002108.4| HLA class I histocompatibility antigen, Cw-1 alpha chain precursor [Homo sapiens]'	NaN	NaN	NaN	23	17	NaN	NaN	NaN	0	23	40
146	'>gi|66392203|ref|NP_001018146.1| NME1-NME2 protein [Homo sapiens]'	NaN	NaN	NaN	NaN	7	23	5	NaN	0	23	35
147	'>gi|24797086|ref|NP_002262.3| importin-5 [Homo sapiens]'	NaN	1	23	NaN	NaN	NaN	NaN	NaN	0	23	24
148	'>gi|197927448|ref|NP_060501.3| WD repeat-containing protein 6 [Homo sapiens]'	NaN	NaN	23	NaN	NaN	NaN	NaN	NaN	0	23	23
149	'>gi|38202257|ref|NP_938148.1| neutral alpha-glucosidase AB isoform 2 precursor [Homo sapiens]'	NaN	NaN	23	NaN	NaN	NaN	NaN	NaN	0	23	23
150	'>gi|46852147|ref|NP_060530.3| isoleucine--tRNA ligase, mitochondrial precursor [Homo sapiens]'	NaN	NaN	23	NaN	NaN	NaN	NaN	NaN	0	23	23
151	'>gi|7662276|ref|NP_055534.1| protein FAM115A isoform 1 [Homo sapiens]'	NaN	NaN	23	NaN	NaN	NaN	NaN	NaN	0	23	23
152	'>gi|4557553|ref|NP_000108.1| emerin [Homo sapiens]'	NaN	NaN	NaN	7	22	8	NaN	NaN	0	22	37
153	'>gi|4502285|ref|NP_001672.1| sarcoplasmic/endoplasmic reticulum calcium ATPase 2 isoform a [Homo sapiens]'	NaN	2	22	NaN	NaN	NaN	NaN	NaN	0	22	24
154	'>gi|62198237|ref|NP_006222.2| DNA polymerase epsilon catalytic subunit A [Homo sapiens]'	2	22	NaN	NaN	NaN	NaN	NaN	NaN	0	22	24
155	'>gi|4506787|ref|NP_003861.1| ras GTPase-activating-like protein IQGAP1 [Homo sapiens]'	NaN	22	NaN	NaN	NaN	NaN	NaN	NaN	0	22	22
156	'>gi|530395358|ref|XP_005252980.1| PREDICTED: low-density lipoprotein receptor-related protein 4 isoform X1 [Homo sapiens]'	NaN	22	NaN	NaN	NaN	NaN	NaN	NaN	0	22	22
157	'>gi|7657689|ref|NP_055078.1| ATP-dependent zinc metalloprotease YME1L1 isoform 3 [Homo sapiens]'	NaN	NaN	NaN	22	NaN	NaN	NaN	NaN	0	22	22
158	'>gi|4504811|ref|NP_002221.1| junction plakoglobin [Homo sapiens]'	12	9	19	5	9	3	21	10	0	21	88
159	'>gi|4502027|ref|NP_000468.1| serum albumin preproprotein [Homo sapiens]'	14	NaN	NaN	3	NaN	8	10	21	0	21	56
160	'>gi|542133159|ref|NP_001269461.1| activity-dependent neuroprotector homeobox protein [Homo sapiens]'	NaN	17	21	NaN	NaN	NaN	NaN	NaN	0	21	38
161	'>gi|21361114|ref|NP_003553.2| mitochondrial 2-oxoglutarate/malate carrier protein isoform 1 [Homo sapiens]'	NaN	NaN	NaN	1	21	7	NaN	NaN	0	21	29
162	'>gi|4506455|ref|NP_002892.1| reticulocalbin-1 precursor [Homo sapiens]'	NaN	NaN	NaN	8	21	NaN	NaN	NaN	0	21	29
163	'>gi|4506725|ref|NP_000998.1| 40S ribosomal protein S4, X isoform X isoform [Homo sapiens]'	NaN	NaN	NaN	NaN	21	8	NaN	NaN	0	21	29
164	'>gi|148536855|ref|NP_001091868.1| coatomer subunit alpha isoform 1 [Homo sapiens]'	NaN	21	1	NaN	NaN	NaN	NaN	NaN	0	21	22
165	'>gi|21493022|ref|NP_005091.2| A-kinase anchor protein 12 isoform 1 [Homo sapiens]'	21	NaN	NaN	NaN	NaN	NaN	NaN	NaN	0	21	21
166	'>gi|31317272|ref|NP_055806.2| WD repeat and FYVE domain-containing protein 3 [Homo sapiens]'	21	NaN	NaN	NaN	NaN	NaN	NaN	NaN	0	21	21
167	'>gi|4826730|ref|NP_004949.1| serine/threonine-protein kinase mTOR [Homo sapiens]'	NaN	21	NaN	NaN	NaN	NaN	NaN	NaN	0	21	21
168	'>gi|4826908|ref|NP_005018.1| phosphatidylinositol 3-kinase regulatory subunit beta [Homo sapiens]'	NaN	NaN	21	NaN	NaN	NaN	NaN	NaN	0	21	21
169	'>gi|527317371|ref|NP_001268392.1| structural maintenance of chromosomes protein 1A isoform 2 [Homo sapiens]'	NaN	21	NaN	NaN	NaN	NaN	NaN	NaN	0	21	21
170	'>gi|5453690|ref|NP_006136.1| dnaJ homolog subfamily B member 1 isoform 1 [Homo sapiens]'	NaN	NaN	NaN	NaN	21	NaN	NaN	NaN	0	21	21
171	'>gi|58530842|ref|NP_001008844.1| desmoplakin isoform II [Homo sapiens]'	NaN	NaN	NaN	NaN	21	NaN	NaN	NaN	0	21	21
172	'>gi|6031192|ref|NP_005879.1| phosphate carrier protein, mitochondrial isoform a precursor [Homo sapiens]'	NaN	NaN	NaN	NaN	NaN	21	NaN	NaN	0	21	21
173	'>gi|91208418|ref|NP_001035095.1| transcription elongation regulator 1 isoform 2 [Homo sapiens]'	NaN	21	NaN	NaN	NaN	NaN	NaN	NaN	0	21	21
174	'>gi|57864582|ref|NP_001009931.1| hornerin [Homo sapiens]'	10	10	12	17	8	6	14	20	0	20	97
175	'>gi|4502551|ref|NP_001210.1| calumenin isoform a precursor [Homo sapiens]'	NaN	NaN	NaN	18	20	NaN	NaN	NaN	0	20	38
176	'>gi|20127408|ref|NP_000173.2| trifunctional enzyme subunit alpha, mitochondrial precursor [Homo sapiens]'	NaN	NaN	20	13	NaN	NaN	NaN	NaN	0	20	33
177	'>gi|4503363|ref|NP_003850.1| dolichol-phosphate mannosyltransferase subunit 1 [Homo sapiens]'	NaN	NaN	NaN	NaN	20	10	NaN	NaN	0	20	30
178	'>gi|117168248|ref|NP_057479.2| very-long-chain (3R)-3-hydroxyacyl-CoA dehydratase 3 [Homo sapiens]'	NaN	NaN	NaN	NaN	20	3	NaN	NaN	0	20	23
179	'>gi|42822874|ref|NP_976319.1| ribonuclease inhibitor [Homo sapiens]'	NaN	NaN	NaN	20	3	NaN	NaN	NaN	0	20	23
180	'>gi|4505939|ref|NP_000928.1| DNA-directed RNA polymerase II subunit RPB1 [Homo sapiens]'	1	20	NaN	NaN	NaN	NaN	NaN	NaN	0	20	21
181	'>gi|9966881|ref|NP_065134.1| nuclear pore complex protein Nup107 [Homo sapiens]'	NaN	1	20	NaN	NaN	NaN	NaN	NaN	0	20	21
182	'>gi|148613856|ref|NP_001091974.1| probable ATP-dependent RNA helicase DDX17 isoform 3 [Homo sapiens]'	NaN	NaN	20	NaN	NaN	NaN	NaN	NaN	0	20	20
183	'>gi|266453768|ref|NP_001160160.1| ATP-dependent 6-phosphofructokinase, muscle type isoform 2 [Homo sapiens]'	NaN	NaN	20	NaN	NaN	NaN	NaN	NaN	0	20	20
184	'>gi|42716275|ref|NP_057368.3| CCR4-NOT transcription complex subunit 1 isoform a [Homo sapiens]'	NaN	20	NaN	NaN	NaN	NaN	NaN	NaN	0	20	20
185	'>gi|45597177|ref|NP_055858.2| TBC1 domain family member 9B isoform b [Homo sapiens]'	NaN	20	NaN	NaN	NaN	NaN	NaN	NaN	0	20	20
186	'>gi|66472382|ref|NP_009115.2| nischarin isoform 1 [Homo sapiens]'	NaN	20	NaN	NaN	NaN	NaN	NaN	NaN	0	20	20
187	'>gi|4503529|ref|NP_001407.1| eukaryotic initiation factor 4A-I isoform 1 [Homo sapiens]'	NaN	NaN	NaN	12	19	NaN	NaN	NaN	0	19	31
188	'>gi|4506667|ref|NP_000993.1| 60S acidic ribosomal protein P0 [Homo sapiens]'	NaN	NaN	NaN	4	19	4	NaN	NaN	0	19	27
189	'>gi|110349786|ref|NP_055935.4| Alstrom syndrome protein 1 [Homo sapiens]'	19	4	NaN	NaN	NaN	NaN	NaN	NaN	0	19	23
190	'>gi|392306969|ref|NP_001254711.1| activating molecule in BECN1-regulated autophagy protein 1 isoform 1 [Homo sapiens]'	NaN	19	3	NaN	NaN	NaN	NaN	NaN	0	19	22
191	'>gi|12056465|ref|NP_001427.2| rRNA 2''-O-methyltransferase fibrillarin [Homo sapiens]'	NaN	NaN	NaN	NaN	19	2	NaN	NaN	0	19	21
192	'>gi|133925803|ref|NP_001076047.1| RNA binding protein fox-1 homolog 2 isoform 5 [Homo sapiens]'	NaN	NaN	NaN	19	NaN	NaN	NaN	NaN	0	19	19
193	'>gi|13435356|ref|NP_006109.2| HCLS1-associated protein X-1 isoform a [Homo sapiens]'	NaN	NaN	NaN	NaN	19	NaN	NaN	NaN	0	19	19
194	'>gi|14591909|ref|NP_000960.2| 60S ribosomal protein L5 [Homo sapiens]'	NaN	NaN	NaN	NaN	19	NaN	NaN	NaN	0	19	19
195	'>gi|41281447|ref|NP_055529.2| intraflagellar transport protein 140 homolog [Homo sapiens]'	NaN	19	NaN	NaN	NaN	NaN	NaN	NaN	0	19	19
196	'>gi|4758138|ref|NP_004387.1| probable ATP-dependent RNA helicase DDX5 [Homo sapiens]'	NaN	NaN	NaN	19	NaN	NaN	NaN	NaN	0	19	19
197	'>gi|530420151|ref|XP_005261691.1| PREDICTED: phosphatidylinositol 4-kinase alpha isoform X1 [Homo sapiens]'	NaN	19	NaN	NaN	NaN	NaN	NaN	NaN	0	19	19
198	'>gi|567757576|ref|NP_001274672.1| squalene synthase isoform 1 [Homo sapiens]'	NaN	NaN	NaN	NaN	19	NaN	NaN	NaN	0	19	19
199	'>gi|208431836|ref|NP_001129126.1| polyadenylate-binding protein 4 isoform 3 [Homo sapiens]'	NaN	NaN	18	18	NaN	NaN	NaN	NaN	0	18	36
200	'>gi|26051235|ref|NP_060700.2| nuclear pore complex protein Nup133 [Homo sapiens]'	NaN	10	18	NaN	NaN	NaN	NaN	NaN	0	18	28
201	'>gi|11968182|ref|NP_072045.1| 40S ribosomal protein S18 [Homo sapiens]'	NaN	NaN	NaN	NaN	1	18	4	NaN	0	18	23
202	'>gi|323362983|ref|NP_001191006.1| ubiquitin conjugation factor E4 A isoform 2 [Homo sapiens]'	NaN	3	18	NaN	NaN	NaN	NaN	NaN	0	18	21
203	'>gi|24234686|ref|NP_694881.1| heat shock cognate 71 kDa protein isoform 2 [Homo sapiens]'	NaN	NaN	NaN	NaN	18	2	NaN	NaN	0	18	20
204	'>gi|31712030|ref|NP_853553.1| ancient ubiquitous protein 1 [Homo sapiens]'	NaN	NaN	NaN	2	18	NaN	NaN	NaN	0	18	20
205	'>gi|38201623|ref|NP_937884.1| eukaryotic translation initiation factor 4 gamma 1 isoform 5 [Homo sapiens]'	NaN	18	2	NaN	NaN	NaN	NaN	NaN	0	18	20
206	'>gi|101943240|ref|NP_001511.2| general transcription factor 3C polypeptide 1 isoform 1 [Homo sapiens]'	NaN	18	NaN	NaN	NaN	NaN	NaN	NaN	0	18	18
207	'>gi|15718687|ref|NP_000996.2| 40S ribosomal protein S3 isoform 1 [Homo sapiens]'	NaN	NaN	NaN	NaN	18	NaN	NaN	NaN	0	18	18
208	'>gi|19923191|ref|NP_003897.2| germinal-center associated nuclear protein [Homo sapiens]'	NaN	18	NaN	NaN	NaN	NaN	NaN	NaN	0	18	18
209	'>gi|4506723|ref|NP_000997.1| 40S ribosomal protein S3a isoform 1 [Homo sapiens]'	NaN	NaN	NaN	NaN	18	NaN	NaN	NaN	0	18	18
210	'>gi|51479145|ref|NP_006412.2| brefeldin A-inhibited guanine nucleotide-exchange protein 1 [Homo sapiens]'	NaN	18	NaN	NaN	NaN	NaN	NaN	NaN	0	18	18
211	'>gi|290542345|ref|NP_001166599.1| YTH domain-containing family protein 2 isoform 1 [Homo sapiens]'	NaN	NaN	15	17	4	1	NaN	NaN	0	17	37
212	'>gi|29171705|ref|NP_803182.1| melanoma-associated antigen D2 [Homo sapiens]'	NaN	NaN	17	12	NaN	NaN	NaN	NaN	0	17	29
213	'>gi|110618253|ref|NP_005026.3| DNA-directed RNA polymerase, mitochondrial precursor [Homo sapiens]'	NaN	17	9	NaN	NaN	NaN	NaN	NaN	0	17	26
214	'>gi|11141903|ref|NP_068598.1| FAST kinase domain-containing protein 5 [Homo sapiens]'	NaN	NaN	8	17	NaN	NaN	NaN	NaN	0	17	25
215	'>gi|34098946|ref|NP_004550.2| nuclease-sensitive element-binding protein 1 [Homo sapiens]'	NaN	NaN	1	17	7	NaN	NaN	NaN	0	17	25
216	'>gi|48762920|ref|NP_002617.3| ATP-dependent 6-phosphofructokinase, liver type isoform b [Homo sapiens]'	NaN	NaN	17	8	NaN	NaN	NaN	NaN	0	17	25
217	'>gi|4506209|ref|NP_002794.1| 26S protease regulatory subunit 7 isoform 1 [Homo sapiens]'	NaN	NaN	NaN	17	5	NaN	NaN	NaN	0	17	22
218	'>gi|242332527|ref|NP_075561.3| uncharacterized protein C5orf42 [Homo sapiens]'	NaN	17	2	NaN	NaN	NaN	NaN	NaN	0	17	19
219	'>gi|4506605|ref|NP_000969.1| 60S ribosomal protein L23 [Homo sapiens]'	NaN	NaN	NaN	NaN	NaN	17	2	NaN	0	17	19
220	'>gi|13654270|ref|NP_112483.1| ribosomal biogenesis protein LAS1L isoform 1 [Homo sapiens]'	NaN	NaN	17	NaN	NaN	NaN	NaN	NaN	0	17	17
221	'>gi|14043022|ref|NP_004981.2| methionine--tRNA ligase, cytoplasmic [Homo sapiens]'	NaN	NaN	17	NaN	NaN	NaN	NaN	NaN	0	17	17
222	'>gi|160420317|ref|NP_001104026.1| filamin-A isoform 2 [Homo sapiens]'	17	NaN	NaN	NaN	NaN	NaN	NaN	NaN	0	17	17
223	'>gi|18643383|ref|NP_079470.1| inositol-trisphosphate 3-kinase C [Homo sapiens]'	NaN	NaN	17	NaN	NaN	NaN	NaN	NaN	0	17	17
224	'>gi|19923142|ref|NP_002256.2| importin subunit beta-1 isoform 1 [Homo sapiens]'	NaN	NaN	17	NaN	NaN	NaN	NaN	NaN	0	17	17
225	'>gi|385298678|ref|NP_001245282.1| 116 kDa U5 small nuclear ribonucleoprotein component isoform a [Homo sapiens]'	NaN	NaN	17	NaN	NaN	NaN	NaN	NaN	0	17	17
226	'>gi|45643123|ref|NP_002524.2| nuclear valosin-containing protein-like isoform 1 [Homo sapiens]'	NaN	NaN	17	NaN	NaN	NaN	NaN	NaN	0	17	17
227	'>gi|530413308|ref|XP_005257947.1| PREDICTED: probable helicase with zinc finger domain isoform X3 [Homo sapiens]'	NaN	17	NaN	NaN	NaN	NaN	NaN	NaN	0	17	17
228	'>gi|578815970|ref|XP_006716621.1| PREDICTED: RNA-binding protein 12B isoform X5 [Homo sapiens]'	NaN	NaN	17	NaN	NaN	NaN	NaN	NaN	0	17	17
229	'>gi|4885375|ref|NP_005310.1| histone H1.2 [Homo sapiens]'	5	10	5	4	16	3	NaN	NaN	0	16	43
230	'>gi|24475816|ref|NP_612510.1| very-long-chain enoyl-CoA reductase [Homo sapiens]'	NaN	NaN	NaN	2	16	13	NaN	NaN	0	16	31
231	'>gi|46276893|ref|NP_996896.1| transcription elongation factor B polypeptide 2 isoform b [Homo sapiens]'	NaN	NaN	NaN	NaN	7	16	NaN	NaN	0	16	23
232	'>gi|110347425|ref|NP_001036016.1| structural maintenance of chromosomes protein 2 [Homo sapiens]'	NaN	16	6	NaN	NaN	NaN	NaN	NaN	0	16	22
233	'>gi|14210536|ref|NP_115914.1| tubulin beta-6 chain [Homo sapiens]'	NaN	NaN	NaN	16	6	NaN	NaN	NaN	0	16	22
234	'>gi|18375650|ref|NP_542416.1| tyrosine-protein phosphatase non-receptor type 13 isoform 4 [Homo sapiens]'	6	16	NaN	NaN	NaN	NaN	NaN	NaN	0	16	22
235	'''>gi|4506019|ref|NP_002708.1| serine/threonine-protein phosphatase 2A 55 kDa regulatory subunit B alpha isoform isoform 1 [Homo s...'' <Preview truncated at 128 characters>'	NaN	NaN	NaN	16	6	NaN	NaN	NaN	0	16	22
236	'>gi|161702986|ref|NP_001104547.1| ezrin [Homo sapiens]'	NaN	NaN	16	4	NaN	NaN	NaN	NaN	0	16	20
237	'>gi|31652236|ref|NP_001904.2| protein CASP isoform b [Homo sapiens]'	NaN	NaN	16	4	NaN	NaN	NaN	NaN	0	16	20
238	'>gi|578836872|ref|XP_006724172.1| PREDICTED: cdc42 effector protein 1 isoform X3 [Homo sapiens]'	NaN	NaN	NaN	16	4	NaN	NaN	NaN	0	16	20
239	'>gi|4758340|ref|NP_004452.1| phenylalanine--tRNA ligase alpha subunit [Homo sapiens]'	NaN	NaN	NaN	16	1	NaN	NaN	NaN	0	16	17
240	'>gi|122937211|ref|NP_001073867.1| proteasome-associated protein ECM29 homolog [Homo sapiens]'	NaN	16	NaN	NaN	NaN	NaN	NaN	NaN	0	16	16
241	'>gi|133925811|ref|NP_002261.3| transportin-1 isoform 1 [Homo sapiens]'	NaN	NaN	16	NaN	NaN	NaN	NaN	NaN	0	16	16
242	'>gi|268370293|ref|NP_065175.4| valine--tRNA ligase, mitochondrial isoform 2 precursor [Homo sapiens]'	NaN	NaN	16	NaN	NaN	NaN	NaN	NaN	0	16	16
243	'>gi|27477134|ref|NP_079199.2| nuclear pore membrane glycoprotein 210 precursor [Homo sapiens]'	NaN	16	NaN	NaN	NaN	NaN	NaN	NaN	0	16	16
244	'>gi|400153758|ref|NP_001257819.1| HAUS augmin-like complex subunit 6 isoform 2 [Homo sapiens]'	NaN	NaN	16	NaN	NaN	NaN	NaN	NaN	0	16	16
245	'>gi|4504725|ref|NP_001562.1| interferon regulatory factor 3 isoform 1 [Homo sapiens]'	NaN	NaN	NaN	16	NaN	NaN	NaN	NaN	0	16	16
246	'>gi|530362743|ref|XP_005270979.1| PREDICTED: protein Hook homolog 1 isoform X1 [Homo sapiens]'	NaN	NaN	16	NaN	NaN	NaN	NaN	NaN	0	16	16
247	'>gi|55770844|ref|NP_001894.2| catenin alpha-1 isoform 1 [Homo sapiens]'	NaN	NaN	16	NaN	NaN	NaN	NaN	NaN	0	16	16
248	'>gi|57634534|ref|NP_055950.1| nuclear pore complex protein Nup205 [Homo sapiens]'	NaN	16	NaN	NaN	NaN	NaN	NaN	NaN	0	16	16
249	'>gi|261399877|ref|NP_001159757.1| T-complex protein 1 subunit eta isoform d [Homo sapiens]'	3	6	NaN	NaN	15	5	3	2	0	15	34
250	'>gi|5032093|ref|NP_005619.1| neutral amino acid transporter B(0) isoform 1 [Homo sapiens]'	NaN	NaN	12	15	3	NaN	NaN	NaN	0	15	30
251	'>gi|4504327|ref|NP_000174.1| trifunctional enzyme subunit beta, mitochondrial isoform 1 precursor [Homo sapiens]'	NaN	NaN	NaN	15	12	NaN	NaN	NaN	0	15	27
252	'>gi|197304786|ref|NP_001127854.1| IQ motif and SEC7 domain-containing protein 1 isoform a [Homo sapiens]'	NaN	8	15	NaN	NaN	NaN	NaN	NaN	0	15	23
253	'''>gi|20070197|ref|NP_005207.2| dolichyl-diphosphooligosaccharide--protein glycosyltransferase 48 kDa subunit precursor [Homo sapi...'' <Preview truncated at 128 characters>'	NaN	NaN	NaN	8	15	NaN	NaN	NaN	0	15	23
254	'>gi|13904870|ref|NP_001000.2| 40S ribosomal protein S5 [Homo sapiens]'	NaN	NaN	NaN	NaN	7	15	NaN	NaN	0	15	22
255	'>gi|20070344|ref|NP_079426.2| threonine--tRNA ligase, mitochondrial isoform a [Homo sapiens]'	NaN	NaN	15	7	NaN	NaN	NaN	NaN	0	15	22
256	'>gi|41152093|ref|NP_958357.1| zinc finger protein 644 isoform 1 [Homo sapiens]'	NaN	15	5	NaN	NaN	NaN	NaN	NaN	0	15	20
257	'>gi|4506681|ref|NP_001006.1| 40S ribosomal protein S11 [Homo sapiens]'	NaN	NaN	NaN	NaN	4	15	NaN	NaN	0	15	19
258	'>gi|66933005|ref|NP_001019820.1| calnexin precursor [Homo sapiens]'	NaN	NaN	15	4	NaN	NaN	NaN	NaN	0	15	19
259	'>gi|24234683|ref|NP_004642.2| ubiquitin carboxyl-terminal hydrolase 11 [Homo sapiens]'	NaN	2	15	NaN	NaN	NaN	NaN	NaN	0	15	17
260	'>gi|4506017|ref|NP_002706.1| serine/threonine-protein phosphatase 2A catalytic subunit alpha isoform [Homo sapiens]'	NaN	NaN	NaN	1	15	1	NaN	NaN	0	15	17
261	'>gi|115647981|ref|NP_001070254.1| glutamine and serine-rich protein 1 [Homo sapiens]'	NaN	15	1	NaN	NaN	NaN	NaN	NaN	0	15	16
262	'>gi|28178821|ref|NP_008830.2| isocitrate dehydrogenase [NAD] subunit beta, mitochondrial isoform a precursor [Homo sapiens]'	NaN	NaN	NaN	1	15	NaN	NaN	NaN	0	15	16
263	'>gi|4503313|ref|NP_003638.1| diacylglycerol kinase epsilon [Homo sapiens]'	NaN	NaN	NaN	15	1	NaN	NaN	NaN	0	15	16
264	'>gi|54112121|ref|NP_036558.3| splicing factor 3B subunit 3 [Homo sapiens]'	NaN	1	15	NaN	NaN	NaN	NaN	NaN	0	15	16
265	'>gi|154448892|ref|NP_055839.3| exportin-7 [Homo sapiens]'	NaN	NaN	15	NaN	NaN	NaN	NaN	NaN	0	15	15
266	'>gi|157388904|ref|NP_060272.3| HEAT repeat-containing protein 2 [Homo sapiens]'	NaN	NaN	15	NaN	NaN	NaN	NaN	NaN	0	15	15
267	'>gi|157671929|ref|NP_002636.2| phosphatidylinositol 4-phosphate 3-kinase C2 domain-containing subunit alpha [Homo sapiens]'	NaN	15	NaN	NaN	NaN	NaN	NaN	NaN	0	15	15
268	'''>gi|313747584|ref|NP_001186308.1| Golgi-specific brefeldin A-resistance guanine nucleotide exchange factor 1 isoform 3 [Homo sap...'' <Preview truncated at 128 characters>'	NaN	15	NaN	NaN	NaN	NaN	NaN	NaN	0	15	15
269	'>gi|44890068|ref|NP_005086.2| zinc finger MYM-type protein 4 [Homo sapiens]'	NaN	15	NaN	NaN	NaN	NaN	NaN	NaN	0	15	15
270	'>gi|4503579|ref|NP_001422.1| band 4.1-like protein 2 isoform a [Homo sapiens]'	NaN	15	NaN	NaN	NaN	NaN	NaN	NaN	0	15	15
271	'>gi|4504265|ref|NP_003513.1| histone H2B type 1-C/E/F/G/I [Homo sapiens]'	NaN	NaN	NaN	NaN	NaN	15	NaN	NaN	0	15	15
272	'>gi|4885399|ref|NP_005436.1| structural maintenance of chromosomes protein 3 [Homo sapiens]'	NaN	15	NaN	NaN	NaN	NaN	NaN	NaN	0	15	15
273	'>gi|528281421|ref|NP_001268463.1| band 4.1-like protein 3 isoform 3 [Homo sapiens]'	NaN	NaN	15	NaN	NaN	NaN	NaN	NaN	0	15	15
274	'>gi|548960892|ref|NP_001271455.1| aurora kinase B isoform 3 [Homo sapiens]'	NaN	NaN	NaN	NaN	15	NaN	NaN	NaN	0	15	15
275	'>gi|18699732|ref|NP_057260.2| 45 kDa calcium-binding protein isoform 2 precursor [Homo sapiens]'	NaN	NaN	NaN	13	14	NaN	NaN	NaN	0	14	27
276	'>gi|103472005|ref|NP_002408.3| antigen KI-67 isoform 1 [Homo sapiens]'	NaN	14	12	NaN	NaN	NaN	NaN	NaN	0	14	26
277	'''>gi|4758786|ref|NP_004541.1| NADH dehydrogenase [ubiquinone] iron-sulfur protein 2, mitochondrial isoform 1 precursor [Homo sapi...'' <Preview truncated at 128 characters>'	NaN	NaN	NaN	11	14	NaN	NaN	NaN	0	14	25
278	'>gi|578835525|ref|XP_006723678.1| PREDICTED: protein-glutamine gamma-glutamyltransferase E isoform X1 [Homo sapiens]'	NaN	NaN	1	NaN	NaN	NaN	14	7	0	14	22
279	'>gi|9845502|ref|NP_002286.2| 40S ribosomal protein SA [Homo sapiens]'	NaN	NaN	NaN	8	14	NaN	NaN	NaN	0	14	22
280	'>gi|150378533|ref|NP_003461.2| ubiquitin carboxyl-terminal hydrolase 7 isoform 1 [Homo sapiens]'	NaN	14	5	NaN	NaN	NaN	NaN	NaN	0	14	19
281	'>gi|169790923|ref|NP_000245.2| methionine synthase isoform 1 [Homo sapiens]'	NaN	14	5	NaN	NaN	NaN	NaN	NaN	0	14	19
282	'>gi|109715835|ref|NP_071353.4| HEAT repeat-containing protein 6 [Homo sapiens]'	NaN	3	14	NaN	NaN	NaN	NaN	NaN	0	14	17
283	'>gi|255003833|ref|NP_115518.3| centrosomal protein of 192 kDa [Homo sapiens]'	14	3	NaN	NaN	NaN	NaN	NaN	NaN	0	14	17
284	'>gi|4505255|ref|NP_002433.1| RNA-binding protein Musashi homolog 1 [Homo sapiens]'	NaN	NaN	NaN	3	14	NaN	NaN	NaN	0	14	17
285	'>gi|444299651|ref|NP_653091.3| protein CASC5 isoform 2 [Homo sapiens]'	2	14	NaN	NaN	NaN	NaN	NaN	NaN	0	14	16
286	'>gi|7661914|ref|NP_055629.1| 26S proteasome non-ATPase regulatory subunit 6 isoform 2 [Homo sapiens]'	NaN	NaN	NaN	2	14	NaN	NaN	NaN	0	14	16
287	'>gi|61097912|ref|NP_612409.1| nucleolar MIF4G domain-containing protein 1 [Homo sapiens]'	NaN	NaN	14	1	NaN	NaN	NaN	NaN	0	14	15
288	'>gi|118601081|ref|NP_001073027.1| heterogeneous nuclear ribonucleoprotein U-like protein 2 [Homo sapiens]'	NaN	NaN	14	NaN	NaN	NaN	NaN	NaN	0	14	14
289	'>gi|145580608|ref|NP_001077430.1| WD repeat-containing protein 62 isoform 1 [Homo sapiens]'	NaN	14	NaN	NaN	NaN	NaN	NaN	NaN	0	14	14
290	'>gi|150417986|ref|NP_006411.2| brefeldin A-inhibited guanine nucleotide-exchange protein 2 [Homo sapiens]'	NaN	14	NaN	NaN	NaN	NaN	NaN	NaN	0	14	14
291	'>gi|154350241|ref|NP_065073.3| brefeldin A-inhibited guanine nucleotide-exchange protein 3 [Homo sapiens]'	NaN	14	NaN	NaN	NaN	NaN	NaN	NaN	0	14	14
292	'>gi|156142199|ref|NP_079532.5| histone-lysine N-methyltransferase EHMT2 isoform b [Homo sapiens]'	NaN	14	NaN	NaN	NaN	NaN	NaN	NaN	0	14	14
293	'>gi|171906582|ref|NP_064583.2| coiled-coil domain-containing protein 47 precursor [Homo sapiens]'	NaN	NaN	NaN	14	NaN	NaN	NaN	NaN	0	14	14
294	'>gi|218749883|ref|NP_057303.2| endoplasmic reticulum mannosyl-oligosaccharide 1,2-alpha-mannosidase [Homo sapiens]'	NaN	NaN	14	NaN	NaN	NaN	NaN	NaN	0	14	14
295	'>gi|300388183|ref|NP_001177966.1| 26S proteasome non-ATPase regulatory subunit 1 isoform 2 [Homo sapiens]'	NaN	NaN	14	NaN	NaN	NaN	NaN	NaN	0	14	14
296	'>gi|31742492|ref|NP_060647.2| NEDD4-binding protein 2 [Homo sapiens]'	NaN	14	NaN	NaN	NaN	NaN	NaN	NaN	0	14	14
297	'>gi|34335134|ref|NP_899195.1| protein SEC13 homolog isoform 1 [Homo sapiens]'	NaN	NaN	NaN	NaN	14	NaN	NaN	NaN	0	14	14
298	'>gi|40254851|ref|NP_037487.2| serine/threonine-protein kinase N3 [Homo sapiens]'	NaN	NaN	14	NaN	NaN	NaN	NaN	NaN	0	14	14
299	'>gi|4502709|ref|NP_001777.1| cyclin-dependent kinase 1 isoform 1 [Homo sapiens]'	NaN	NaN	NaN	NaN	14	NaN	NaN	NaN	0	14	14
300	'>gi|50843837|ref|NP_060541.3| rho guanine nucleotide exchange factor 40 isoform 1 [Homo sapiens]'	NaN	14	NaN	NaN	NaN	NaN	NaN	NaN	0	14	14
301	'>gi|530407849|ref|XP_005255279.1| PREDICTED: zinc finger protein 629 isoform X1 [Homo sapiens]'	NaN	NaN	14	NaN	NaN	NaN	NaN	NaN	0	14	14
302	'>gi|557440899|ref|NP_001273490.1| nuclear mitotic apparatus protein 1 isoform 2 [Homo sapiens]'	NaN	14	NaN	NaN	NaN	NaN	NaN	NaN	0	14	14
303	'>gi|55925468|ref|NP_055725.2| zinc finger protein 507 [Homo sapiens]'	NaN	NaN	14	NaN	NaN	NaN	NaN	NaN	0	14	14
304	'>gi|56788364|ref|NP_065194.2| gamma-tubulin complex component 6 [Homo sapiens]'	NaN	14	NaN	NaN	NaN	NaN	NaN	NaN	0	14	14
305	'''>gi|578840073|ref|XP_006725288.1| PREDICTED: pyridoxal-dependent decarboxylase domain-containing protein 1-like isoform X3 [Homo...'' <Preview truncated at 128 characters>'	NaN	NaN	14	NaN	NaN	NaN	NaN	NaN	0	14	14
306	'>gi|7019415|ref|NP_037468.1| protein transport protein Sec61 subunit alpha isoform 1 [Homo sapiens]'	NaN	NaN	NaN	NaN	14	NaN	NaN	NaN	0	14	14
307	'>gi|6912286|ref|NP_036246.1| caspase-14 precursor [Homo sapiens]'	3	NaN	2	NaN	6	2	13	11	0	13	37
308	'>gi|115583685|ref|NP_003042.3| monocarboxylate transporter 1 [Homo sapiens]'	NaN	NaN	4	7	13	NaN	NaN	NaN	0	13	24
309	'>gi|117606360|ref|NP_056125.3| PH and SEC7 domain-containing protein 3 isoform a [Homo sapiens]'	NaN	13	11	NaN	NaN	NaN	NaN	NaN	0	13	24
310	'>gi|530388540|ref|XP_005251347.1| PREDICTED: transcription elongation factor B polypeptide 1 isoform X1 [Homo sapiens]'	NaN	NaN	NaN	NaN	NaN	11	13	NaN	0	13	24
311	'>gi|33636719|ref|NP_006342.2| mitochondrial import inner membrane translocase subunit TIM44 [Homo sapiens]'	NaN	NaN	NaN	7	13	3	NaN	NaN	0	13	23
312	'>gi|4503481|ref|NP_001395.1| elongation factor 1-gamma [Homo sapiens]'	NaN	NaN	NaN	13	8	NaN	NaN	NaN	0	13	21
313	'>gi|4506621|ref|NP_000978.1| 60S ribosomal protein L26 [Homo sapiens]'	NaN	NaN	NaN	NaN	8	13	NaN	NaN	0	13	21
314	'>gi|6005731|ref|NP_009167.1| calcineurin B homologous protein 1 [Homo sapiens]'	NaN	NaN	NaN	NaN	8	13	NaN	NaN	0	13	21
315	'>gi|661567300|ref|NP_001281269.1| zinc finger CCCH domain-containing protein 18 isoform 1 [Homo sapiens]'	NaN	13	7	NaN	NaN	NaN	NaN	NaN	0	13	20
316	'>gi|4506439|ref|NP_002884.1| histone-binding protein RBBP7 isoform 2 [Homo sapiens]'	NaN	NaN	NaN	13	6	NaN	NaN	NaN	0	13	19
317	'>gi|61744483|ref|NP_001013269.1| 4F2 cell-surface antigen heavy chain isoform f [Homo sapiens]'	NaN	NaN	13	6	NaN	NaN	NaN	NaN	0	13	19
318	'>gi|4505357|ref|NP_002480.1| NADH dehydrogenase [ubiquinone] 1 alpha subcomplex subunit 4 [Homo sapiens]'	NaN	NaN	NaN	NaN	NaN	5	13	NaN	0	13	18
319	'>gi|4502981|ref|NP_001852.1| cytochrome c oxidase subunit 4 isoform 1, mitochondrial precursor [Homo sapiens]'	NaN	NaN	NaN	NaN	NaN	13	4	NaN	0	13	17
320	'>gi|73760405|ref|NP_001027454.1| thymopoietin isoform beta [Homo sapiens]'	NaN	NaN	NaN	13	2	2	NaN	NaN	0	13	17
321	'>gi|4885487|ref|NP_005430.1| myeloid leukemia factor 2 [Homo sapiens]'	NaN	NaN	NaN	NaN	13	3	NaN	NaN	0	13	16
322	'>gi|17105394|ref|NP_000975.2| 60S ribosomal protein L23a [Homo sapiens]'	NaN	NaN	NaN	NaN	2	13	NaN	NaN	0	13	15
323	'>gi|6005824|ref|NP_009121.1| SEC23-interacting protein [Homo sapiens]'	NaN	2	13	NaN	NaN	NaN	NaN	NaN	0	13	15
324	'>gi|157266264|ref|NP_942147.3| pleckstrin homology-like domain family B member 3 [Homo sapiens]'	NaN	NaN	13	1	NaN	NaN	NaN	NaN	0	13	14
325	'>gi|557357733|ref|NP_001273433.1| heat shock protein 105 kDa isoform 3 [Homo sapiens]'	NaN	1	13	NaN	NaN	NaN	NaN	NaN	0	13	14
326	'>gi|57863269|ref|NP_055871.1| ribosomal RNA processing protein 1 homolog B [Homo sapiens]'	NaN	NaN	13	NaN	1	NaN	NaN	NaN	0	13	14
327	'>gi|119964726|ref|NP_000867.2| cation-independent mannose-6-phosphate receptor precursor [Homo sapiens]'	13	NaN	NaN	NaN	NaN	NaN	NaN	NaN	0	13	13
328	'>gi|13128860|ref|NP_004955.2| histone deacetylase 1 [Homo sapiens]'	NaN	NaN	NaN	13	NaN	NaN	NaN	NaN	0	13	13
329	'>gi|188497756|ref|NP_001120792.1| ubiquitin-associated protein 2-like isoform b [Homo sapiens]'	NaN	13	NaN	NaN	NaN	NaN	NaN	NaN	0	13	13
330	'>gi|25777602|ref|NP_002799.3| 26S proteasome non-ATPase regulatory subunit 2 isoform 1 [Homo sapiens]'	NaN	NaN	13	NaN	NaN	NaN	NaN	NaN	0	13	13
331	'>gi|27363457|ref|NP_079152.3| aarF domain-containing protein kinase 4 isoform a [Homo sapiens]'	NaN	NaN	NaN	13	NaN	NaN	NaN	NaN	0	13	13
332	'>gi|332164786|ref|NP_001193730.1| replication factor C subunit 5 isoform 4 [Homo sapiens]'	NaN	NaN	NaN	NaN	13	NaN	NaN	NaN	0	13	13
333	'>gi|33946291|ref|NP_079106.3| lysophosphatidylcholine acyltransferase 1 [Homo sapiens]'	NaN	NaN	NaN	13	NaN	NaN	NaN	NaN	0	13	13
334	'>gi|4506693|ref|NP_001012.1| 40S ribosomal protein S17 [Homo sapiens]'	NaN	NaN	NaN	NaN	NaN	13	NaN	NaN	0	13	13
335	'>gi|526253066|ref|NP_001268223.1| zinc finger protein 281 isoform 2 [Homo sapiens]'	NaN	NaN	13	NaN	NaN	NaN	NaN	NaN	0	13	13
336	'>gi|578811110|ref|XP_006714926.1| PREDICTED: heterogeneous nuclear ribonucleoprotein H isoform X11 [Homo sapiens]'	NaN	NaN	NaN	NaN	13	NaN	NaN	NaN	0	13	13
337	'>gi|66880553|ref|NP_000126.2| Fanconi anemia group A protein isoform a [Homo sapiens]'	NaN	13	NaN	NaN	NaN	NaN	NaN	NaN	0	13	13
338	'>gi|76880486|ref|NP_006819.2| activating signal cointegrator 1 complex subunit 3 isoform a [Homo sapiens]'	NaN	13	NaN	NaN	NaN	NaN	NaN	NaN	0	13	13
339	'>gi|82546830|ref|NP_068579.3| exocyst complex component 4 isoform a [Homo sapiens]'	NaN	NaN	13	NaN	NaN	NaN	NaN	NaN	0	13	13
340	'>gi|281182727|ref|NP_001162582.1| protein SCO2 homolog, mitochondrial precursor [Homo sapiens]'	NaN	NaN	NaN	NaN	12	11	NaN	NaN	0	12	23
341	'>gi|11024700|ref|NP_036590.1| mitochondrial import inner membrane translocase subunit Tim13 [Homo sapiens]'	NaN	NaN	NaN	NaN	1	9	12	NaN	0	12	22
342	'>gi|156071462|ref|NP_001627.2| ADP/ATP translocase 3 [Homo sapiens]'	NaN	NaN	NaN	3	12	5	NaN	NaN	0	12	20
343	'>gi|156119615|ref|NP_008832.2| unconventional myosin-IXa [Homo sapiens]'	6	12	2	NaN	NaN	NaN	NaN	NaN	0	12	20
344	'>gi|50345988|ref|NP_001001973.1| ATP synthase subunit gamma, mitochondrial isoform L (liver) precursor [Homo sapiens]'	NaN	NaN	NaN	NaN	12	6	1	NaN	0	12	19
345	'>gi|50592988|ref|NP_003357.2| cytochrome b-c1 complex subunit 2, mitochondrial precursor [Homo sapiens]'	NaN	NaN	NaN	7	12	NaN	NaN	NaN	0	12	19
346	'>gi|76496472|ref|NP_001029025.1| 60S ribosomal protein L3 isoform b [Homo sapiens]'	NaN	NaN	NaN	7	12	NaN	NaN	NaN	0	12	19
347	'>gi|41350216|ref|NP_061982.3| chitobiosyldiphosphodolichol beta-mannosyltransferase [Homo sapiens]'	NaN	NaN	NaN	6	12	NaN	NaN	NaN	0	12	18
348	'>gi|7705855|ref|NP_057226.1| estradiol 17-beta-dehydrogenase 12 [Homo sapiens]'	NaN	NaN	NaN	NaN	12	5	NaN	NaN	0	12	17
349	'>gi|222352151|ref|NP_006187.2| poly(rC)-binding protein 1 [Homo sapiens]'	NaN	NaN	NaN	NaN	12	1	3	NaN	0	12	16
350	'>gi|15431301|ref|NP_000962.2| 60S ribosomal protein L7 [Homo sapiens]'	NaN	NaN	NaN	NaN	12	3	NaN	NaN	0	12	15
351	'>gi|428977337|ref|NP_001258803.1| protein AAR2 homolog [Homo sapiens]'	NaN	NaN	NaN	3	12	NaN	NaN	NaN	0	12	15
352	'''>gi|511630715|ref|NP_001265432.1| dolichyl-diphosphooligosaccharide--protein glycosyltransferase subunit STT3A isoform a [Homo s...'' <Preview truncated at 128 characters>'	NaN	NaN	NaN	12	3	NaN	NaN	NaN	0	12	15
353	'>gi|5031863|ref|NP_005558.1| galectin-3-binding protein precursor [Homo sapiens]'	NaN	NaN	12	2	NaN	NaN	NaN	NaN	0	12	14
354	'>gi|7657508|ref|NP_055063.1| E3 ubiquitin-protein ligase RBX1 [Homo sapiens]'	NaN	NaN	NaN	NaN	NaN	12	2	NaN	0	12	14
355	'>gi|108936958|ref|NP_005819.3| DDB1- and CUL4-associated factor 7 [Homo sapiens]'	NaN	NaN	NaN	1	12	NaN	NaN	NaN	0	12	13
356	'>gi|37693993|ref|NP_002504.2| nucleoside diphosphate kinase 3 precursor [Homo sapiens]'	NaN	NaN	NaN	NaN	1	12	NaN	NaN	0	12	13
357	'>gi|109148539|ref|NP_821158.2| gamma-glutamyltransferase 7 [Homo sapiens]'	NaN	NaN	12	NaN	NaN	NaN	NaN	NaN	0	12	12
358	'>gi|14211540|ref|NP_066014.1| putative helicase MOV-10 isoform 1 [Homo sapiens]'	NaN	NaN	12	NaN	NaN	NaN	NaN	NaN	0	12	12
359	'>gi|148227672|ref|NP_001091680.1| catenin beta-1 [Homo sapiens]'	NaN	NaN	12	NaN	NaN	NaN	NaN	NaN	0	12	12
360	'>gi|156142176|ref|NP_054896.2| mitochondrial import inner membrane translocase subunit Tim21 precursor [Homo sapiens]'	NaN	NaN	NaN	NaN	NaN	12	NaN	NaN	0	12	12
361	'>gi|17149834|ref|NP_002950.3| sortilin isoform 1 preproprotein [Homo sapiens]'	NaN	NaN	12	NaN	NaN	NaN	NaN	NaN	0	12	12
362	'>gi|18378731|ref|NP_064620.2| HMG box transcription factor BBX isoform 2 [Homo sapiens]'	NaN	NaN	12	NaN	NaN	NaN	NaN	NaN	0	12	12
363	'>gi|207113160|ref|NP_001128715.1| treacle protein isoform d [Homo sapiens]'	NaN	12	NaN	NaN	NaN	NaN	NaN	NaN	0	12	12
364	'>gi|208973244|ref|NP_001129174.1| 14-3-3 protein zeta/delta [Homo sapiens]'	NaN	NaN	NaN	NaN	12	NaN	NaN	NaN	0	12	12
365	'>gi|224465233|ref|NP_079033.4| histone-lysine N-methyltransferase EHMT1 isoform 1 [Homo sapiens]'	NaN	12	NaN	NaN	NaN	NaN	NaN	NaN	0	12	12
366	'>gi|270265835|ref|NP_001161842.1| cullin-7 isoform 1 [Homo sapiens]'	NaN	12	NaN	NaN	NaN	NaN	NaN	NaN	0	12	12
367	'>gi|301171467|ref|NP_001180345.1| ATP-dependent RNA helicase DDX3X isoform 2 [Homo sapiens]'	NaN	NaN	12	NaN	NaN	NaN	NaN	NaN	0	12	12
368	'>gi|30578418|ref|NP_849189.1| sideroflexin-2 [Homo sapiens]'	NaN	NaN	NaN	NaN	12	NaN	NaN	NaN	0	12	12
369	'>gi|308199448|ref|NP_001184052.1| interferon regulatory factor 3 isoform 3 [Homo sapiens]'	NaN	NaN	NaN	NaN	12	NaN	NaN	NaN	0	12	12
370	'>gi|386642862|ref|NP_001245367.1| threonine--tRNA ligase, cytoplasmic isoform 2 [Homo sapiens]'	NaN	NaN	12	NaN	NaN	NaN	NaN	NaN	0	12	12
371	'>gi|4506691|ref|NP_001011.1| 40S ribosomal protein S16 [Homo sapiens]'	NaN	NaN	NaN	NaN	NaN	12	NaN	NaN	0	12	12
372	'>gi|45356151|ref|NP_056076.1| condensin-2 complex subunit D3 [Homo sapiens]'	NaN	12	NaN	NaN	NaN	NaN	NaN	NaN	0	12	12
373	'>gi|514052659|ref|NP_001265481.1| tubulin alpha-4A chain isoform 2 [Homo sapiens]'	NaN	NaN	NaN	12	NaN	NaN	NaN	NaN	0	12	12
374	'>gi|530378914|ref|XP_005248407.1| PREDICTED: uncharacterized protein C5orf42 isoform X6 [Homo sapiens]'	12	NaN	NaN	NaN	NaN	NaN	NaN	NaN	0	12	12
375	'>gi|574957204|ref|NP_001276334.1| MMS19 nucleotide excision repair protein homolog isoform 1 [Homo sapiens]'	NaN	NaN	12	NaN	NaN	NaN	NaN	NaN	0	12	12
376	'>gi|578817634|ref|XP_006717238.1| PREDICTED: serine/threonine-protein phosphatase 6 catalytic subunit isoform X1 [Homo sapiens]'	NaN	NaN	NaN	NaN	12	NaN	NaN	NaN	0	12	12
377	'>gi|578838544|ref|XP_006724778.1| PREDICTED: zinc finger MYM-type protein 3 isoform X3 [Homo sapiens]'	NaN	12	NaN	NaN	NaN	NaN	NaN	NaN	0	12	12
378	'>gi|6912398|ref|NP_036218.1| general transcription factor 3C polypeptide 3 isoform 1 [Homo sapiens]'	NaN	NaN	12	NaN	NaN	NaN	NaN	NaN	0	12	12
379	'>gi|73695475|ref|NP_060542.4| HEAT repeat-containing protein 1 [Homo sapiens]'	NaN	12	NaN	NaN	NaN	NaN	NaN	NaN	0	12	12
380	'>gi|7706254|ref|NP_057018.1| nucleolar protein 58 [Homo sapiens]'	NaN	NaN	NaN	12	NaN	NaN	NaN	NaN	0	12	12
381	'>gi|88759348|ref|NP_078822.3| RING finger protein 219 [Homo sapiens]'	NaN	NaN	12	NaN	NaN	NaN	NaN	NaN	0	12	12
382	'>gi|576583524|ref|NP_001276675.1| glyceraldehyde-3-phosphate dehydrogenase isoform 1 [Homo sapiens]'	4	2	4	NaN	8	11	8	5	0	11	42
383	'>gi|4507729|ref|NP_001060.1| tubulin beta-2A chain [Homo sapiens]'	1	1	2	11	6	1	NaN	NaN	0	11	22
384	'>gi|182508169|ref|NP_003864.4| neuropilin-1 isoform a precursor [Homo sapiens]'	NaN	9	11	NaN	NaN	NaN	NaN	NaN	0	11	20
385	'>gi|4759068|ref|NP_004580.1| protein SCO1 homolog, mitochondrial [Homo sapiens]'	NaN	NaN	NaN	NaN	11	7	NaN	NaN	0	11	18
386	'>gi|145309311|ref|NP_001034680.2| probable ubiquitin carboxyl-terminal hydrolase FAF-X isoform 4 [Homo sapiens]'	6	11	NaN	NaN	NaN	NaN	NaN	NaN	0	11	17
387	'>gi|5454064|ref|NP_006319.1| RNA-binding protein 14 isoform 1 [Homo sapiens]'	NaN	NaN	11	6	NaN	NaN	NaN	NaN	0	11	17
388	'>gi|323276700|ref|NP_001191020.1| 40S ribosomal protein S10 [Homo sapiens]'	NaN	NaN	NaN	NaN	5	11	NaN	NaN	0	11	16
389	'>gi|58761484|ref|NP_001008800.1| T-complex protein 1 subunit gamma isoform c [Homo sapiens]'	NaN	11	NaN	NaN	NaN	5	NaN	NaN	0	11	16
390	'>gi|108773810|ref|NP_064502.9| leucine--tRNA ligase, cytoplasmic [Homo sapiens]'	NaN	11	3	1	NaN	NaN	NaN	NaN	0	11	15
391	'>gi|31543831|ref|NP_001061.2| tubulin gamma-1 chain [Homo sapiens]'	NaN	NaN	NaN	11	4	NaN	NaN	NaN	0	11	15
392	'>gi|40288288|ref|NP_954592.1| histone-arginine methyltransferase CARM1 [Homo sapiens]'	NaN	NaN	4	11	NaN	NaN	NaN	NaN	0	11	15
393	'>gi|29244924|ref|NP_115597.3| chromodomain-helicase-DNA-binding protein 6 [Homo sapiens]'	11	3	NaN	NaN	NaN	NaN	NaN	NaN	0	11	14
394	'>gi|52632379|ref|NP_001005332.1| melanoma-associated antigen D1 isoform b [Homo sapiens]'	NaN	NaN	11	2	NaN	NaN	NaN	NaN	0	11	13
395	'>gi|31881785|ref|NP_079023.2| Hermansky-Pudlak syndrome 6 protein [Homo sapiens]'	NaN	NaN	11	1	NaN	NaN	NaN	NaN	0	11	12
396	'>gi|10835063|ref|NP_002511.1| nucleophosmin isoform 1 [Homo sapiens]'	NaN	NaN	NaN	NaN	11	NaN	NaN	NaN	0	11	11
397	'>gi|117938762|ref|NP_001070956.1| protein GNAS isoform f [Homo sapiens]'	NaN	NaN	NaN	NaN	11	NaN	NaN	NaN	0	11	11
398	'>gi|145580631|ref|NP_859052.3| sulfhydryl oxidase 2 precursor [Homo sapiens]'	NaN	NaN	11	NaN	NaN	NaN	NaN	NaN	0	11	11
399	'>gi|17921989|ref|NP_005991.1| tubulin alpha-4A chain isoform 1 [Homo sapiens]'	NaN	NaN	NaN	NaN	11	NaN	NaN	NaN	0	11	11
400	'>gi|189458819|ref|NP_001121620.1| transferrin receptor protein 1 [Homo sapiens]'	NaN	NaN	11	NaN	NaN	NaN	NaN	NaN	0	11	11
401	'>gi|209954811|ref|NP_001129628.1| zinc finger protein 507 [Homo sapiens]'	NaN	11	NaN	NaN	NaN	NaN	NaN	NaN	0	11	11
402	'>gi|21361356|ref|NP_006800.2| mitochondrial import receptor subunit TOM34 [Homo sapiens]'	NaN	NaN	NaN	NaN	11	NaN	NaN	NaN	0	11	11
403	'>gi|221316632|ref|NP_001137534.1| coatomer subunit beta [Homo sapiens]'	NaN	NaN	11	NaN	NaN	NaN	NaN	NaN	0	11	11
404	'>gi|31881687|ref|NP_853551.1| replication factor C subunit 4 [Homo sapiens]'	NaN	NaN	NaN	NaN	11	NaN	NaN	NaN	0	11	11
405	'>gi|33469968|ref|NP_005907.3| DNA replication licensing factor MCM7 isoform 1 [Homo sapiens]'	NaN	NaN	11	NaN	NaN	NaN	NaN	NaN	0	11	11
406	'>gi|38505222|ref|NP_061895.3| protein disulfide-isomerase TMX3 precursor [Homo sapiens]'	NaN	NaN	NaN	11	NaN	NaN	NaN	NaN	0	11	11
407	'>gi|5031877|ref|NP_005564.1| lamin-B1 isoform 1 [Homo sapiens]'	NaN	NaN	NaN	11	NaN	NaN	NaN	NaN	0	11	11
408	'>gi|5174447|ref|NP_006089.1| guanine nucleotide-binding protein subunit beta-2-like 1 [Homo sapiens]'	NaN	NaN	NaN	NaN	11	NaN	NaN	NaN	0	11	11
409	'>gi|544711041|ref|NP_001269836.1| T-complex protein 1 subunit theta isoform 2 [Homo sapiens]'	NaN	NaN	NaN	NaN	NaN	11	NaN	NaN	0	11	11
410	'>gi|5453660|ref|NP_006313.1| gamma-tubulin complex component 3 isoform 1 [Homo sapiens]'	NaN	NaN	11	NaN	NaN	NaN	NaN	NaN	0	11	11
411	'>gi|556503440|ref|NP_001273295.1| MAP7 domain-containing protein 1 isoform 3 [Homo sapiens]'	NaN	NaN	11	NaN	NaN	NaN	NaN	NaN	0	11	11
412	'''>gi|578804372|ref|XP_006712606.1| PREDICTED: NADH dehydrogenase [ubiquinone] 1 alpha subcomplex subunit 10, mitochondrial isofor...'' <Preview truncated at 128 characters>'	NaN	NaN	NaN	NaN	11	NaN	NaN	NaN	0	11	11
413	'>gi|578806301|ref|XP_006713292.1| PREDICTED: protein polybromo-1 isoform X24 [Homo sapiens]'	NaN	11	NaN	NaN	NaN	NaN	NaN	NaN	0	11	11
414	'>gi|578834563|ref|XP_006723311.1| PREDICTED: DNA polymerase delta catalytic subunit isoform X4 [Homo sapiens]'	NaN	NaN	11	NaN	NaN	NaN	NaN	NaN	0	11	11
415	'>gi|614458217|ref|NP_997244.4| FRAS1-related extracellular matrix protein 2 precursor [Homo sapiens]'	11	NaN	NaN	NaN	NaN	NaN	NaN	NaN	0	11	11
416	'>gi|667667691|ref|NP_001288092.1| transmembrane protein 209 isoform 2 [Homo sapiens]'	NaN	NaN	NaN	11	NaN	NaN	NaN	NaN	0	11	11
417	'>gi|223278387|ref|NP_059118.2| calmodulin-like protein 5 [Homo sapiens]'	7	4	4	5	9	6	7	10	0	10	52
418	'>gi|34147630|ref|NP_003312.3| elongation factor Tu, mitochondrial precursor [Homo sapiens]'	NaN	NaN	2	5	10	1	1	2	0	10	21
419	'>gi|320461711|ref|NP_001189360.1| peroxiredoxin-1 [Homo sapiens]'	1	1	NaN	NaN	2	10	5	1	0	10	20
420	'>gi|4504279|ref|NP_002098.1| histone H3.3 [Homo sapiens]'	1	NaN	NaN	NaN	5	10	4	NaN	0	10	20
421	'>gi|83641876|ref|NP_061902.2| probable serine carboxypeptidase CPVL precursor [Homo sapiens]'	NaN	NaN	NaN	9	10	NaN	NaN	NaN	0	10	19
422	'>gi|15431288|ref|NP_009035.3| 60S ribosomal protein L10a [Homo sapiens]'	NaN	NaN	NaN	NaN	10	6	NaN	NaN	0	10	16
423	'>gi|4506743|ref|NP_001003.1| 40S ribosomal protein S8 [Homo sapiens]'	NaN	NaN	NaN	NaN	10	6	NaN	NaN	0	10	16
424	'>gi|4507401|ref|NP_003192.1| transcription factor A, mitochondrial isoform 1 precursor [Homo sapiens]'	NaN	NaN	NaN	NaN	6	10	NaN	NaN	0	10	16
425	'>gi|5729875|ref|NP_006658.1| membrane-associated progesterone receptor component 1 isoform 1 [Homo sapiens]'	NaN	NaN	NaN	NaN	6	10	NaN	NaN	0	10	16
426	'>gi|73466520|ref|NP_001026976.1| fatty aldehyde dehydrogenase isoform 1 [Homo sapiens]'	NaN	NaN	NaN	10	6	NaN	NaN	NaN	0	10	16
427	'>gi|120587019|ref|NP_055160.2| zinc finger protein 318 [Homo sapiens]'	10	5	NaN	NaN	NaN	NaN	NaN	NaN	0	10	15
428	'>gi|24308324|ref|NP_115604.1| fatty acyl-CoA reductase 1 [Homo sapiens]'	NaN	NaN	NaN	10	5	NaN	NaN	NaN	0	10	15
429	'>gi|4506195|ref|NP_002785.1| proteasome subunit beta type-2 isoform 1 [Homo sapiens]'	NaN	NaN	NaN	NaN	4	10	NaN	NaN	0	10	14
430	'>gi|4506597|ref|NP_000967.1| 60S ribosomal protein L12 [Homo sapiens]'	NaN	NaN	NaN	NaN	4	10	NaN	NaN	0	10	14
431	'>gi|5803227|ref|NP_006817.1| 14-3-3 protein theta [Homo sapiens]'	NaN	NaN	NaN	NaN	10	4	NaN	NaN	0	10	14
432	'>RRV NSP6 '	NaN	NaN	NaN	NaN	3	10	NaN	NaN	0	10	13
433	'>gi|14269586|ref|NP_110438.1| 28S ribosomal protein S26, mitochondrial [Homo sapiens]'	NaN	NaN	NaN	NaN	3	10	NaN	NaN	0	10	13
434	'>gi|21464101|ref|NP_036611.2| 14-3-3 protein gamma [Homo sapiens]'	NaN	NaN	NaN	NaN	3	10	NaN	NaN	0	10	13
435	'>gi|321267511|ref|NP_001189431.1| protein NipSnap homolog 1 isoform 2 [Homo sapiens]'	NaN	NaN	NaN	NaN	10	3	NaN	NaN	0	10	13
436	'>gi|4557032|ref|NP_002291.1| L-lactate dehydrogenase B chain [Homo sapiens]'	3	NaN	NaN	NaN	10	NaN	NaN	NaN	0	10	13
437	'>gi|52630440|ref|NP_036313.3| peptidyl-prolyl cis-trans isomerase FKBP8 [Homo sapiens]'	NaN	NaN	NaN	10	3	NaN	NaN	NaN	0	10	13
438	'>gi|567757587|ref|NP_001274678.1| squalene synthase isoform 2 [Homo sapiens]'	NaN	NaN	NaN	10	2	NaN	NaN	NaN	0	10	12
439	'>gi|578826056|ref|XP_005268040.2| PREDICTED: sal-like protein 2 isoform X1 [Homo sapiens]'	NaN	10	2	NaN	NaN	NaN	NaN	NaN	0	10	12
440	'>gi|8922665|ref|NP_060686.1| pantothenate kinase 4 [Homo sapiens]'	NaN	NaN	10	2	NaN	NaN	NaN	NaN	0	10	12
441	'>gi|126032350|ref|NP_001075109.1| DNA-dependent protein kinase catalytic subunit isoform 2 [Homo sapiens]'	1	NaN	10	NaN	NaN	NaN	NaN	NaN	0	10	11
442	'>gi|108773787|ref|NP_000312.2| retinoblastoma-associated protein [Homo sapiens]'	NaN	NaN	10	NaN	NaN	NaN	NaN	NaN	0	10	10
443	'>gi|11067747|ref|NP_001244.1| cell division cycle 5-like protein [Homo sapiens]'	NaN	NaN	10	NaN	NaN	NaN	NaN	NaN	0	10	10
444	'>gi|110825988|ref|NP_005637.3| probable methyltransferase TARBP1 [Homo sapiens]'	NaN	10	NaN	NaN	NaN	NaN	NaN	NaN	0	10	10
445	'>gi|11415026|ref|NP_000971.1| 60S ribosomal protein L18a [Homo sapiens]'	NaN	NaN	NaN	NaN	NaN	10	NaN	NaN	0	10	10
446	'>gi|115583670|ref|NP_003244.2| T-lymphoma invasion and metastasis-inducing protein 1 [Homo sapiens]'	NaN	10	NaN	NaN	NaN	NaN	NaN	NaN	0	10	10
447	'>gi|118421085|ref|NP_689472.3| treslin [Homo sapiens]'	NaN	10	NaN	NaN	NaN	NaN	NaN	NaN	0	10	10
448	'>gi|13904866|ref|NP_000982.2| 60S ribosomal protein L28 isoform 2 [Homo sapiens]'	NaN	NaN	NaN	NaN	NaN	10	NaN	NaN	0	10	10
449	'>gi|149999606|ref|NP_006293.2| mannosyl-oligosaccharide glucosidase isoform 1 [Homo sapiens]'	NaN	NaN	10	NaN	NaN	NaN	NaN	NaN	0	10	10
450	'>gi|157388937|ref|NP_060389.2| syntaxin-17 [Homo sapiens]'	NaN	NaN	NaN	NaN	10	NaN	NaN	NaN	0	10	10
451	'>gi|164565408|ref|NP_073746.2| pleckstrin homology domain-containing family G member 2 [Homo sapiens]'	NaN	10	NaN	NaN	NaN	NaN	NaN	NaN	0	10	10
452	'>gi|187171277|ref|NP_001119603.1| DNA polymerase subunit gamma-1 [Homo sapiens]'	NaN	10	NaN	NaN	NaN	NaN	NaN	NaN	0	10	10
453	'>gi|216548223|ref|NP_055664.3| synaptic vesicle glycoprotein 2A isoform 1 [Homo sapiens]'	NaN	NaN	10	NaN	NaN	NaN	NaN	NaN	0	10	10
454	'>gi|223890252|ref|NP_066973.2| glutamate receptor-interacting protein 1 isoform 1 [Homo sapiens]'	NaN	NaN	10	NaN	NaN	NaN	NaN	NaN	0	10	10
455	'>gi|225543215|ref|NP_001139438.1| antigen KI-67 isoform 2 [Homo sapiens]'	10	NaN	NaN	NaN	NaN	NaN	NaN	NaN	0	10	10
456	'>gi|238859593|ref|NP_064506.3| UDP-glucose:glycoprotein glucosyltransferase 2 precursor [Homo sapiens]'	NaN	10	NaN	NaN	NaN	NaN	NaN	NaN	0	10	10
457	'>gi|24430155|ref|NP_694546.1| 26S protease regulatory subunit 6B isoform 2 [Homo sapiens]'	NaN	NaN	NaN	10	NaN	NaN	NaN	NaN	0	10	10
458	'>gi|301336155|ref|NP_001180384.1| tRNA (cytosine(34)-C(5))-methyltransferase isoform 2 [Homo sapiens]'	NaN	NaN	10	NaN	NaN	NaN	NaN	NaN	0	10	10
459	'>gi|33469917|ref|NP_877423.1| DNA replication licensing factor MCM4 [Homo sapiens]'	NaN	NaN	10	NaN	NaN	NaN	NaN	NaN	0	10	10
460	'>gi|40789249|ref|NP_060592.2| aspartate--tRNA ligase, mitochondrial [Homo sapiens]'	NaN	NaN	NaN	10	NaN	NaN	NaN	NaN	0	10	10
461	'>gi|42476299|ref|NP_056390.2| PERQ amino acid-rich with GYF domain-containing protein 2 isoform b [Homo sapiens]'	NaN	10	NaN	NaN	NaN	NaN	NaN	NaN	0	10	10
462	'>gi|47419936|ref|NP_003128.3| SRSF protein kinase 1 [Homo sapiens]'	NaN	NaN	10	NaN	NaN	NaN	NaN	NaN	0	10	10
463	'>gi|530382444|ref|XP_005249380.1| PREDICTED: dystonin isoform X14 [Homo sapiens]'	10	NaN	NaN	NaN	NaN	NaN	NaN	NaN	0	10	10
464	'>gi|530402077|ref|XP_005266304.1| PREDICTED: A-kinase anchor protein 11 isoform X1 [Homo sapiens]'	NaN	10	NaN	NaN	NaN	NaN	NaN	NaN	0	10	10
465	'>gi|530415066|ref|XP_005260069.1| PREDICTED: protein Wiz isoform X9 [Homo sapiens]'	NaN	10	NaN	NaN	NaN	NaN	NaN	NaN	0	10	10
466	'>gi|544186102|ref|NP_001269606.1| peroxisome biogenesis factor 1 isoform 2 [Homo sapiens]'	NaN	10	NaN	NaN	NaN	NaN	NaN	NaN	0	10	10
467	'>gi|5454158|ref|NP_006286.1| valine--tRNA ligase [Homo sapiens]'	NaN	10	NaN	NaN	NaN	NaN	NaN	NaN	0	10	10
468	'>gi|56676371|ref|NP_037423.2| cleavage and polyadenylation specificity factor subunit 1 [Homo sapiens]'	NaN	10	NaN	NaN	NaN	NaN	NaN	NaN	0	10	10
469	'>gi|57634536|ref|NP_055970.1| la-related protein 4B [Homo sapiens]'	NaN	NaN	10	NaN	NaN	NaN	NaN	NaN	0	10	10
470	'>gi|58761544|ref|NP_001009999.1| lysine-specific histone demethylase 1A isoform a [Homo sapiens]'	NaN	NaN	10	NaN	NaN	NaN	NaN	NaN	0	10	10
471	'>gi|662033891|ref|NP_001284482.1| chromodomain-helicase-DNA-binding protein 4 isoform 2 [Homo sapiens]'	NaN	10	NaN	NaN	NaN	NaN	NaN	NaN	0	10	10
472	'>gi|66346693|ref|NP_005236.2| protocadherin Fat 1 precursor [Homo sapiens]'	10	NaN	NaN	NaN	NaN	NaN	NaN	NaN	0	10	10
473	'''>gi|6681764|ref|NP_004993.1| NADH dehydrogenase [ubiquinone] 1 alpha subcomplex subunit 9, mitochondrial precursor [Homo sapiens...'' <Preview truncated at 128 characters>'	NaN	NaN	NaN	NaN	10	NaN	NaN	NaN	0	10	10
474	'>gi|6912634|ref|NP_036555.1| 60S ribosomal protein L13a isoform 1 [Homo sapiens]'	NaN	NaN	NaN	NaN	NaN	10	NaN	NaN	0	10	10
475	'>gi|7661960|ref|NP_055523.1| kinetochore-associated protein 1 [Homo sapiens]'	NaN	10	NaN	NaN	NaN	NaN	NaN	NaN	0	10	10
476	'>gi|77539758|ref|NP_001029249.1| histone H4 [Homo sapiens]'	3	NaN	1	NaN	3	9	9	NaN	0	9	25
477	'>gi|50845388|ref|NP_001002858.1| annexin A2 isoform 1 [Homo sapiens]'	4	NaN	NaN	NaN	1	NaN	4	9	0	9	18
478	'>gi|149944680|ref|NP_056117.1| HAUS augmin-like complex subunit 5 [Homo sapiens]'	NaN	NaN	9	8	NaN	NaN	NaN	NaN	0	9	17
479	'>gi|24797067|ref|NP_002107.3| HLA class I histocompatibility antigen, A-1 alpha chain precursor [Homo sapiens]'	NaN	NaN	NaN	8	9	NaN	NaN	NaN	0	9	17
480	'>gi|68800243|ref|NP_001560.2| interleukin-1 receptor-associated kinase 1 isoform 1 [Homo sapiens]'	NaN	NaN	9	8	NaN	NaN	NaN	NaN	0	9	17
481	'>gi|325301078|ref|NP_001191456.1| translocon-associated protein subunit delta isoform 3 precursor [Homo sapiens]'	NaN	NaN	NaN	NaN	6	9	1	NaN	0	9	16
482	'>gi|34328899|ref|NP_005392.2| tyrosine-protein phosphatase non-receptor type 14 [Homo sapiens]'	NaN	7	9	NaN	NaN	NaN	NaN	NaN	0	9	16
483	'>gi|194306642|ref|NP_060096.3| dnaJ homolog subfamily B member 12 [Homo sapiens]'	NaN	NaN	NaN	6	9	NaN	NaN	NaN	0	9	15
484	'>gi|116268105|ref|NP_689565.2| protein FAM210A [Homo sapiens]'	NaN	NaN	NaN	NaN	5	9	NaN	NaN	0	9	14
485	'>gi|260763955|ref|NP_057049.5| NADH dehydrogenase [ubiquinone] 1 alpha subcomplex subunit 13 [Homo sapiens]'	NaN	NaN	NaN	NaN	NaN	9	4	NaN	0	9	13
486	'>gi|21070997|ref|NP_003147.2| stromal interaction molecule 1 isoform 2 precursor [Homo sapiens]'	NaN	NaN	9	3	NaN	NaN	NaN	NaN	0	9	12
487	'>gi|21361565|ref|NP_001679.2| ATP synthase F(0) complex subunit B1, mitochondrial precursor [Homo sapiens]'	NaN	NaN	NaN	NaN	3	9	NaN	NaN	0	9	12
488	'>gi|33239451|ref|NP_872590.1| proliferating cell nuclear antigen [Homo sapiens]'	NaN	NaN	NaN	NaN	9	3	NaN	NaN	0	9	12
489	'>gi|4506699|ref|NP_001015.1| 40S ribosomal protein S21 [Homo sapiens]'	NaN	NaN	NaN	NaN	NaN	3	9	NaN	0	9	12
490	'>gi|4502303|ref|NP_001688.1| ATP synthase subunit O, mitochondrial precursor [Homo sapiens]'	NaN	NaN	NaN	NaN	2	9	NaN	NaN	0	9	11
491	'>gi|4506489|ref|NP_002906.1| replication factor C subunit 3 isoform 1 [Homo sapiens]'	NaN	NaN	NaN	2	9	NaN	NaN	NaN	0	9	11
492	'>gi|7661786|ref|NP_054884.1| NADH dehydrogenase [ubiquinone] 1 alpha subcomplex assembly factor 4 [Homo sapiens]'	NaN	NaN	NaN	NaN	2	9	NaN	NaN	0	9	11
493	'>gi|116812586|ref|NP_060230.5| condensin-2 complex subunit G2 isoform a [Homo sapiens]'	NaN	1	9	NaN	NaN	NaN	NaN	NaN	0	9	10
494	'>gi|118200333|ref|NP_001071640.1| protein FAM127B isoform 1 [Homo sapiens]'	NaN	NaN	NaN	NaN	NaN	1	9	NaN	0	9	10
495	'>gi|23308577|ref|NP_006614.2| D-3-phosphoglycerate dehydrogenase [Homo sapiens]'	NaN	NaN	NaN	9	1	NaN	NaN	NaN	0	9	10
496	'''>gi|380848751|ref|NP_001244160.1| putative bifunctional UDP-N-acetylglucosamine transferase and deubiquitinase ALG13 isoform 6 [...'' <Preview truncated at 128 characters>'	NaN	1	9	NaN	NaN	NaN	NaN	NaN	0	9	10
497	'''>gi|4503523|ref|NP_003744.1| eukaryotic translation initiation factor 3 subunit D {ECO:0000255|HAMAP-Rule:MF_03003} [Homo sapien...'' <Preview truncated at 128 characters>'	NaN	NaN	1	9	NaN	NaN	NaN	NaN	0	9	10
498	'>gi|4506695|ref|NP_001013.1| 40S ribosomal protein S19 [Homo sapiens]'	NaN	NaN	NaN	NaN	1	9	NaN	NaN	0	9	10
499	'>gi|662033888|ref|NP_001284478.1| regulator of nonsense transcripts 1 isoform 1 [Homo sapiens]'	NaN	9	1	NaN	NaN	NaN	NaN	NaN	0	9	10
500	'>gi|68160922|ref|NP_001020242.1| 40S ribosomal protein S14 [Homo sapiens]'	NaN	NaN	NaN	NaN	1	9	NaN	NaN	0	9	10
501	'>gi|119943112|ref|NP_001351.2| 7-dehydrocholesterol reductase [Homo sapiens]'	NaN	NaN	NaN	NaN	9	NaN	NaN	NaN	0	9	9
502	'>gi|14149680|ref|NP_056107.1| extended synaptotagmin-1 isoform 2 [Homo sapiens]'	NaN	NaN	9	NaN	NaN	NaN	NaN	NaN	0	9	9
503	'>gi|145301607|ref|NP_001077422.1| thyroid adenoma-associated protein isoform a [Homo sapiens]'	NaN	9	NaN	NaN	NaN	NaN	NaN	NaN	0	9	9
504	'>gi|148224884|ref|NP_783859.1| phosphatidylglycerophosphatase and protein-tyrosine phosphatase 1 isoform 1 [Homo sapiens]'	NaN	NaN	NaN	NaN	NaN	9	NaN	NaN	0	9	9
505	'>gi|157502193|ref|NP_002808.3| 26S proteasome non-ATPase regulatory subunit 13 isoform 1 [Homo sapiens]'	NaN	NaN	NaN	NaN	9	NaN	NaN	NaN	0	9	9
506	'>gi|187960100|ref|NP_055486.2| ubiquitin-protein ligase E3C [Homo sapiens]'	NaN	NaN	9	NaN	NaN	NaN	NaN	NaN	0	9	9
507	'>gi|188497683|ref|NP_078898.3| FAST kinase domain-containing protein 1 isoform 1 [Homo sapiens]'	NaN	NaN	9	NaN	NaN	NaN	NaN	NaN	0	9	9
508	'>gi|193211480|ref|NP_056175.3| superkiller viralicidic activity 2-like 2 [Homo sapiens]'	NaN	NaN	9	NaN	NaN	NaN	NaN	NaN	0	9	9
509	'>gi|19913408|ref|NP_001059.2| DNA topoisomerase 2-beta [Homo sapiens]'	NaN	9	NaN	NaN	NaN	NaN	NaN	NaN	0	9	9
510	'>gi|19923669|ref|NP_005056.3| protein sel-1 homolog 1 isoform 1 precursor [Homo sapiens]'	NaN	NaN	9	NaN	NaN	NaN	NaN	NaN	0	9	9
511	'>gi|209869993|ref|NP_001129477.1| trifunctional purine biosynthetic protein adenosine-3 isoform 1 [Homo sapiens]'	NaN	NaN	9	NaN	NaN	NaN	NaN	NaN	0	9	9
512	'>gi|21327708|ref|NP_631946.1| nucleosome assembly protein 1-like 1 [Homo sapiens]'	NaN	NaN	NaN	9	NaN	NaN	NaN	NaN	0	9	9
513	'>gi|22035612|ref|NP_665682.1| oxysterol-binding protein-related protein 6 isoform b [Homo sapiens]'	NaN	NaN	9	NaN	NaN	NaN	NaN	NaN	0	9	9
514	'>gi|22202633|ref|NP_002615.2| prefoldin subunit 5 isoform alpha [Homo sapiens]'	NaN	NaN	NaN	NaN	NaN	9	NaN	NaN	0	9	9
515	'>gi|223890243|ref|NP_006004.2| 60S ribosomal protein L10 isoform a [Homo sapiens]'	NaN	NaN	NaN	NaN	NaN	9	NaN	NaN	0	9	9
516	'>gi|224586882|ref|NP_003642.3| Y-box-binding protein 3 isoform a [Homo sapiens]'	NaN	NaN	NaN	9	NaN	NaN	NaN	NaN	0	9	9
517	'>gi|224831257|ref|NP_055467.3| importin-13 [Homo sapiens]'	NaN	NaN	9	NaN	NaN	NaN	NaN	NaN	0	9	9
518	'>gi|261824035|ref|NP_060285.2| HAUS augmin-like complex subunit 4 isoform 1 [Homo sapiens]'	NaN	NaN	NaN	NaN	9	NaN	NaN	NaN	0	9	9
519	'>gi|267844811|ref|NP_065176.3| neuron navigator 1 isoform 1 [Homo sapiens]'	NaN	9	NaN	NaN	NaN	NaN	NaN	NaN	0	9	9
520	'''>gi|35493916|ref|NP_002942.2| dolichyl-diphosphooligosaccharide--protein glycosyltransferase subunit 2 isoform 1 precursor [Homo...'' <Preview truncated at 128 characters>'	NaN	NaN	NaN	9	NaN	NaN	NaN	NaN	0	9	9
521	'>gi|371875793|ref|NP_001243125.1| serine/threonine-protein kinase A-Raf isoform 2 [Homo sapiens]'	NaN	NaN	NaN	9	NaN	NaN	NaN	NaN	0	9	9
522	'>gi|37620163|ref|NP_065741.3| ANKHD1-EIF4EBP3 protein [Homo sapiens]'	9	NaN	NaN	NaN	NaN	NaN	NaN	NaN	0	9	9
523	'>gi|385198059|ref|NP_001245237.1| putative ribosomal RNA methyltransferase NOP2 isoform 2 [Homo sapiens]'	NaN	NaN	9	NaN	NaN	NaN	NaN	NaN	0	9	9
524	'>gi|42476022|ref|NP_060205.3| tetratricopeptide repeat protein 27 isoform 1 [Homo sapiens]'	NaN	NaN	9	NaN	NaN	NaN	NaN	NaN	0	9	9
525	'>gi|4506631|ref|NP_000980.1| 60S ribosomal protein L30 [Homo sapiens]'	NaN	NaN	NaN	NaN	NaN	9	NaN	NaN	0	9	9
526	'>gi|47458811|ref|NP_998814.1| sideroflexin-4 [Homo sapiens]'	NaN	NaN	NaN	NaN	9	NaN	NaN	NaN	0	9	9
527	'>gi|530391676|ref|XP_005252320.1| PREDICTED: centrosomal protein of 78 kDa isoform X1 [Homo sapiens]'	NaN	NaN	9	NaN	NaN	NaN	NaN	NaN	0	9	9
528	'>gi|530410380|ref|XP_005256727.1| PREDICTED: gem-associated protein 4 isoform X4 [Homo sapiens]'	NaN	NaN	9	NaN	NaN	NaN	NaN	NaN	0	9	9
529	'>gi|530417278|ref|XP_005259327.1| PREDICTED: uncharacterized aarF domain-containing protein kinase 4 isoform X1 [Homo sapiens]'	NaN	NaN	NaN	NaN	9	NaN	NaN	NaN	0	9	9
530	'>gi|530424835|ref|XP_005258156.1| PREDICTED: protein SOGA2 isoform X2 [Homo sapiens]'	NaN	9	NaN	NaN	NaN	NaN	NaN	NaN	0	9	9
531	'>gi|55956788|ref|NP_005372.2| nucleolin [Homo sapiens]'	NaN	NaN	9	NaN	NaN	NaN	NaN	NaN	0	9	9
532	'>gi|57863298|ref|NP_055811.1| 1-phosphatidylinositol 4,5-bisphosphate phosphodiesterase eta-1 isoform b [Homo sapiens]'	NaN	9	NaN	NaN	NaN	NaN	NaN	NaN	0	9	9
533	'>gi|62414289|ref|NP_003371.2| vimentin [Homo sapiens]'	NaN	NaN	NaN	9	NaN	NaN	NaN	NaN	0	9	9
534	'>gi|67189747|ref|NP_001019833.1| 60S ribosomal protein L6 [Homo sapiens]'	NaN	NaN	NaN	NaN	9	NaN	NaN	NaN	0	9	9
535	'>gi|94721252|ref|NP_919415.2| vesicle-associated membrane protein-associated protein A isoform 2 [Homo sapiens]'	NaN	NaN	NaN	NaN	9	NaN	NaN	NaN	0	9	9
536	'>gi|13435361|ref|NP_077739.1| desmocollin-1 isoform Dsc1a preproprotein [Homo sapiens]'	3	4	2	1	4	6	6	8	0	8	34
537	'>gi|4502337|ref|NP_001176.1| zinc-alpha-2-glycoprotein precursor [Homo sapiens]'	4	1	NaN	NaN	1	1	8	6	0	8	21
538	'>gi|308387374|ref|NP_001184147.1| cAMP-specific 3'',5''-cyclic phosphodiesterase 4D isoform PDE4D5 [Homo sapiens]'	3	1	8	NaN	2	2	1	NaN	0	8	17
539	'>gi|13491166|ref|NP_055491.1| pumilio homolog 1 isoform 2 [Homo sapiens]'	NaN	8	7	NaN	NaN	NaN	NaN	NaN	0	8	15
540	'>gi|15431290|ref|NP_000966.2| 60S ribosomal protein L11 isoform 1 [Homo sapiens]'	NaN	NaN	NaN	NaN	6	8	NaN	NaN	0	8	14
541	'>gi|17986001|ref|NP_005505.2| major histocompatibility complex, class I, B precursor [Homo sapiens]'	NaN	NaN	NaN	4	8	2	NaN	NaN	0	8	14
542	'>gi|22538437|ref|NP_680093.1| cathepsin B preproprotein [Homo sapiens]'	NaN	NaN	NaN	NaN	6	8	NaN	NaN	0	8	14
543	'>gi|4557014|ref|NP_001743.1| catalase [Homo sapiens]'	3	NaN	1	NaN	NaN	NaN	8	2	0	8	14
544	'>gi|574584816|ref|NP_001276058.1| tubulin beta-4A chain isoform 3 [Homo sapiens]'	NaN	NaN	1	8	4	1	NaN	NaN	0	8	14
545	'>gi|71772415|ref|NP_001025180.1| 40S ribosomal protein S15a [Homo sapiens]'	NaN	NaN	NaN	NaN	NaN	8	6	NaN	0	8	14
546	'>gi|45387955|ref|NP_991330.1| protein QIL1 precursor [Homo sapiens]'	NaN	NaN	NaN	NaN	NaN	8	5	NaN	0	8	13
547	'>gi|24638433|ref|NP_056146.1| nicastrin isoform 1 precursor [Homo sapiens]'	NaN	4	8	NaN	NaN	NaN	NaN	NaN	0	8	12
548	'>gi|4506707|ref|NP_001019.1| 40S ribosomal protein S25 [Homo sapiens]'	NaN	NaN	NaN	NaN	4	8	NaN	NaN	0	8	12
549	'>gi|21389469|ref|NP_653237.1| mitochondrial intermembrane space import and assembly protein 40 isoform 2 [Homo sapiens]'	NaN	NaN	NaN	NaN	3	8	NaN	NaN	0	8	11
550	'>gi|4502491|ref|NP_001203.1| complement component 1 Q subcomponent-binding protein, mitochondrial precursor [Homo sapiens]'	NaN	NaN	NaN	NaN	8	3	NaN	NaN	0	8	11
551	'>gi|14165439|ref|NP_002131.2| heterogeneous nuclear ribonucleoprotein K isoform a [Homo sapiens]'	NaN	NaN	2	8	NaN	NaN	NaN	NaN	0	8	10
552	'>gi|256223453|ref|NP_009135.4| probable ATP-dependent RNA helicase DDX20 [Homo sapiens]'	NaN	NaN	8	2	NaN	NaN	NaN	NaN	0	8	10
553	'>gi|47933339|ref|NP_073605.4| putative RNA-binding protein 15 isoform 1 [Homo sapiens]'	NaN	NaN	8	NaN	NaN	NaN	NaN	2	0	8	10
554	'>gi|214830079|ref|NP_001135766.1| spartin [Homo sapiens]'	NaN	NaN	8	NaN	NaN	1	NaN	NaN	0	8	9
555	'>gi|251831110|ref|YP_003024029.1| cytochrome c oxidase subunit II (mitochondrion) [Homo sapiens]'	NaN	NaN	NaN	NaN	1	8	NaN	NaN	0	8	9
556	'>gi|300192933|ref|NP_006787.2| AFG3-like protein 2 [Homo sapiens]'	NaN	NaN	8	1	NaN	NaN	NaN	NaN	0	8	9
557	'>gi|341604768|ref|NP_001230059.1| 60S ribosomal protein L13 isoform 2 [Homo sapiens]'	NaN	NaN	NaN	NaN	8	1	NaN	NaN	0	8	9
558	'>gi|530431917|ref|XP_005277372.1| PREDICTED: 40S ribosomal protein S9 isoform X14 [Homo sapiens]'	NaN	NaN	NaN	NaN	1	8	NaN	NaN	0	8	9
559	'>gi|10863927|ref|NP_066953.1| peptidyl-prolyl cis-trans isomerase A isoform 1 [Homo sapiens]'	NaN	NaN	NaN	NaN	NaN	8	NaN	NaN	0	8	8
560	'>gi|10863945|ref|NP_066964.1| X-ray repair cross-complementing protein 5 [Homo sapiens]'	NaN	NaN	8	NaN	NaN	NaN	NaN	NaN	0	8	8
561	'>gi|110578649|ref|NP_065976.2| VWFA and cache domain-containing protein 1 isoform 1 [Homo sapiens]'	NaN	8	NaN	NaN	NaN	NaN	NaN	NaN	0	8	8
562	'>gi|117647226|ref|NP_060289.2| mitochondrial ribonuclease P protein 1 precursor [Homo sapiens]'	NaN	NaN	NaN	NaN	8	NaN	NaN	NaN	0	8	8
563	'>gi|134142337|ref|NP_004987.2| multidrug resistance-associated protein 1 [Homo sapiens]'	NaN	8	NaN	NaN	NaN	NaN	NaN	NaN	0	8	8
564	'>gi|148539848|ref|NP_077741.2| desmocollin-3 isoform Dsc3b preproprotein [Homo sapiens]'	NaN	NaN	8	NaN	NaN	NaN	NaN	NaN	0	8	8
565	'>gi|14861834|ref|NP_149061.1| cat eye syndrome critical region protein 5 isoform 2 precursor [Homo sapiens]'	NaN	NaN	NaN	NaN	8	NaN	NaN	NaN	0	8	8
566	'>gi|151101459|ref|NP_055746.3| serine/threonine-protein phosphatase 6 regulatory subunit 1 [Homo sapiens]'	NaN	8	NaN	NaN	NaN	NaN	NaN	NaN	0	8	8
567	'>gi|156104872|ref|NP_006485.2| ETS domain-containing transcription factor ERF isoform 1 [Homo sapiens]'	NaN	NaN	8	NaN	NaN	NaN	NaN	NaN	0	8	8
568	'>gi|156119605|ref|NP_036336.2| general transcription factor 3C polypeptide 4 [Homo sapiens]'	NaN	NaN	8	NaN	NaN	NaN	NaN	NaN	0	8	8
569	'>gi|156616299|ref|NP_001096080.1| gamma-tubulin complex component 5 isoform b [Homo sapiens]'	NaN	NaN	8	NaN	NaN	NaN	NaN	NaN	0	8	8
570	'>gi|156938331|ref|NP_060392.3| pre-mRNA-processing factor 39 [Homo sapiens]'	NaN	NaN	8	NaN	NaN	NaN	NaN	NaN	0	8	8
571	'>gi|157671927|ref|NP_660208.2| spermatogenesis-associated protein 5 [Homo sapiens]'	NaN	NaN	8	NaN	NaN	NaN	NaN	NaN	0	8	8
572	'>gi|167614488|ref|NP_056342.3| TBC1 domain family member 10B [Homo sapiens]'	NaN	NaN	8	NaN	NaN	NaN	NaN	NaN	0	8	8
573	'>gi|186700623|ref|NP_078994.3| rab-like protein 6 isoform 1 [Homo sapiens]'	NaN	NaN	8	NaN	NaN	NaN	NaN	NaN	0	8	8
574	'>gi|18765752|ref|NP_569120.1| dual specificity tyrosine-phosphorylation-regulated kinase 1A isoform 2 [Homo sapiens]'	NaN	NaN	8	NaN	NaN	NaN	NaN	NaN	0	8	8
575	'>gi|199559779|ref|NP_114429.2| coiled-coil domain-containing protein 8 [Homo sapiens]'	NaN	NaN	8	NaN	NaN	NaN	NaN	NaN	0	8	8
576	'>gi|201860300|ref|NP_003968.2| AH receptor-interacting protein [Homo sapiens]'	NaN	NaN	NaN	NaN	8	NaN	NaN	NaN	0	8	8
577	'>gi|207113164|ref|NP_001128717.1| treacle protein isoform f [Homo sapiens]'	NaN	NaN	8	NaN	NaN	NaN	NaN	NaN	0	8	8
578	'>gi|22748615|ref|NP_689474.1| transmembrane protein 263 [Homo sapiens]'	NaN	NaN	NaN	NaN	NaN	8	NaN	NaN	0	8	8
579	'>gi|240255483|ref|NP_001155313.1| extracellular sulfatase Sulf-2 isoform a precursor [Homo sapiens]'	NaN	NaN	8	NaN	NaN	NaN	NaN	NaN	0	8	8
580	'>gi|253735778|ref|NP_001155856.1| rho guanine nucleotide exchange factor 2 isoform 2 [Homo sapiens]'	NaN	NaN	8	NaN	NaN	NaN	NaN	NaN	0	8	8
581	'>gi|28872765|ref|NP_777360.1| 26S proteasome non-ATPase regulatory subunit 12 isoform 2 [Homo sapiens]'	NaN	NaN	NaN	8	NaN	NaN	NaN	NaN	0	8	8
582	'>gi|288806587|ref|NP_001165774.1| serine/threonine-protein kinase greatwall isoform 1 [Homo sapiens]'	NaN	NaN	8	NaN	NaN	NaN	NaN	NaN	0	8	8
583	'>gi|291621664|ref|NP_001167589.1| RNA-binding protein MEX3D isoform 2 [Homo sapiens]'	NaN	NaN	8	NaN	NaN	NaN	NaN	NaN	0	8	8
584	'>gi|355477269|ref|NP_001239053.1| PAS domain-containing serine/threonine-protein kinase isoform 4 [Homo sapiens]'	NaN	NaN	8	NaN	NaN	NaN	NaN	NaN	0	8	8
585	'>gi|372622373|ref|NP_001243241.1| serine/threonine-protein kinase 3 isoform 2 [Homo sapiens]'	NaN	NaN	NaN	8	NaN	NaN	NaN	NaN	0	8	8
586	'>gi|38016937|ref|NP_055731.2| serine/threonine-protein kinase LMTK2 precursor [Homo sapiens]'	NaN	8	NaN	NaN	NaN	NaN	NaN	NaN	0	8	8
587	'>gi|38372919|ref|NP_001719.2| basigin isoform 1 precursor [Homo sapiens]'	NaN	NaN	NaN	8	NaN	NaN	NaN	NaN	0	8	8
588	'>gi|38679960|ref|NP_942131.1| acetyl-CoA carboxylase 1 isoform 1 [Homo sapiens]'	NaN	8	NaN	NaN	NaN	NaN	NaN	NaN	0	8	8
589	'>gi|40255047|ref|NP_079203.3| pleckstrin homology domain-containing family H member 3 precursor [Homo sapiens]'	NaN	NaN	8	NaN	NaN	NaN	NaN	NaN	0	8	8
590	'>gi|4502003|ref|NP_001612.1| aryl hydrocarbon receptor precursor [Homo sapiens]'	NaN	NaN	8	NaN	NaN	NaN	NaN	NaN	0	8	8
591	'>gi|4503513|ref|NP_003748.1| eukaryotic translation initiation factor 3 subunit I [Homo sapiens]'	NaN	NaN	NaN	NaN	8	NaN	NaN	NaN	0	8	8
592	'>gi|4503607|ref|NP_000117.1| electron transfer flavoprotein subunit alpha, mitochondrial isoform a [Homo sapiens]'	NaN	NaN	NaN	NaN	8	NaN	NaN	NaN	0	8	8
593	'>gi|4503617|ref|NP_001431.1| exostosin-like 3 [Homo sapiens]'	NaN	NaN	8	NaN	NaN	NaN	NaN	NaN	0	8	8
594	'>gi|4507873|ref|NP_003363.1| prefoldin subunit 3 [Homo sapiens]'	NaN	NaN	NaN	NaN	NaN	8	NaN	NaN	0	8	8
595	'>gi|4757926|ref|NP_004893.1| RNA-binding protein 39 isoform b [Homo sapiens]'	NaN	NaN	NaN	8	NaN	NaN	NaN	NaN	0	8	8
596	'>gi|50592994|ref|NP_003320.2| thioredoxin isoform 1 [Homo sapiens]'	NaN	NaN	NaN	NaN	NaN	NaN	8	NaN	0	8	8
597	'>gi|530359035|ref|XP_005276056.1| PREDICTED: elastin-like [Homo sapiens]'	NaN	NaN	NaN	8	NaN	NaN	NaN	NaN	0	8	8
598	'>gi|530380502|ref|XP_005268480.1| PREDICTED: glucocorticoid receptor isoform X5 [Homo sapiens]'	NaN	NaN	8	NaN	NaN	NaN	NaN	NaN	0	8	8
599	'>gi|530407855|ref|XP_005255282.1| PREDICTED: serine/arginine repetitive matrix protein 2 isoform X1 [Homo sapiens]'	8	NaN	NaN	NaN	NaN	NaN	NaN	NaN	0	8	8
600	'>gi|557440904|ref|NP_001273514.1| CDP-diacylglycerol--inositol 3-phosphatidyltransferase isoform 2 [Homo sapiens]'	NaN	NaN	NaN	NaN	NaN	8	NaN	NaN	0	8	8
601	'>gi|578811762|ref|XP_006715190.1| PREDICTED: threonylcarbamoyladenosine tRNA methylthiotransferase isoform X1 [Homo sapiens]'	NaN	NaN	NaN	8	NaN	NaN	NaN	NaN	0	8	8
602	'>gi|609876591|ref|NP_001278340.1| protein SON isoform E [Homo sapiens]'	8	NaN	NaN	NaN	NaN	NaN	NaN	NaN	0	8	8
603	'>gi|62460637|ref|NP_078934.3| importin-4 [Homo sapiens]'	NaN	NaN	8	NaN	NaN	NaN	NaN	NaN	0	8	8
604	'>gi|71483646|ref|NP_001025067.1| WD repeat domain phosphoinositide-interacting protein 4 isoform 2 [Homo sapiens]'	NaN	NaN	NaN	NaN	8	NaN	NaN	NaN	0	8	8
605	'>gi|72534712|ref|NP_001026881.1| endoplasmic reticulum-Golgi intermediate compartment protein 1 [Homo sapiens]'	NaN	NaN	NaN	NaN	8	NaN	NaN	NaN	0	8	8
606	'>gi|7662078|ref|NP_055454.1| tetratricopeptide repeat protein 37 [Homo sapiens]'	NaN	8	NaN	NaN	NaN	NaN	NaN	NaN	0	8	8
607	'>gi|7662310|ref|NP_055623.1| FERM, RhoGEF and pleckstrin domain-containing protein 2 isoform a [Homo sapiens]'	NaN	NaN	8	NaN	NaN	NaN	NaN	NaN	0	8	8
608	'>gi|78482617|ref|NP_001030598.1| general transcription factor 3C polypeptide 2 [Homo sapiens]'	NaN	NaN	8	NaN	NaN	NaN	NaN	NaN	0	8	8
609	'>gi|89886480|ref|NP_001034966.1| striatin-4 isoform 2 [Homo sapiens]'	NaN	NaN	8	NaN	NaN	NaN	NaN	NaN	0	8	8
610	'>gi|296434287|ref|NP_001171809.1| protocadherin-19 isoform c precursor [Homo sapiens]'	NaN	7	7	2	NaN	NaN	NaN	NaN	0	7	16
611	'>gi|349732256|ref|NP_001231867.1| thioredoxin isoform 2 [Homo sapiens]'	1	1	4	NaN	NaN	7	NaN	1	0	7	14
612	'>gi|83267868|ref|NP_001032584.1| dynein light chain 1, cytoplasmic [Homo sapiens]'	NaN	NaN	NaN	NaN	NaN	7	7	NaN	0	7	14
613	'>gi|226342869|ref|NP_001139686.1| TBC1 domain family member 15 isoform 2 [Homo sapiens]'	NaN	NaN	7	5	NaN	NaN	NaN	NaN	0	7	12
614	'>gi|284795266|ref|NP_067026.3| signal recognition particle receptor subunit beta [Homo sapiens]'	NaN	NaN	NaN	NaN	7	5	NaN	NaN	0	7	12
615	'>gi|4758788|ref|NP_004542.1| NADH dehydrogenase [ubiquinone] iron-sulfur protein 3, mitochondrial precursor [Homo sapiens]'	NaN	NaN	NaN	NaN	7	5	NaN	NaN	0	7	12
616	'>gi|5729953|ref|NP_006591.1| nuclear migration protein nudC [Homo sapiens]'	NaN	NaN	NaN	5	7	NaN	NaN	NaN	0	7	12
617	'>gi|39652628|ref|NP_055427.2| constitutive coactivator of PPAR-gamma-like protein 1 isoform a [Homo sapiens]'	NaN	4	7	NaN	NaN	NaN	NaN	NaN	0	7	11
618	'>gi|443497964|ref|NP_001263218.1| cAMP-dependent protein kinase type I-alpha regulatory subunit isoform a [Homo sapiens]'	NaN	NaN	NaN	7	4	NaN	NaN	NaN	0	7	11
619	'>gi|4505067|ref|NP_002349.1| mitotic spindle assembly checkpoint protein MAD2A [Homo sapiens]'	NaN	NaN	NaN	NaN	4	7	NaN	NaN	0	7	11
620	'>gi|4506741|ref|NP_001002.1| 40S ribosomal protein S7 [Homo sapiens]'	NaN	NaN	NaN	NaN	4	7	NaN	NaN	0	7	11
621	'>gi|663429546|ref|NP_001287699.1| lysophospholipase-like protein 1 isoform c [Homo sapiens]'	NaN	NaN	NaN	NaN	4	7	NaN	NaN	0	7	11
622	'>gi|78214522|ref|NP_001030335.1| 60S ribosomal protein L38 [Homo sapiens]'	NaN	NaN	NaN	NaN	NaN	7	4	NaN	0	7	11
623	'>gi|197313748|ref|NP_054878.5| histone-lysine N-methyltransferase SETD2 [Homo sapiens]'	7	3	NaN	NaN	NaN	NaN	NaN	NaN	0	7	10
624	'>gi|25777713|ref|NP_733779.1| S-phase kinase-associated protein 1 isoform b [Homo sapiens]'	NaN	NaN	NaN	NaN	3	7	NaN	NaN	0	7	10
625	'>gi|28872725|ref|NP_002806.2| 26S proteasome non-ATPase regulatory subunit 11 [Homo sapiens]'	NaN	NaN	NaN	3	7	NaN	NaN	NaN	0	7	10
626	'>gi|18104948|ref|NP_000973.2| 60S ribosomal protein L21 [Homo sapiens]'	NaN	NaN	NaN	NaN	2	7	NaN	NaN	0	7	9
627	'>gi|187281616|ref|NP_077718.3| NADH dehydrogenase [ubiquinone] iron-sulfur protein 7, mitochondrial [Homo sapiens]'	NaN	NaN	NaN	NaN	2	7	NaN	NaN	0	7	9
628	'>gi|20149619|ref|NP_056325.2| dehydrogenase/reductase SDR family member 7B [Homo sapiens]'	NaN	NaN	NaN	NaN	7	2	NaN	NaN	0	7	9
629	'>gi|21536449|ref|NP_002613.2| prefoldin subunit 1 [Homo sapiens]'	NaN	NaN	NaN	NaN	NaN	7	2	NaN	0	7	9
630	'>gi|358356404|ref|NP_001240312.1| 60S ribosomal protein L15 isoform 1 [Homo sapiens]'	NaN	NaN	NaN	NaN	7	2	NaN	NaN	0	7	9
631	'>gi|4506625|ref|NP_000981.1| 60S ribosomal protein L27a [Homo sapiens]'	NaN	NaN	NaN	NaN	2	7	NaN	NaN	0	7	9
632	'>gi|148727341|ref|NP_009109.3| serine-threonine kinase receptor-associated protein [Homo sapiens]'	NaN	NaN	NaN	1	7	NaN	NaN	NaN	0	7	8
633	'>gi|149999380|ref|NP_071934.3| inverted formin-2 isoform 1 [Homo sapiens]'	NaN	7	NaN	1	NaN	NaN	NaN	NaN	0	7	8
634	'>gi|16445419|ref|NP_005689.2| secretory carrier-associated membrane protein 3 isoform 1 [Homo sapiens]'	NaN	NaN	NaN	NaN	7	1	NaN	NaN	0	7	8
635	'>gi|24797106|ref|NP_055428.1| FAS-associated factor 2 [Homo sapiens]'	NaN	NaN	NaN	7	1	NaN	NaN	NaN	0	7	8
636	'>gi|32189371|ref|NP_060945.2| transmembrane protein 165 precursor [Homo sapiens]'	NaN	NaN	NaN	1	7	NaN	NaN	NaN	0	7	8
637	'>gi|338827648|ref|NP_001229758.1| inositol hexakisphosphate kinase 1 isoform 1 [Homo sapiens]'	NaN	NaN	NaN	7	1	NaN	NaN	NaN	0	7	8
638	'>gi|34147522|ref|NP_064632.2| chaperone activity of bc1 complex-like, mitochondrial [Homo sapiens]'	NaN	NaN	NaN	7	1	NaN	NaN	NaN	0	7	8
639	'>gi|4506685|ref|NP_001008.1| 40S ribosomal protein S13 [Homo sapiens]'	NaN	NaN	NaN	NaN	1	7	NaN	NaN	0	7	8
640	'>gi|4759158|ref|NP_004588.1| small nuclear ribonucleoprotein Sm D2 isoform 1 [Homo sapiens]'	NaN	NaN	NaN	NaN	NaN	7	1	NaN	0	7	8
641	'>gi|530412640|ref|XP_005257621.1| PREDICTED: 60S ribosomal protein L19 isoform X1 [Homo sapiens]'	NaN	NaN	NaN	NaN	7	1	NaN	NaN	0	7	8
642	'>gi|112363080|ref|NP_055927.2| microtubule-associated serine/threonine-protein kinase 2 [Homo sapiens]'	NaN	7	NaN	NaN	NaN	NaN	NaN	NaN	0	7	7
643	'>gi|124001558|ref|NP_689799.3| inactive ubiquitin carboxyl-terminal hydrolase 54 [Homo sapiens]'	NaN	7	NaN	NaN	NaN	NaN	NaN	NaN	0	7	7
644	'>gi|13129044|ref|NP_076970.1| phosducin-like protein 3 [Homo sapiens]'	NaN	NaN	NaN	NaN	7	NaN	NaN	NaN	0	7	7
645	'>gi|134152667|ref|NP_060224.3| UHRF1-binding protein 1 [Homo sapiens]'	NaN	7	NaN	NaN	NaN	NaN	NaN	NaN	0	7	7
646	'>gi|14043072|ref|NP_112533.1| heterogeneous nuclear ribonucleoproteins A2/B1 isoform B1 [Homo sapiens]'	NaN	NaN	NaN	NaN	7	NaN	NaN	NaN	0	7	7
647	'>gi|14165274|ref|NP_115786.1| protein Hook homolog 3 [Homo sapiens]'	NaN	NaN	7	NaN	NaN	NaN	NaN	NaN	0	7	7
648	'>gi|14589933|ref|NP_115832.1| protocadherin-7 isoform b precursor [Homo sapiens]'	NaN	7	NaN	NaN	NaN	NaN	NaN	NaN	0	7	7
649	'>gi|150418007|ref|NP_006258.3| E3 SUMO-protein ligase RanBP2 [Homo sapiens]'	7	NaN	NaN	NaN	NaN	NaN	NaN	NaN	0	7	7
650	'>gi|156546890|ref|NP_079225.5| protein WWC2 [Homo sapiens]'	NaN	7	NaN	NaN	NaN	NaN	NaN	NaN	0	7	7
651	'>gi|156564407|ref|NP_002654.3| phospholipase D2 isoform PLD2A [Homo sapiens]'	NaN	NaN	7	NaN	NaN	NaN	NaN	NaN	0	7	7
652	'>gi|156631005|ref|NP_002803.2| 26S proteasome non-ATPase regulatory subunit 8 [Homo sapiens]'	NaN	NaN	NaN	NaN	7	NaN	NaN	NaN	0	7	7
653	'>gi|157311635|ref|NP_940890.3| protein FAM83H [Homo sapiens]'	NaN	7	NaN	NaN	NaN	NaN	NaN	NaN	0	7	7
654	'>gi|163838631|ref|NP_001106207.1| protein FAM208A isoform a [Homo sapiens]'	NaN	7	NaN	NaN	NaN	NaN	NaN	NaN	0	7	7
655	'>gi|170763508|ref|NP_001116295.1| general transcription factor 3C polypeptide 5 isoform 1 [Homo sapiens]'	NaN	NaN	NaN	7	NaN	NaN	NaN	NaN	0	7	7
656	'>gi|178056552|ref|NP_055680.3| condensin complex subunit 1 [Homo sapiens]'	NaN	7	NaN	NaN	NaN	NaN	NaN	NaN	0	7	7
657	'>gi|190194365|ref|NP_060579.3| poly(A) RNA polymerase, mitochondrial precursor [Homo sapiens]'	NaN	NaN	NaN	7	NaN	NaN	NaN	NaN	0	7	7
658	'>gi|194578888|ref|NP_001124147.1| calmegin precursor [Homo sapiens]'	NaN	NaN	7	NaN	NaN	NaN	NaN	NaN	0	7	7
659	'>gi|214010149|ref|NP_001135741.1| vitamin K-dependent gamma-carboxylase isoform 2 [Homo sapiens]'	NaN	NaN	7	NaN	NaN	NaN	NaN	NaN	0	7	7
660	'>gi|21536428|ref|NP_004618.2| tail-anchored protein insertion receptor WRB isoform 1 [Homo sapiens]'	NaN	NaN	NaN	NaN	NaN	7	NaN	NaN	0	7	7
661	'>gi|21735582|ref|NP_663161.1| oxysterol-binding protein-related protein 3 isoform c [Homo sapiens]'	NaN	NaN	7	NaN	NaN	NaN	NaN	NaN	0	7	7
662	'>gi|217416369|ref|NP_001136120.1| GTP-binding protein SAR1a [Homo sapiens]'	NaN	NaN	NaN	NaN	NaN	7	NaN	NaN	0	7	7
663	'>gi|221307568|ref|NP_001138295.1| C-myc promoter-binding protein isoform 1 [Homo sapiens]'	NaN	7	NaN	NaN	NaN	NaN	NaN	NaN	0	7	7
664	'>gi|24430146|ref|NP_005115.2| nuclear pore complex protein Nup153 isoform 2 [Homo sapiens]'	NaN	7	NaN	NaN	NaN	NaN	NaN	NaN	0	7	7
665	'>gi|284005309|ref|NP_004251.3| ATP-dependent DNA helicase Q4 [Homo sapiens]'	NaN	7	NaN	NaN	NaN	NaN	NaN	NaN	0	7	7
666	'>gi|29826287|ref|NP_065142.2| 39S ribosomal protein L47, mitochondrial isoform a [Homo sapiens]'	NaN	NaN	NaN	NaN	NaN	7	NaN	NaN	0	7	7
667	'>gi|301171475|ref|NP_001180346.1| ATP-dependent RNA helicase DDX3X isoform 3 [Homo sapiens]'	NaN	NaN	NaN	7	NaN	NaN	NaN	NaN	0	7	7
668	'>gi|310750364|ref|NP_001185545.1| ensconsin isoform 6 [Homo sapiens]'	NaN	NaN	7	NaN	NaN	NaN	NaN	NaN	0	7	7
669	'>gi|374088036|ref|NP_001243351.1| glycerol-3-phosphate acyltransferase 3 [Homo sapiens]'	NaN	NaN	NaN	NaN	7	NaN	NaN	NaN	0	7	7
670	'>gi|38044290|ref|NP_060082.2| zinc finger CCHC domain-containing protein 8 [Homo sapiens]'	NaN	NaN	7	NaN	NaN	NaN	NaN	NaN	0	7	7
671	'>gi|38201714|ref|NP_001410.2| ELAV-like protein 1 [Homo sapiens]'	NaN	NaN	NaN	NaN	7	NaN	NaN	NaN	0	7	7
672	'>gi|38455391|ref|NP_006388.2| ribonuclease H2 subunit A [Homo sapiens]'	NaN	NaN	NaN	NaN	7	NaN	NaN	NaN	0	7	7
673	'>gi|38569417|ref|NP_065796.1| alanine--tRNA ligase, mitochondrial [Homo sapiens]'	NaN	NaN	7	NaN	NaN	NaN	NaN	NaN	0	7	7
674	'''>gi|392583865|ref|NP_001254792.1| SRA stem-loop-interacting RNA-binding protein, mitochondrial isoform 2 precursor [Homo sapiens...'' <Preview truncated at 128 characters>'	NaN	NaN	NaN	NaN	NaN	7	NaN	NaN	0	7	7
675	'>gi|41393559|ref|NP_904325.2| kinesin-like protein KIF1B isoform alpha [Homo sapiens]'	NaN	7	NaN	NaN	NaN	NaN	NaN	NaN	0	7	7
676	'>gi|42734325|ref|NP_055860.1| wings apart-like protein homolog [Homo sapiens]'	NaN	7	NaN	NaN	NaN	NaN	NaN	NaN	0	7	7
677	'>gi|4502227|ref|NP_001168.1| ADP-ribosylation factor-like protein 1 isoform 1 [Homo sapiens]'	NaN	NaN	NaN	NaN	NaN	7	NaN	NaN	0	7	7
678	'>gi|4503337|ref|NP_001354.1| H/ACA ribonucleoprotein complex subunit 4 isoform 1 [Homo sapiens]'	NaN	NaN	NaN	7	NaN	NaN	NaN	NaN	0	7	7
679	'>gi|4506671|ref|NP_000995.1| 60S acidic ribosomal protein P2 [Homo sapiens]'	NaN	NaN	NaN	NaN	NaN	7	NaN	NaN	0	7	7
680	'>gi|4557663|ref|NP_001542.1| immunoglobulin-binding protein 1 [Homo sapiens]'	NaN	NaN	NaN	NaN	7	NaN	NaN	NaN	0	7	7
681	'>gi|4758032|ref|NP_004757.1| coatomer subunit beta'' [Homo sapiens]'	NaN	NaN	7	NaN	NaN	NaN	NaN	NaN	0	7	7
682	'>gi|51093832|ref|NP_056450.2| GTPase-activating protein and VPS9 domain-containing protein 1 isoform 4 [Homo sapiens]'	NaN	7	NaN	NaN	NaN	NaN	NaN	NaN	0	7	7
683	'>gi|531990816|ref|NP_001269091.1| F-actin-capping protein subunit beta isoform 4 [Homo sapiens]'	NaN	NaN	NaN	NaN	7	NaN	NaN	NaN	0	7	7
684	'>gi|5453597|ref|NP_006126.1| F-actin-capping protein subunit alpha-1 [Homo sapiens]'	NaN	NaN	NaN	NaN	7	NaN	NaN	NaN	0	7	7
685	'>gi|5454084|ref|NP_006406.1| serine palmitoyltransferase 1 isoform a [Homo sapiens]'	NaN	NaN	NaN	NaN	7	NaN	NaN	NaN	0	7	7
686	'>gi|568815719|ref|NP_001275582.1| clathrin heavy chain 1 isoform 2 [Homo sapiens]'	NaN	7	NaN	NaN	NaN	NaN	NaN	NaN	0	7	7
687	'>gi|578829853|ref|XP_006721570.1| PREDICTED: active breakpoint cluster region-related protein isoform X2 [Homo sapiens]'	NaN	7	NaN	NaN	NaN	NaN	NaN	NaN	0	7	7
688	'>gi|578833177|ref|XP_005259911.2| PREDICTED: A-kinase anchor protein 8-like isoform X1 [Homo sapiens]'	NaN	7	NaN	NaN	NaN	NaN	NaN	NaN	0	7	7
689	'>gi|578836355|ref|XP_006723991.1| PREDICTED: splicing factor U2AF 35 kDa subunit-like isoform X2 [Homo sapiens]'	NaN	NaN	NaN	NaN	7	NaN	NaN	NaN	0	7	7
690	'>gi|5902076|ref|NP_008855.1| serine/arginine-rich splicing factor 1 isoform 1 [Homo sapiens]'	NaN	NaN	NaN	NaN	7	NaN	NaN	NaN	0	7	7
691	'>gi|62955803|ref|NP_056169.1| nucleoporin NUP188 homolog [Homo sapiens]'	NaN	7	NaN	NaN	NaN	NaN	NaN	NaN	0	7	7
692	'>gi|662236737|ref|NP_001284529.1| hsp70-binding protein 1 isoform 1 [Homo sapiens]'	NaN	NaN	NaN	NaN	7	NaN	NaN	NaN	0	7	7
693	'>gi|666637991|ref|NP_001288013.1| rho guanine nucleotide exchange factor 12 isoform 3 [Homo sapiens]'	NaN	7	NaN	NaN	NaN	NaN	NaN	NaN	0	7	7
694	'>gi|68509926|ref|NP_001349.2| putative pre-mRNA-splicing factor ATP-dependent RNA helicase DHX15 [Homo sapiens]'	NaN	NaN	7	NaN	NaN	NaN	NaN	NaN	0	7	7
695	'>gi|70167113|ref|NP_001020278.1| double-stranded RNA-specific adenosine deaminase isoform d [Homo sapiens]'	NaN	NaN	7	NaN	NaN	NaN	NaN	NaN	0	7	7
696	'>gi|7657013|ref|NP_036270.1| protein AATF [Homo sapiens]'	NaN	NaN	7	NaN	NaN	NaN	NaN	NaN	0	7	7
697	'>gi|7705558|ref|NP_057452.1| inositol-3-phosphate synthase 1 isoform 1 [Homo sapiens]'	NaN	NaN	NaN	7	NaN	NaN	NaN	NaN	0	7	7
698	'>gi|665505971|ref|NP_001287783.1| dermcidin isoform 2 preproprotein [Homo sapiens]'	6	4	5	6	NaN	5	3	3	0	6	32
699	'>gi|346986435|ref|NP_001231367.1| arginase-1 isoform 1 [Homo sapiens]'	2	2	2	NaN	1	1	6	4	0	6	18
700	'>gi|17998551|ref|NP_536722.1| serpin B12 [Homo sapiens]'	2	NaN	1	NaN	1	1	6	3	0	6	14
701	'>gi|4506401|ref|NP_002871.1| RAF proto-oncogene serine/threonine-protein kinase [Homo sapiens]'	NaN	NaN	6	5	2	NaN	NaN	NaN	0	6	13
702	'>gi|4507951|ref|NP_003396.1| 14-3-3 protein eta [Homo sapiens]'	NaN	NaN	NaN	NaN	6	6	NaN	NaN	0	6	12
703	'>gi|530412344|ref|XP_005257481.1| PREDICTED: 28S ribosomal protein S7, mitochondrial isoform X1 [Homo sapiens]'	NaN	NaN	NaN	NaN	6	6	NaN	NaN	0	6	12
704	'>gi|11141889|ref|NP_068590.1| protein salvador homolog 1 [Homo sapiens]'	NaN	NaN	NaN	5	6	NaN	NaN	NaN	0	6	11
705	'>gi|237649019|ref|NP_001153682.1| calcium-binding mitochondrial carrier protein Aralar2 isoform 1 [Homo sapiens]'	NaN	NaN	5	6	NaN	NaN	NaN	NaN	0	6	11
706	'>gi|380837121|ref|NP_004883.3| vesicle-trafficking protein SEC22b precursor [Homo sapiens]'	NaN	NaN	NaN	NaN	5	6	NaN	NaN	0	6	11
707	'>gi|6041665|ref|NP_006403.2| 1-acyl-sn-glycerol-3-phosphate acyltransferase beta isoform a precursor [Homo sapiens]'	NaN	NaN	NaN	NaN	5	6	NaN	NaN	0	6	11
708	'>gi|116235474|ref|NP_443134.2| serine/threonine-protein kinase 11-interacting protein [Homo sapiens]'	NaN	4	6	NaN	NaN	NaN	NaN	NaN	0	6	10
709	'>gi|21389315|ref|NP_005975.1| tricarboxylate transport protein, mitochondrial isoform a precursor [Homo sapiens]'	NaN	NaN	NaN	NaN	6	4	NaN	NaN	0	6	10
710	'>gi|224589127|ref|NP_060596.2| transmembrane protein 33 [Homo sapiens]'	NaN	NaN	NaN	NaN	4	6	NaN	NaN	0	6	10
711	'>gi|312596881|ref|NP_001186092.1| 26S protease regulatory subunit 8 isoform 2 [Homo sapiens]'	NaN	NaN	NaN	4	6	NaN	NaN	NaN	0	6	10
712	'>gi|4506619|ref|NP_000977.1| 60S ribosomal protein L24 [Homo sapiens]'	NaN	NaN	NaN	NaN	4	6	NaN	NaN	0	6	10
713	'>gi|665505985|ref|NP_001287829.1| 28S ribosomal protein S34, mitochondrial isoform 1 [Homo sapiens]'	NaN	NaN	NaN	NaN	6	4	NaN	NaN	0	6	10
714	'>gi|266453278|ref|NP_001161093.1| ataxin-10 isoform 2 [Homo sapiens]'	NaN	NaN	NaN	6	3	NaN	NaN	NaN	0	6	9
715	'>gi|300797780|ref|NP_998820.3| serine/threonine-protein kinase WNK1 isoform 3 [Homo sapiens]'	6	3	NaN	NaN	NaN	NaN	NaN	NaN	0	6	9
716	'>gi|4758774|ref|NP_004539.1| NADH dehydrogenase [ubiquinone] 1 beta subcomplex subunit 10 [Homo sapiens]'	NaN	NaN	NaN	NaN	6	3	NaN	NaN	0	6	9
717	'>gi|56243583|ref|NP_077005.2| WD repeat-containing protein 18 [Homo sapiens]'	NaN	NaN	NaN	3	6	NaN	NaN	NaN	0	6	9
718	'>gi|7661968|ref|NP_055481.1| clathrin interactor 1 isoform 2 [Homo sapiens]'	NaN	NaN	6	3	NaN	NaN	NaN	NaN	0	6	9
719	'>gi|194473724|ref|NP_001123996.1| AP-1 complex subunit mu-1 isoform 1 [Homo sapiens]'	NaN	NaN	NaN	2	6	NaN	NaN	NaN	0	6	8
720	'>gi|21328448|ref|NP_647539.1| 14-3-3 protein beta/alpha [Homo sapiens]'	NaN	NaN	NaN	NaN	6	2	NaN	NaN	0	6	8
721	'>gi|9910278|ref|NP_064584.1| keratinocyte-associated transmembrane protein 2 precursor [Homo sapiens]'	NaN	NaN	6	1	1	NaN	NaN	NaN	0	6	8
722	'>gi|10880989|ref|NP_067075.1| ras-related protein Rab-18 isoform 1 [Homo sapiens]'	NaN	NaN	NaN	NaN	1	6	NaN	NaN	0	6	7
723	'>gi|118200335|ref|NP_001071639.1| protein FAM127A [Homo sapiens]'	NaN	NaN	NaN	NaN	NaN	6	1	NaN	0	6	7
724	'>gi|126012573|ref|NP_004516.2| low-density lipoprotein receptor-related protein 2 precursor [Homo sapiens]'	6	1	NaN	NaN	NaN	NaN	NaN	NaN	0	6	7
725	'>gi|149363685|ref|NP_056140.1| uncharacterized protein KIAA0947 [Homo sapiens]'	1	6	NaN	NaN	NaN	NaN	NaN	NaN	0	6	7
726	'>gi|153252132|ref|NP_001093163.1| 60S ribosomal protein L31 isoform 3 [Homo sapiens]'	NaN	NaN	NaN	NaN	NaN	6	1	NaN	0	6	7
727	'>gi|17158023|ref|NP_478070.1| protein FAM207A [Homo sapiens]'	NaN	NaN	NaN	NaN	6	1	NaN	NaN	0	6	7
728	'>gi|262359929|ref|NP_056261.4| protein ELYS [Homo sapiens]'	1	6	NaN	NaN	NaN	NaN	NaN	NaN	0	6	7
729	'>gi|27477111|ref|NP_006416.3| pre-mRNA-splicing factor SLU7 [Homo sapiens]'	NaN	NaN	6	1	NaN	NaN	NaN	NaN	0	6	7
730	'>gi|40018640|ref|NP_078805.3| parafibromin [Homo sapiens]'	NaN	NaN	NaN	6	1	NaN	NaN	NaN	0	6	7
731	'>gi|4506623|ref|NP_000979.1| 60S ribosomal protein L27 [Homo sapiens]'	NaN	NaN	NaN	NaN	NaN	6	1	NaN	0	6	7
732	'>gi|4506701|ref|NP_001016.1| 40S ribosomal protein S23 [Homo sapiens]'	NaN	NaN	NaN	NaN	1	6	NaN	NaN	0	6	7
733	'>gi|51317370|ref|NP_002481.2| NADH dehydrogenase [ubiquinone] 1 alpha subcomplex subunit 6 [Homo sapiens]'	NaN	NaN	NaN	NaN	NaN	6	1	NaN	0	6	7
734	'>gi|525507390|ref|NP_112598.3| epiplakin [Homo sapiens]'	6	NaN	NaN	NaN	1	NaN	NaN	NaN	0	6	7
735	'>gi|530389315|ref|XP_005251117.1| PREDICTED: 14-3-3 protein zeta/delta isoform X1 [Homo sapiens]'	NaN	NaN	NaN	NaN	1	6	NaN	NaN	0	6	7
736	'>gi|116089292|ref|NP_079029.3| tetratricopeptide repeat protein 21B [Homo sapiens]'	NaN	6	NaN	NaN	NaN	NaN	NaN	NaN	0	6	6
737	'>gi|121114302|ref|NP_001073341.1| cullin-4B isoform 2 [Homo sapiens]'	NaN	NaN	6	NaN	NaN	NaN	NaN	NaN	0	6	6
738	'>gi|12408677|ref|NP_002614.2| prefoldin subunit 4 [Homo sapiens]'	NaN	NaN	NaN	NaN	NaN	6	NaN	NaN	0	6	6
739	'>gi|12962937|ref|NP_056480.1| aladin isoform 1 [Homo sapiens]'	NaN	NaN	NaN	6	NaN	NaN	NaN	NaN	0	6	6
740	'>gi|13129016|ref|NP_076955.1| DET1- and DDB1-associated protein 1 [Homo sapiens]'	NaN	NaN	NaN	NaN	NaN	6	NaN	NaN	0	6	6
741	'>gi|14028877|ref|NP_071942.1| 28S ribosomal protein S25, mitochondrial [Homo sapiens]'	NaN	NaN	NaN	NaN	NaN	6	NaN	NaN	0	6	6
742	'>gi|145553959|ref|NP_060597.4| zinc phosphodiesterase ELAC protein 2 isoform 1 [Homo sapiens]'	NaN	NaN	6	NaN	NaN	NaN	NaN	NaN	0	6	6
743	'>gi|154355000|ref|NP_003676.2| far upstream element-binding protein 2 [Homo sapiens]'	NaN	NaN	6	NaN	NaN	NaN	NaN	NaN	0	6	6
744	'>gi|154689866|ref|NP_001094060.1| uncharacterized protein KIAA0232 [Homo sapiens]'	NaN	6	NaN	NaN	NaN	NaN	NaN	NaN	0	6	6
745	'>gi|155723000|ref|NP_115811.2| mitogen-activated protein kinase kinase kinase MLK4 [Homo sapiens]'	NaN	NaN	6	NaN	NaN	NaN	NaN	NaN	0	6	6
746	'>gi|156105681|ref|NP_036618.2| presenilin-2 isoform 2 [Homo sapiens]'	NaN	NaN	NaN	NaN	6	NaN	NaN	NaN	0	6	6
747	'>gi|164607128|ref|NP_079157.3| solute carrier family 35 member E1 [Homo sapiens]'	NaN	NaN	NaN	NaN	6	NaN	NaN	NaN	0	6	6
748	'>gi|167412124|ref|NP_001107854.1| tuberin isoform 5 [Homo sapiens]'	NaN	6	NaN	NaN	NaN	NaN	NaN	NaN	0	6	6
749	'>gi|16751921|ref|NP_444513.1| dermcidin isoform 1 preproprotein [Homo sapiens]'	NaN	NaN	NaN	NaN	6	NaN	NaN	NaN	0	6	6
750	'>gi|17388799|ref|NP_490647.1| dnaJ homolog subfamily B member 6 isoform a [Homo sapiens]'	NaN	NaN	NaN	NaN	6	NaN	NaN	NaN	0	6	6
751	'>gi|186928856|ref|NP_068380.3| mitochondrial thiamine pyrophosphate carrier [Homo sapiens]'	NaN	NaN	NaN	NaN	6	NaN	NaN	NaN	0	6	6
752	'>gi|193804860|ref|NP_542775.2| synaptotagmin-like protein 4 [Homo sapiens]'	NaN	NaN	NaN	NaN	NaN	NaN	6	NaN	0	6	6
753	'>gi|19923967|ref|NP_612446.1| G-protein coupled receptor-associated sorting protein 2 [Homo sapiens]'	NaN	NaN	6	NaN	NaN	NaN	NaN	NaN	0	6	6
754	'>gi|20149598|ref|NP_036272.2| mitochondrial dicarboxylate carrier isoform 2 [Homo sapiens]'	NaN	NaN	NaN	NaN	6	NaN	NaN	NaN	0	6	6
755	'>gi|21071032|ref|NP_057306.2| probable ATP-dependent RNA helicase DDX41 [Homo sapiens]'	NaN	NaN	NaN	6	NaN	NaN	NaN	NaN	0	6	6
756	'>gi|21265040|ref|NP_054899.2| 39S ribosomal protein L22, mitochondrial isoform a [Homo sapiens]'	NaN	NaN	NaN	NaN	NaN	6	NaN	NaN	0	6	6
757	'>gi|241982712|ref|NP_001155971.1| cullin-associated NEDD8-dissociated protein 2 isoform 1 [Homo sapiens]'	NaN	NaN	6	NaN	NaN	NaN	NaN	NaN	0	6	6
758	'>gi|24307961|ref|NP_055472.1| TELO2-interacting protein 1 homolog [Homo sapiens]'	NaN	NaN	6	NaN	NaN	NaN	NaN	NaN	0	6	6
759	'>gi|27477136|ref|NP_064504.2| zinc finger CCCH-type antiviral protein 1 isoform 1 [Homo sapiens]'	NaN	NaN	6	NaN	NaN	NaN	NaN	NaN	0	6	6
760	'>gi|300796970|ref|NP_001177989.1| mitochondrial glutamate carrier 1 [Homo sapiens]'	NaN	NaN	NaN	NaN	6	NaN	NaN	NaN	0	6	6
761	'>gi|331028739|ref|NP_001193541.1| chromatin target of PRMT1 protein isoform 2 [Homo sapiens]'	NaN	NaN	NaN	NaN	6	NaN	NaN	NaN	0	6	6
762	'>gi|335334964|ref|NP_001229417.1| zinc finger SWIM domain-containing protein 8 isoform 3 [Homo sapiens]'	NaN	6	NaN	NaN	NaN	NaN	NaN	NaN	0	6	6
763	'>gi|390608669|ref|NP_001254629.1| prohibitin-2 isoform 3 [Homo sapiens]'	NaN	NaN	NaN	NaN	6	NaN	NaN	NaN	0	6	6
764	'>gi|395132450|ref|NP_001257420.1| 60S ribosomal protein L13a isoform 2 [Homo sapiens]'	NaN	NaN	NaN	NaN	6	NaN	NaN	NaN	0	6	6
765	'>gi|40254924|ref|NP_060979.2| leucine-rich repeat-containing protein 59 [Homo sapiens]'	NaN	NaN	NaN	NaN	6	NaN	NaN	NaN	0	6	6
766	'>gi|4504341|ref|NP_003633.1| histone acetyltransferase type B catalytic subunit [Homo sapiens]'	NaN	NaN	NaN	6	NaN	NaN	NaN	NaN	0	6	6
767	'>gi|4505211|ref|NP_002419.1| matrix metalloproteinase-15 preproprotein [Homo sapiens]'	NaN	NaN	NaN	6	NaN	NaN	NaN	NaN	0	6	6
768	'>gi|4506007|ref|NP_002701.1| serine/threonine-protein phosphatase PP1-gamma catalytic subunit isoform 1 [Homo sapiens]'	NaN	NaN	NaN	NaN	6	NaN	NaN	NaN	0	6	6
769	'>gi|4506029|ref|NP_002712.1| serine/threonine-protein phosphatase 6 catalytic subunit isoform b [Homo sapiens]'	NaN	NaN	NaN	NaN	6	NaN	NaN	NaN	0	6	6
770	'>gi|4506055|ref|NP_002721.1| cAMP-dependent protein kinase catalytic subunit alpha isoform 1 [Homo sapiens]'	NaN	NaN	NaN	NaN	6	NaN	NaN	NaN	0	6	6
771	'>gi|4506661|ref|NP_000963.1| 60S ribosomal protein L7a [Homo sapiens]'	NaN	NaN	NaN	NaN	6	NaN	NaN	NaN	0	6	6
772	'>gi|4506663|ref|NP_000964.1| 60S ribosomal protein L8 [Homo sapiens]'	NaN	NaN	NaN	NaN	6	NaN	NaN	NaN	0	6	6
773	'>gi|4757812|ref|NP_004880.1| ATP synthase subunit f, mitochondrial isoform 2a [Homo sapiens]'	NaN	NaN	NaN	NaN	NaN	6	NaN	NaN	0	6	6
774	'>gi|49640011|ref|NP_001001894.1| E3 ubiquitin-protein ligase TTC3 [Homo sapiens]'	NaN	6	NaN	NaN	NaN	NaN	NaN	NaN	0	6	6
775	'>gi|530379378|ref|XP_005248599.1| PREDICTED: phosphatidylinositol 3-kinase regulatory subunit alpha isoform X1 [Homo sapiens]'	NaN	NaN	6	NaN	NaN	NaN	NaN	NaN	0	6	6
776	'>gi|530398519|ref|XP_005271797.1| PREDICTED: C2 domain-containing protein 2-like isoform X3 [Homo sapiens]'	NaN	NaN	6	NaN	NaN	NaN	NaN	NaN	0	6	6
777	'>gi|530438702|ref|XP_005276741.1| PREDICTED: 40S ribosomal protein S26-like [Homo sapiens]'	NaN	NaN	NaN	NaN	NaN	6	NaN	NaN	0	6	6
778	'>gi|53759103|ref|NP_006381.2| importin-8 isoform 1 [Homo sapiens]'	NaN	NaN	6	NaN	NaN	NaN	NaN	NaN	0	6	6
779	'>gi|5453718|ref|NP_006402.1| 1-acyl-sn-glycerol-3-phosphate acyltransferase alpha [Homo sapiens]'	NaN	NaN	NaN	NaN	NaN	6	NaN	NaN	0	6	6
780	'>gi|545746357|ref|NP_001271176.1| signal-induced proliferation-associated 1-like protein 1 isoform 4 [Homo sapiens]'	NaN	6	NaN	NaN	NaN	NaN	NaN	NaN	0	6	6
781	'>gi|545746373|ref|NP_001271151.1| elongator complex protein 3 isoform 3 [Homo sapiens]'	NaN	NaN	NaN	6	NaN	NaN	NaN	NaN	0	6	6
782	'>gi|578809297|ref|XP_006714345.1| PREDICTED: protein Shroom3 isoform X5 [Homo sapiens]'	NaN	NaN	6	NaN	NaN	NaN	NaN	NaN	0	6	6
783	'>gi|5803036|ref|NP_006796.1| heterogeneous nuclear ribonucleoprotein A0 [Homo sapiens]'	NaN	NaN	NaN	NaN	6	NaN	NaN	NaN	0	6	6
784	'>gi|5803109|ref|NP_006803.1| protein OS-9 isoform 1 precursor [Homo sapiens]'	NaN	NaN	6	NaN	NaN	NaN	NaN	NaN	0	6	6
785	'>gi|58331266|ref|NP_085058.3| WD repeat-containing protein 59 [Homo sapiens]'	NaN	NaN	6	NaN	NaN	NaN	NaN	NaN	0	6	6
786	'>gi|58761504|ref|NP_219485.1| HAUS augmin-like complex subunit 8 isoform a [Homo sapiens]'	NaN	NaN	NaN	6	NaN	NaN	NaN	NaN	0	6	6
787	'>gi|594140514|ref|NP_001277250.1| dmX-like protein 1 isoform 1 [Homo sapiens]'	6	NaN	NaN	NaN	NaN	NaN	NaN	NaN	0	6	6
788	'>gi|6005872|ref|NP_009145.1| translocation protein SEC63 homolog [Homo sapiens]'	NaN	NaN	6	NaN	NaN	NaN	NaN	NaN	0	6	6
789	'>gi|6041669|ref|NP_004538.2| NADH dehydrogenase [ubiquinone] 1 beta subcomplex subunit 4 isoform 1 [Homo sapiens]'	NaN	NaN	NaN	NaN	NaN	6	NaN	NaN	0	6	6
790	'>gi|663070994|ref|NP_001284644.1| survival motor neuron protein isoform a [Homo sapiens]'	NaN	NaN	NaN	NaN	6	NaN	NaN	NaN	0	6	6
791	'>gi|663071059|ref|NP_001284634.1| latrophilin-2 isoform 2 preproprotein [Homo sapiens]'	NaN	6	NaN	NaN	NaN	NaN	NaN	NaN	0	6	6
792	'>gi|66346717|ref|NP_059988.3| HAUS augmin-like complex subunit 7 [Homo sapiens]'	NaN	NaN	NaN	NaN	6	NaN	NaN	NaN	0	6	6
793	'>gi|67782311|ref|NP_008860.4| helicase SKI2W [Homo sapiens]'	NaN	6	NaN	NaN	NaN	NaN	NaN	NaN	0	6	6
794	'>gi|7656926|ref|NP_055223.1| trafficking protein particle complex subunit 3 isoform 1 [Homo sapiens]'	NaN	NaN	NaN	NaN	NaN	6	NaN	NaN	0	6	6
795	'>gi|7661672|ref|NP_056399.1| polymerase delta-interacting protein 2 isoform 1 [Homo sapiens]'	NaN	NaN	NaN	NaN	6	NaN	NaN	NaN	0	6	6
796	'>gi|7661998|ref|NP_055559.1| TBC1 domain family member 5 isoform b [Homo sapiens]'	NaN	NaN	6	NaN	NaN	NaN	NaN	NaN	0	6	6
797	'>gi|82659109|ref|NP_065816.2| E3 ubiquitin-protein ligase UBR4 [Homo sapiens]'	6	NaN	NaN	NaN	NaN	NaN	NaN	NaN	0	6	6
798	'>gi|83816964|ref|NP_060880.3| Holliday junction recognition protein isoform a [Homo sapiens]'	NaN	NaN	6	NaN	NaN	NaN	NaN	NaN	0	6	6
799	'>gi|87116681|ref|NP_705841.2| lysophospholipid acyltransferase LPCAT4 [Homo sapiens]'	NaN	NaN	NaN	6	NaN	NaN	NaN	NaN	0	6	6
800	'>gi|88999583|ref|NP_524147.2| myosin light polypeptide 6 isoform 2 [Homo sapiens]'	NaN	NaN	NaN	NaN	NaN	6	NaN	NaN	0	6	6
801	'>gi|93277122|ref|NP_002887.2| RNA-binding protein 4 isoform 1 [Homo sapiens]'	NaN	NaN	NaN	NaN	6	NaN	NaN	NaN	0	6	6
802	'>gi|9910244|ref|NP_064576.1| 28S ribosomal protein S22, mitochondrial [Homo sapiens]'	NaN	NaN	NaN	NaN	6	NaN	NaN	NaN	0	6	6
803	'>gi|67782356|ref|NP_001255.3| corneodesmosin precursor [Homo sapiens]'	1	2	3	NaN	4	NaN	5	3	0	5	18
804	'>gi|60097902|ref|NP_002007.1| filaggrin [Homo sapiens]'	3	1	2	1	NaN	1	2	5	0	5	15
805	'>gi|50592996|ref|NP_006077.2| tubulin beta-3 chain isoform 1 [Homo sapiens]'	1	NaN	NaN	4	5	1	NaN	NaN	0	5	11
806	'>gi|4557617|ref|NP_000811.1| growth arrest-specific protein 6 precursor [Homo sapiens]'	NaN	NaN	5	5	NaN	NaN	NaN	NaN	0	5	10
807	'>gi|467094898|ref|NP_001264129.1| protein cornichon homolog 4 isoform 5 [Homo sapiens]'	NaN	NaN	NaN	NaN	NaN	5	5	NaN	0	5	10
808	'>gi|5453549|ref|NP_006397.1| peroxiredoxin-4 precursor [Homo sapiens]'	NaN	NaN	NaN	NaN	5	5	NaN	NaN	0	5	10
809	'>gi|14149657|ref|NP_055787.1| transcription factor 25 [Homo sapiens]'	NaN	NaN	4	5	NaN	NaN	NaN	NaN	0	5	9
810	'>gi|221316614|ref|NP_004416.2| extracellular matrix protein 1 isoform 1 precursor [Homo sapiens]'	NaN	NaN	1	NaN	NaN	NaN	5	3	0	5	9
811	'>gi|53759122|ref|NP_000029.2| adenomatous polyposis coli protein isoform b [Homo sapiens]'	NaN	4	5	NaN	NaN	NaN	NaN	NaN	0	5	9
812	'>gi|106775678|ref|NP_001035807.1| histone H2A type 2-A [Homo sapiens]'	NaN	NaN	NaN	NaN	3	5	NaN	NaN	0	5	8
813	'>gi|14790190|ref|NP_055816.2| msx2-interacting protein [Homo sapiens]'	5	NaN	NaN	3	NaN	NaN	NaN	NaN	0	5	8
814	'>gi|148596949|ref|NP_004732.2| nucleolar and coiled-body phosphoprotein 1 isoform 2 [Homo sapiens]'	NaN	NaN	3	NaN	NaN	5	NaN	NaN	0	5	8
815	'>gi|15431303|ref|NP_000652.2| 60S ribosomal protein L9 [Homo sapiens]'	NaN	NaN	NaN	NaN	3	5	NaN	NaN	0	5	8
816	'>gi|16117791|ref|NP_000987.2| 60S ribosomal protein L35a [Homo sapiens]'	NaN	NaN	NaN	NaN	NaN	5	3	NaN	0	5	8
817	'>gi|16554611|ref|NP_112570.2| 28S ribosomal protein S15, mitochondrial [Homo sapiens]'	NaN	NaN	NaN	NaN	5	3	NaN	NaN	0	5	8
818	'>gi|21493033|ref|NP_009133.2| A-kinase anchor protein 10, mitochondrial precursor [Homo sapiens]'	NaN	NaN	3	5	NaN	NaN	NaN	NaN	0	5	8
819	'>gi|219879806|ref|NP_001137378.1| TRAF-type zinc finger domain-containing protein 1 [Homo sapiens]'	NaN	NaN	2	5	1	NaN	NaN	NaN	0	5	8
820	'>gi|226371704|ref|NP_076415.3| zinc finger and SCAN domain-containing protein 18 isoform 3 [Homo sapiens]'	NaN	NaN	3	5	NaN	NaN	NaN	NaN	0	5	8
821	'>gi|323668330|ref|NP_001191121.1| tumor protein p73 isoform m [Homo sapiens]'	NaN	NaN	3	5	NaN	NaN	NaN	NaN	0	5	8
822	'>gi|347446678|ref|NP_001231514.1| putative RNA-binding protein Luc7-like 2 isoform 3 [Homo sapiens]'	3	NaN	NaN	5	NaN	NaN	NaN	NaN	0	5	8
823	'>gi|4506217|ref|NP_002805.1| 26S proteasome non-ATPase regulatory subunit 10 isoform 1 [Homo sapiens]'	NaN	NaN	NaN	NaN	3	5	NaN	NaN	0	5	8
824	'>gi|55742734|ref|NP_056247.1| puratrophin-1 isoform 1 [Homo sapiens]'	NaN	5	3	NaN	NaN	NaN	NaN	NaN	0	5	8
825	'>gi|573014819|ref|NP_001275907.1| X-ray repair cross-complementing protein 6 isoform 3 [Homo sapiens]'	NaN	NaN	5	3	NaN	NaN	NaN	NaN	0	5	8
826	'>gi|6678271|ref|NP_031401.1| TAR DNA-binding protein 43 [Homo sapiens]'	NaN	NaN	NaN	3	5	NaN	NaN	NaN	0	5	8
827	'>gi|74099697|ref|NP_001027565.1| heterogeneous nuclear ribonucleoprotein H2 [Homo sapiens]'	NaN	1	NaN	5	2	NaN	NaN	NaN	0	5	8
828	'>gi|119395734|ref|NP_000050.2| breast cancer type 2 susceptibility protein [Homo sapiens]'	5	2	NaN	NaN	NaN	NaN	NaN	NaN	0	5	7
829	'>gi|13236579|ref|NP_077306.1| long-chain fatty acid transport protein 3 [Homo sapiens]'	NaN	NaN	5	2	NaN	NaN	NaN	NaN	0	5	7
830	'>gi|15055539|ref|NP_002943.2| 40S ribosomal protein S2 [Homo sapiens]'	NaN	NaN	NaN	NaN	5	2	NaN	NaN	0	5	7
831	'>gi|15082258|ref|NP_009207.2| chromobox protein homolog 3 [Homo sapiens]'	NaN	NaN	NaN	NaN	2	5	NaN	NaN	0	5	7
832	'>gi|21265093|ref|NP_115866.1| 39S ribosomal protein L41, mitochondrial [Homo sapiens]'	NaN	NaN	NaN	NaN	NaN	5	2	NaN	0	5	7
833	'>gi|30089954|ref|NP_056541.2| DDB1- and CUL4-associated factor 8 [Homo sapiens]'	NaN	NaN	5	2	NaN	NaN	NaN	NaN	0	5	7
834	'>gi|306922382|ref|NP_001182447.1| calcium uptake protein 1, mitochondrial isoform 2 [Homo sapiens]'	NaN	NaN	NaN	5	2	NaN	NaN	NaN	0	5	7
835	'>gi|4506613|ref|NP_000974.1| 60S ribosomal protein L22 proprotein [Homo sapiens]'	NaN	NaN	NaN	NaN	NaN	5	2	NaN	0	5	7
836	'>gi|4506643|ref|NP_000989.1| 60S ribosomal protein L37a [Homo sapiens]'	NaN	NaN	NaN	NaN	NaN	2	5	NaN	0	5	7
837	'>gi|51479152|ref|NP_001003785.1| ATP synthase subunit d, mitochondrial isoform b [Homo sapiens]'	NaN	NaN	NaN	NaN	2	5	NaN	NaN	0	5	7
838	'>gi|5454122|ref|NP_006318.1| mitochondrial import inner membrane translocase subunit Tim23 [Homo sapiens]'	NaN	NaN	NaN	NaN	2	5	NaN	NaN	0	5	7
839	'>gi|557440906|ref|NP_001273515.1| CDP-diacylglycerol--inositol 3-phosphatidyltransferase isoform 3 [Homo sapiens]'	NaN	NaN	NaN	NaN	5	NaN	2	NaN	0	5	7
840	'>gi|55749531|ref|NP_006833.2| splicing factor 3B subunit 2 [Homo sapiens]'	2	NaN	5	NaN	NaN	NaN	NaN	NaN	0	5	7
841	'>gi|55769564|ref|NP_003430.1| zinc finger protein with KRAB and SCAN domains 1 isoform a [Homo sapiens]'	NaN	NaN	5	2	NaN	NaN	NaN	NaN	0	5	7
842	'>gi|56243533|ref|NP_071327.2| stromal cell-derived factor 2-like protein 1 precursor [Homo sapiens]'	NaN	NaN	NaN	NaN	2	5	NaN	NaN	0	5	7
843	'>gi|5803165|ref|NP_006799.1| protein transport protein Sec61 subunit beta [Homo sapiens]'	NaN	NaN	NaN	NaN	NaN	5	2	NaN	0	5	7
844	'>gi|7706495|ref|NP_057390.1| dnaJ homolog subfamily B member 11 precursor [Homo sapiens]'	NaN	NaN	NaN	2	5	NaN	NaN	NaN	0	5	7
845	'>gi|134288884|ref|NP_001077083.1| probable glutamate--tRNA ligase, mitochondrial [Homo sapiens]'	NaN	NaN	NaN	5	1	NaN	NaN	NaN	0	5	6
846	'>gi|19923599|ref|NP_079010.2| calmin [Homo sapiens]'	NaN	5	1	NaN	NaN	NaN	NaN	NaN	0	5	6
847	'>gi|21359867|ref|NP_001907.2| cytochrome c1, heme protein, mitochondrial precursor [Homo sapiens]'	NaN	NaN	NaN	NaN	5	1	NaN	NaN	0	5	6
848	'>gi|268830752|ref|NP_001161339.1| ATP synthase subunit s-like protein isoform 1 [Homo sapiens]'	NaN	NaN	NaN	NaN	5	1	NaN	NaN	0	5	6
849	'>gi|27363461|ref|NP_057153.8| mitochondrial import inner membrane translocase subunit TIM16 [Homo sapiens]'	NaN	NaN	NaN	NaN	NaN	5	1	NaN	0	5	6
850	'>gi|31542658|ref|NP_060569.3| fatty acyl-CoA reductase 2 isoform 1 [Homo sapiens]'	NaN	NaN	NaN	1	5	NaN	NaN	NaN	0	5	6
851	'>gi|32189392|ref|NP_005800.3| peroxiredoxin-2 [Homo sapiens]'	NaN	NaN	NaN	NaN	NaN	5	1	NaN	0	5	6
852	'>gi|388240786|ref|NP_001252525.1| prefoldin subunit 6 [Homo sapiens]'	NaN	NaN	NaN	NaN	NaN	5	1	NaN	0	5	6
853	'>gi|392513662|ref|NP_001254738.1| interleukin enhancer-binding factor 2 isoform 2 [Homo sapiens]'	NaN	NaN	NaN	1	5	NaN	NaN	NaN	0	5	6
854	'>gi|530417050|ref|XP_005259216.1| PREDICTED: zinc finger protein 574 isoform X1 [Homo sapiens]'	NaN	1	5	NaN	NaN	NaN	NaN	NaN	0	5	6
855	'>gi|578829954|ref|XP_006721609.1| PREDICTED: phosphoribosylformylglycinamidine synthase isoform X1 [Homo sapiens]'	NaN	5	1	NaN	NaN	NaN	NaN	NaN	0	5	6
856	'>gi|578834114|ref|XP_006723143.1| PREDICTED: ETS domain-containing transcription factor ERF isoform X4 [Homo sapiens]'	NaN	NaN	1	5	NaN	NaN	NaN	NaN	0	5	6
857	'>gi|82830426|ref|NP_006737.2| sex comb on midleg-like protein 1 isoform b [Homo sapiens]'	NaN	NaN	NaN	1	5	NaN	NaN	NaN	0	5	6
858	'>gi|106507301|ref|NP_058633.2| DNA polymerase alpha catalytic subunit [Homo sapiens]'	NaN	5	NaN	NaN	NaN	NaN	NaN	NaN	0	5	5
859	'>gi|10863909|ref|NP_066925.1| kunitz-type protease inhibitor 2 isoform a precursor [Homo sapiens]'	NaN	NaN	NaN	NaN	5	NaN	NaN	NaN	0	5	5
860	'>gi|111038133|ref|NP_056329.1| neuroguidin isoform 2 [Homo sapiens]'	NaN	NaN	NaN	NaN	5	NaN	NaN	NaN	0	5	5
861	'>gi|116268097|ref|NP_542172.2| beta-1,3-galactosyltransferase 6 [Homo sapiens]'	NaN	NaN	NaN	NaN	5	NaN	NaN	NaN	0	5	5
862	'>gi|116812591|ref|NP_008964.3| protein RER1 [Homo sapiens]'	NaN	NaN	NaN	NaN	NaN	5	NaN	NaN	0	5	5
863	'>gi|14150017|ref|NP_115649.1| transmembrane protein 126A isoform 1 [Homo sapiens]'	NaN	NaN	NaN	NaN	NaN	5	NaN	NaN	0	5	5
864	'>gi|145580626|ref|NP_976328.2| transcription factor E2F7 [Homo sapiens]'	NaN	NaN	5	NaN	NaN	NaN	NaN	NaN	0	5	5
865	'>gi|149773456|ref|NP_055853.1| uncharacterized protein KIAA0754 [Homo sapiens]'	5	NaN	NaN	NaN	NaN	NaN	NaN	NaN	0	5	5
866	'>gi|15011918|ref|NP_005756.2| renin receptor precursor [Homo sapiens]'	NaN	NaN	NaN	NaN	5	NaN	NaN	NaN	0	5	5
867	'>gi|150418002|ref|NP_002114.3| HLA class II histocompatibility antigen, DQ beta 1 chain isoform 1 precursor [Homo sapiens]'	NaN	NaN	NaN	NaN	5	NaN	NaN	NaN	0	5	5
868	'>gi|151108473|ref|NP_057152.2| mitochondrial fission 1 protein [Homo sapiens]'	NaN	NaN	NaN	NaN	NaN	5	NaN	NaN	0	5	5
869	'>gi|153792694|ref|NP_057336.3| baculoviral IAP repeat-containing protein 6 [Homo sapiens]'	5	NaN	NaN	NaN	NaN	NaN	NaN	NaN	0	5	5
870	'>gi|155030211|ref|NP_002115.2| major histocompatibility complex, class II, DR beta 1 precursor [Homo sapiens]'	NaN	NaN	NaN	NaN	5	NaN	NaN	NaN	0	5	5
871	'>gi|157779137|ref|NP_060123.3| dymeclin [Homo sapiens]'	NaN	NaN	NaN	5	NaN	NaN	NaN	NaN	0	5	5
872	'>gi|166795247|ref|NP_001107644.1| phosphatidylinositol 3-kinase regulatory subunit gamma [Homo sapiens]'	NaN	NaN	NaN	5	NaN	NaN	NaN	NaN	0	5	5
873	'>gi|169790839|ref|NP_004163.3| excitatory amino acid transporter 1 isoform 1 [Homo sapiens]'	NaN	NaN	NaN	5	NaN	NaN	NaN	NaN	0	5	5
874	'>gi|183396787|ref|NP_001116857.1| BCL-6 corepressor isoform c [Homo sapiens]'	NaN	5	NaN	NaN	NaN	NaN	NaN	NaN	0	5	5
875	'>gi|190014578|ref|NP_054735.3| phosphatidylinositide phosphatase SAC1 [Homo sapiens]'	NaN	NaN	NaN	5	NaN	NaN	NaN	NaN	0	5	5
876	'>gi|190194355|ref|NP_065941.2| protein CIP2A [Homo sapiens]'	NaN	NaN	5	NaN	NaN	NaN	NaN	NaN	0	5	5
877	'>gi|198041777|ref|NP_001128251.1| importin-11 isoform 1 [Homo sapiens]'	NaN	NaN	5	NaN	NaN	NaN	NaN	NaN	0	5	5
878	'>gi|20357529|ref|NP_005264.2| guanine nucleotide-binding protein G(I)/G(S)/G(T) subunit beta-2 [Homo sapiens]'	NaN	NaN	NaN	NaN	5	NaN	NaN	NaN	0	5	5
879	'>gi|209862765|ref|NP_001129471.1| iporin [Homo sapiens]'	NaN	5	NaN	NaN	NaN	NaN	NaN	NaN	0	5	5
880	'>gi|21359965|ref|NP_110409.2| cleft lip and palate transmembrane protein 1-like protein [Homo sapiens]'	NaN	NaN	NaN	5	NaN	NaN	NaN	NaN	0	5	5
881	'>gi|21361454|ref|NP_037460.2| pyrroline-5-carboxylate reductase 2 isoform 1 [Homo sapiens]'	NaN	NaN	NaN	NaN	5	NaN	NaN	NaN	0	5	5
882	'>gi|21361497|ref|NP_054768.2| acyl-CoA dehydrogenase family member 9, mitochondrial [Homo sapiens]'	NaN	NaN	NaN	5	NaN	NaN	NaN	NaN	0	5	5
883	'>gi|214829241|ref|NP_001135756.1| 40S ribosomal protein S24 isoform b [Homo sapiens]'	NaN	NaN	NaN	NaN	NaN	5	NaN	NaN	0	5	5
884	'>gi|218777837|ref|NP_775838.3| epoxide hydrolase 4 [Homo sapiens]'	NaN	NaN	NaN	NaN	5	NaN	NaN	NaN	0	5	5
885	'>gi|221316645|ref|NP_001137544.1| ubiquitin-associated domain-containing protein 2 isoform 1 precursor [Homo sapiens]'	NaN	NaN	NaN	NaN	5	NaN	NaN	NaN	0	5	5
886	'>gi|221316723|ref|NP_078938.2| N-acetyltransferase 10 isoform a [Homo sapiens]'	NaN	NaN	5	NaN	NaN	NaN	NaN	NaN	0	5	5
887	'>gi|223718097|ref|NP_005006.3| mitochondrial inner membrane protein OXA1L [Homo sapiens]'	NaN	NaN	NaN	NaN	5	NaN	NaN	NaN	0	5	5
888	'>gi|223718207|ref|NP_001138784.1| ETS translocation variant 3 isoform 1 [Homo sapiens]'	NaN	NaN	NaN	5	NaN	NaN	NaN	NaN	0	5	5
889	'>gi|224451073|ref|NP_005098.2| nuclease EXOG, mitochondrial isoform 1 precursor [Homo sapiens]'	NaN	NaN	NaN	NaN	5	NaN	NaN	NaN	0	5	5
890	'>gi|224922839|ref|NP_689634.2| protein FAM69B [Homo sapiens]'	NaN	NaN	NaN	NaN	5	NaN	NaN	NaN	0	5	5
891	'>gi|22749443|ref|NP_689939.1| calcium uptake protein 2, mitochondrial [Homo sapiens]'	NaN	NaN	NaN	NaN	5	NaN	NaN	NaN	0	5	5
892	'>gi|227499619|ref|NP_003636.2| very long-chain acyl-CoA synthetase isoform 1 [Homo sapiens]'	NaN	NaN	NaN	5	NaN	NaN	NaN	NaN	0	5	5
893	'>gi|237649015|ref|NP_006815.2| probable rRNA-processing protein EBP2 isoform 2 [Homo sapiens]'	NaN	NaN	NaN	NaN	5	NaN	NaN	NaN	0	5	5
894	'>gi|266453619|ref|NP_001160158.1| ATP-dependent 6-phosphofructokinase, muscle type isoform 1 [Homo sapiens]'	NaN	NaN	NaN	5	NaN	NaN	NaN	NaN	0	5	5
895	'>gi|27477070|ref|NP_003963.1| TATA-binding protein-associated factor 172 [Homo sapiens]'	NaN	5	NaN	NaN	NaN	NaN	NaN	NaN	0	5	5
896	'>gi|283837920|ref|NP_001164641.1| mitochondrial 2-oxodicarboxylate carrier isoform 2 [Homo sapiens]'	NaN	NaN	NaN	NaN	5	NaN	NaN	NaN	0	5	5
897	'>gi|291084534|ref|NP_001166902.1| obscurin-like protein 1 isoform 2 precursor [Homo sapiens]'	NaN	NaN	5	NaN	NaN	NaN	NaN	NaN	0	5	5
898	'>gi|295054220|ref|NP_001171136.1| telomere-associated protein RIF1 isoform 2 [Homo sapiens]'	5	NaN	NaN	NaN	NaN	NaN	NaN	NaN	0	5	5
899	'>gi|29893557|ref|NP_003334.2| ubiquitin-conjugating enzyme E2 G2 isoform 1 [Homo sapiens]'	NaN	NaN	NaN	NaN	NaN	5	NaN	NaN	0	5	5
900	'>gi|31541941|ref|NP_055093.2| heat shock 70 kDa protein 4L [Homo sapiens]'	NaN	NaN	5	NaN	NaN	NaN	NaN	NaN	0	5	5
901	'>gi|31563534|ref|NP_852136.1| replication factor C subunit 2 isoform 1 [Homo sapiens]'	NaN	NaN	NaN	NaN	5	NaN	NaN	NaN	0	5	5
902	'>gi|327478416|ref|NP_001192184.1| occludin isoform b precursor [Homo sapiens]'	NaN	NaN	NaN	5	NaN	NaN	NaN	NaN	0	5	5
903	'>gi|33239445|ref|NP_003742.2| eukaryotic translation initiation factor 3 subunit B [Homo sapiens]'	NaN	NaN	5	NaN	NaN	NaN	NaN	NaN	0	5	5
904	'>gi|347360922|ref|NP_001231509.1| transformation/transcription domain-associated protein isoform 1 [Homo sapiens]'	5	NaN	NaN	NaN	NaN	NaN	NaN	NaN	0	5	5
905	'>gi|38201710|ref|NP_006377.2| probable ATP-dependent RNA helicase DDX17 isoform 1 [Homo sapiens]'	NaN	NaN	NaN	5	NaN	NaN	NaN	NaN	0	5	5
906	'>gi|394582093|ref|NP_002379.3| DNA replication licensing factor MCM3 isoform 1 [Homo sapiens]'	NaN	NaN	5	NaN	NaN	NaN	NaN	NaN	0	5	5
907	'>gi|39780588|ref|NP_060598.3| pre-rRNA-processing protein TSR1 homolog [Homo sapiens]'	NaN	NaN	5	NaN	NaN	NaN	NaN	NaN	0	5	5
908	'>gi|39930517|ref|NP_612361.1| atherin [Homo sapiens]'	NaN	NaN	5	NaN	NaN	NaN	NaN	NaN	0	5	5
909	'''>gi|41327781|ref|NP_951032.1| NADH dehydrogenase [ubiquinone] 1 alpha subcomplex assembly factor 3 isoform a precursor [Homo sap...'' <Preview truncated at 128 characters>'	NaN	NaN	NaN	NaN	NaN	5	NaN	NaN	0	5	5
910	'>gi|422398896|ref|NP_001258717.1| cytoplasmic dynein 1 intermediate chain 2 isoform 3 [Homo sapiens]'	NaN	NaN	5	NaN	NaN	NaN	NaN	NaN	0	5	5
911	'>gi|42490749|ref|NP_004290.2| ATP-binding cassette sub-family B member 7, mitochondrial isoform 1 [Homo sapiens]'	NaN	NaN	NaN	5	NaN	NaN	NaN	NaN	0	5	5
912	'>gi|431822379|ref|NP_001258930.1| dedicator of cytokinesis protein 7 isoform 4 [Homo sapiens]'	NaN	5	NaN	NaN	NaN	NaN	NaN	NaN	0	5	5
913	'>gi|449083351|ref|NP_001263347.1| protein transport protein Sec16A isoform 2 [Homo sapiens]'	NaN	NaN	5	NaN	NaN	NaN	NaN	NaN	0	5	5
914	'>gi|4501859|ref|NP_001600.1| short/branched chain specific acyl-CoA dehydrogenase, mitochondrial precursor [Homo sapiens]'	NaN	NaN	NaN	NaN	5	NaN	NaN	NaN	0	5	5
915	'>gi|4502735|ref|NP_000066.1| cyclin-dependent kinase 4 [Homo sapiens]'	NaN	NaN	NaN	NaN	5	NaN	NaN	NaN	0	5	5
916	'>gi|4503095|ref|NP_001886.1| casein kinase II subunit alpha isoform a [Homo sapiens]'	NaN	NaN	NaN	NaN	5	NaN	NaN	NaN	0	5	5
917	'>gi|4504897|ref|NP_002257.1| importin subunit alpha-1 [Homo sapiens]'	NaN	NaN	NaN	5	NaN	NaN	NaN	NaN	0	5	5
918	'>gi|4506003|ref|NP_002699.1| serine/threonine-protein phosphatase PP1-alpha catalytic subunit isoform 1 [Homo sapiens]'	NaN	NaN	NaN	NaN	5	NaN	NaN	NaN	0	5	5
919	'>gi|4506061|ref|NP_002724.1| 5''-AMP-activated protein kinase subunit gamma-1 isoform 1 [Homo sapiens]'	NaN	NaN	NaN	NaN	5	NaN	NaN	NaN	0	5	5
920	'>gi|4507319|ref|NP_003163.1| surfeit locus protein 1 isoform 1 [Homo sapiens]'	NaN	NaN	NaN	NaN	5	NaN	NaN	NaN	0	5	5
921	'>gi|4507475|ref|NP_000350.1| protein-glutamine gamma-glutamyltransferase K [Homo sapiens]'	NaN	NaN	NaN	NaN	NaN	NaN	5	NaN	0	5	5
922	'>gi|46519147|ref|NP_060217.1| ankyrin repeat and KH domain-containing protein 1 isoform 1 [Homo sapiens]'	NaN	5	NaN	NaN	NaN	NaN	NaN	NaN	0	5	5
923	'''>gi|46909600|ref|NP_997080.1| disintegrin and metalloproteinase domain-containing protein 15 isoform 6 preproprotein [Homo sapie...'' <Preview truncated at 128 characters>'	NaN	NaN	5	NaN	NaN	NaN	NaN	NaN	0	5	5
924	'>gi|4758216|ref|NP_004413.1| segment polarity protein dishevelled homolog DVL-2 [Homo sapiens]'	NaN	NaN	5	NaN	NaN	NaN	NaN	NaN	0	5	5
925	'>gi|4758772|ref|NP_004533.1| NADH dehydrogenase [ubiquinone] 1 alpha subcomplex subunit 3 [Homo sapiens]'	NaN	NaN	NaN	NaN	NaN	NaN	5	NaN	0	5	5
926	'>gi|4759344|ref|NP_004715.1| centromere/kinetochore protein zw10 homolog [Homo sapiens]'	NaN	NaN	5	NaN	NaN	NaN	NaN	NaN	0	5	5
927	'>gi|47717104|ref|NP_057025.2| V-type proton ATPase subunit H isoform 1 [Homo sapiens]'	NaN	NaN	NaN	5	NaN	NaN	NaN	NaN	0	5	5
928	'>gi|4885065|ref|NP_005157.1| amyloid-like protein 1 isoform 2 precursor [Homo sapiens]'	NaN	NaN	5	NaN	NaN	NaN	NaN	NaN	0	5	5
929	'>gi|5031981|ref|NP_005796.1| 26S proteasome non-ATPase regulatory subunit 14 [Homo sapiens]'	NaN	NaN	NaN	NaN	5	NaN	NaN	NaN	0	5	5
930	'>gi|530406610|ref|XP_005254804.1| PREDICTED: probable E3 ubiquitin-protein ligase HERC1 isoform X6 [Homo sapiens]'	5	NaN	NaN	NaN	NaN	NaN	NaN	NaN	0	5	5
931	'>gi|530412751|ref|XP_005257675.1| PREDICTED: signal transducer and activator of transcription 3 isoform X6 [Homo sapiens]'	NaN	NaN	5	NaN	NaN	NaN	NaN	NaN	0	5	5
932	'>gi|530412904|ref|XP_005257750.1| PREDICTED: nuclear pore complex protein Nup85 isoform X4 [Homo sapiens]'	NaN	NaN	NaN	5	NaN	NaN	NaN	NaN	0	5	5
933	'>gi|530425322|ref|XP_005259653.1| PREDICTED: nicalin isoform X1 [Homo sapiens]'	NaN	NaN	NaN	5	NaN	NaN	NaN	NaN	0	5	5
934	'>gi|530429494|ref|XP_005275561.1| PREDICTED: 1-acyl-sn-glycerol-3-phosphate acyltransferase alpha isoform X1 [Homo sapiens]'	NaN	NaN	NaN	NaN	5	NaN	NaN	NaN	0	5	5
935	'>gi|5453599|ref|NP_006127.1| F-actin-capping protein subunit alpha-2 [Homo sapiens]'	NaN	NaN	NaN	NaN	5	NaN	NaN	NaN	0	5	5
936	'>gi|5453760|ref|NP_006147.1| NEDD8 precursor [Homo sapiens]'	NaN	NaN	5	NaN	NaN	NaN	NaN	NaN	0	5	5
937	'>gi|554506545|ref|NP_001272974.1| RNA-binding protein 7 isoform a [Homo sapiens]'	NaN	NaN	NaN	NaN	5	NaN	NaN	NaN	0	5	5
938	'>gi|55743130|ref|NP_001007075.1| 60S ribosomal protein L32 [Homo sapiens]'	NaN	NaN	NaN	NaN	NaN	5	NaN	NaN	0	5	5
939	'>gi|557786188|ref|NP_001273587.1| TBC1 domain family member 4 isoform 2 [Homo sapiens]'	NaN	5	NaN	NaN	NaN	NaN	NaN	NaN	0	5	5
940	'>gi|564730633|ref|NP_001274170.1| integral membrane protein 2C isoform 1 [Homo sapiens]'	NaN	NaN	NaN	NaN	5	NaN	NaN	NaN	0	5	5
941	'>gi|568214245|ref|NP_001274744.1| ubiquitin-associated protein 2-like isoform c [Homo sapiens]'	NaN	NaN	5	NaN	NaN	NaN	NaN	NaN	0	5	5
942	'''>gi|578804821|ref|XP_006712781.1| PREDICTED: signal transducer and activator of transcription 1-alpha/beta isoform X1 [Homo sapi...'' <Preview truncated at 128 characters>'	NaN	NaN	5	NaN	NaN	NaN	NaN	NaN	0	5	5
943	'>gi|578805046|ref|XP_006712871.1| PREDICTED: histone acetyltransferase type B catalytic subunit isoform X1 [Homo sapiens]'	NaN	NaN	NaN	NaN	5	NaN	NaN	NaN	0	5	5
944	'>gi|578813332|ref|XP_006715720.1| PREDICTED: BRCA1-associated ATM activator 1 isoform X5 [Homo sapiens]'	NaN	NaN	5	NaN	NaN	NaN	NaN	NaN	0	5	5
945	'>gi|578816581|ref|XP_006716868.1| PREDICTED: DENN domain-containing protein 4C isoform X2 [Homo sapiens]'	NaN	5	NaN	NaN	NaN	NaN	NaN	NaN	0	5	5
946	'>gi|578819358|ref|XP_006717874.1| PREDICTED: lymphoid-specific helicase isoform X1 [Homo sapiens]'	NaN	NaN	5	NaN	NaN	NaN	NaN	NaN	0	5	5
947	'>gi|578831047|ref|XP_005257504.2| PREDICTED: peptidyl-tRNA hydrolase 2, mitochondrial isoform X1 [Homo sapiens]'	NaN	NaN	NaN	NaN	NaN	5	NaN	NaN	0	5	5
948	'>gi|578831582|ref|XP_006722221.1| PREDICTED: kinase suppressor of Ras 1 isoform X8 [Homo sapiens]'	NaN	NaN	5	NaN	NaN	NaN	NaN	NaN	0	5	5
949	'>gi|6005926|ref|NP_009210.1| splicing factor U2AF 65 kDa subunit isoform a [Homo sapiens]'	NaN	NaN	NaN	5	NaN	NaN	NaN	NaN	0	5	5
950	'>gi|62739179|ref|NP_001015055.1| rhotekin isoform a [Homo sapiens]'	NaN	NaN	NaN	5	NaN	NaN	NaN	NaN	0	5	5
951	'>gi|64085377|ref|NP_006539.3| insulin-like growth factor 2 mRNA-binding protein 2 isoform a [Homo sapiens]'	NaN	NaN	NaN	5	NaN	NaN	NaN	NaN	0	5	5
952	'>gi|68303575|ref|NP_001020276.1| casein kinase I isoform alpha isoform 1 [Homo sapiens]'	NaN	NaN	NaN	NaN	5	NaN	NaN	NaN	0	5	5
953	'>gi|72534660|ref|NP_001026854.1| serine/arginine-rich splicing factor 7 isoform 1 [Homo sapiens]'	NaN	NaN	NaN	NaN	5	NaN	NaN	NaN	0	5	5
954	'>gi|7549793|ref|NP_036585.1| transducin beta-like protein 2 precursor [Homo sapiens]'	NaN	NaN	NaN	NaN	5	NaN	NaN	NaN	0	5	5
955	'>gi|7656952|ref|NP_055227.1| calcyclin-binding protein isoform 1 [Homo sapiens]'	NaN	NaN	NaN	NaN	5	NaN	NaN	NaN	0	5	5
956	'>gi|7657015|ref|NP_055121.1| tRNA-splicing ligase RtcB homolog [Homo sapiens]'	NaN	NaN	NaN	5	NaN	NaN	NaN	NaN	0	5	5
957	'>gi|7661948|ref|NP_055545.1| malectin precursor [Homo sapiens]'	NaN	NaN	NaN	NaN	5	NaN	NaN	NaN	0	5	5
958	'>gi|7662092|ref|NP_055532.1| zinc finger protein 536 [Homo sapiens]'	NaN	5	NaN	NaN	NaN	NaN	NaN	NaN	0	5	5
959	'>gi|7662645|ref|NP_054765.1| 28S ribosomal protein S18b, mitochondrial [Homo sapiens]'	NaN	NaN	NaN	NaN	5	NaN	NaN	NaN	0	5	5
960	'>gi|7705421|ref|NP_057455.1| 3-keto-steroid reductase [Homo sapiens]'	NaN	NaN	NaN	NaN	5	NaN	NaN	NaN	0	5	5
961	'>gi|7706326|ref|NP_057131.1| splicing factor 3B subunit 6 [Homo sapiens]'	NaN	NaN	NaN	NaN	NaN	5	NaN	NaN	0	5	5
962	'>gi|92110010|ref|NP_065946.2| GRAM domain-containing protein 1A isoform 1 [Homo sapiens]'	NaN	NaN	5	NaN	NaN	NaN	NaN	NaN	0	5	5
963	'>gi|9966805|ref|NP_065147.1| ATP-dependent RNA helicase DDX24 [Homo sapiens]'	NaN	NaN	5	NaN	NaN	NaN	NaN	NaN	0	5	5
964	'>gi|203098098|ref|NP_065910.3| protein Shroom3 [Homo sapiens]'	4	NaN	NaN	3	2	2	NaN	3	0	4	14
965	'>gi|68563515|ref|NP_001020402.1| keratinocyte proline-rich protein [Homo sapiens]'	3	2	2	NaN	NaN	NaN	4	3	0	4	14
966	'>gi|27777657|ref|NP_776249.1| serpin A12 precursor [Homo sapiens]'	NaN	2	1	NaN	1	2	3	4	0	4	13
967	'>gi|21614544|ref|NP_002955.2| protein S100-A8 [Homo sapiens]'	NaN	NaN	3	NaN	NaN	4	1	3	0	4	11
968	'>gi|34419635|ref|NP_002146.2| heat shock 70 kDa protein 6 [Homo sapiens]'	1	2	3	4	NaN	NaN	NaN	NaN	0	4	10
969	'>gi|4503571|ref|NP_001419.1| alpha-enolase isoform 1 [Homo sapiens]'	NaN	NaN	NaN	NaN	4	2	4	NaN	0	4	10
970	'>RVB Gene 3'	NaN	2	NaN	NaN	1	NaN	2	4	0	4	9
971	'>gi|4557367|ref|NP_000377.1| bleomycin hydrolase [Homo sapiens]'	1	NaN	1	NaN	1	1	4	1	0	4	9
972	'>gi|4758152|ref|NP_004076.1| mitochondrial import inner membrane translocase subunit Tim8 A isoform 1 [Homo sapiens]'	NaN	NaN	NaN	NaN	2	4	3	NaN	0	4	9
973	'>gi|4506711|ref|NP_001021.1| 40S ribosomal protein S27 [Homo sapiens]'	NaN	NaN	NaN	NaN	NaN	4	4	NaN	0	4	8
974	'>gi|612339310|ref|NP_056197.3| E3 ubiquitin-protein ligase HECTD1 [Homo sapiens]'	4	4	NaN	NaN	NaN	NaN	NaN	NaN	0	4	8
975	'>gi|13676857|ref|NP_068814.2| heat shock-related 70 kDa protein 2 [Homo sapiens]'	NaN	NaN	3	4	NaN	NaN	NaN	NaN	0	4	7
976	'>gi|169404009|ref|NP_003135.2| translocon-associated protein subunit alpha isoform 1 precursor [Homo sapiens]'	NaN	NaN	NaN	3	4	NaN	NaN	NaN	0	4	7
977	'>gi|18426904|ref|NP_569079.1| ATPase WRNIP1 isoform 2 [Homo sapiens]'	NaN	NaN	4	3	NaN	NaN	NaN	NaN	0	4	7
978	'>gi|23308697|ref|NP_003130.2| signal recognition particle receptor subunit alpha isoform 1 [Homo sapiens]'	NaN	NaN	4	3	NaN	NaN	NaN	NaN	0	4	7
979	'>gi|239582772|ref|NP_078796.2| uncharacterized protein C2orf47, mitochondrial precursor [Homo sapiens]'	NaN	NaN	NaN	NaN	3	4	NaN	NaN	0	4	7
980	'>gi|24308113|ref|NP_056449.1| KIF1-binding protein [Homo sapiens]'	NaN	NaN	4	3	NaN	NaN	NaN	NaN	0	4	7
981	'>gi|34915990|ref|NP_919248.1| RNA-binding protein with multiple splicing 2 [Homo sapiens]'	NaN	NaN	NaN	NaN	3	4	NaN	NaN	0	4	7
982	'>gi|4502167|ref|NP_000475.1| amyloid beta A4 protein isoform a precursor [Homo sapiens]'	NaN	4	3	NaN	NaN	NaN	NaN	NaN	0	4	7
983	'>gi|4506901|ref|NP_003008.1| serine/arginine-rich splicing factor 3 [Homo sapiens]'	NaN	NaN	NaN	NaN	3	4	NaN	NaN	0	4	7
984	'>gi|56699473|ref|NP_006289.2| zinc finger protein with KRAB and SCAN domains 8 isoform 1 [Homo sapiens]'	NaN	NaN	3	4	NaN	NaN	NaN	NaN	0	4	7
985	'>gi|568384757|ref|NP_001275499.1| transmembrane protein 9 isoform b precursor [Homo sapiens]'	NaN	NaN	NaN	NaN	4	3	NaN	NaN	0	4	7
986	'>gi|578836330|ref|XP_006723981.1| PREDICTED: histone H2B type F-S-like [Homo sapiens]'	NaN	NaN	2	NaN	4	NaN	1	NaN	0	4	7
987	'>gi|190885499|ref|NP_004246.2| cytochrome c oxidase subunit 5A, mitochondrial precursor [Homo sapiens]'	NaN	NaN	NaN	NaN	NaN	4	2	NaN	0	4	6
988	'>gi|21071001|ref|NP_001135.3| E3 ubiquitin-protein ligase AMFR [Homo sapiens]'	NaN	NaN	2	4	NaN	NaN	NaN	NaN	0	4	6
989	'>gi|21735575|ref|NP_065698.1| junctophilin-1 [Homo sapiens]'	NaN	NaN	4	2	NaN	NaN	NaN	NaN	0	4	6
990	'>gi|256773260|ref|NP_036591.2| mitochondrial import inner membrane translocase subunit Tim8 B [Homo sapiens]'	NaN	NaN	NaN	NaN	NaN	4	2	NaN	0	4	6
991	'>gi|283135201|ref|NP_001164105.1| RNA-binding protein FUS isoform 2 [Homo sapiens]'	NaN	NaN	4	2	NaN	NaN	NaN	NaN	0	4	6
992	'>gi|291621647|ref|NP_006311.2| membrane-associated progesterone receptor component 2 [Homo sapiens]'	NaN	NaN	NaN	NaN	2	4	NaN	NaN	0	4	6
993	'>gi|312836798|ref|NP_001186125.1| armadillo repeat-containing protein 6 isoform 1 [Homo sapiens]'	NaN	NaN	NaN	4	2	NaN	NaN	NaN	0	4	6
994	'>gi|34740329|ref|NP_919223.1| heterogeneous nuclear ribonucleoprotein A3 [Homo sapiens]'	NaN	NaN	NaN	2	4	NaN	NaN	NaN	0	4	6
995	'>gi|4503143|ref|NP_001900.1| cathepsin D preproprotein [Homo sapiens]'	NaN	NaN	NaN	NaN	NaN	NaN	2	4	0	4	6
996	'>gi|4504771|ref|NP_002203.1| eukaryotic translation initiation factor 6 isoform a [Homo sapiens]'	NaN	NaN	NaN	NaN	2	4	NaN	NaN	0	4	6
997	'>gi|507834128|ref|NP_001002252.2| ADP-ribosylation factor-like protein 6-interacting protein 4 isoform 4 [Homo sapiens]'	4	2	NaN	NaN	NaN	NaN	NaN	NaN	0	4	6
998	'>gi|51479156|ref|NP_006467.4| ATP synthase subunit g, mitochondrial [Homo sapiens]'	NaN	NaN	NaN	NaN	NaN	2	4	NaN	0	4	6
999	'>gi|530370916|ref|XP_005246889.1| PREDICTED: tubulin alpha-4A chain isoform X1 [Homo sapiens]'	NaN	NaN	NaN	2	NaN	4	NaN	NaN	0	4	6
1000	'>gi|56699409|ref|NP_002130.2| RNA-binding motif protein, X chromosome isoform 1 [Homo sapiens]'	NaN	NaN	NaN	2	4	NaN	NaN	NaN	0	4	6
1001	'>gi|578836248|ref|XP_006723956.1| PREDICTED: RNA-binding protein 39 isoform X4 [Homo sapiens]'	4	NaN	2	NaN	NaN	NaN	NaN	NaN	0	4	6
1002	'>gi|588480511|ref|NP_001277059.1| protein O-linked-mannose beta-1,2-N-acetylglucosaminyltransferase 1 isoform 4 [Homo sapiens]'	NaN	NaN	2	4	NaN	NaN	NaN	NaN	0	4	6
1003	'>gi|5901926|ref|NP_008937.1| cleavage and polyadenylation specificity factor subunit 5 [Homo sapiens]'	NaN	NaN	NaN	NaN	2	4	NaN	NaN	0	4	6
1004	'>gi|62460635|ref|NP_001014842.1| transmembrane 9 superfamily member 1 isoform b precursor [Homo sapiens]'	NaN	NaN	NaN	4	2	NaN	NaN	NaN	0	4	6
1005	'>gi|116642885|ref|NP_001070867.1| probable hydrolase PNKD isoform 3 precursor [Homo sapiens]'	NaN	NaN	NaN	NaN	NaN	4	1	NaN	0	4	5
1006	'>gi|13124881|ref|NP_074036.1| core-binding factor subunit beta isoform 1 [Homo sapiens]'	NaN	NaN	NaN	NaN	1	4	NaN	NaN	0	4	5
1007	'>gi|13236559|ref|NP_077295.1| multiple myeloma tumor-associated protein 2 [Homo sapiens]'	NaN	NaN	NaN	NaN	4	1	NaN	NaN	0	4	5
1008	'>gi|157739940|ref|NP_001099040.1| nucleoside diphosphate-linked moiety X motif 19, mitochondrial precursor [Homo sapiens]'	NaN	NaN	NaN	1	4	NaN	NaN	NaN	0	4	5
1009	'>gi|217330646|ref|NP_006704.3| activated RNA polymerase II transcriptional coactivator p15 [Homo sapiens]'	NaN	NaN	NaN	NaN	1	4	NaN	NaN	0	4	5
1010	'>gi|224465202|ref|NP_444280.2| synaptosomal-associated protein 47 [Homo sapiens]'	NaN	NaN	NaN	1	4	NaN	NaN	NaN	0	4	5
1011	'>gi|24308201|ref|NP_065392.1| adipocyte plasma membrane-associated protein [Homo sapiens]'	NaN	NaN	NaN	1	4	NaN	NaN	NaN	0	4	5
1012	'>gi|29788768|ref|NP_821080.1| tubulin beta-2B chain [Homo sapiens]'	NaN	NaN	NaN	4	1	NaN	NaN	NaN	0	4	5
1013	'>gi|298919181|ref|NP_001177369.1| nuclear receptor corepressor 1 isoform 3 [Homo sapiens]'	4	1	NaN	NaN	NaN	NaN	NaN	NaN	0	4	5
1014	'>gi|301069416|ref|NP_001180286.1| nuclear pore glycoprotein p62 [Homo sapiens]'	NaN	NaN	1	4	NaN	NaN	NaN	NaN	0	4	5
1015	'>gi|39930371|ref|NP_059986.1| ras-related protein Rab-39A [Homo sapiens]'	NaN	NaN	NaN	NaN	1	4	NaN	NaN	0	4	5
1016	'>gi|4502559|ref|NP_001736.1| calcium signal-modulating cyclophilin ligand [Homo sapiens]'	NaN	NaN	NaN	1	4	NaN	NaN	NaN	0	4	5
1017	'>gi|4507131|ref|NP_003086.1| small nuclear ribonucleoprotein F [Homo sapiens]'	NaN	NaN	NaN	NaN	NaN	1	4	NaN	0	4	5
1018	'>gi|499591467|ref|NP_057166.4| CDK5 regulatory subunit-associated protein 1 isoform b [Homo sapiens]'	NaN	NaN	NaN	4	1	NaN	NaN	NaN	0	4	5
1019	'>gi|5032173|ref|NP_005645.1| COUP transcription factor 1 [Homo sapiens]'	NaN	NaN	NaN	1	4	NaN	NaN	NaN	0	4	5
1020	'>gi|53759151|ref|NP_005054.3| acyl-CoA desaturase [Homo sapiens]'	NaN	NaN	NaN	NaN	4	1	NaN	NaN	0	4	5
1021	'>gi|54112403|ref|NP_060250.2| chromodomain-helicase-DNA-binding protein 7 [Homo sapiens]'	4	NaN	NaN	NaN	1	NaN	NaN	NaN	0	4	5
1022	'>gi|6631077|ref|NP_004864.1| BAG family molecular chaperone regulator 5 isoform b [Homo sapiens]'	NaN	NaN	NaN	4	1	NaN	NaN	NaN	0	4	5
1023	'>gi|66932902|ref|NP_036367.2| sterol regulatory element-binding protein cleavage-activating protein [Homo sapiens]'	NaN	4	1	NaN	NaN	NaN	NaN	NaN	0	4	5
1024	'>gi|7305503|ref|NP_038470.1| stomatin-like protein 2, mitochondrial isoform a [Homo sapiens]'	NaN	NaN	NaN	NaN	4	1	NaN	NaN	0	4	5
1025	'>gi|9910382|ref|NP_064628.1| mitochondrial import receptor subunit TOM22 homolog [Homo sapiens]'	NaN	NaN	NaN	NaN	1	4	NaN	NaN	0	4	5
1026	'>gi|9955963|ref|NP_005680.1| ATP-binding cassette sub-family B member 6, mitochondrial [Homo sapiens]'	NaN	NaN	1	4	NaN	NaN	NaN	NaN	0	4	5
1027	'>gi|100816392|ref|NP_003925.1| far upstream element-binding protein 3 [Homo sapiens]'	NaN	NaN	NaN	4	NaN	NaN	NaN	NaN	0	4	4
1028	'>gi|110347437|ref|NP_001036010.1| latent-transforming growth factor beta-binding protein 4 isoform c precursor [Homo sapiens]'	NaN	4	NaN	NaN	NaN	NaN	NaN	NaN	0	4	4
1029	'>gi|11464969|ref|NP_009188.1| paraneoplastic antigen Ma2 [Homo sapiens]'	NaN	NaN	NaN	NaN	4	NaN	NaN	NaN	0	4	4
1030	'>gi|115387094|ref|NP_002991.2| succinate dehydrogenase [ubiquinone] iron-sulfur subunit, mitochondrial precursor [Homo sapiens]'	NaN	NaN	NaN	NaN	4	NaN	NaN	NaN	0	4	4
1031	'>gi|116734710|ref|NP_001080.2| ATP-binding cassette sub-family A member 3 [Homo sapiens]'	NaN	4	NaN	NaN	NaN	NaN	NaN	NaN	0	4	4
1032	'>gi|117190254|ref|NP_001070911.1| heterogeneous nuclear ribonucleoproteins C1/C2 isoform b [Homo sapiens]'	NaN	NaN	NaN	NaN	4	NaN	NaN	NaN	0	4	4
[truncated: 1,662 more rows]
