# Supplementary material for: Comparative Proteomics Reveals Strain-Specific β-TrCP Degradation via Rotavirus NSP1 Hijacking a Host Cullin-3-Rbx1 Complex
Source: PLoS Pathog. 2016 Oct 5;12(10):e1005929. doi: 10.1371/journal.ppat.1005929 (PMC5051689; doi:10.1371/journal.ppat.1005929)
Supplement: S3 Table — (XLSX) [file ppat.1005929.s010.xlsx]

## Sheet: Global
Rank Number	Protein Name	UK_01	UK_02	UK_03	UK_04	UK_05	UK_06	UK_07	UK_08	CONTAMINANT	MAX	SUM
1	'>UK-N-NSP1'	112	136	132	217	411	210	137	41	0	411	1396
2	'>gi|4503165|ref|NP_003581.1| cullin-3 isoform 1 [Homo sapiens]'	99	63	62	296	81	73	28	3	0	296	705
3	'>gi|30089940|ref|NP_005886.2| Golgin subfamily A member 3 isoform 1 [Homo sapiens]'	25	59	261	16	5	3	NaN	NaN	0	261	369
4	'>gi|13654237|ref|NP_008835.5| DNA-dependent protein kinase catalytic subunit isoform 1 [Homo sapiens]'	46	258	89	NaN	NaN	NaN	NaN	NaN	0	258	393
5	'>gi|61676188|ref|NP_113584.3| E3 ubiquitin-protein ligase HUWE1 [Homo sapiens]'	221	223	100	22	1	NaN	NaN	NaN	0	223	567
6	'>gi|48762932|ref|NP_006576.2| T-complex protein 1 subunit theta isoform 1 [Homo sapiens]'	NaN	NaN	20	3	202	30	15	NaN	0	202	270
7	'>gi|27544931|ref|NP_666019.1| zinc finger and SCAN domain-containing protein 21 [Homo sapiens]'	14	23	19	50	169	31	5	NaN	0	169	311
8	'>gi|5729953|ref|NP_006591.1| nuclear migration protein nudC [Homo sapiens]'	4	9	16	39	167	140	17	NaN	0	167	392
9	'>gi|41399285|ref|NP_955472.1| 60 kDa heat shock protein, mitochondrial [Homo sapiens]'	27	22	22	88	166	54	18	9	0	166	406
10	'>gi|530393909|ref|XP_005269994.1| PREDICTED: uncharacterized protein C10orf118 isoform X2 [Homo sapiens]'	13	22	92	166	8	9	3	NaN	0	166	313
11	'>gi|8923421|ref|NP_060297.1| serine--tRNA ligase, mitochondrial isoform b precursor [Homo sapiens]'	11	11	12	30	152	40	6	NaN	0	152	262
12	'>gi|29788785|ref|NP_821133.1| tubulin beta chain isoform b [Homo sapiens]'	32	NaN	21	36	135	42	24	NaN	0	135	290
13	'>gi|153945728|ref|NP_005900.2| microtubule-associated protein 1B [Homo sapiens]'	41	131	28	14	9	7	3	NaN	0	131	233
14	'>gi|311771535|ref|NP_001185771.1| T-complex protein 1 subunit beta isoform 2 [Homo sapiens]'	NaN	5	14	23	128	20	10	4	0	128	204
15	'>gi|578838539|ref|XP_006724776.1| PREDICTED: insulin receptor substrate 4 isoform X2 [Homo sapiens]'	NaN	21	NaN	105	NaN	NaN	NaN	NaN	0	105	126
16	'>gi|57863271|ref|NP_055873.1| von Willebrand factor A domain-containing protein 8 isoform a precursor [Homo sapiens]'	NaN	27	103	6	NaN	NaN	NaN	NaN	0	103	136
17	'>gi|24307939|ref|NP_036205.1| T-complex protein 1 subunit epsilon [Homo sapiens]'	10	7	18	43	97	19	2	NaN	0	97	196
18	'>gi|5729877|ref|NP_006588.1| heat shock cognate 71 kDa protein isoform 1 [Homo sapiens]'	13	NaN	23	96	89	22	1	NaN	0	96	244
19	'>gi|4504733|ref|NP_003595.1| insulin receptor substrate 4 [Homo sapiens]'	17	NaN	96	NaN	NaN	16	NaN	NaN	0	96	129
20	'>gi|157266264|ref|NP_942147.3| pleckstrin homology-like domain family B member 3 [Homo sapiens]'	4	5	14	93	14	NaN	NaN	NaN	0	93	130
21	'>gi|63162572|ref|NP_005989.3| T-complex protein 1 subunit gamma isoform a [Homo sapiens]'	NaN	NaN	NaN	34	92	NaN	NaN	NaN	0	92	126
22	'>gi|38455427|ref|NP_006421.2| T-complex protein 1 subunit delta isoform a [Homo sapiens]'	4	7	11	31	90	25	12	3	0	90	183
23	'>gi|528524479|ref|NP_001268649.1| polyubiquitin-B precursor [Homo sapiens]'	23	21	89	NaN	47	44	21	NaN	0	89	245
24	'>gi|612339310|ref|NP_056197.3| E3 ubiquitin-protein ligase HECTD1 [Homo sapiens]'	NaN	89	45	14	NaN	NaN	NaN	NaN	0	89	148
25	'>gi|544583486|ref|NP_001269802.1| E3 ubiquitin-protein ligase UBR5 isoform 2 [Homo sapiens]'	NaN	87	31	1	NaN	NaN	1	NaN	0	87	120
26	'>gi|18105007|ref|NP_004332.2| CAD protein [Homo sapiens]'	2	85	62	NaN	NaN	NaN	NaN	NaN	0	85	149
27	'>gi|109255228|ref|NP_055627.2| centrosomal protein of 170 kDa isoform alpha [Homo sapiens]'	NaN	19	85	17	NaN	NaN	NaN	NaN	0	85	121
28	'>gi|5453607|ref|NP_006420.1| T-complex protein 1 subunit eta isoform a [Homo sapiens]'	NaN	NaN	NaN	23	84	NaN	NaN	NaN	0	84	107
29	'>gi|57863257|ref|NP_110379.2| T-complex protein 1 subunit alpha isoform a [Homo sapiens]'	6	8	11	36	82	15	5	NaN	0	82	163
30	'>gi|14389309|ref|NP_116093.1| tubulin alpha-1C chain [Homo sapiens]'	NaN	NaN	NaN	NaN	78	NaN	NaN	NaN	0	78	78
31	'>gi|33350932|ref|NP_001367.2| cytoplasmic dynein 1 heavy chain 1 [Homo sapiens]'	44	76	NaN	NaN	NaN	NaN	NaN	NaN	0	76	120
32	'>gi|5031741|ref|NP_005871.1| dnaJ homolog subfamily A member 2 [Homo sapiens]'	4	6	3	12	74	35	5	NaN	0	74	139
33	'>gi|530388540|ref|XP_005251347.1| PREDICTED: transcription elongation factor B polypeptide 1 isoform X1 [Homo sapiens]'	NaN	NaN	NaN	NaN	NaN	15	74	NaN	0	74	89
34	'>gi|4502643|ref|NP_001753.1| T-complex protein 1 subunit zeta isoform a [Homo sapiens]'	15	9	12	24	72	19	11	NaN	0	72	162
35	'>gi|58530840|ref|NP_004406.2| desmoplakin isoform I [Homo sapiens]'	55	67	58	4	5	33	11	44	0	67	277
36	'>gi|429535834|ref|NP_001258862.1| centrosomal protein of 164 kDa isoform 2 [Homo sapiens]'	NaN	NaN	66	NaN	NaN	NaN	NaN	NaN	0	66	66
37	'>gi|4557553|ref|NP_000108.1| emerin [Homo sapiens]'	NaN	NaN	NaN	NaN	7	64	4	NaN	0	64	75
38	'>gi|40217847|ref|NP_054733.2| U5 small nuclear ribonucleoprotein 200 kDa helicase [Homo sapiens]'	NaN	59	62	NaN	NaN	NaN	NaN	NaN	0	62	121
39	'>gi|5453760|ref|NP_006147.1| NEDD8 precursor [Homo sapiens]'	10	6	7	62	NaN	5	4	NaN	0	62	94
40	'>gi|145309311|ref|NP_001034680.2| probable ubiquitin carboxyl-terminal hydrolase FAF-X isoform 4 [Homo sapiens]'	NaN	62	14	NaN	NaN	NaN	NaN	NaN	0	62	76
41	'>gi|578833177|ref|XP_005259911.2| PREDICTED: A-kinase anchor protein 8-like isoform X1 [Homo sapiens]'	NaN	NaN	NaN	61	NaN	NaN	NaN	NaN	0	61	61
42	'>gi|544711070|ref|NP_001269837.1| T-complex protein 1 subunit theta isoform 3 [Homo sapiens]'	15	16	NaN	60	1	NaN	NaN	NaN	0	60	92
43	'>gi|208022622|ref|NP_001129064.1| ubiquitin-40S ribosomal protein S27a precursor [Homo sapiens]'	NaN	NaN	NaN	60	NaN	NaN	NaN	3	0	60	63
44	'>gi|41872631|ref|NP_004095.4| fatty acid synthase [Homo sapiens]'	NaN	59	23	1	NaN	NaN	NaN	NaN	0	59	83
45	'>gi|154146191|ref|NP_005339.3| heat shock protein HSP 90-alpha isoform 2 [Homo sapiens]'	NaN	9	11	59	2	NaN	NaN	NaN	0	59	81
46	'>gi|578817723|ref|XP_006717278.1| PREDICTED: zinc finger protein 462 isoform X7 [Homo sapiens]'	NaN	59	NaN	NaN	NaN	NaN	NaN	NaN	0	59	59
47	'>gi|4503529|ref|NP_001407.1| eukaryotic initiation factor 4A-I isoform 1 [Homo sapiens]'	NaN	12	15	14	54	58	2	NaN	0	58	155
48	'>gi|283436222|ref|NP_001164006.1| ATPase family AAA domain-containing protein 3A isoform 2 [Homo sapiens]'	NaN	NaN	NaN	35	58	5	NaN	NaN	0	58	98
49	'>gi|124378039|ref|NP_055681.1| protein transport protein Sec16A isoform 1 [Homo sapiens]'	NaN	56	53	NaN	NaN	NaN	NaN	NaN	0	56	109
50	'>gi|91208426|ref|NP_006436.3| pre-mRNA-processing-splicing factor 8 [Homo sapiens]'	NaN	54	30	NaN	NaN	NaN	NaN	NaN	0	54	84
51	'>gi|157412270|ref|NP_112480.2| heterogeneous nuclear ribonucleoprotein M isoform b [Homo sapiens]'	NaN	NaN	NaN	54	18	5	NaN	NaN	0	54	77
52	'>gi|5032179|ref|NP_005753.1| transcription intermediary factor 1-beta [Homo sapiens]'	NaN	NaN	13	54	2	NaN	NaN	NaN	0	54	69
53	'>gi|226530908|ref|NP_005380.2| protein-L-isoaspartate(D-aspartate) O-methyltransferase isoform 1 [Homo sapiens]'	NaN	NaN	NaN	NaN	NaN	53	29	NaN	0	53	82
54	'>gi|578802651|ref|XP_006711978.1| PREDICTED: leucine-rich PPR motif-containing protein, mitochondrial isoform X1 [Homo sapiens]'	NaN	NaN	53	NaN	NaN	NaN	NaN	NaN	0	53	53
55	'>gi|431822408|ref|NP_001258901.1| heat shock protein HSP 90-beta isoform c [Homo sapiens]'	10	2	20	52	6	9	1	NaN	0	52	100
56	'>gi|76880486|ref|NP_006819.2| activating signal cointegrator 1 complex subunit 3 isoform a [Homo sapiens]'	NaN	47	52	NaN	NaN	NaN	NaN	NaN	0	52	99
57	'>gi|257467639|ref|NP_542194.2| protein SOGA1 isoform 1 [Homo sapiens]'	NaN	11	52	1	NaN	NaN	NaN	NaN	0	52	64
58	'>gi|5031579|ref|NP_005849.1| A-kinase anchor protein 8 [Homo sapiens]'	1	5	6	51	1	NaN	NaN	NaN	0	51	64
59	'>gi|530381017|ref|XP_005265953.1| PREDICTED: heterogeneous nuclear ribonucleoprotein H isoform X2 [Homo sapiens]'	NaN	NaN	NaN	NaN	50	NaN	NaN	NaN	0	50	50
60	'>gi|54607053|ref|NP_006827.1| translational activator GCN1 [Homo sapiens]'	NaN	49	8	NaN	NaN	NaN	NaN	NaN	0	49	57
61	'>gi|21396489|ref|NP_004784.2| lon protease homolog, mitochondrial isoform 1 precursor [Homo sapiens]'	2	1	2	48	NaN	NaN	NaN	NaN	0	48	53
62	'>gi|30581135|ref|NP_006297.2| structural maintenance of chromosomes protein 1A isoform 1 [Homo sapiens]'	NaN	NaN	47	NaN	NaN	NaN	NaN	NaN	0	47	47
63	'>gi|4504511|ref|NP_001530.1| dnaJ homolog subfamily A member 1 [Homo sapiens]'	NaN	4	10	7	45	42	6	NaN	0	45	114
64	'>gi|48526509|ref|NP_001001563.1| mitochondrial import inner membrane translocase subunit TIM50 [Homo sapiens]'	NaN	NaN	NaN	1	12	45	NaN	NaN	0	45	58
65	'>gi|150378533|ref|NP_003461.2| ubiquitin carboxyl-terminal hydrolase 7 isoform 1 [Homo sapiens]'	NaN	NaN	45	NaN	NaN	NaN	NaN	NaN	0	45	45
66	'>gi|530422231|ref|XP_005262277.1| PREDICTED: insulin receptor substrate 4 isoform X1 [Homo sapiens]'	NaN	NaN	NaN	NaN	45	NaN	NaN	NaN	0	45	45
67	'>gi|530380464|ref|XP_005268461.1| PREDICTED: la-related protein 1 isoform X1 [Homo sapiens]'	NaN	NaN	44	NaN	NaN	NaN	NaN	NaN	0	44	44
68	'>gi|148529014|ref|NP_001914.3| DNA damage-binding protein 1 [Homo sapiens]'	NaN	NaN	31	42	NaN	NaN	NaN	NaN	0	42	73
69	'>gi|18375650|ref|NP_542416.1| tyrosine-protein phosphatase non-receptor type 13 isoform 4 [Homo sapiens]'	NaN	42	9	NaN	NaN	NaN	NaN	NaN	0	42	51
70	'>gi|393715095|ref|NP_001257329.1| tubulin alpha-1A chain isoform 2 [Homo sapiens]'	NaN	NaN	NaN	29	NaN	41	NaN	5	0	41	75
71	'>gi|6005890|ref|NP_009039.1| transcription elongation factor B polypeptide 2 isoform a [Homo sapiens]'	NaN	NaN	NaN	NaN	NaN	1	41	NaN	0	41	42
72	'>gi|167466173|ref|NP_005337.2| heat shock 70 kDa protein 1A/1B [Homo sapiens]'	NaN	2	6	39	35	NaN	2	NaN	0	39	84
73	'>gi|22202629|ref|NP_665811.1| apoptosis-inducing factor 1, mitochondrial isoform 2 precursor [Homo sapiens]'	3	2	5	30	37	2	NaN	NaN	0	37	79
74	'>gi|100913206|ref|NP_001348.2| ATP-dependent RNA helicase A [Homo sapiens]'	NaN	NaN	37	11	NaN	NaN	NaN	NaN	0	37	48
75	'>gi|237681109|ref|NP_001153705.1| sodium/potassium-transporting ATPase subunit alpha-1 isoform c [Homo sapiens]'	NaN	NaN	NaN	37	NaN	NaN	NaN	NaN	0	37	37
76	'>gi|4506787|ref|NP_003861.1| ras GTPase-activating-like protein IQGAP1 [Homo sapiens]'	NaN	NaN	37	NaN	NaN	NaN	NaN	NaN	0	37	37
77	'>gi|4503471|ref|NP_001393.1| elongation factor 1-alpha 1 [Homo sapiens]'	NaN	2	8	5	36	12	2	1	0	36	66
78	'>gi|14165439|ref|NP_002131.2| heterogeneous nuclear ribonucleoprotein K isoform a [Homo sapiens]'	2	NaN	NaN	11	36	5	NaN	NaN	0	36	54
79	'>gi|62750354|ref|NP_954659.1| matrin-3 isoform a [Homo sapiens]'	NaN	NaN	17	35	1	3	NaN	NaN	0	35	56
80	'>gi|38373690|ref|NP_057213.2| COP9 signalosome complex subunit 4 isoform 1 [Homo sapiens]'	NaN	NaN	NaN	NaN	12	35	NaN	NaN	0	35	47
81	'>gi|148613856|ref|NP_001091974.1| probable ATP-dependent RNA helicase DDX17 isoform 3 [Homo sapiens]'	NaN	NaN	1	34	8	NaN	NaN	NaN	0	34	43
82	'>gi|4503483|ref|NP_001952.1| elongation factor 2 [Homo sapiens]'	2	NaN	NaN	34	NaN	NaN	NaN	NaN	0	34	36
83	'>gi|4501887|ref|NP_001605.1| actin, cytoplasmic 2 [Homo sapiens]'	4	4	4	NaN	16	33	4	1	0	33	66
84	'>gi|110825988|ref|NP_005637.3| probable methyltransferase TARBP1 [Homo sapiens]'	NaN	NaN	32	NaN	NaN	NaN	NaN	NaN	0	32	32
85	'>gi|4885399|ref|NP_005436.1| structural maintenance of chromosomes protein 3 [Homo sapiens]'	NaN	NaN	31	NaN	NaN	NaN	NaN	NaN	0	31	31
86	'>gi|5803227|ref|NP_006817.1| 14-3-3 protein theta [Homo sapiens]'	NaN	NaN	NaN	NaN	NaN	31	NaN	NaN	0	31	31
87	'>gi|148470406|ref|NP_001091676.1| heterogeneous nuclear ribonucleoprotein F [Homo sapiens]'	NaN	NaN	3	NaN	30	26	5	3	0	30	67
88	'>gi|4505941|ref|NP_000929.1| DNA-directed RNA polymerase II subunit RPB2 [Homo sapiens]'	NaN	NaN	29	12	NaN	NaN	NaN	NaN	0	29	41
89	'>gi|7657508|ref|NP_055063.1| E3 ubiquitin-protein ligase RBX1 [Homo sapiens]'	NaN	NaN	NaN	NaN	NaN	10	29	NaN	0	29	39
90	'>gi|112421013|ref|NP_065859.3| signal-induced proliferation-associated 1-like protein 2 [Homo sapiens]'	NaN	2	29	2	NaN	NaN	NaN	NaN	0	29	33
91	'>gi|5803225|ref|NP_006752.1| 14-3-3 protein epsilon [Homo sapiens]'	NaN	NaN	NaN	NaN	NaN	29	4	NaN	0	29	33
92	'>gi|21361497|ref|NP_054768.2| acyl-CoA dehydrogenase family member 9, mitochondrial [Homo sapiens]'	NaN	NaN	NaN	1	29	2	NaN	NaN	0	29	32
93	'>gi|5730023|ref|NP_006657.1| ruvB-like 2 [Homo sapiens]'	NaN	NaN	NaN	NaN	29	2	NaN	NaN	0	29	31
94	'>gi|385298678|ref|NP_001245282.1| 116 kDa U5 small nuclear ribonucleoprotein component isoform a [Homo sapiens]'	NaN	NaN	NaN	29	NaN	NaN	NaN	NaN	0	29	29
95	'>gi|45643123|ref|NP_002524.2| nuclear valosin-containing protein-like isoform 1 [Homo sapiens]'	NaN	NaN	NaN	29	NaN	NaN	NaN	NaN	0	29	29
96	'>gi|6031192|ref|NP_005879.1| phosphate carrier protein, mitochondrial isoform a precursor [Homo sapiens]'	NaN	NaN	NaN	NaN	NaN	29	NaN	NaN	0	29	29
97	'>gi|8051636|ref|NP_009166.2| exportin-T [Homo sapiens]'	NaN	NaN	NaN	29	NaN	NaN	NaN	NaN	0	29	29
98	'>gi|156523970|ref|NP_001613.2| alpha-2-HS-glycoprotein preproprotein [Homo sapiens]'	9	NaN	NaN	27	20	NaN	NaN	NaN	0	27	56
99	'>gi|24234683|ref|NP_004642.2| ubiquitin carboxyl-terminal hydrolase 11 [Homo sapiens]'	NaN	NaN	6	27	NaN	NaN	NaN	NaN	0	27	33
100	'>gi|426214088|ref|NP_001258766.1| reticulocalbin-2 isoform b precursor [Homo sapiens]'	NaN	NaN	NaN	4	14	26	NaN	NaN	0	26	44
101	'>gi|208431836|ref|NP_001129126.1| polyadenylate-binding protein 4 isoform 3 [Homo sapiens]'	NaN	NaN	NaN	26	NaN	NaN	NaN	NaN	0	26	26
102	'>gi|225735591|ref|NP_078880.2| RNA polymerase II-associated protein 3 isoform 1 [Homo sapiens]'	NaN	NaN	NaN	26	NaN	NaN	NaN	NaN	0	26	26
103	'>gi|38569394|ref|NP_003631.2| elongator complex protein 1 [Homo sapiens]'	NaN	NaN	26	NaN	NaN	NaN	NaN	NaN	0	26	26
104	'>gi|215490089|ref|NP_005861.2| histone deacetylase complex subunit SAP18 [Homo sapiens]'	NaN	NaN	NaN	NaN	NaN	23	25	NaN	0	25	48
105	'>gi|530424835|ref|XP_005258156.1| PREDICTED: protein SOGA2 isoform X2 [Homo sapiens]'	NaN	25	14	NaN	NaN	NaN	NaN	NaN	0	25	39
106	'>gi|116686122|ref|NP_036442.3| chromosome-associated kinesin KIF4A [Homo sapiens]'	NaN	NaN	25	NaN	NaN	NaN	NaN	NaN	0	25	25
107	'>gi|392306969|ref|NP_001254711.1| activating molecule in BECN1-regulated autophagy protein 1 isoform 1 [Homo sapiens]'	NaN	NaN	25	NaN	NaN	NaN	NaN	NaN	0	25	25
108	'>gi|119703744|ref|NP_001933.2| desmoglein-1 preproprotein [Homo sapiens]'	24	11	16	5	5	10	12	18	0	24	101
109	'>gi|24638454|ref|NP_733765.1| sarcoplasmic/endoplasmic reticulum calcium ATPase 2 isoform b [Homo sapiens]'	NaN	NaN	NaN	24	NaN	NaN	NaN	NaN	0	24	24
110	'>gi|530415066|ref|XP_005260069.1| PREDICTED: protein Wiz isoform X9 [Homo sapiens]'	NaN	NaN	24	NaN	NaN	NaN	NaN	NaN	0	24	24
111	'>gi|545478468|ref|NP_001269889.1| cell division cycle and apoptosis regulator protein 1 isoform b [Homo sapiens]'	NaN	NaN	23	6	NaN	NaN	NaN	NaN	0	23	29
112	'>gi|4507943|ref|NP_003391.1| exportin-1 [Homo sapiens]'	NaN	NaN	1	23	NaN	NaN	NaN	NaN	0	23	24
113	'>gi|13435356|ref|NP_006109.2| HCLS1-associated protein X-1 isoform a [Homo sapiens]'	NaN	NaN	NaN	NaN	NaN	23	NaN	NaN	0	23	23
114	'>gi|530410162|ref|XP_005256624.1| PREDICTED: clustered mitochondria protein homolog isoform X3 [Homo sapiens]'	NaN	NaN	23	NaN	NaN	NaN	NaN	NaN	0	23	23
115	'>gi|301171475|ref|NP_001180346.1| ATP-dependent RNA helicase DDX3X isoform 3 [Homo sapiens]'	NaN	NaN	4	22	10	NaN	NaN	NaN	0	22	36
116	'>gi|74136883|ref|NP_114032.2| heterogeneous nuclear ribonucleoprotein U isoform a [Homo sapiens]'	NaN	NaN	13	22	NaN	NaN	NaN	NaN	0	22	35
117	'>gi|4506455|ref|NP_002892.1| reticulocalbin-1 precursor [Homo sapiens]'	NaN	NaN	NaN	NaN	11	22	NaN	NaN	0	22	33
118	'>gi|4506753|ref|NP_003698.1| ruvB-like 1 [Homo sapiens]'	NaN	NaN	NaN	5	22	5	NaN	NaN	0	22	32
119	'>gi|125988409|ref|NP_006074.2| protein Red [Homo sapiens]'	NaN	NaN	NaN	22	4	NaN	NaN	NaN	0	22	26
120	'>gi|224465233|ref|NP_079033.4| histone-lysine N-methyltransferase EHMT1 isoform 1 [Homo sapiens]'	NaN	NaN	22	NaN	NaN	NaN	NaN	NaN	0	22	22
121	'>gi|4503509|ref|NP_003741.1| eukaryotic translation initiation factor 3 subunit A [Homo sapiens]'	NaN	NaN	22	NaN	NaN	NaN	NaN	NaN	0	22	22
122	'>gi|4508011|ref|NP_003444.1| zinc finger MYM-type protein 2 [Homo sapiens]'	NaN	NaN	22	NaN	NaN	NaN	NaN	NaN	0	22	22
123	'>gi|45387945|ref|NP_065779.1| extended synaptotagmin-2 [Homo sapiens]'	NaN	NaN	NaN	22	NaN	NaN	NaN	NaN	0	22	22
124	'>gi|530413508|ref|XP_005256419.1| PREDICTED: COP9 signalosome complex subunit 1 isoform X13 [Homo sapiens]'	NaN	NaN	NaN	NaN	22	NaN	NaN	NaN	0	22	22
125	'>gi|261399877|ref|NP_001159757.1| T-complex protein 1 subunit eta isoform d [Homo sapiens]'	8	9	13	NaN	NaN	21	10	1	0	21	62
126	'>gi|4758138|ref|NP_004387.1| probable ATP-dependent RNA helicase DDX5 [Homo sapiens]'	NaN	NaN	NaN	14	21	NaN	NaN	NaN	0	21	35
127	'>gi|222352151|ref|NP_006187.2| poly(rC)-binding protein 1 [Homo sapiens]'	NaN	NaN	NaN	NaN	7	21	4	NaN	0	21	32
128	'>gi|24797086|ref|NP_002262.3| importin-5 [Homo sapiens]'	NaN	NaN	4	21	NaN	NaN	NaN	NaN	0	21	25
129	'>gi|530416828|ref|XP_005259110.1| PREDICTED: zinc finger protein 446 isoform X2 [Homo sapiens]'	NaN	NaN	NaN	NaN	21	4	NaN	NaN	0	21	25
130	'>gi|548960892|ref|NP_001271455.1| aurora kinase B isoform 3 [Homo sapiens]'	NaN	NaN	NaN	NaN	3	21	NaN	NaN	0	21	24
131	'>gi|169790923|ref|NP_000245.2| methionine synthase isoform 1 [Homo sapiens]'	NaN	NaN	21	NaN	NaN	NaN	NaN	NaN	0	21	21
132	'>gi|259906020|ref|NP_001158287.1| apoptotic chromatin condensation inducer in the nucleus isoform 3 [Homo sapiens]'	NaN	NaN	21	NaN	NaN	NaN	NaN	NaN	0	21	21
133	'>gi|568815719|ref|NP_001275582.1| clathrin heavy chain 1 isoform 2 [Homo sapiens]'	NaN	NaN	21	NaN	NaN	NaN	NaN	NaN	0	21	21
134	'>gi|62241042|ref|NP_004437.2| bifunctional glutamate/proline--tRNA ligase [Homo sapiens]'	NaN	NaN	21	NaN	NaN	NaN	NaN	NaN	0	21	21
135	'>gi|320461711|ref|NP_001189360.1| peroxiredoxin-1 [Homo sapiens]'	2	2	1	NaN	NaN	15	20	3	0	20	43
136	'>gi|193211480|ref|NP_056175.3| superkiller viralicidic activity 2-like 2 [Homo sapiens]'	NaN	NaN	8	20	NaN	NaN	NaN	NaN	0	20	28
137	'>gi|4757834|ref|NP_004273.1| BAG family molecular chaperone regulator 2 [Homo sapiens]'	NaN	NaN	NaN	NaN	NaN	20	8	NaN	0	20	28
138	'>gi|192448443|ref|NP_068758.3| peptidyl-prolyl cis-trans isomerase FKBP10 precursor [Homo sapiens]'	NaN	NaN	NaN	20	3	NaN	NaN	NaN	0	20	23
139	'>gi|148664186|ref|NP_001005242.2| plakophilin-2 isoform 2a [Homo sapiens]'	NaN	NaN	NaN	20	NaN	NaN	NaN	NaN	0	20	20
140	'>gi|21361399|ref|NP_055040.2| serine/threonine-protein phosphatase 2A 65 kDa regulatory subunit A alpha isoform [Homo sapiens]'	NaN	NaN	NaN	NaN	20	NaN	NaN	NaN	0	20	20
141	'>gi|311771641|ref|NP_001185708.1| cullin-2 isoform b [Homo sapiens]'	NaN	NaN	NaN	20	NaN	NaN	NaN	NaN	0	20	20
142	'>gi|38027923|ref|NP_006828.2| COP9 signalosome complex subunit 5 [Homo sapiens]'	NaN	NaN	NaN	NaN	NaN	20	NaN	NaN	0	20	20
143	'>gi|557786188|ref|NP_001273587.1| TBC1 domain family member 4 isoform 2 [Homo sapiens]'	NaN	NaN	20	NaN	NaN	NaN	NaN	NaN	0	20	20
144	'>gi|55956788|ref|NP_005372.2| nucleolin [Homo sapiens]'	NaN	NaN	NaN	20	NaN	NaN	NaN	NaN	0	20	20
145	'>gi|645912968|ref|NP_001280141.1| tubulin beta chain isoform a [Homo sapiens]'	NaN	20	NaN	NaN	NaN	NaN	NaN	NaN	0	20	20
146	'>gi|8922665|ref|NP_060686.1| pantothenate kinase 4 [Homo sapiens]'	NaN	NaN	NaN	20	NaN	NaN	NaN	NaN	0	20	20
147	'>gi|57013276|ref|NP_006073.2| tubulin alpha-1B chain [Homo sapiens]'	16	14	19	NaN	5	NaN	19	NaN	0	19	73
148	'>gi|4507401|ref|NP_003192.1| transcription factor A, mitochondrial isoform 1 precursor [Homo sapiens]'	NaN	NaN	NaN	NaN	NaN	19	14	NaN	0	19	33
149	'>gi|530383156|ref|XP_005248783.1| PREDICTED: unconventional myosin-VI isoform X8 [Homo sapiens]'	NaN	NaN	19	NaN	NaN	1	NaN	NaN	0	19	20
150	'>gi|10835063|ref|NP_002511.1| nucleophosmin isoform 1 [Homo sapiens]'	NaN	NaN	NaN	NaN	NaN	19	NaN	NaN	0	19	19
151	'>gi|11321601|ref|NP_002618.1| ATP-dependent 6-phosphofructokinase, platelet type isoform 1 [Homo sapiens]'	NaN	NaN	NaN	19	NaN	NaN	NaN	NaN	0	19	19
152	'>gi|156071459|ref|NP_001143.2| ADP/ATP translocase 2 [Homo sapiens]'	NaN	NaN	NaN	NaN	NaN	19	NaN	NaN	0	19	19
153	'>gi|15718687|ref|NP_000996.2| 40S ribosomal protein S3 isoform 1 [Homo sapiens]'	NaN	NaN	NaN	NaN	NaN	19	NaN	NaN	0	19	19
154	'>gi|160420317|ref|NP_001104026.1| filamin-A isoform 2 [Homo sapiens]'	NaN	19	NaN	NaN	NaN	NaN	NaN	NaN	0	19	19
155	'>gi|371502112|ref|NP_001243064.1| exportin-2 isoform 2 [Homo sapiens]'	NaN	NaN	NaN	19	NaN	NaN	NaN	NaN	0	19	19
156	'>gi|394582093|ref|NP_002379.3| DNA replication licensing factor MCM3 isoform 1 [Homo sapiens]'	NaN	NaN	NaN	19	NaN	NaN	NaN	NaN	0	19	19
157	'>gi|4885281|ref|NP_005262.1| glutamate dehydrogenase 1, mitochondrial precursor [Homo sapiens]'	NaN	NaN	NaN	NaN	19	NaN	NaN	NaN	0	19	19
158	'>gi|5453690|ref|NP_006136.1| dnaJ homolog subfamily B member 1 isoform 1 [Homo sapiens]'	NaN	NaN	NaN	NaN	NaN	19	NaN	NaN	0	19	19
159	'>gi|5454158|ref|NP_006286.1| valine--tRNA ligase [Homo sapiens]'	NaN	NaN	19	NaN	NaN	NaN	NaN	NaN	0	19	19
160	'>gi|62122917|ref|NP_001014364.1| filaggrin-2 [Homo sapiens]'	18	18	4	2	4	5	4	8	0	18	63
161	'>gi|46367787|ref|NP_002559.2| polyadenylate-binding protein 1 [Homo sapiens]'	NaN	NaN	5	18	18	4	NaN	NaN	0	18	45
162	'>gi|21071032|ref|NP_057306.2| probable ATP-dependent RNA helicase DDX41 [Homo sapiens]'	NaN	NaN	NaN	13	18	NaN	NaN	NaN	0	18	31
163	'>gi|39930541|ref|NP_899064.1| uncharacterized protein C9orf142 [Homo sapiens]'	NaN	NaN	NaN	NaN	NaN	18	7	NaN	0	18	25
164	'>gi|19913406|ref|NP_001058.2| DNA topoisomerase 2-alpha [Homo sapiens]'	NaN	NaN	18	NaN	NaN	NaN	NaN	NaN	0	18	18
165	'>gi|225543215|ref|NP_001139438.1| antigen KI-67 isoform 2 [Homo sapiens]'	NaN	18	NaN	NaN	NaN	NaN	NaN	NaN	0	18	18
166	'>gi|4503095|ref|NP_001886.1| casein kinase II subunit alpha isoform a [Homo sapiens]'	NaN	NaN	NaN	NaN	NaN	18	NaN	NaN	0	18	18
167	'>gi|510937039|ref|NP_001265400.1| protein MON2 homolog isoform 4 [Homo sapiens]'	NaN	NaN	18	NaN	NaN	NaN	NaN	NaN	0	18	18
168	'>gi|68509926|ref|NP_001349.2| putative pre-mRNA-splicing factor ATP-dependent RNA helicase DHX15 [Homo sapiens]'	NaN	NaN	NaN	18	NaN	NaN	NaN	NaN	0	18	18
169	'>gi|381342476|ref|NP_001244222.1| heterogeneous nuclear ribonucleoprotein H [Homo sapiens]'	2	7	4	8	NaN	17	2	2	0	17	42
170	'>gi|116235474|ref|NP_443134.2| serine/threonine-protein kinase 11-interacting protein [Homo sapiens]'	NaN	NaN	17	12	NaN	NaN	NaN	NaN	0	17	29
171	'>gi|4507873|ref|NP_003363.1| prefoldin subunit 3 [Homo sapiens]'	NaN	NaN	NaN	NaN	NaN	17	11	NaN	0	17	28
172	'>gi|29171705|ref|NP_803182.1| melanoma-associated antigen D2 [Homo sapiens]'	NaN	NaN	NaN	17	6	NaN	NaN	NaN	0	17	23
173	'>gi|4506667|ref|NP_000993.1| 60S acidic ribosomal protein P0 [Homo sapiens]'	NaN	NaN	NaN	NaN	2	17	1	NaN	0	17	20
174	'>gi|110611228|ref|NP_009055.2| utrophin [Homo sapiens]'	NaN	17	1	NaN	NaN	NaN	NaN	NaN	0	17	18
175	'>gi|156142199|ref|NP_079532.5| histone-lysine N-methyltransferase EHMT2 isoform b [Homo sapiens]'	NaN	NaN	17	1	NaN	NaN	NaN	NaN	0	17	18
176	'>gi|10863927|ref|NP_066953.1| peptidyl-prolyl cis-trans isomerase A isoform 1 [Homo sapiens]'	NaN	NaN	NaN	NaN	NaN	NaN	17	NaN	0	17	17
177	'>gi|145580608|ref|NP_001077430.1| WD repeat-containing protein 62 isoform 1 [Homo sapiens]'	NaN	NaN	17	NaN	NaN	NaN	NaN	NaN	0	17	17
178	'>gi|203096856|ref|NP_940927.2| kinesin-like protein KIF7 [Homo sapiens]'	NaN	NaN	17	NaN	NaN	NaN	NaN	NaN	0	17	17
179	'>gi|281604138|ref|NP_001164015.1| serine/threonine-protein phosphatase PGAM5, mitochondrial isoform 2 [Homo sapiens]'	NaN	NaN	NaN	NaN	NaN	17	NaN	NaN	0	17	17
180	'>gi|4504191|ref|NP_000170.1| DNA mismatch repair protein Msh6 isoform 1 [Homo sapiens]'	NaN	NaN	17	NaN	NaN	NaN	NaN	NaN	0	17	17
181	'>gi|45827771|ref|NP_055144.3| enhancer of mRNA-decapping protein 4 [Homo sapiens]'	NaN	NaN	17	NaN	NaN	NaN	NaN	NaN	0	17	17
182	'>gi|4826908|ref|NP_005018.1| phosphatidylinositol 3-kinase regulatory subunit beta [Homo sapiens]'	NaN	NaN	NaN	17	NaN	NaN	NaN	NaN	0	17	17
183	'>gi|48762920|ref|NP_002617.3| ATP-dependent 6-phosphofructokinase, liver type isoform b [Homo sapiens]'	NaN	NaN	NaN	17	NaN	NaN	NaN	NaN	0	17	17
184	'>gi|94721239|ref|NP_038203.2| isoleucine--tRNA ligase, cytoplasmic [Homo sapiens]'	NaN	NaN	17	NaN	NaN	NaN	NaN	NaN	0	17	17
185	'>gi|46276893|ref|NP_996896.1| transcription elongation factor B polypeptide 2 isoform b [Homo sapiens]'	NaN	NaN	2	5	2	16	2	2	0	16	29
186	'>gi|312284090|ref|NP_001186054.1| COP9 signalosome complex subunit 3 isoform 2 [Homo sapiens]'	NaN	NaN	NaN	NaN	6	16	NaN	NaN	0	16	22
187	'>gi|73760405|ref|NP_001027454.1| thymopoietin isoform beta [Homo sapiens]'	NaN	NaN	NaN	NaN	16	5	1	NaN	0	16	22
188	'>gi|308387374|ref|NP_001184147.1| cAMP-specific 3'',5''-cyclic phosphodiesterase 4D isoform PDE4D5 [Homo sapiens]'	2	1	1	16	NaN	NaN	NaN	1	0	16	21
189	'>gi|38045913|ref|NP_937818.1| nucleoside diphosphate kinase A isoform a [Homo sapiens]'	NaN	NaN	NaN	NaN	NaN	4	16	NaN	0	16	20
190	'>gi|201860300|ref|NP_003968.2| AH receptor-interacting protein [Homo sapiens]'	NaN	NaN	NaN	NaN	2	16	NaN	NaN	0	16	18
191	'>gi|33636719|ref|NP_006342.2| mitochondrial import inner membrane translocase subunit TIM44 [Homo sapiens]'	NaN	NaN	NaN	NaN	2	16	NaN	NaN	0	16	18
192	'>gi|52630440|ref|NP_036313.3| peptidyl-prolyl cis-trans isomerase FKBP8 [Homo sapiens]'	NaN	NaN	NaN	2	16	NaN	NaN	NaN	0	16	18
193	'>gi|14043072|ref|NP_112533.1| heterogeneous nuclear ribonucleoproteins A2/B1 isoform B1 [Homo sapiens]'	NaN	NaN	NaN	NaN	NaN	16	NaN	NaN	0	16	16
194	'>gi|19924129|ref|NP_005723.2| DNA repair protein RAD50 [Homo sapiens]'	NaN	NaN	16	NaN	NaN	NaN	NaN	NaN	0	16	16
195	'>gi|314122241|ref|NP_004629.3| protein PRRC2A [Homo sapiens]'	NaN	NaN	16	NaN	NaN	NaN	NaN	NaN	0	16	16
196	'>gi|33469919|ref|NP_005905.2| DNA replication licensing factor MCM4 [Homo sapiens]'	NaN	NaN	NaN	16	NaN	NaN	NaN	NaN	0	16	16
197	'>gi|4506725|ref|NP_000998.1| 40S ribosomal protein S4, X isoform X isoform [Homo sapiens]'	NaN	NaN	NaN	NaN	NaN	16	NaN	NaN	0	16	16
198	'>gi|531990816|ref|NP_001269091.1| F-actin-capping protein subunit beta isoform 4 [Homo sapiens]'	NaN	NaN	NaN	NaN	NaN	16	NaN	NaN	0	16	16
199	'>gi|578818486|ref|XP_006717539.1| PREDICTED: partitioning defective 3 homolog isoform X16 [Homo sapiens]'	NaN	NaN	16	NaN	NaN	NaN	NaN	NaN	0	16	16
200	'>gi|16751921|ref|NP_444513.1| dermcidin isoform 1 preproprotein [Homo sapiens]'	NaN	15	NaN	NaN	NaN	NaN	NaN	11	0	15	26
201	'>gi|33239445|ref|NP_003742.2| eukaryotic translation initiation factor 3 subunit B [Homo sapiens]'	NaN	NaN	11	15	NaN	NaN	NaN	NaN	0	15	26
202	'>gi|5454064|ref|NP_006319.1| RNA-binding protein 14 isoform 1 [Homo sapiens]'	NaN	NaN	NaN	15	5	2	NaN	NaN	0	15	22
203	'>gi|54112121|ref|NP_036558.3| splicing factor 3B subunit 3 [Homo sapiens]'	NaN	NaN	15	6	NaN	NaN	NaN	NaN	0	15	21
204	'>gi|397174762|ref|NP_001257545.1| prospero homeobox protein 1 [Homo sapiens]'	NaN	NaN	NaN	15	2	1	NaN	NaN	0	15	18
205	'>gi|42822874|ref|NP_976319.1| ribonuclease inhibitor [Homo sapiens]'	NaN	NaN	NaN	2	15	NaN	NaN	NaN	0	15	17
206	'>gi|5453549|ref|NP_006397.1| peroxiredoxin-4 precursor [Homo sapiens]'	NaN	NaN	NaN	NaN	NaN	15	1	NaN	0	15	16
207	'>gi|148536855|ref|NP_001091868.1| coatomer subunit alpha isoform 1 [Homo sapiens]'	NaN	NaN	15	NaN	NaN	NaN	NaN	NaN	0	15	15
208	'>gi|164607124|ref|NP_001106849.1| Fanconi anemia group I protein isoform 1 [Homo sapiens]'	NaN	NaN	15	NaN	NaN	NaN	NaN	NaN	0	15	15
209	'>gi|19924159|ref|NP_003787.2| unconventional prefoldin RPB5 interactor 1 isoform a [Homo sapiens]'	NaN	NaN	NaN	15	NaN	NaN	NaN	NaN	0	15	15
210	'>gi|208609990|ref|NP_055484.3| nuclear pore complex protein Nup93 isoform 1 [Homo sapiens]'	NaN	NaN	NaN	15	NaN	NaN	NaN	NaN	0	15	15
211	'>gi|225545550|ref|NP_057195.2| telomere length regulation protein TEL2 homolog [Homo sapiens]'	NaN	NaN	NaN	15	NaN	NaN	NaN	NaN	0	15	15
212	'>gi|298919181|ref|NP_001177369.1| nuclear receptor corepressor 1 isoform 3 [Homo sapiens]'	NaN	15	NaN	NaN	NaN	NaN	NaN	NaN	0	15	15
213	'>gi|42476299|ref|NP_056390.2| PERQ amino acid-rich with GYF domain-containing protein 2 isoform b [Homo sapiens]'	NaN	NaN	15	NaN	NaN	NaN	NaN	NaN	0	15	15
214	'>gi|4506209|ref|NP_002794.1| 26S protease regulatory subunit 7 isoform 1 [Homo sapiens]'	NaN	NaN	NaN	NaN	15	NaN	NaN	NaN	0	15	15
215	'>gi|4757810|ref|NP_004037.1| ATP synthase subunit alpha, mitochondrial isoform a precursor [Homo sapiens]'	NaN	NaN	NaN	NaN	15	NaN	NaN	NaN	0	15	15
216	'>gi|56181387|ref|NP_005852.2| E3 ubiquitin-protein ligase CHIP isoform a [Homo sapiens]'	NaN	NaN	NaN	NaN	NaN	15	NaN	NaN	0	15	15
217	'>gi|5174735|ref|NP_006079.1| tubulin beta-4B chain [Homo sapiens]'	2	1	3	8	14	8	1	NaN	0	14	37
218	'>gi|4502551|ref|NP_001210.1| calumenin isoform a precursor [Homo sapiens]'	NaN	NaN	NaN	NaN	10	14	NaN	NaN	0	14	24
219	'>gi|148727341|ref|NP_009109.3| serine-threonine kinase receptor-associated protein [Homo sapiens]'	NaN	NaN	NaN	NaN	9	14	NaN	NaN	0	14	23
220	'>gi|661567300|ref|NP_001281269.1| zinc finger CCCH domain-containing protein 18 isoform 1 [Homo sapiens]'	NaN	NaN	14	5	NaN	NaN	NaN	NaN	0	14	19
221	'>gi|383792189|ref|NP_059867.3| ataxin-2-like protein isoform F [Homo sapiens]'	NaN	NaN	14	3	NaN	NaN	NaN	NaN	0	14	17
222	'>gi|14591909|ref|NP_000960.2| 60S ribosomal protein L5 [Homo sapiens]'	NaN	NaN	NaN	NaN	NaN	14	NaN	NaN	0	14	14
223	'>gi|205360838|ref|NP_005138.3| dnaJ homolog subfamily A member 3, mitochondrial isoform 1 [Homo sapiens]'	NaN	NaN	NaN	NaN	NaN	14	NaN	NaN	0	14	14
224	'>gi|217272892|ref|NP_004238.3| 116 kDa U5 small nuclear ribonucleoprotein component isoform a [Homo sapiens]'	NaN	NaN	14	NaN	NaN	NaN	NaN	NaN	0	14	14
225	'>gi|25777602|ref|NP_002799.3| 26S proteasome non-ATPase regulatory subunit 2 isoform 1 [Homo sapiens]'	NaN	NaN	NaN	14	NaN	NaN	NaN	NaN	0	14	14
226	'>gi|372266129|ref|NP_001243194.1| protein flightless-1 homolog isoform 3 [Homo sapiens]'	NaN	NaN	14	NaN	NaN	NaN	NaN	NaN	0	14	14
227	'>gi|37620163|ref|NP_065741.3| ANKHD1-EIF4EBP3 protein [Homo sapiens]'	NaN	14	NaN	NaN	NaN	NaN	NaN	NaN	0	14	14
228	'>gi|4826686|ref|NP_004930.1| ATP-dependent RNA helicase DDX1 [Homo sapiens]'	NaN	NaN	NaN	14	NaN	NaN	NaN	NaN	0	14	14
229	'>gi|50658063|ref|NP_001002800.1| structural maintenance of chromosomes protein 4 isoform 1 [Homo sapiens]'	NaN	NaN	14	NaN	NaN	NaN	NaN	NaN	0	14	14
230	'>gi|530368776|ref|XP_005264063.1| PREDICTED: E3 SUMO-protein ligase RanBP2 isoform X5 [Homo sapiens]'	NaN	14	NaN	NaN	NaN	NaN	NaN	NaN	0	14	14
231	'>gi|5729840|ref|NP_006650.1| gamma-tubulin complex component 2 isoform 2 [Homo sapiens]'	NaN	NaN	NaN	14	NaN	NaN	NaN	NaN	0	14	14
232	'>gi|6005942|ref|NP_009057.1| transitional endoplasmic reticulum ATPase [Homo sapiens]'	NaN	NaN	NaN	14	NaN	NaN	NaN	NaN	0	14	14
233	'>gi|7427519|ref|NP_005906.2| DNA replication licensing factor MCM6 [Homo sapiens]'	NaN	NaN	NaN	14	NaN	NaN	NaN	NaN	0	14	14
234	'>gi|57864582|ref|NP_001009931.1| hornerin [Homo sapiens]'	10	13	7	11	12	5	5	6	0	13	69
235	'>gi|4504811|ref|NP_002221.1| junction plakoglobin [Homo sapiens]'	11	13	12	3	2	10	5	11	0	13	67
236	'>gi|58761484|ref|NP_001008800.1| T-complex protein 1 subunit gamma isoform c [Homo sapiens]'	7	7	13	NaN	NaN	13	5	NaN	0	13	45
237	'>gi|50845388|ref|NP_001002858.1| annexin A2 isoform 1 [Homo sapiens]'	12	3	7	3	NaN	13	NaN	3	0	13	41
238	'>gi|525507390|ref|NP_112598.3| epiplakin [Homo sapiens]'	13	8	NaN	NaN	NaN	NaN	NaN	NaN	0	13	21
239	'>gi|115648142|ref|NP_055771.4| centrosomal protein of 164 kDa isoform 1 [Homo sapiens]'	4	13	2	1	NaN	NaN	NaN	NaN	0	13	20
240	'>gi|4507729|ref|NP_001060.1| tubulin beta-2A chain [Homo sapiens]'	NaN	1	1	NaN	13	4	NaN	NaN	0	13	19
241	'>gi|9845502|ref|NP_002286.2| 40S ribosomal protein SA [Homo sapiens]'	NaN	NaN	NaN	NaN	5	13	NaN	NaN	0	13	18
242	'>gi|38201623|ref|NP_937884.1| eukaryotic translation initiation factor 4 gamma 1 isoform 5 [Homo sapiens]'	NaN	4	13	NaN	NaN	NaN	NaN	NaN	0	13	17
243	'>gi|146134388|ref|NP_062535.2| YLP motif-containing protein 1 [Homo sapiens]'	NaN	13	3	NaN	NaN	NaN	NaN	NaN	0	13	16
244	'>gi|133925803|ref|NP_001076047.1| RNA binding protein fox-1 homolog 2 isoform 5 [Homo sapiens]'	NaN	NaN	NaN	NaN	13	2	NaN	NaN	0	13	15
245	'>gi|530416826|ref|XP_005259109.1| PREDICTED: zinc finger protein 446 isoform X1 [Homo sapiens]'	NaN	NaN	NaN	13	1	NaN	NaN	NaN	0	13	14
246	'>gi|118601081|ref|NP_001073027.1| heterogeneous nuclear ribonucleoprotein U-like protein 2 [Homo sapiens]'	NaN	NaN	NaN	13	NaN	NaN	NaN	NaN	0	13	13
247	'>gi|18643383|ref|NP_079470.1| inositol-trisphosphate 3-kinase C [Homo sapiens]'	NaN	NaN	NaN	13	NaN	NaN	NaN	NaN	0	13	13
248	'>gi|197927448|ref|NP_060501.3| WD repeat-containing protein 6 [Homo sapiens]'	NaN	NaN	NaN	13	NaN	NaN	NaN	NaN	0	13	13
249	'>gi|209862853|ref|NP_001129498.1| protein SEC13 homolog isoform 3 [Homo sapiens]'	NaN	NaN	NaN	NaN	NaN	13	NaN	NaN	0	13	13
250	'>gi|224282119|ref|NP_001017392.2| SURP and G-patch domain-containing protein 2 [Homo sapiens]'	NaN	NaN	13	NaN	NaN	NaN	NaN	NaN	0	13	13
251	'>gi|224586882|ref|NP_003642.3| Y-box-binding protein 3 isoform a [Homo sapiens]'	NaN	NaN	NaN	NaN	13	NaN	NaN	NaN	0	13	13
252	'>gi|24430139|ref|NP_056355.2| RNA polymerase II-associated protein 1 [Homo sapiens]'	NaN	NaN	13	NaN	NaN	NaN	NaN	NaN	0	13	13
253	'>gi|25777612|ref|NP_002800.2| 26S proteasome non-ATPase regulatory subunit 3 [Homo sapiens]'	NaN	NaN	NaN	NaN	13	NaN	NaN	NaN	0	13	13
254	'>gi|31377562|ref|NP_060115.3| HAUS augmin-like complex subunit 6 isoform 1 [Homo sapiens]'	NaN	NaN	NaN	13	NaN	NaN	NaN	NaN	0	13	13
255	'>gi|33469968|ref|NP_005907.3| DNA replication licensing factor MCM7 isoform 1 [Homo sapiens]'	NaN	NaN	NaN	13	NaN	NaN	NaN	NaN	0	13	13
256	'>gi|37693993|ref|NP_002504.2| nucleoside diphosphate kinase 3 precursor [Homo sapiens]'	NaN	NaN	NaN	NaN	NaN	NaN	13	NaN	0	13	13
257	'>gi|39995082|ref|NP_060225.4| tRNA (cytosine(34)-C(5))-methyltransferase isoform 1 [Homo sapiens]'	NaN	NaN	NaN	13	NaN	NaN	NaN	NaN	0	13	13
258	'>gi|4506439|ref|NP_002884.1| histone-binding protein RBBP7 isoform 2 [Homo sapiens]'	NaN	NaN	NaN	NaN	13	NaN	NaN	NaN	0	13	13
259	'>gi|5174447|ref|NP_006089.1| guanine nucleotide-binding protein subunit beta-2-like 1 [Homo sapiens]'	NaN	NaN	NaN	NaN	NaN	13	NaN	NaN	0	13	13
260	'>gi|544161315|ref|NP_001269608.1| GTPase-activating protein and VPS9 domain-containing protein 1 isoform 1 [Homo sapiens]'	NaN	NaN	13	NaN	NaN	NaN	NaN	NaN	0	13	13
261	'>gi|554506545|ref|NP_001272974.1| RNA-binding protein 7 isoform a [Homo sapiens]'	NaN	NaN	NaN	NaN	NaN	13	NaN	NaN	0	13	13
262	'>gi|5902076|ref|NP_008855.1| serine/arginine-rich splicing factor 1 isoform 1 [Homo sapiens]'	NaN	NaN	NaN	NaN	NaN	13	NaN	NaN	0	13	13
263	'>gi|88759348|ref|NP_078822.3| RING finger protein 219 [Homo sapiens]'	NaN	NaN	NaN	13	NaN	NaN	NaN	NaN	0	13	13
264	'>gi|91208418|ref|NP_001035095.1| transcription elongation regulator 1 isoform 2 [Homo sapiens]'	NaN	NaN	13	NaN	NaN	NaN	NaN	NaN	0	13	13
265	'>gi|92110010|ref|NP_065946.2| GRAM domain-containing protein 1A isoform 1 [Homo sapiens]'	NaN	NaN	NaN	13	NaN	NaN	NaN	NaN	0	13	13
266	'>gi|665505971|ref|NP_001287783.1| dermcidin isoform 2 preproprotein [Homo sapiens]'	10	NaN	12	8	8	9	8	NaN	0	12	55
267	'>gi|34147630|ref|NP_003312.3| elongation factor Tu, mitochondrial precursor [Homo sapiens]'	9	NaN	NaN	3	12	10	4	5	0	12	43
268	'>gi|431822379|ref|NP_001258930.1| dedicator of cytokinesis protein 7 isoform 4 [Homo sapiens]'	NaN	12	10	NaN	NaN	NaN	NaN	NaN	0	12	22
269	'>gi|4503481|ref|NP_001395.1| elongation factor 1-gamma [Homo sapiens]'	NaN	NaN	NaN	1	12	8	NaN	NaN	0	12	21
270	'>gi|25777713|ref|NP_733779.1| S-phase kinase-associated protein 1 isoform b [Homo sapiens]'	NaN	NaN	NaN	NaN	NaN	7	12	1	0	12	20
271	'>gi|108773810|ref|NP_064502.9| leucine--tRNA ligase, cytoplasmic [Homo sapiens]'	NaN	NaN	12	4	NaN	NaN	1	NaN	0	12	17
272	'>gi|40254851|ref|NP_037487.2| serine/threonine-protein kinase N3 [Homo sapiens]'	NaN	NaN	3	12	NaN	1	NaN	NaN	0	12	16
273	'>gi|530411133|ref|XP_005258084.1| PREDICTED: transcription elongation factor SPT6 isoform X2 [Homo sapiens]'	1	1	12	NaN	2	NaN	NaN	NaN	0	12	16
274	'>gi|116268105|ref|NP_689565.2| protein FAM210A [Homo sapiens]'	NaN	NaN	NaN	NaN	NaN	3	12	NaN	0	12	15
275	'>gi|4758648|ref|NP_004512.1| kinesin-1 heavy chain [Homo sapiens]'	NaN	NaN	3	12	NaN	NaN	NaN	NaN	0	12	15
276	'>gi|183396787|ref|NP_001116857.1| BCL-6 corepressor isoform c [Homo sapiens]'	NaN	2	12	NaN	NaN	NaN	NaN	NaN	0	12	14
277	'>gi|21237808|ref|NP_620706.1| SWI/SNF complex subunit SMARCC2 isoform b [Homo sapiens]'	NaN	1	12	NaN	NaN	NaN	NaN	NaN	0	12	13
278	'>gi|118442834|ref|NP_056087.2| protein fantom isoform a [Homo sapiens]'	NaN	NaN	12	NaN	NaN	NaN	NaN	NaN	0	12	12
279	'>gi|14211540|ref|NP_066014.1| putative helicase MOV-10 isoform 1 [Homo sapiens]'	NaN	NaN	NaN	12	NaN	NaN	NaN	NaN	0	12	12
280	'>gi|154354987|ref|NP_001093646.1| protein Hook homolog 2 isoform 2 [Homo sapiens]'	NaN	NaN	NaN	12	NaN	NaN	NaN	NaN	0	12	12
281	'>gi|154355000|ref|NP_003676.2| far upstream element-binding protein 2 [Homo sapiens]'	NaN	NaN	NaN	12	NaN	NaN	NaN	NaN	0	12	12
282	'>gi|255918196|ref|NP_001157634.1| serine/threonine-protein phosphatase 6 regulatory subunit 3 isoform 1 [Homo sapiens]'	NaN	NaN	NaN	12	NaN	NaN	NaN	NaN	0	12	12
283	'>gi|27477136|ref|NP_064504.2| zinc finger CCCH-type antiviral protein 1 isoform 1 [Homo sapiens]'	NaN	NaN	NaN	12	NaN	NaN	NaN	NaN	0	12	12
284	'>gi|284005309|ref|NP_004251.3| ATP-dependent DNA helicase Q4 [Homo sapiens]'	NaN	NaN	12	NaN	NaN	NaN	NaN	NaN	0	12	12
285	'>gi|339275993|ref|NP_001229835.1| activating signal cointegrator 1 complex subunit 2 isoform 2 [Homo sapiens]'	NaN	NaN	NaN	12	NaN	NaN	NaN	NaN	0	12	12
286	'>gi|39753961|ref|NP_839943.2| ras GTPase-activating-like protein IQGAP3 [Homo sapiens]'	NaN	NaN	12	NaN	NaN	NaN	NaN	NaN	0	12	12
287	'>gi|42544159|ref|NP_006635.2| heat shock protein 105 kDa isoform 1 [Homo sapiens]'	NaN	NaN	NaN	12	NaN	NaN	NaN	NaN	0	12	12
288	'>gi|4503513|ref|NP_003748.1| eukaryotic translation initiation factor 3 subunit I [Homo sapiens]'	NaN	NaN	NaN	NaN	NaN	12	NaN	NaN	0	12	12
289	'>gi|4505343|ref|NP_002477.1| nuclear cap-binding protein subunit 1 [Homo sapiens]'	NaN	NaN	NaN	12	NaN	NaN	NaN	NaN	0	12	12
290	'>gi|555943863|ref|NP_001273207.1| gamma-tubulin complex component 3 isoform 3 [Homo sapiens]'	NaN	NaN	NaN	12	NaN	NaN	NaN	NaN	0	12	12
291	'>gi|56676371|ref|NP_037423.2| cleavage and polyadenylation specificity factor subunit 1 [Homo sapiens]'	NaN	NaN	12	NaN	NaN	NaN	NaN	NaN	0	12	12
292	'>gi|7705855|ref|NP_057226.1| estradiol 17-beta-dehydrogenase 12 [Homo sapiens]'	NaN	NaN	NaN	NaN	NaN	12	NaN	NaN	0	12	12
293	'>gi|66932947|ref|NP_000005.2| alpha-2-macroglobulin precursor [Homo sapiens]'	11	NaN	NaN	11	NaN	NaN	NaN	NaN	0	11	22
294	'>gi|219842262|ref|NP_001137359.1| COP9 signalosome complex subunit 2 isoform 2 [Homo sapiens]'	NaN	NaN	NaN	NaN	10	11	NaN	NaN	0	11	21
295	'>gi|115298682|ref|NP_055987.2| protein PRRC2C [Homo sapiens]'	NaN	7	11	NaN	NaN	NaN	NaN	NaN	0	11	18
296	'>gi|14589951|ref|NP_002686.2| DNA-directed RNA polymerases I, II, and III subunit RPABC1 [Homo sapiens]'	NaN	NaN	NaN	NaN	NaN	11	6	NaN	0	11	17
297	'>gi|22202633|ref|NP_002615.2| prefoldin subunit 5 isoform alpha [Homo sapiens]'	NaN	NaN	NaN	NaN	NaN	4	11	NaN	0	11	15
298	'>gi|24234688|ref|NP_004125.3| stress-70 protein, mitochondrial precursor [Homo sapiens]'	NaN	NaN	NaN	11	3	NaN	NaN	NaN	0	11	14
299	'>gi|42822864|ref|NP_976322.1| ribonuclease inhibitor [Homo sapiens]'	1	1	NaN	NaN	NaN	11	1	NaN	0	11	14
300	'>gi|82659109|ref|NP_065816.2| E3 ubiquitin-protein ligase UBR4 [Homo sapiens]'	NaN	11	3	NaN	NaN	NaN	NaN	NaN	0	11	14
301	'>gi|34101286|ref|NP_057191.2| zinc finger RNA-binding protein [Homo sapiens]'	NaN	NaN	11	2	NaN	NaN	NaN	NaN	0	11	13
302	'>gi|390979647|ref|NP_705833.3| beta/gamma crystallin domain-containing protein 3 [Homo sapiens]'	NaN	11	2	NaN	NaN	NaN	NaN	NaN	0	11	13
303	'''>gi|4506019|ref|NP_002708.1| serine/threonine-protein phosphatase 2A 55 kDa regulatory subunit B alpha isoform isoform 1 [Homo s...'' <Preview truncated at 128 characters>'	NaN	NaN	NaN	NaN	11	2	NaN	NaN	0	11	13
304	'>gi|24308444|ref|NP_612467.1| WD repeat-containing protein 92 isoform 1 [Homo sapiens]'	NaN	NaN	NaN	NaN	1	11	NaN	NaN	0	11	12
305	'>gi|4502735|ref|NP_000066.1| cyclin-dependent kinase 4 [Homo sapiens]'	NaN	NaN	NaN	NaN	NaN	11	1	NaN	0	11	12
306	'>gi|4885487|ref|NP_005430.1| myeloid leukemia factor 2 [Homo sapiens]'	NaN	NaN	NaN	NaN	NaN	11	1	NaN	0	11	12
307	'>gi|530398668|ref|XP_005253752.1| PREDICTED: COP9 signalosome complex subunit 7a isoform X2 [Homo sapiens]'	NaN	NaN	NaN	NaN	NaN	11	1	NaN	0	11	12
308	'>gi|530420483|ref|XP_005261850.1| PREDICTED: uncharacterized protein KIAA1671 isoform X1 [Homo sapiens]'	NaN	1	11	NaN	NaN	NaN	NaN	NaN	0	11	12
309	'>gi|557440906|ref|NP_001273515.1| CDP-diacylglycerol--inositol 3-phosphatidyltransferase isoform 3 [Homo sapiens]'	NaN	NaN	NaN	NaN	NaN	1	11	NaN	0	11	12
310	'>gi|11968182|ref|NP_072045.1| 40S ribosomal protein S18 [Homo sapiens]'	NaN	NaN	NaN	NaN	NaN	NaN	11	NaN	0	11	11
311	'>gi|157311635|ref|NP_940890.3| protein FAM83H [Homo sapiens]'	NaN	NaN	11	NaN	NaN	NaN	NaN	NaN	0	11	11
312	'>gi|157388965|ref|NP_689483.3| schlafen family member 11 [Homo sapiens]'	NaN	NaN	NaN	11	NaN	NaN	NaN	NaN	0	11	11
313	'>gi|197304777|ref|NP_001127853.1| TBC1 domain family member 5 isoform a [Homo sapiens]'	NaN	NaN	NaN	11	NaN	NaN	NaN	NaN	0	11	11
314	'>gi|209869993|ref|NP_001129477.1| trifunctional purine biosynthetic protein adenosine-3 isoform 1 [Homo sapiens]'	NaN	NaN	NaN	11	NaN	NaN	NaN	NaN	0	11	11
315	'>gi|212549553|ref|NP_060090.2| interleukin enhancer-binding factor 3 isoform d [Homo sapiens]'	NaN	NaN	NaN	11	NaN	NaN	NaN	NaN	0	11	11
316	'>gi|255918200|ref|NP_001157636.1| serine/threonine-protein phosphatase 6 regulatory subunit 3 isoform 3 [Homo sapiens]'	NaN	NaN	11	NaN	NaN	NaN	NaN	NaN	0	11	11
317	'>gi|300192933|ref|NP_006787.2| AFG3-like protein 2 [Homo sapiens]'	NaN	NaN	NaN	11	NaN	NaN	NaN	NaN	0	11	11
318	'>gi|311771712|ref|NP_001185729.1| activating signal cointegrator 1 complex subunit 1 isoform b [Homo sapiens]'	NaN	NaN	NaN	NaN	NaN	11	NaN	NaN	0	11	11
319	'>gi|31657129|ref|NP_036525.1| phosphoribosylformylglycinamidine synthase [Homo sapiens]'	NaN	NaN	11	NaN	NaN	NaN	NaN	NaN	0	11	11
320	'>gi|321267473|ref|NP_001188269.1| scaffold attachment factor B1 isoform 4 [Homo sapiens]'	NaN	NaN	11	NaN	NaN	NaN	NaN	NaN	0	11	11
321	'>gi|338968930|ref|NP_001229820.1| cold shock domain-containing protein E1 isoform 4 [Homo sapiens]'	NaN	NaN	NaN	11	NaN	NaN	NaN	NaN	0	11	11
322	'>gi|355477267|ref|NP_001239051.1| PAS domain-containing serine/threonine-protein kinase isoform 3 [Homo sapiens]'	NaN	NaN	11	NaN	NaN	NaN	NaN	NaN	0	11	11
323	'>gi|372622373|ref|NP_001243241.1| serine/threonine-protein kinase 3 isoform 2 [Homo sapiens]'	NaN	NaN	NaN	NaN	11	NaN	NaN	NaN	0	11	11
324	'>gi|38044290|ref|NP_060082.2| zinc finger CCHC domain-containing protein 8 [Homo sapiens]'	NaN	NaN	NaN	11	NaN	NaN	NaN	NaN	0	11	11
325	'>gi|40254446|ref|NP_003469.2| cullin-5 [Homo sapiens]'	NaN	NaN	NaN	11	NaN	NaN	NaN	NaN	0	11	11
326	'>gi|4503525|ref|NP_003743.1| eukaryotic translation initiation factor 3 subunit C isoform a [Homo sapiens]'	NaN	NaN	NaN	11	NaN	NaN	NaN	NaN	0	11	11
327	'>gi|4505813|ref|NP_003737.1| dynein light chain 1, cytoplasmic [Homo sapiens]'	NaN	NaN	NaN	NaN	NaN	NaN	11	NaN	0	11	11
328	'>gi|4506189|ref|NP_002783.1| proteasome subunit alpha type-7 [Homo sapiens]'	NaN	NaN	NaN	NaN	NaN	11	NaN	NaN	0	11	11
329	'>gi|4506597|ref|NP_000967.1| 60S ribosomal protein L12 [Homo sapiens]'	NaN	NaN	NaN	NaN	NaN	NaN	11	NaN	0	11	11
330	'>gi|4506605|ref|NP_000969.1| 60S ribosomal protein L23 [Homo sapiens]'	NaN	NaN	NaN	NaN	NaN	NaN	11	NaN	0	11	11
331	'>gi|4758788|ref|NP_004542.1| NADH dehydrogenase [ubiquinone] iron-sulfur protein 3, mitochondrial precursor [Homo sapiens]'	NaN	NaN	NaN	NaN	NaN	11	NaN	NaN	0	11	11
332	'>gi|48928046|ref|NP_387448.2| F-box/WD repeat-containing protein 11 isoform B [Homo sapiens]'	NaN	NaN	NaN	NaN	11	NaN	NaN	NaN	0	11	11
333	'>gi|546232057|ref|NP_001271165.1| zinc finger FYVE domain-containing protein 16 isoform a [Homo sapiens]'	NaN	NaN	11	NaN	NaN	NaN	NaN	NaN	0	11	11
334	'>gi|550544217|ref|NP_001272368.1| rapamycin-insensitive companion of mTOR isoform 2 [Homo sapiens]'	NaN	NaN	11	NaN	NaN	NaN	NaN	NaN	0	11	11
335	'>gi|56788364|ref|NP_065194.2| gamma-tubulin complex component 6 [Homo sapiens]'	NaN	NaN	11	NaN	NaN	NaN	NaN	NaN	0	11	11
336	'>gi|578819171|ref|XP_006717791.1| PREDICTED: wings apart-like protein homolog isoform X3 [Homo sapiens]'	NaN	NaN	11	NaN	NaN	NaN	NaN	NaN	0	11	11
337	'>gi|642945631|ref|NP_001254479.2| titin isoform IC [Homo sapiens]'	NaN	NaN	NaN	NaN	NaN	NaN	NaN	11	0	11	11
338	'>gi|66472382|ref|NP_009115.2| nischarin isoform 1 [Homo sapiens]'	NaN	NaN	11	NaN	NaN	NaN	NaN	NaN	0	11	11
339	'>gi|66933005|ref|NP_001019820.1| calnexin precursor [Homo sapiens]'	NaN	NaN	NaN	11	NaN	NaN	NaN	NaN	0	11	11
340	'>gi|71772415|ref|NP_001025180.1| 40S ribosomal protein S15a [Homo sapiens]'	NaN	NaN	NaN	NaN	NaN	NaN	11	NaN	0	11	11
341	'>gi|7657015|ref|NP_055121.1| tRNA-splicing ligase RtcB homolog [Homo sapiens]'	NaN	NaN	NaN	NaN	11	NaN	NaN	NaN	0	11	11
342	'>gi|7661958|ref|NP_055554.1| bcl-2-associated transcription factor 1 isoform 1 [Homo sapiens]'	NaN	NaN	NaN	11	NaN	NaN	NaN	NaN	0	11	11
343	'>gi|90903231|ref|NP_002102.4| huntingtin [Homo sapiens]'	NaN	11	NaN	NaN	NaN	NaN	NaN	NaN	0	11	11
344	'>gi|9910244|ref|NP_064576.1| 28S ribosomal protein S22, mitochondrial [Homo sapiens]'	NaN	NaN	NaN	NaN	NaN	11	NaN	NaN	0	11	11
345	'>RVB Gene 3'	3	4	3	NaN	4	6	3	10	0	10	33
346	'>gi|118572613|ref|NP_057417.3| serine/arginine repetitive matrix protein 2 [Homo sapiens]'	6	10	5	6	3	NaN	NaN	NaN	0	10	30
347	'>gi|60097902|ref|NP_002007.1| filaggrin [Homo sapiens]'	10	3	10	NaN	NaN	NaN	NaN	3	0	10	26
348	'>gi|290542345|ref|NP_001166599.1| YTH domain-containing family protein 2 isoform 1 [Homo sapiens]'	NaN	NaN	NaN	10	6	3	NaN	NaN	0	10	19
349	'>gi|118197272|ref|NP_060506.5| autophagy-related protein 2 homolog B [Homo sapiens]'	NaN	5	10	NaN	NaN	NaN	NaN	NaN	0	10	15
350	'>gi|122937227|ref|NP_001073884.1| U2 snRNP-associated SURP motif-containing protein [Homo sapiens]'	NaN	NaN	10	4	NaN	NaN	NaN	NaN	0	10	14
351	'>gi|4505357|ref|NP_002480.1| NADH dehydrogenase [ubiquinone] 1 alpha subcomplex subunit 4 [Homo sapiens]'	NaN	NaN	NaN	NaN	NaN	2	10	2	0	10	14
352	'>gi|5729875|ref|NP_006658.1| membrane-associated progesterone receptor component 1 isoform 1 [Homo sapiens]'	NaN	NaN	NaN	NaN	NaN	10	4	NaN	0	10	14
353	'>gi|88900507|ref|NP_001034708.1| protein arginine N-methyltransferase 5 isoform b [Homo sapiens]'	NaN	NaN	NaN	10	4	NaN	NaN	NaN	0	10	14
354	'>gi|4505939|ref|NP_000928.1| DNA-directed RNA polymerase II subunit RPB1 [Homo sapiens]'	NaN	3	10	NaN	NaN	NaN	NaN	NaN	0	10	13
355	'>gi|4506741|ref|NP_001002.1| 40S ribosomal protein S7 [Homo sapiens]'	NaN	NaN	NaN	NaN	NaN	3	10	NaN	0	10	13
356	'>gi|34147637|ref|NP_006824.2| COP9 signalosome complex subunit 6 [Homo sapiens]'	NaN	NaN	NaN	NaN	2	10	NaN	NaN	0	10	12
357	'>gi|61744483|ref|NP_001013269.1| 4F2 cell-surface antigen heavy chain isoform f [Homo sapiens]'	NaN	NaN	NaN	10	2	NaN	NaN	NaN	0	10	12
358	'>gi|7657575|ref|NP_036370.2| NAD-dependent protein deacetylase sirtuin-1 isoform a [Homo sapiens]'	NaN	NaN	2	10	NaN	NaN	NaN	NaN	0	10	12
359	'>gi|126032350|ref|NP_001075109.1| DNA-dependent protein kinase catalytic subunit isoform 2 [Homo sapiens]'	NaN	NaN	NaN	10	NaN	1	NaN	NaN	0	10	11
360	'>gi|62414289|ref|NP_003371.2| vimentin [Homo sapiens]'	NaN	NaN	NaN	NaN	10	1	NaN	NaN	0	10	11
361	'>gi|117168248|ref|NP_057479.2| very-long-chain (3R)-3-hydroxyacyl-CoA dehydratase 3 [Homo sapiens]'	NaN	NaN	NaN	NaN	NaN	10	NaN	NaN	0	10	10
362	'>gi|12056465|ref|NP_001427.2| rRNA 2''-O-methyltransferase fibrillarin [Homo sapiens]'	NaN	NaN	NaN	NaN	NaN	10	NaN	NaN	0	10	10
363	'>gi|14043022|ref|NP_004981.2| methionine--tRNA ligase, cytoplasmic [Homo sapiens]'	NaN	NaN	NaN	10	NaN	NaN	NaN	NaN	0	10	10
364	'>gi|18426904|ref|NP_569079.1| ATPase WRNIP1 isoform 2 [Homo sapiens]'	NaN	NaN	NaN	10	NaN	NaN	NaN	NaN	0	10	10
365	'>gi|194306642|ref|NP_060096.3| dnaJ homolog subfamily B member 12 [Homo sapiens]'	NaN	NaN	NaN	NaN	NaN	10	NaN	NaN	0	10	10
366	'>gi|194578921|ref|NP_001123999.1| C-Jun-amino-terminal kinase-interacting protein 4 isoform 2 [Homo sapiens]'	NaN	NaN	10	NaN	NaN	NaN	NaN	NaN	0	10	10
367	'>gi|20070344|ref|NP_079426.2| threonine--tRNA ligase, mitochondrial isoform a [Homo sapiens]'	NaN	NaN	NaN	10	NaN	NaN	NaN	NaN	0	10	10
368	'>gi|21327701|ref|NP_631961.1| TATA-binding protein-associated factor 2N isoform 1 [Homo sapiens]'	NaN	NaN	NaN	10	NaN	NaN	NaN	NaN	0	10	10
369	'>gi|22325356|ref|NP_671492.1| PALM2-AKAP2 protein isoform 2 [Homo sapiens]'	NaN	NaN	10	NaN	NaN	NaN	NaN	NaN	0	10	10
370	'>gi|29540537|ref|NP_803566.1| sulfotransferase 1A1 isoform a [Homo sapiens]'	NaN	NaN	NaN	NaN	NaN	10	NaN	NaN	0	10	10
371	'>gi|323276700|ref|NP_001191020.1| 40S ribosomal protein S10 [Homo sapiens]'	NaN	NaN	NaN	NaN	NaN	NaN	10	NaN	0	10	10
372	'>gi|356461016|ref|NP_001239085.1| gem-associated protein 5 isoform 2 [Homo sapiens]'	NaN	NaN	10	NaN	NaN	NaN	NaN	NaN	0	10	10
373	'>gi|379317177|ref|NP_001243839.1| nucleolar RNA helicase 2 isoform 2 [Homo sapiens]'	NaN	NaN	NaN	10	NaN	NaN	NaN	NaN	0	10	10
374	'>gi|40807485|ref|NP_036601.2| pre-mRNA-processing factor 6 [Homo sapiens]'	NaN	NaN	NaN	10	NaN	NaN	NaN	NaN	0	10	10
375	'>gi|4503363|ref|NP_003850.1| dolichol-phosphate mannosyltransferase subunit 1 [Homo sapiens]'	NaN	NaN	NaN	NaN	NaN	10	NaN	NaN	0	10	10
376	'>gi|4503515|ref|NP_003747.1| eukaryotic translation initiation factor 3 subunit H [Homo sapiens]'	NaN	NaN	NaN	NaN	NaN	10	NaN	NaN	0	10	10
377	'>gi|4506695|ref|NP_001013.1| 40S ribosomal protein S19 [Homo sapiens]'	NaN	NaN	NaN	NaN	NaN	NaN	10	NaN	0	10	10
378	'>gi|4759158|ref|NP_004588.1| small nuclear ribonucleoprotein Sm D2 isoform 1 [Homo sapiens]'	NaN	NaN	NaN	NaN	NaN	NaN	10	NaN	0	10	10
379	'>gi|4827067|ref|NP_005087.1| zinc finger MYM-type protein 3 isoform 1 [Homo sapiens]'	NaN	NaN	10	NaN	NaN	NaN	NaN	NaN	0	10	10
380	'>gi|594140506|ref|NP_001277236.1| catenin alpha-1 isoform 2 [Homo sapiens]'	NaN	NaN	NaN	10	NaN	NaN	NaN	NaN	0	10	10
381	'>gi|7657689|ref|NP_055078.1| ATP-dependent zinc metalloprotease YME1L1 isoform 3 [Homo sapiens]'	NaN	NaN	NaN	NaN	10	NaN	NaN	NaN	0	10	10
382	'>gi|89886480|ref|NP_001034966.1| striatin-4 isoform 2 [Homo sapiens]'	NaN	NaN	NaN	10	NaN	NaN	NaN	NaN	0	10	10
383	'>gi|4502027|ref|NP_000468.1| serum albumin preproprotein [Homo sapiens]'	7	7	5	4	NaN	1	9	7	0	9	40
384	'>gi|67782356|ref|NP_001255.3| corneodesmosin precursor [Homo sapiens]'	7	NaN	4	2	1	1	4	9	0	9	28
385	'>gi|254692934|ref|NP_001157108.1| general transcription factor II-I isoform 5 [Homo sapiens]'	NaN	NaN	6	9	NaN	NaN	NaN	NaN	0	9	15
386	'>gi|4504341|ref|NP_003633.1| histone acetyltransferase type B catalytic subunit [Homo sapiens]'	NaN	NaN	NaN	NaN	6	9	NaN	NaN	0	9	15
387	'>gi|224028289|ref|NP_001138890.1| tetratricopeptide repeat protein 28 [Homo sapiens]'	NaN	9	5	NaN	NaN	NaN	NaN	NaN	0	9	14
388	'>gi|428977337|ref|NP_001258803.1| protein AAR2 homolog [Homo sapiens]'	NaN	NaN	NaN	NaN	5	9	NaN	NaN	0	9	14
389	'>gi|83641876|ref|NP_061902.2| probable serine carboxypeptidase CPVL precursor [Homo sapiens]'	NaN	NaN	NaN	NaN	5	9	NaN	NaN	0	9	14
390	'>gi|156523968|ref|NP_001609.2| poly [ADP-ribose] polymerase 1 [Homo sapiens]'	NaN	NaN	4	9	NaN	NaN	NaN	NaN	0	9	13
391	'>gi|193083114|ref|NP_001122386.1| poly(rC)-binding protein 2 isoform g [Homo sapiens]'	NaN	NaN	NaN	NaN	3	9	1	NaN	0	9	13
392	'>gi|24797067|ref|NP_002107.3| HLA class I histocompatibility antigen, A-1 alpha chain precursor [Homo sapiens]'	NaN	NaN	NaN	NaN	4	9	NaN	NaN	0	9	13
393	'>gi|325301078|ref|NP_001191456.1| translocon-associated protein subunit delta isoform 3 precursor [Homo sapiens]'	NaN	NaN	NaN	NaN	NaN	4	9	NaN	0	9	13
394	'>gi|18699732|ref|NP_057260.2| 45 kDa calcium-binding protein isoform 2 precursor [Homo sapiens]'	NaN	NaN	NaN	NaN	3	9	NaN	NaN	0	9	12
395	'>gi|4506055|ref|NP_002721.1| cAMP-dependent protein kinase catalytic subunit alpha isoform 1 [Homo sapiens]'	NaN	NaN	NaN	NaN	3	9	NaN	NaN	0	9	12
396	'>gi|10880989|ref|NP_067075.1| ras-related protein Rab-18 isoform 1 [Homo sapiens]'	NaN	NaN	NaN	NaN	NaN	2	9	NaN	0	9	11
397	'>gi|16507237|ref|NP_005338.1| 78 kDa glucose-regulated protein precursor [Homo sapiens]'	NaN	NaN	NaN	9	2	NaN	NaN	NaN	0	9	11
398	'>gi|33239451|ref|NP_872590.1| proliferating cell nuclear antigen [Homo sapiens]'	NaN	NaN	NaN	NaN	NaN	9	2	NaN	0	9	11
399	'>gi|33946327|ref|NP_005076.3| nuclear pore complex protein Nup214 [Homo sapiens]'	NaN	9	2	NaN	NaN	NaN	NaN	NaN	0	9	11
400	'>gi|663070994|ref|NP_001284644.1| survival motor neuron protein isoform a [Homo sapiens]'	NaN	NaN	NaN	NaN	2	9	NaN	NaN	0	9	11
401	'>gi|259906024|ref|NP_001158289.1| apoptotic chromatin condensation inducer in the nucleus isoform 5 [Homo sapiens]'	NaN	1	NaN	9	NaN	NaN	NaN	NaN	0	9	10
402	'>gi|584458478|ref|NP_001276879.1| elongation factor 1-delta isoform 2 [Homo sapiens]'	NaN	NaN	NaN	NaN	1	9	NaN	NaN	0	9	10
403	'>gi|110618253|ref|NP_005026.3| DNA-directed RNA polymerase, mitochondrial precursor [Homo sapiens]'	NaN	NaN	9	NaN	NaN	NaN	NaN	NaN	0	9	9
404	'>gi|11067747|ref|NP_001244.1| cell division cycle 5-like protein [Homo sapiens]'	NaN	NaN	NaN	9	NaN	NaN	NaN	NaN	0	9	9
405	'>gi|114431236|ref|NP_067047.4| zinc finger protein 462 [Homo sapiens]'	NaN	NaN	9	NaN	NaN	NaN	NaN	NaN	0	9	9
406	'>gi|134288890|ref|NP_689596.4| DIS3-like exonuclease 2 isoform 1 [Homo sapiens]'	NaN	NaN	NaN	9	NaN	NaN	NaN	NaN	0	9	9
407	'>gi|151101459|ref|NP_055746.3| serine/threonine-protein phosphatase 6 regulatory subunit 1 [Homo sapiens]'	NaN	NaN	NaN	9	NaN	NaN	NaN	NaN	0	9	9
408	'>gi|157671929|ref|NP_002636.2| phosphatidylinositol 4-phosphate 3-kinase C2 domain-containing subunit alpha [Homo sapiens]'	NaN	NaN	9	NaN	NaN	NaN	NaN	NaN	0	9	9
409	'>gi|192449449|ref|NP_071349.3| ubiquitin-conjugating enzyme E2 O [Homo sapiens]'	NaN	NaN	9	NaN	NaN	NaN	NaN	NaN	0	9	9
410	'>gi|195963398|ref|NP_001124384.1| suppressor of G2 allele of SKP1 homolog isoform SGT1B [Homo sapiens]'	NaN	NaN	NaN	NaN	NaN	9	NaN	NaN	0	9	9
411	'>gi|205360840|ref|NP_001128582.1| dnaJ homolog subfamily A member 3, mitochondrial isoform 2 [Homo sapiens]'	NaN	NaN	NaN	NaN	9	NaN	NaN	NaN	0	9	9
412	'>gi|21493022|ref|NP_005091.2| A-kinase anchor protein 12 isoform 1 [Homo sapiens]'	NaN	9	NaN	NaN	NaN	NaN	NaN	NaN	0	9	9
413	'>gi|21536449|ref|NP_002613.2| prefoldin subunit 1 [Homo sapiens]'	NaN	NaN	NaN	NaN	NaN	NaN	9	NaN	0	9	9
414	'>gi|222136639|ref|NP_005947.3| C-1-tetrahydrofolate synthase, cytoplasmic [Homo sapiens]'	NaN	NaN	NaN	9	NaN	NaN	NaN	NaN	0	9	9
415	'>gi|23510338|ref|NP_003325.2| ubiquitin-like modifier-activating enzyme 1 [Homo sapiens]'	NaN	NaN	NaN	9	NaN	NaN	NaN	NaN	0	9	9
416	'>gi|300797132|ref|NP_001180206.1| E3 ubiquitin-protein ligase Midline-1 isoform 1 [Homo sapiens]'	9	NaN	NaN	NaN	NaN	NaN	NaN	NaN	0	9	9
417	'>gi|31542319|ref|NP_009194.2| coatomer subunit epsilon isoform a [Homo sapiens]'	NaN	NaN	NaN	NaN	NaN	9	NaN	NaN	0	9	9
418	'>gi|31881687|ref|NP_853551.1| replication factor C subunit 4 [Homo sapiens]'	NaN	NaN	NaN	NaN	NaN	9	NaN	NaN	0	9	9
419	'>gi|32189394|ref|NP_001677.2| ATP synthase subunit beta, mitochondrial precursor [Homo sapiens]'	NaN	NaN	NaN	NaN	9	NaN	NaN	NaN	0	9	9
420	'>gi|345842524|ref|NP_001230937.1| kinesin-like protein KIF1A isoform 1 [Homo sapiens]'	NaN	NaN	9	NaN	NaN	NaN	NaN	NaN	0	9	9
421	'>gi|38201714|ref|NP_001410.2| ELAV-like protein 1 [Homo sapiens]'	NaN	NaN	NaN	NaN	NaN	9	NaN	NaN	0	9	9
422	'>gi|38372909|ref|NP_057688.2| lysine-specific demethylase 3B [Homo sapiens]'	NaN	NaN	9	NaN	NaN	NaN	NaN	NaN	0	9	9
423	'>gi|449083351|ref|NP_001263347.1| protein transport protein Sec16A isoform 2 [Homo sapiens]'	NaN	NaN	NaN	9	NaN	NaN	NaN	NaN	0	9	9
424	'>gi|4504715|ref|NP_003810.1| polyadenylate-binding protein 4 isoform 2 [Homo sapiens]'	NaN	NaN	NaN	NaN	9	NaN	NaN	NaN	0	9	9
425	'>gi|530362743|ref|XP_005270979.1| PREDICTED: protein Hook homolog 1 isoform X1 [Homo sapiens]'	NaN	NaN	NaN	9	NaN	NaN	NaN	NaN	0	9	9
426	'>gi|530370916|ref|XP_005246889.1| PREDICTED: tubulin alpha-4A chain isoform X1 [Homo sapiens]'	NaN	NaN	NaN	NaN	9	NaN	NaN	NaN	0	9	9
427	'>gi|5453603|ref|NP_006422.1| T-complex protein 1 subunit beta isoform 1 [Homo sapiens]'	9	NaN	NaN	NaN	NaN	NaN	NaN	NaN	0	9	9
428	'>gi|57222565|ref|NP_001009552.1| serine/threonine-protein phosphatase 2A catalytic subunit beta isoform [Homo sapiens]'	NaN	NaN	NaN	NaN	NaN	9	NaN	NaN	0	9	9
429	'>gi|578815882|ref|XP_005250885.2| PREDICTED: t-SNARE domain-containing protein 1 isoform X2 [Homo sapiens]'	NaN	NaN	NaN	9	NaN	NaN	NaN	NaN	0	9	9
430	'>gi|6005757|ref|NP_009123.1| FACT complex subunit SPT16 [Homo sapiens]'	NaN	NaN	9	NaN	NaN	NaN	NaN	NaN	0	9	9
431	'>gi|618468591|ref|NP_001278557.1| endoribonuclease Dicer isoform 1 [Homo sapiens]'	NaN	NaN	9	NaN	NaN	NaN	NaN	NaN	0	9	9
432	'>gi|66392146|ref|NP_115553.2| phosphorylated adapter RNA export protein [Homo sapiens]'	NaN	NaN	NaN	NaN	9	NaN	NaN	NaN	0	9	9
433	'>gi|7656952|ref|NP_055227.1| calcyclin-binding protein isoform 1 [Homo sapiens]'	NaN	NaN	NaN	NaN	NaN	9	NaN	NaN	0	9	9
434	'>gi|8923598|ref|NP_060386.1| PIH1 domain-containing protein 1 [Homo sapiens]'	NaN	NaN	NaN	NaN	NaN	9	NaN	NaN	0	9	9
435	'>gi|223278387|ref|NP_059118.2| calmodulin-like protein 5 [Homo sapiens]'	8	6	7	2	5	5	3	5	0	8	41
436	'>gi|576583524|ref|NP_001276675.1| glyceraldehyde-3-phosphate dehydrogenase isoform 1 [Homo sapiens]'	7	8	3	2	1	6	7	4	0	8	38
437	'>gi|13435361|ref|NP_077739.1| desmocollin-1 isoform Dsc1a preproprotein [Homo sapiens]'	3	5	6	8	3	2	3	5	0	8	35
438	'>gi|21614544|ref|NP_002955.2| protein S100-A8 [Homo sapiens]'	8	4	4	1	NaN	1	1	NaN	0	8	19
439	'>gi|34098946|ref|NP_004550.2| nuclease-sensitive element-binding protein 1 [Homo sapiens]'	NaN	NaN	1	1	8	7	NaN	NaN	0	8	17
440	'>gi|15431290|ref|NP_000966.2| 60S ribosomal protein L11 isoform 1 [Homo sapiens]'	NaN	NaN	NaN	NaN	NaN	8	8	NaN	0	8	16
441	'>gi|149944680|ref|NP_056117.1| HAUS augmin-like complex subunit 5 [Homo sapiens]'	NaN	NaN	NaN	7	8	NaN	NaN	NaN	0	8	15
442	'>gi|50592996|ref|NP_006077.2| tubulin beta-3 chain isoform 1 [Homo sapiens]'	NaN	NaN	1	1	8	4	NaN	NaN	0	8	14
443	'>gi|117606360|ref|NP_056125.3| PH and SEC7 domain-containing protein 3 isoform a [Homo sapiens]'	NaN	NaN	8	5	NaN	NaN	NaN	NaN	0	8	13
444	'>gi|197304786|ref|NP_001127854.1| IQ motif and SEC7 domain-containing protein 1 isoform a [Homo sapiens]'	NaN	NaN	8	5	NaN	NaN	NaN	NaN	0	8	13
445	'>gi|4506691|ref|NP_001011.1| 40S ribosomal protein S16 [Homo sapiens]'	1	NaN	NaN	NaN	NaN	2	8	NaN	0	8	11
446	'>gi|46852390|ref|NP_005427.2| coiled-coil domain-containing protein 6 [Homo sapiens]'	NaN	NaN	NaN	8	3	NaN	NaN	NaN	0	8	11
447	'>gi|217330646|ref|NP_006704.3| activated RNA polymerase II transcriptional coactivator p15 [Homo sapiens]'	NaN	1	NaN	NaN	NaN	1	8	NaN	0	8	10
448	'>gi|38505222|ref|NP_061895.3| protein disulfide-isomerase TMX3 precursor [Homo sapiens]'	NaN	NaN	NaN	2	8	NaN	NaN	NaN	0	8	10
449	'>gi|568214245|ref|NP_001274744.1| ubiquitin-associated protein 2-like isoform c [Homo sapiens]'	NaN	NaN	8	2	NaN	NaN	NaN	NaN	0	8	10
450	'>gi|7661914|ref|NP_055629.1| 26S proteasome non-ATPase regulatory subunit 6 isoform 2 [Homo sapiens]'	NaN	NaN	NaN	NaN	2	8	NaN	NaN	0	8	10
451	'>gi|578836872|ref|XP_006724172.1| PREDICTED: cdc42 effector protein 1 isoform X3 [Homo sapiens]'	NaN	NaN	NaN	1	8	NaN	NaN	NaN	0	8	9
452	'>gi|108936958|ref|NP_005819.3| DDB1- and CUL4-associated factor 7 [Homo sapiens]'	NaN	NaN	NaN	NaN	NaN	8	NaN	NaN	0	8	8
453	'>gi|109134349|ref|NP_036265.3| coatomer subunit gamma-2 isoform 1 [Homo sapiens]'	NaN	NaN	NaN	8	NaN	NaN	NaN	NaN	0	8	8
454	'>gi|109148539|ref|NP_821158.2| gamma-glutamyltransferase 7 [Homo sapiens]'	NaN	NaN	NaN	8	NaN	NaN	NaN	NaN	0	8	8
455	'>gi|110347425|ref|NP_001036016.1| structural maintenance of chromosomes protein 2 [Homo sapiens]'	NaN	NaN	8	NaN	NaN	NaN	NaN	NaN	0	8	8
456	'>gi|115298668|ref|NP_004805.2| U5 small nuclear ribonucleoprotein 40 kDa protein [Homo sapiens]'	NaN	NaN	NaN	NaN	NaN	8	NaN	NaN	0	8	8
457	'>gi|117938759|ref|NP_536350.2| protein GNAS isoform XLas [Homo sapiens]'	NaN	NaN	NaN	NaN	NaN	8	NaN	NaN	0	8	8
458	'>gi|14043070|ref|NP_112420.1| heterogeneous nuclear ribonucleoprotein A1 isoform b [Homo sapiens]'	NaN	NaN	NaN	NaN	NaN	8	NaN	NaN	0	8	8
459	'>gi|142976686|ref|NP_001077362.1| striatin-3 isoform 1 [Homo sapiens]'	NaN	NaN	NaN	8	NaN	NaN	NaN	NaN	0	8	8
460	'>gi|157502193|ref|NP_002808.3| 26S proteasome non-ATPase regulatory subunit 13 isoform 1 [Homo sapiens]'	NaN	NaN	NaN	NaN	NaN	8	NaN	NaN	0	8	8
461	'>gi|166064029|ref|NP_001106962.1| angiomotin isoform 1 [Homo sapiens]'	NaN	NaN	8	NaN	NaN	NaN	NaN	NaN	0	8	8
462	'>gi|167830436|ref|NP_001107869.1| ATP-dependent RNA helicase DHX36 isoform 2 [Homo sapiens]'	NaN	NaN	NaN	8	NaN	NaN	NaN	NaN	0	8	8
463	'>gi|170763508|ref|NP_001116295.1| general transcription factor 3C polypeptide 5 isoform 1 [Homo sapiens]'	NaN	NaN	NaN	NaN	8	NaN	NaN	NaN	0	8	8
464	'>gi|17388799|ref|NP_490647.1| dnaJ homolog subfamily B member 6 isoform a [Homo sapiens]'	NaN	NaN	NaN	NaN	NaN	8	NaN	NaN	0	8	8
465	'>gi|21328448|ref|NP_647539.1| 14-3-3 protein beta/alpha [Homo sapiens]'	NaN	NaN	NaN	NaN	NaN	8	NaN	NaN	0	8	8
466	'>gi|21536326|ref|NP_008971.2| heterogeneous nuclear ribonucleoprotein U-like protein 1 isoform a [Homo sapiens]'	NaN	NaN	NaN	8	NaN	NaN	NaN	NaN	0	8	8
467	'>gi|216548223|ref|NP_055664.3| synaptic vesicle glycoprotein 2A isoform 1 [Homo sapiens]'	NaN	NaN	NaN	8	NaN	NaN	NaN	NaN	0	8	8
468	'>gi|221316632|ref|NP_001137534.1| coatomer subunit beta [Homo sapiens]'	NaN	NaN	NaN	8	NaN	NaN	NaN	NaN	0	8	8
469	'>gi|231573214|ref|NP_056380.2| E3 ubiquitin-protein ligase listerin [Homo sapiens]'	NaN	NaN	8	NaN	NaN	NaN	NaN	NaN	0	8	8
470	'>gi|23308577|ref|NP_006614.2| D-3-phosphoglycerate dehydrogenase [Homo sapiens]'	NaN	NaN	NaN	NaN	8	NaN	NaN	NaN	0	8	8
471	'>gi|24430155|ref|NP_694546.1| 26S protease regulatory subunit 6B isoform 2 [Homo sapiens]'	NaN	NaN	NaN	NaN	8	NaN	NaN	NaN	0	8	8
472	'>gi|26051235|ref|NP_060700.2| nuclear pore complex protein Nup133 [Homo sapiens]'	NaN	NaN	8	NaN	NaN	NaN	NaN	NaN	0	8	8
473	'>gi|262206280|ref|NP_003306.3| dnaJ homolog subfamily C member 7 isoform 1 [Homo sapiens]'	NaN	NaN	NaN	NaN	8	NaN	NaN	NaN	0	8	8
474	'>gi|266453768|ref|NP_001160160.1| ATP-dependent 6-phosphofructokinase, muscle type isoform 2 [Homo sapiens]'	NaN	NaN	NaN	8	NaN	NaN	NaN	NaN	0	8	8
475	'>gi|29171753|ref|NP_803172.1| liprin-alpha-1 isoform a [Homo sapiens]'	NaN	NaN	8	NaN	NaN	NaN	NaN	NaN	0	8	8
476	'>gi|293336691|ref|NP_001518.3| histone deacetylase 2 [Homo sapiens]'	NaN	NaN	NaN	NaN	8	NaN	NaN	NaN	0	8	8
477	'>gi|321267511|ref|NP_001189431.1| protein NipSnap homolog 1 isoform 2 [Homo sapiens]'	NaN	NaN	NaN	NaN	NaN	8	NaN	NaN	0	8	8
478	'>gi|331284180|ref|NP_001193583.1| nuclear receptor corepressor 2 isoform 3 [Homo sapiens]'	NaN	8	NaN	NaN	NaN	NaN	NaN	NaN	0	8	8
479	'>gi|38569423|ref|NP_942127.1| ATP-citrate synthase isoform 2 [Homo sapiens]'	NaN	NaN	NaN	8	NaN	NaN	NaN	NaN	0	8	8
480	'''>gi|41327781|ref|NP_951032.1| NADH dehydrogenase [ubiquinone] 1 alpha subcomplex assembly factor 3 isoform a precursor [Homo sap...'' <Preview truncated at 128 characters>'	NaN	NaN	NaN	NaN	NaN	NaN	8	NaN	0	8	8
481	'>gi|4503097|ref|NP_001887.1| casein kinase II subunit alpha'' [Homo sapiens]'	NaN	NaN	NaN	NaN	NaN	8	NaN	NaN	0	8	8
482	'>gi|4503617|ref|NP_001431.1| exostosin-like 3 [Homo sapiens]'	NaN	NaN	NaN	8	NaN	NaN	NaN	NaN	0	8	8
483	'>gi|4504035|ref|NP_003866.1| GMP synthase [glutamine-hydrolyzing] [Homo sapiens]'	NaN	NaN	NaN	8	NaN	NaN	NaN	NaN	0	8	8
484	'>gi|4506195|ref|NP_002785.1| proteasome subunit beta type-2 isoform 1 [Homo sapiens]'	NaN	NaN	NaN	NaN	NaN	NaN	8	NaN	0	8	8
485	'>gi|4506631|ref|NP_000980.1| 60S ribosomal protein L30 [Homo sapiens]'	NaN	NaN	NaN	NaN	NaN	NaN	8	NaN	0	8	8
486	'>gi|5031981|ref|NP_005796.1| 26S proteasome non-ATPase regulatory subunit 14 [Homo sapiens]'	NaN	NaN	NaN	NaN	NaN	8	NaN	NaN	0	8	8
487	'>gi|530379378|ref|XP_005248599.1| PREDICTED: phosphatidylinositol 3-kinase regulatory subunit alpha isoform X1 [Homo sapiens]'	NaN	NaN	NaN	8	NaN	NaN	NaN	NaN	0	8	8
488	'>gi|530410380|ref|XP_005256727.1| PREDICTED: gem-associated protein 4 isoform X4 [Homo sapiens]'	NaN	NaN	NaN	8	NaN	NaN	NaN	NaN	0	8	8
489	'>gi|54112117|ref|NP_036565.2| splicing factor 3B subunit 1 isoform 1 [Homo sapiens]'	NaN	NaN	8	NaN	NaN	NaN	NaN	NaN	0	8	8
490	'>gi|5454088|ref|NP_006392.1| acidic leucine-rich nuclear phosphoprotein 32 family member B [Homo sapiens]'	NaN	NaN	NaN	NaN	NaN	8	NaN	NaN	0	8	8
491	'>gi|554506526|ref|NP_001273013.1| tRNA methyltransferase 112 homolog isoform 3 [Homo sapiens]'	NaN	NaN	NaN	NaN	NaN	NaN	8	NaN	0	8	8
492	'>gi|55741709|ref|NP_067062.1| RNA-binding protein 25 [Homo sapiens]'	NaN	NaN	NaN	8	NaN	NaN	NaN	NaN	0	8	8
493	'>gi|568214361|ref|NP_001274739.1| cytoplasmic FMR1-interacting protein 1 isoform a [Homo sapiens]'	NaN	NaN	8	NaN	NaN	NaN	NaN	NaN	0	8	8
494	'>gi|57529737|ref|NP_055824.1| E3 ubiquitin-protein ligase PDZRN3 [Homo sapiens]'	NaN	NaN	8	NaN	NaN	NaN	NaN	NaN	0	8	8
495	'>gi|578805678|ref|XP_006713048.1| PREDICTED: catenin beta-1 isoform X4 [Homo sapiens]'	NaN	NaN	NaN	8	NaN	NaN	NaN	NaN	0	8	8
496	'>gi|578823737|ref|XP_006719466.1| PREDICTED: RNA-binding protein Musashi homolog 1 isoform X1 [Homo sapiens]'	NaN	NaN	NaN	NaN	NaN	8	NaN	NaN	0	8	8
497	'>gi|666335594|ref|NP_001287955.1| tight junction protein ZO-1 isoform d [Homo sapiens]'	NaN	NaN	8	NaN	NaN	NaN	NaN	NaN	0	8	8
498	'>gi|6754472|ref|NP_004847.2| kinesin-like protein KIF23 isoform 2 [Homo sapiens]'	NaN	NaN	NaN	8	NaN	NaN	NaN	NaN	0	8	8
499	'>gi|9966881|ref|NP_065134.1| nuclear pore complex protein Nup107 [Homo sapiens]'	NaN	NaN	NaN	8	NaN	NaN	NaN	NaN	0	8	8
500	'>gi|306482646|ref|NP_001182356.1| serine/arginine-rich splicing factor 2 [Homo sapiens]'	7	4	2	1	4	4	NaN	NaN	0	7	22
501	'>gi|4885165|ref|NP_005204.1| cystatin-A [Homo sapiens]'	4	4	7	1	NaN	3	1	2	0	7	22
502	'>gi|155722983|ref|NP_057376.2| heat shock protein 75 kDa, mitochondrial isoform 1 precursor [Homo sapiens]'	2	1	3	7	NaN	1	NaN	NaN	0	7	14
503	'>gi|578826796|ref|XP_006720523.1| PREDICTED: E3 ubiquitin-protein ligase ARIH1 isoform X1 [Homo sapiens]'	NaN	1	NaN	2	7	4	NaN	NaN	0	7	14
504	'>gi|56237027|ref|NP_006537.3| insulin-like growth factor 2 mRNA-binding protein 1 isoform 1 [Homo sapiens]'	NaN	NaN	NaN	6	7	NaN	NaN	NaN	0	7	13
505	'>gi|4505067|ref|NP_002349.1| mitotic spindle assembly checkpoint protein MAD2A [Homo sapiens]'	NaN	NaN	NaN	NaN	NaN	5	7	NaN	0	7	12
506	'>gi|4506675|ref|NP_002941.1| dolichyl-diphosphooligosaccharide--protein glycosyltransferase subunit 1 precursor [Homo sapiens]'	NaN	NaN	NaN	5	7	NaN	NaN	NaN	0	7	12
507	'>gi|120587019|ref|NP_055160.2| zinc finger protein 318 [Homo sapiens]'	NaN	7	4	NaN	NaN	NaN	NaN	NaN	0	7	11
508	'>gi|12408675|ref|NP_036526.2| prefoldin subunit 2 [Homo sapiens]'	NaN	NaN	NaN	NaN	NaN	3	7	1	0	7	11
509	'>gi|153945846|ref|NP_002215.2| inositol 1,4,5-trisphosphate receptor type 3 [Homo sapiens]'	4	7	NaN	NaN	NaN	NaN	NaN	NaN	0	7	11
510	'>gi|38327552|ref|NP_938405.1| ras GTPase-activating protein-binding protein 1 [Homo sapiens]'	NaN	NaN	NaN	4	7	NaN	NaN	NaN	0	7	11
511	'>gi|42741684|ref|NP_976225.1| zinc finger Ran-binding domain-containing protein 2 isoform 1 [Homo sapiens]'	3	7	NaN	NaN	1	NaN	NaN	NaN	0	7	11
512	'>gi|149192855|ref|NP_037450.2| protein PRRC2B [Homo sapiens]'	NaN	7	3	NaN	NaN	NaN	NaN	NaN	0	7	10
513	'>gi|5032007|ref|NP_005850.1| transcriptional activator protein Pur-alpha [Homo sapiens]'	NaN	NaN	NaN	NaN	3	7	NaN	NaN	0	7	10
514	'>gi|255003833|ref|NP_115518.3| centrosomal protein of 192 kDa [Homo sapiens]'	NaN	7	2	NaN	NaN	NaN	NaN	NaN	0	7	9
515	'>gi|4504771|ref|NP_002203.1| eukaryotic translation initiation factor 6 isoform a [Homo sapiens]'	NaN	NaN	NaN	NaN	NaN	7	2	NaN	0	7	9
516	'''>gi|530414178|ref|XP_005266746.1| PREDICTED: mitochondrial import inner membrane translocase subunit Tim21 isoform X1 [Homo sapi...'' <Preview truncated at 128 characters>'	NaN	NaN	NaN	NaN	NaN	2	7	NaN	0	7	9
517	'>gi|195546902|ref|NP_001124297.1| transcription elongation factor SPT5 isoform b [Homo sapiens]'	NaN	NaN	7	1	NaN	NaN	NaN	NaN	0	7	8
518	'>gi|23397429|ref|NP_006351.2| eukaryotic translation initiation factor 3 subunit M [Homo sapiens]'	NaN	NaN	NaN	NaN	NaN	7	1	NaN	0	7	8
519	'>gi|24234686|ref|NP_694881.1| heat shock cognate 71 kDa protein isoform 2 [Homo sapiens]'	NaN	7	NaN	NaN	1	NaN	NaN	NaN	0	7	8
520	'>gi|4759068|ref|NP_004580.1| protein SCO1 homolog, mitochondrial [Homo sapiens]'	NaN	NaN	NaN	NaN	NaN	7	1	NaN	0	7	8
521	'''>gi|5730027|ref|NP_006550.1| KH domain-containing, RNA-binding, signal transduction-associated protein 1 isoform 1 [Homo sapiens...'' <Preview truncated at 128 characters>'	NaN	NaN	NaN	NaN	7	1	NaN	NaN	0	7	8
522	'>gi|68800243|ref|NP_001560.2| interleukin-1 receptor-associated kinase 1 isoform 1 [Homo sapiens]'	NaN	NaN	NaN	7	1	NaN	NaN	NaN	0	7	8
523	'>gi|116642885|ref|NP_001070867.1| probable hydrolase PNKD isoform 3 precursor [Homo sapiens]'	NaN	NaN	NaN	NaN	NaN	NaN	7	NaN	0	7	7
524	'>gi|13027648|ref|NP_073718.1| small nuclear ribonucleoprotein-associated protein N [Homo sapiens]'	NaN	NaN	NaN	NaN	NaN	7	NaN	NaN	0	7	7
525	'>gi|13654270|ref|NP_112483.1| ribosomal biogenesis protein LAS1L isoform 1 [Homo sapiens]'	NaN	NaN	NaN	7	NaN	NaN	NaN	NaN	0	7	7
526	'>gi|14165466|ref|NP_114368.1| polypyrimidine tract-binding protein 1 isoform c [Homo sapiens]'	NaN	NaN	NaN	NaN	7	NaN	NaN	NaN	0	7	7
527	'>gi|156119605|ref|NP_036336.2| general transcription factor 3C polypeptide 4 [Homo sapiens]'	NaN	NaN	NaN	7	NaN	NaN	NaN	NaN	0	7	7
528	'>gi|157388937|ref|NP_060389.2| syntaxin-17 [Homo sapiens]'	NaN	NaN	NaN	NaN	NaN	7	NaN	NaN	0	7	7
529	'>gi|18860916|ref|NP_036387.2| 5''-3'' exoribonuclease 2 [Homo sapiens]'	NaN	NaN	NaN	7	NaN	NaN	NaN	NaN	0	7	7
530	'>gi|197313732|ref|NP_001127911.1| pleckstrin homology-like domain family B member 2 isoform a [Homo sapiens]'	NaN	NaN	7	NaN	NaN	NaN	NaN	NaN	0	7	7
531	'>gi|19923142|ref|NP_002256.2| importin subunit beta-1 isoform 1 [Homo sapiens]'	NaN	NaN	NaN	7	NaN	NaN	NaN	NaN	0	7	7
532	'>gi|217272874|ref|NP_872434.2| coiled-coil domain-containing protein 37 [Homo sapiens]'	7	NaN	NaN	NaN	NaN	NaN	NaN	NaN	0	7	7
533	'>gi|221307584|ref|NP_001138303.1| prohibitin-2 isoform 1 [Homo sapiens]'	NaN	NaN	NaN	NaN	NaN	7	NaN	NaN	0	7	7
534	'>gi|224028246|ref|NP_001138881.1| non-POU domain-containing octamer-binding protein isoform 1 [Homo sapiens]'	NaN	NaN	NaN	NaN	7	NaN	NaN	NaN	0	7	7
535	'>gi|22748747|ref|NP_689557.1| protein LSM12 homolog [Homo sapiens]'	NaN	NaN	NaN	NaN	NaN	7	NaN	NaN	0	7	7
536	'>gi|23308579|ref|NP_006592.3| prostaglandin E synthase 3 isoform a [Homo sapiens]'	NaN	NaN	NaN	NaN	NaN	NaN	7	NaN	0	7	7
537	'>gi|23510448|ref|NP_006730.2| DNA replication licensing factor MCM5 [Homo sapiens]'	NaN	NaN	NaN	7	NaN	NaN	NaN	NaN	0	7	7
538	'>gi|25777615|ref|NP_002802.2| 26S proteasome non-ATPase regulatory subunit 7 [Homo sapiens]'	NaN	NaN	NaN	NaN	NaN	7	NaN	NaN	0	7	7
539	'>gi|28178821|ref|NP_008830.2| isocitrate dehydrogenase [NAD] subunit beta, mitochondrial isoform a precursor [Homo sapiens]'	NaN	NaN	NaN	NaN	NaN	7	NaN	NaN	0	7	7
540	'>gi|299758465|ref|NP_073608.4| TBC1 domain family member 15 isoform 1 [Homo sapiens]'	NaN	NaN	NaN	7	NaN	NaN	NaN	NaN	0	7	7
541	'>gi|336285487|ref|NP_001229569.1| lys-63-specific deubiquitinase BRCC36 isoform 3 [Homo sapiens]'	NaN	NaN	NaN	NaN	NaN	7	NaN	NaN	0	7	7
542	'>gi|38372919|ref|NP_001719.2| basigin isoform 1 precursor [Homo sapiens]'	NaN	NaN	NaN	NaN	7	NaN	NaN	NaN	0	7	7
543	'>gi|386642862|ref|NP_001245367.1| threonine--tRNA ligase, cytoplasmic isoform 2 [Homo sapiens]'	NaN	NaN	NaN	7	NaN	NaN	NaN	NaN	0	7	7
544	'>gi|38683799|ref|NP_149112.1| ankyrin repeat domain-containing protein 13A [Homo sapiens]'	NaN	NaN	NaN	7	NaN	NaN	NaN	NaN	0	7	7
545	'>gi|39725938|ref|NP_008986.2| DNA-directed RNA polymerase III subunit RPC1 [Homo sapiens]'	NaN	NaN	7	NaN	NaN	NaN	NaN	NaN	0	7	7
546	'>gi|41281447|ref|NP_055529.2| intraflagellar transport protein 140 homolog [Homo sapiens]'	NaN	NaN	7	NaN	NaN	NaN	NaN	NaN	0	7	7
547	'>gi|422398896|ref|NP_001258717.1| cytoplasmic dynein 1 intermediate chain 2 isoform 3 [Homo sapiens]'	NaN	NaN	NaN	7	NaN	NaN	NaN	NaN	0	7	7
548	'>gi|440918695|ref|NP_001259004.1| ubiquitin carboxyl-terminal hydrolase 10 isoform 1 [Homo sapiens]'	NaN	NaN	NaN	7	NaN	NaN	NaN	NaN	0	7	7
549	'>gi|4502167|ref|NP_000475.1| amyloid beta A4 protein isoform a precursor [Homo sapiens]'	NaN	NaN	NaN	7	NaN	NaN	NaN	NaN	0	7	7
550	'>gi|4502709|ref|NP_001777.1| cyclin-dependent kinase 1 isoform 1 [Homo sapiens]'	NaN	NaN	NaN	NaN	NaN	7	NaN	NaN	0	7	7
551	'>gi|4503521|ref|NP_001559.1| eukaryotic translation initiation factor 3 subunit E [Homo sapiens]'	NaN	NaN	NaN	NaN	NaN	7	NaN	NaN	0	7	7
552	'>gi|4506693|ref|NP_001012.1| 40S ribosomal protein S17 [Homo sapiens]'	NaN	NaN	NaN	NaN	NaN	NaN	7	NaN	0	7	7
553	'>gi|5032113|ref|NP_005862.1| survival of motor neuron-related-splicing factor 30 [Homo sapiens]'	NaN	NaN	NaN	NaN	NaN	7	NaN	NaN	0	7	7
554	'>gi|50345988|ref|NP_001001973.1| ATP synthase subunit gamma, mitochondrial isoform L (liver) precursor [Homo sapiens]'	NaN	NaN	NaN	NaN	NaN	7	NaN	NaN	0	7	7
555	'>gi|530363450|ref|XP_005271318.1| PREDICTED: zinc finger protein 644 isoform X5 [Homo sapiens]'	NaN	NaN	7	NaN	NaN	NaN	NaN	NaN	0	7	7
556	'>gi|530389315|ref|XP_005251117.1| PREDICTED: 14-3-3 protein zeta/delta isoform X1 [Homo sapiens]'	NaN	NaN	NaN	NaN	NaN	7	NaN	NaN	0	7	7
557	'>gi|5453597|ref|NP_006126.1| F-actin-capping protein subunit alpha-1 [Homo sapiens]'	NaN	NaN	NaN	NaN	NaN	7	NaN	NaN	0	7	7
558	'>gi|557129038|ref|NP_001273386.1| ubiquitin carboxyl-terminal hydrolase 7 isoform 2 [Homo sapiens]'	NaN	NaN	NaN	7	NaN	NaN	NaN	NaN	0	7	7
559	'>gi|578806301|ref|XP_006713292.1| PREDICTED: protein polybromo-1 isoform X24 [Homo sapiens]'	NaN	NaN	7	NaN	NaN	NaN	NaN	NaN	0	7	7
560	'>gi|578819376|ref|XP_006717880.1| PREDICTED: heterogeneous nuclear ribonucleoprotein H3 isoform X9 [Homo sapiens]'	NaN	NaN	NaN	NaN	NaN	7	NaN	NaN	0	7	7
561	'>gi|578829853|ref|XP_006721570.1| PREDICTED: active breakpoint cluster region-related protein isoform X2 [Homo sapiens]'	NaN	NaN	7	NaN	NaN	NaN	NaN	NaN	0	7	7
562	'>gi|58761546|ref|NP_055828.2| lysine-specific histone demethylase 1A isoform b [Homo sapiens]'	NaN	NaN	NaN	7	NaN	NaN	NaN	NaN	0	7	7
563	'>gi|664805999|ref|NP_001287750.1| eukaryotic translation initiation factor 4B isoform 1 [Homo sapiens]'	NaN	NaN	NaN	7	NaN	NaN	NaN	NaN	0	7	7
564	'>gi|7019415|ref|NP_037468.1| protein transport protein Sec61 subunit alpha isoform 1 [Homo sapiens]'	NaN	NaN	NaN	NaN	NaN	7	NaN	NaN	0	7	7
565	'>gi|7661636|ref|NP_056299.1| pre-mRNA-splicing factor SYF2 isoform 1 [Homo sapiens]'	NaN	NaN	NaN	NaN	NaN	7	NaN	NaN	0	7	7
566	'>gi|7662645|ref|NP_054765.1| 28S ribosomal protein S18b, mitochondrial [Homo sapiens]'	NaN	NaN	NaN	NaN	NaN	7	NaN	NaN	0	7	7
567	'>gi|7705433|ref|NP_057175.1| eukaryotic translation initiation factor 3 subunit L isoform 1 [Homo sapiens]'	NaN	NaN	NaN	NaN	7	NaN	NaN	NaN	0	7	7
568	'>gi|7705805|ref|NP_057118.1| 28S ribosomal protein S2, mitochondrial [Homo sapiens]'	NaN	NaN	NaN	NaN	NaN	7	NaN	NaN	0	7	7
569	'>gi|7706322|ref|NP_057123.1| UPF0568 protein C14orf166 [Homo sapiens]'	NaN	NaN	NaN	NaN	NaN	7	NaN	NaN	0	7	7
570	'>gi|78482617|ref|NP_001030598.1| general transcription factor 3C polypeptide 2 [Homo sapiens]'	NaN	NaN	NaN	7	NaN	NaN	NaN	NaN	0	7	7
571	'>gi|4502337|ref|NP_001176.1| zinc-alpha-2-glycoprotein precursor [Homo sapiens]'	6	6	4	NaN	NaN	2	NaN	4	0	6	22
572	'>gi|578835525|ref|XP_006723678.1| PREDICTED: protein-glutamine gamma-glutamyltransferase E isoform X1 [Homo sapiens]'	6	5	2	NaN	NaN	2	3	2	0	6	20
573	'>gi|6912286|ref|NP_036246.1| caspase-14 precursor [Homo sapiens]'	5	4	6	NaN	NaN	NaN	5	NaN	0	6	20
574	'>gi|32189392|ref|NP_005800.3| peroxiredoxin-2 [Homo sapiens]'	4	NaN	4	NaN	NaN	2	6	NaN	0	6	16
575	'>gi|29826282|ref|NP_817092.1| protein phosphatase 1G [Homo sapiens]'	NaN	NaN	NaN	6	6	NaN	NaN	NaN	0	6	12
576	'>gi|12667788|ref|NP_002464.1| myosin-9 [Homo sapiens]'	2	6	3	NaN	NaN	NaN	NaN	NaN	0	6	11
577	'''>gi|4758786|ref|NP_004541.1| NADH dehydrogenase [ubiquinone] iron-sulfur protein 2, mitochondrial isoform 1 precursor [Homo sapi...'' <Preview truncated at 128 characters>'	NaN	NaN	NaN	NaN	6	5	NaN	NaN	0	6	11
578	'>gi|7661952|ref|NP_055521.1| squamous cell carcinoma antigen recognized by T-cells 3 [Homo sapiens]'	NaN	NaN	6	5	NaN	NaN	NaN	NaN	0	6	11
579	'>gi|13775600|ref|NP_036369.2| NAD-dependent protein deacetylase sirtuin-2 isoform 1 [Homo sapiens]'	NaN	NaN	NaN	NaN	6	4	NaN	NaN	0	6	10
580	'>gi|169404009|ref|NP_003135.2| translocon-associated protein subunit alpha isoform 1 precursor [Homo sapiens]'	NaN	NaN	NaN	NaN	4	6	NaN	NaN	0	6	10
581	'>gi|373838727|ref|NP_001243307.1| mini-chromosome maintenance complex-binding protein isoform 2 [Homo sapiens]'	NaN	NaN	NaN	6	4	NaN	NaN	NaN	0	6	10
582	'>gi|380837121|ref|NP_004883.3| vesicle-trafficking protein SEC22b precursor [Homo sapiens]'	NaN	NaN	NaN	NaN	NaN	4	6	NaN	0	6	10
583	'>gi|13129110|ref|NP_077007.1| methylosome protein 50 [Homo sapiens]'	1	NaN	NaN	NaN	NaN	6	1	1	0	6	9
584	'>gi|13904870|ref|NP_001000.2| 40S ribosomal protein S5 [Homo sapiens]'	NaN	NaN	NaN	NaN	NaN	3	6	NaN	0	6	9
585	'''>gi|20070197|ref|NP_005207.2| dolichyl-diphosphooligosaccharide--protein glycosyltransferase 48 kDa subunit precursor [Homo sapi...'' <Preview truncated at 128 characters>'	NaN	NaN	NaN	NaN	3	6	NaN	NaN	0	6	9
586	'>gi|325652048|ref|NP_001191793.1| transcription elongation factor B polypeptide 1 isoform b [Homo sapiens]'	2	NaN	NaN	NaN	1	NaN	NaN	6	0	6	9
587	'>gi|530431099|ref|XP_005277006.1| PREDICTED: protein LSM14 homolog A isoform X2 [Homo sapiens]'	NaN	NaN	NaN	NaN	6	3	NaN	NaN	0	6	9
588	'>gi|7657381|ref|NP_055317.1| pre-mRNA-processing factor 19 [Homo sapiens]'	NaN	NaN	NaN	3	6	NaN	NaN	NaN	0	6	9
589	'>gi|93102389|ref|NP_001035247.1| centrosomal protein of 44 kDa isoform a [Homo sapiens]'	NaN	NaN	NaN	NaN	6	3	NaN	NaN	0	6	9
590	'>gi|11464969|ref|NP_009188.1| paraneoplastic antigen Ma2 [Homo sapiens]'	NaN	NaN	NaN	NaN	2	6	NaN	NaN	0	6	8
591	'>gi|296317244|ref|NP_001171725.1| extended synaptotagmin-1 isoform 1 [Homo sapiens]'	NaN	NaN	6	2	NaN	NaN	NaN	NaN	0	6	8
592	'''>gi|4503523|ref|NP_003744.1| eukaryotic translation initiation factor 3 subunit D {ECO:0000255|HAMAP-Rule:MF_03003} [Homo sapien...'' <Preview truncated at 128 characters>'	NaN	NaN	NaN	2	6	NaN	NaN	NaN	0	6	8
593	'>gi|66933016|ref|NP_000875.2| inosine-5''-monophosphate dehydrogenase 2 [Homo sapiens]'	NaN	NaN	NaN	NaN	6	2	NaN	NaN	0	6	8
594	'>gi|74099697|ref|NP_001027565.1| heterogeneous nuclear ribonucleoprotein H2 [Homo sapiens]'	NaN	NaN	NaN	NaN	6	2	NaN	NaN	0	6	8
595	'>gi|110349786|ref|NP_055935.4| Alstrom syndrome protein 1 [Homo sapiens]'	NaN	6	NaN	NaN	NaN	NaN	NaN	1	0	6	7
596	'>gi|14210536|ref|NP_115914.1| tubulin beta-6 chain [Homo sapiens]'	NaN	NaN	NaN	NaN	6	1	NaN	NaN	0	6	7
597	'>gi|17105394|ref|NP_000975.2| 60S ribosomal protein L23a [Homo sapiens]'	NaN	NaN	NaN	NaN	NaN	1	6	NaN	0	6	7
598	'>gi|223890252|ref|NP_066973.2| glutamate receptor-interacting protein 1 isoform 1 [Homo sapiens]'	NaN	NaN	6	1	NaN	NaN	NaN	NaN	0	6	7
599	'>gi|41393547|ref|NP_056993.2| neuroblastoma-amplified sequence [Homo sapiens]'	NaN	NaN	NaN	NaN	6	1	NaN	NaN	0	6	7
600	'>gi|4507951|ref|NP_003396.1| 14-3-3 protein eta [Homo sapiens]'	NaN	NaN	NaN	NaN	1	6	NaN	NaN	0	6	7
601	'>gi|5031877|ref|NP_005564.1| lamin-B1 isoform 1 [Homo sapiens]'	NaN	NaN	NaN	6	1	NaN	NaN	NaN	0	6	7
602	'>gi|530384253|ref|XP_005267294.1| PREDICTED: bcl-2-associated transcription factor 1 isoform X2 [Homo sapiens]'	1	NaN	6	NaN	NaN	NaN	NaN	NaN	0	6	7
603	'>gi|95147335|ref|NP_002214.2| inositol 1,4,5-trisphosphate receptor type 2 [Homo sapiens]'	NaN	6	1	NaN	NaN	NaN	NaN	NaN	0	6	7
604	'>gi|109948304|ref|NP_060695.2| WD40 repeat-containing protein SMU1 [Homo sapiens]'	NaN	NaN	NaN	NaN	6	NaN	NaN	NaN	0	6	6
605	'>gi|110578649|ref|NP_065976.2| VWFA and cache domain-containing protein 1 isoform 1 [Homo sapiens]'	NaN	NaN	6	NaN	NaN	NaN	NaN	NaN	0	6	6
606	'>gi|117647226|ref|NP_060289.2| mitochondrial ribonuclease P protein 1 precursor [Homo sapiens]'	NaN	NaN	NaN	NaN	NaN	6	NaN	NaN	0	6	6
607	'>gi|119395760|ref|NP_001073280.1| protein diaphanous homolog 1 isoform 2 [Homo sapiens]'	NaN	NaN	6	NaN	NaN	NaN	NaN	NaN	0	6	6
608	'>gi|122937211|ref|NP_001073867.1| proteasome-associated protein ECM29 homolog [Homo sapiens]'	NaN	NaN	6	NaN	NaN	NaN	NaN	NaN	0	6	6
609	'>gi|122937500|ref|NP_001074002.1| protein unc-119 homolog B [Homo sapiens]'	NaN	NaN	NaN	NaN	NaN	6	NaN	NaN	0	6	6
610	'>gi|130980075|ref|NP_060921.3| centromere protein J [Homo sapiens]'	NaN	NaN	6	NaN	NaN	NaN	NaN	NaN	0	6	6
611	'>gi|13236559|ref|NP_077295.1| multiple myeloma tumor-associated protein 2 [Homo sapiens]'	NaN	NaN	NaN	NaN	NaN	6	NaN	NaN	0	6	6
612	'>gi|14028877|ref|NP_071942.1| 28S ribosomal protein S25, mitochondrial [Homo sapiens]'	NaN	NaN	NaN	NaN	NaN	NaN	6	NaN	0	6	6
613	'>gi|14249478|ref|NP_116189.1| uncharacterized protein C1orf198 isoform 1 [Homo sapiens]'	NaN	NaN	NaN	NaN	NaN	6	NaN	NaN	0	6	6
614	'>gi|14702171|ref|NP_116558.1| DNA-directed RNA polymerase II subunit RPB3 [Homo sapiens]'	NaN	NaN	NaN	NaN	NaN	6	NaN	NaN	0	6	6
615	'>gi|148529023|ref|NP_115558.3| BRISC complex subunit Abro1 [Homo sapiens]'	NaN	NaN	NaN	NaN	6	NaN	NaN	NaN	0	6	6
616	'>gi|15011880|ref|NP_057626.2| serine/threonine-protein kinase MST4 isoform 1 [Homo sapiens]'	NaN	NaN	NaN	NaN	6	NaN	NaN	NaN	0	6	6
617	'>gi|156938331|ref|NP_060392.3| pre-mRNA-processing factor 39 [Homo sapiens]'	NaN	NaN	NaN	6	NaN	NaN	NaN	NaN	0	6	6
618	'>gi|16117791|ref|NP_000987.2| 60S ribosomal protein L35a [Homo sapiens]'	NaN	NaN	NaN	NaN	NaN	NaN	6	NaN	0	6	6
619	'>gi|16554604|ref|NP_057154.2| 28S ribosomal protein S23, mitochondrial [Homo sapiens]'	NaN	NaN	NaN	NaN	NaN	6	NaN	NaN	0	6	6
620	'>gi|166235184|ref|NP_055246.2| paladin [Homo sapiens]'	NaN	NaN	NaN	6	NaN	NaN	NaN	NaN	0	6	6
621	'>gi|166295173|ref|NP_060710.3| kin of IRRE-like protein 1 isoform 1 precursor [Homo sapiens]'	NaN	NaN	NaN	6	NaN	NaN	NaN	NaN	0	6	6
622	'>gi|17158023|ref|NP_478070.1| protein FAM207A [Homo sapiens]'	NaN	NaN	NaN	NaN	NaN	6	NaN	NaN	0	6	6
623	'>gi|17986258|ref|NP_066299.2| myosin light polypeptide 6 isoform 1 [Homo sapiens]'	NaN	NaN	NaN	NaN	NaN	NaN	6	NaN	0	6	6
624	'>gi|20986531|ref|NP_620407.1| mitogen-activated protein kinase 1 [Homo sapiens]'	NaN	NaN	NaN	NaN	NaN	6	NaN	NaN	0	6	6
625	'>gi|218749883|ref|NP_057303.2| endoplasmic reticulum mannosyl-oligosaccharide 1,2-alpha-mannosidase [Homo sapiens]'	NaN	NaN	NaN	6	NaN	NaN	NaN	NaN	0	6	6
626	'>gi|22095349|ref|NP_055838.2| WD and tetratricopeptide repeats protein 1 isoform b [Homo sapiens]'	NaN	NaN	NaN	6	NaN	NaN	NaN	NaN	0	6	6
627	'>gi|238776833|ref|NP_005773.3| THO complex subunit 4 [Homo sapiens]'	NaN	NaN	NaN	NaN	NaN	6	NaN	NaN	0	6	6
628	'>gi|24041018|ref|NP_705582.1| protein UXT isoform 1 [Homo sapiens]'	NaN	NaN	NaN	NaN	NaN	NaN	6	NaN	0	6	6
629	'>gi|24430151|ref|NP_002793.2| 26S protease regulatory subunit 4 [Homo sapiens]'	NaN	NaN	NaN	NaN	6	NaN	NaN	NaN	0	6	6
630	'>gi|24475816|ref|NP_612510.1| very-long-chain enoyl-CoA reductase [Homo sapiens]'	NaN	NaN	NaN	NaN	NaN	6	NaN	NaN	0	6	6
631	'>gi|253735778|ref|NP_001155856.1| rho guanine nucleotide exchange factor 2 isoform 2 [Homo sapiens]'	NaN	NaN	NaN	6	NaN	NaN	NaN	NaN	0	6	6
632	'>gi|27363457|ref|NP_079152.3| aarF domain-containing protein kinase 4 isoform a [Homo sapiens]'	NaN	NaN	NaN	NaN	6	NaN	NaN	NaN	0	6	6
633	'>gi|284795266|ref|NP_067026.3| signal recognition particle receptor subunit beta [Homo sapiens]'	NaN	NaN	NaN	NaN	NaN	6	NaN	NaN	0	6	6
634	'>gi|295148073|ref|NP_001073948.2| rho guanine nucleotide exchange factor 28 isoform 1 [Homo sapiens]'	NaN	NaN	6	NaN	NaN	NaN	NaN	NaN	0	6	6
635	'>gi|300388183|ref|NP_001177966.1| 26S proteasome non-ATPase regulatory subunit 1 isoform 2 [Homo sapiens]'	NaN	NaN	NaN	6	NaN	NaN	NaN	NaN	0	6	6
636	'>gi|300797780|ref|NP_998820.3| serine/threonine-protein kinase WNK1 isoform 3 [Homo sapiens]'	NaN	6	NaN	NaN	NaN	NaN	NaN	NaN	0	6	6
637	'>gi|30089954|ref|NP_056541.2| DDB1- and CUL4-associated factor 8 [Homo sapiens]'	NaN	NaN	NaN	6	NaN	NaN	NaN	NaN	0	6	6
638	'>gi|311771710|ref|NP_001185728.1| activating signal cointegrator 1 complex subunit 1 isoform a [Homo sapiens]'	NaN	NaN	NaN	NaN	6	NaN	NaN	NaN	0	6	6
639	'>gi|315259111|ref|NP_001186752.1| NEDD8-MDP1 protein [Homo sapiens]'	NaN	NaN	NaN	NaN	6	NaN	NaN	NaN	0	6	6
640	'>gi|31543831|ref|NP_001061.2| tubulin gamma-1 chain [Homo sapiens]'	NaN	NaN	NaN	NaN	6	NaN	NaN	NaN	0	6	6
641	'>gi|32189371|ref|NP_060945.2| transmembrane protein 165 precursor [Homo sapiens]'	NaN	NaN	NaN	NaN	NaN	6	NaN	NaN	0	6	6
642	'>gi|33946291|ref|NP_079106.3| lysophosphatidylcholine acyltransferase 1 [Homo sapiens]'	NaN	NaN	NaN	NaN	6	NaN	NaN	NaN	0	6	6
643	'>gi|38372923|ref|NP_940993.1| basigin isoform 4 [Homo sapiens]'	NaN	NaN	NaN	NaN	NaN	6	NaN	NaN	0	6	6
644	'>gi|39725634|ref|NP_056130.2| la-related protein 1 [Homo sapiens]'	NaN	NaN	NaN	6	NaN	NaN	NaN	NaN	0	6	6
645	'>gi|4502491|ref|NP_001203.1| complement component 1 Q subcomponent-binding protein, mitochondrial precursor [Homo sapiens]'	NaN	NaN	NaN	NaN	NaN	6	NaN	NaN	0	6	6
646	'>gi|4504725|ref|NP_001562.1| interferon regulatory factor 3 isoform 1 [Homo sapiens]'	NaN	NaN	NaN	NaN	6	NaN	NaN	NaN	0	6	6
647	'>gi|4506685|ref|NP_001008.1| 40S ribosomal protein S13 [Homo sapiens]'	NaN	NaN	NaN	NaN	NaN	NaN	6	NaN	0	6	6
648	'>gi|45643117|ref|NP_006843.2| serine/threonine-protein kinase tousled-like 2 isoform A [Homo sapiens]'	NaN	NaN	NaN	6	NaN	NaN	NaN	NaN	0	6	6
649	'>gi|46276868|ref|NP_055501.2| uncharacterized protein KIAA0355 [Homo sapiens]'	NaN	NaN	NaN	6	NaN	NaN	NaN	NaN	0	6	6
650	'>gi|47458811|ref|NP_998814.1| sideroflexin-4 [Homo sapiens]'	NaN	NaN	NaN	NaN	NaN	6	NaN	NaN	0	6	6
651	'>gi|4757702|ref|NP_004837.1| eukaryotic translation initiation factor 4E type 2 isoform A [Homo sapiens]'	NaN	NaN	NaN	NaN	NaN	6	NaN	NaN	0	6	6
652	'>gi|4758340|ref|NP_004452.1| phenylalanine--tRNA ligase alpha subunit [Homo sapiens]'	NaN	NaN	NaN	NaN	6	NaN	NaN	NaN	0	6	6
653	'>gi|4759276|ref|NP_004695.1| U3 small nucleolar RNA-interacting protein 2 [Homo sapiens]'	NaN	NaN	NaN	NaN	6	NaN	NaN	NaN	0	6	6
654	'>gi|5031863|ref|NP_005558.1| galectin-3-binding protein precursor [Homo sapiens]'	NaN	NaN	NaN	6	NaN	NaN	NaN	NaN	0	6	6
655	'>gi|50428925|ref|NP_001272.2| tubulin-folding cofactor B isoform 1 [Homo sapiens]'	NaN	NaN	NaN	NaN	NaN	6	NaN	NaN	0	6	6
656	'>gi|5174613|ref|NP_005960.1| nucleosome assembly protein 1-like 4 [Homo sapiens]'	NaN	NaN	NaN	NaN	6	NaN	NaN	NaN	0	6	6
657	'>gi|52632379|ref|NP_001005332.1| melanoma-associated antigen D1 isoform b [Homo sapiens]'	NaN	NaN	NaN	6	NaN	NaN	NaN	NaN	0	6	6
658	'>gi|530381704|ref|XP_005249025.1| PREDICTED: NAD-dependent protein deacylase sirtuin-5, mitochondrial isoform X2 [Homo sapiens]'	NaN	NaN	NaN	NaN	NaN	6	NaN	NaN	0	6	6
659	'>gi|544063395|ref|NP_001269588.1| ubiquitin carboxyl-terminal hydrolase 47 isoform a [Homo sapiens]'	NaN	NaN	6	NaN	NaN	NaN	NaN	NaN	0	6	6
660	'>gi|545746373|ref|NP_001271151.1| elongator complex protein 3 isoform 3 [Homo sapiens]'	NaN	NaN	NaN	NaN	6	NaN	NaN	NaN	0	6	6
661	'>gi|554506520|ref|NP_001272984.1| calponin-3 isoform 2 [Homo sapiens]'	NaN	NaN	NaN	NaN	NaN	6	NaN	NaN	0	6	6
662	'>gi|55953074|ref|NP_001007271.1| gem-associated protein 7 [Homo sapiens]'	NaN	NaN	NaN	NaN	NaN	NaN	6	NaN	0	6	6
663	'>gi|5729779|ref|NP_006701.1| COP9 signalosome complex subunit 8 isoform 1 [Homo sapiens]'	NaN	NaN	NaN	NaN	NaN	NaN	6	NaN	0	6	6
664	'>gi|5901922|ref|NP_008996.1| hsp90 co-chaperone Cdc37 [Homo sapiens]'	NaN	NaN	NaN	NaN	6	NaN	NaN	NaN	0	6	6
665	'>gi|60499025|ref|NP_001012533.1| ferrochelatase, mitochondrial isoform a precursor [Homo sapiens]'	NaN	NaN	NaN	NaN	NaN	6	NaN	NaN	0	6	6
666	'>gi|63003897|ref|NP_060014.2| NF-kappa-B-repressing factor isoform 2 [Homo sapiens]'	NaN	NaN	NaN	6	NaN	NaN	NaN	NaN	0	6	6
667	'>gi|648216372|ref|NP_001280241.1| aspartate--tRNA ligase, cytoplasmic isoform 2 [Homo sapiens]'	NaN	NaN	NaN	NaN	6	NaN	NaN	NaN	0	6	6
668	'>gi|66346717|ref|NP_059988.3| HAUS augmin-like complex subunit 7 [Homo sapiens]'	NaN	NaN	NaN	NaN	NaN	6	NaN	NaN	0	6	6
669	'>gi|66528888|ref|NP_001018125.1| Fanconi anemia group D2 protein isoform b [Homo sapiens]'	NaN	NaN	6	NaN	NaN	NaN	NaN	NaN	0	6	6
670	'>gi|665505940|ref|NP_001287835.1| inhibitor of Bruton tyrosine kinase isoform 2 [Homo sapiens]'	NaN	NaN	6	NaN	NaN	NaN	NaN	NaN	0	6	6
671	'>gi|7661786|ref|NP_054884.1| NADH dehydrogenase [ubiquinone] 1 alpha subcomplex assembly factor 4 [Homo sapiens]'	NaN	NaN	NaN	NaN	NaN	NaN	6	NaN	0	6	6
672	'>gi|7662078|ref|NP_055454.1| tetratricopeptide repeat protein 37 [Homo sapiens]'	NaN	NaN	6	NaN	NaN	NaN	NaN	NaN	0	6	6
673	'>gi|82546845|ref|NP_067585.2| breakpoint cluster region protein isoform 2 [Homo sapiens]'	NaN	NaN	6	NaN	NaN	NaN	NaN	NaN	0	6	6
674	'>gi|83376130|ref|NP_001032752.1| elongation factor 1-beta [Homo sapiens]'	NaN	NaN	NaN	NaN	NaN	6	NaN	NaN	0	6	6
675	'>gi|4557014|ref|NP_001743.1| catalase [Homo sapiens]'	5	5	2	NaN	NaN	NaN	NaN	3	0	5	15
676	'>gi|574584816|ref|NP_001276058.1| tubulin beta-4A chain isoform 3 [Homo sapiens]'	NaN	NaN	NaN	2	4	3	NaN	5	0	5	14
677	'>gi|4557894|ref|NP_000230.1| lysozyme C precursor [Homo sapiens]'	2	5	2	NaN	NaN	1	1	2	0	5	13
678	'>gi|354983495|ref|NP_001238979.1| protein-L-isoaspartate(D-aspartate) O-methyltransferase isoform 3 [Homo sapiens]'	NaN	NaN	NaN	5	5	NaN	NaN	1	0	5	11
679	'>gi|4885049|ref|NP_005150.1| actin, alpha cardiac muscle 1 proprotein [Homo sapiens]'	NaN	NaN	NaN	5	3	3	NaN	NaN	0	5	11
680	'>gi|83700235|ref|NP_001958.2| eukaryotic initiation factor 4A-II [Homo sapiens]'	NaN	NaN	NaN	NaN	4	5	NaN	2	0	5	11
681	'>gi|7706706|ref|NP_057308.1| sorting nexin-9 [Homo sapiens]'	NaN	NaN	NaN	5	5	NaN	NaN	NaN	0	5	10
682	'>gi|4504483|ref|NP_000185.1| hypoxanthine-guanine phosphoribosyltransferase [Homo sapiens]'	NaN	NaN	NaN	NaN	NaN	5	4	NaN	0	5	9
683	'>gi|49472822|ref|NP_003746.2| eukaryotic translation initiation factor 3 subunit G [Homo sapiens]'	NaN	NaN	NaN	NaN	5	4	NaN	NaN	0	5	9
684	'>gi|5032093|ref|NP_005619.1| neutral amino acid transporter B(0) isoform 1 [Homo sapiens]'	NaN	NaN	NaN	4	5	NaN	NaN	NaN	0	5	9
685	'>gi|82830426|ref|NP_006737.2| sex comb on midleg-like protein 1 isoform b [Homo sapiens]'	NaN	NaN	NaN	NaN	4	5	NaN	NaN	0	5	9
686	'>gi|15082258|ref|NP_009207.2| chromobox protein homolog 3 [Homo sapiens]'	NaN	NaN	NaN	NaN	NaN	3	5	NaN	0	5	8
687	'>gi|21361794|ref|NP_060918.2| cullin-associated NEDD8-dissociated protein 1 [Homo sapiens]'	NaN	NaN	3	5	NaN	NaN	NaN	NaN	0	5	8
688	'>gi|34740329|ref|NP_919223.1| heterogeneous nuclear ribonucleoprotein A3 [Homo sapiens]'	NaN	NaN	NaN	NaN	3	5	NaN	NaN	0	5	8
689	'>gi|42734503|ref|NP_976240.1| caprin-1 isoform 2 [Homo sapiens]'	NaN	NaN	3	5	NaN	NaN	NaN	NaN	0	5	8
690	'>gi|149999611|ref|NP_003125.3| signal recognition particle 14 kDa protein [Homo sapiens]'	NaN	NaN	NaN	NaN	NaN	2	5	NaN	0	5	7
691	'>gi|39753959|ref|NP_060104.2| BTB/POZ domain-containing protein KCTD9 [Homo sapiens]'	NaN	NaN	NaN	NaN	NaN	2	5	NaN	0	5	7
692	'>gi|4503117|ref|NP_000091.1| cystatin-B [Homo sapiens]'	NaN	NaN	2	NaN	NaN	NaN	5	NaN	0	5	7
693	'>gi|4504349|ref|NP_000509.1| hemoglobin subunit beta [Homo sapiens]'	5	NaN	NaN	2	NaN	NaN	NaN	NaN	0	5	7
694	'>gi|528281421|ref|NP_001268463.1| band 4.1-like protein 3 isoform 3 [Homo sapiens]'	NaN	NaN	2	5	NaN	NaN	NaN	NaN	0	5	7
695	'>gi|6005731|ref|NP_009167.1| calcineurin B homologous protein 1 [Homo sapiens]'	NaN	NaN	NaN	NaN	NaN	2	5	NaN	0	5	7
696	'>gi|109150431|ref|NP_060469.4| E3 ubiquitin-protein ligase RNF31 [Homo sapiens]'	NaN	NaN	1	5	NaN	NaN	NaN	NaN	0	5	6
697	'>gi|12408677|ref|NP_002614.2| prefoldin subunit 4 [Homo sapiens]'	NaN	NaN	NaN	NaN	NaN	1	5	NaN	0	5	6
698	'>gi|209364550|ref|NP_001129225.1| protein SGT1 isoform 3 [Homo sapiens]'	NaN	NaN	NaN	5	1	NaN	NaN	NaN	0	5	6
699	'>gi|215490096|ref|NP_001135920.1| protein spinster homolog 1 isoform 1 [Homo sapiens]'	NaN	NaN	NaN	NaN	1	5	NaN	NaN	0	5	6
700	'>gi|224586884|ref|NP_001138898.1| Y-box-binding protein 3 isoform b [Homo sapiens]'	NaN	NaN	NaN	5	NaN	1	NaN	NaN	0	5	6
701	'>gi|33946297|ref|NP_892021.1| DBIRD complex subunit ZNF326 isoform 1 [Homo sapiens]'	NaN	NaN	NaN	5	1	NaN	NaN	NaN	0	5	6
702	'>gi|387598068|ref|NP_001248374.1| thioredoxin reductase 1, cytoplasmic isoform 4 [Homo sapiens]'	NaN	NaN	NaN	1	5	NaN	NaN	NaN	0	5	6
703	'>gi|4826998|ref|NP_005057.1| splicing factor, proline- and glutamine-rich [Homo sapiens]'	NaN	NaN	1	5	NaN	NaN	NaN	NaN	0	5	6
704	'>gi|555290135|ref|NP_001273145.1| GTP-binding protein 2 isoform b [Homo sapiens]'	NaN	NaN	NaN	1	5	NaN	NaN	NaN	0	5	6
705	'>gi|557948101|ref|NP_001273680.1| 28S ribosomal protein S27, mitochondrial isoform 3 [Homo sapiens]'	NaN	NaN	NaN	NaN	1	5	NaN	NaN	0	5	6
706	'>gi|578836350|ref|XP_006723989.1| PREDICTED: cystathionine beta-synthase-like [Homo sapiens]'	NaN	NaN	NaN	1	5	NaN	NaN	NaN	0	5	6
707	'>gi|68160922|ref|NP_001020242.1| 40S ribosomal protein S14 [Homo sapiens]'	NaN	NaN	NaN	NaN	NaN	1	5	NaN	0	5	6
708	'>gi|100816392|ref|NP_003925.1| far upstream element-binding protein 3 [Homo sapiens]'	NaN	NaN	NaN	NaN	5	NaN	NaN	NaN	0	5	5
709	'>gi|110225351|ref|NP_001035982.1| protein diaphanous homolog 3 isoform a [Homo sapiens]'	NaN	NaN	5	NaN	NaN	NaN	NaN	NaN	0	5	5
710	'>gi|11125770|ref|NP_006294.2| aminoacyl tRNA synthase complex-interacting multifunctional protein 2 [Homo sapiens]'	NaN	NaN	NaN	NaN	NaN	5	NaN	NaN	0	5	5
711	'>gi|115529451|ref|NP_001070151.1| nucleolar transcription factor 1 isoform b [Homo sapiens]'	NaN	NaN	NaN	5	NaN	NaN	NaN	NaN	0	5	5
712	'>gi|116256487|ref|NP_006693.3| neuropathy target esterase isoform b [Homo sapiens]'	NaN	NaN	5	NaN	NaN	NaN	NaN	NaN	0	5	5
713	'>gi|11641421|ref|NP_067090.1| ceramide synthase 1 isoform 1 [Homo sapiens]'	NaN	NaN	NaN	NaN	NaN	5	NaN	NaN	0	5	5
714	'>gi|117190254|ref|NP_001070911.1| heterogeneous nuclear ribonucleoproteins C1/C2 isoform b [Homo sapiens]'	NaN	NaN	NaN	NaN	NaN	5	NaN	NaN	0	5	5
715	'>gi|12056971|ref|NP_073153.1| anaphase-promoting complex subunit 1 [Homo sapiens]'	NaN	NaN	5	NaN	NaN	NaN	NaN	NaN	0	5	5
716	'>gi|12232385|ref|NP_073567.1| COP9 signalosome complex subunit 7b isoform b [Homo sapiens]'	NaN	NaN	NaN	NaN	NaN	5	NaN	NaN	0	5	5
717	'>gi|13129016|ref|NP_076955.1| DET1- and DDB1-associated protein 1 [Homo sapiens]'	NaN	NaN	NaN	NaN	NaN	NaN	5	NaN	0	5	5
718	'>gi|14790115|ref|NP_116786.1| caspase-3 preproprotein [Homo sapiens]'	NaN	NaN	NaN	NaN	NaN	5	NaN	NaN	0	5	5
719	'>gi|148727331|ref|NP_001092006.1| ubiquitin carboxyl-terminal hydrolase 5 isoform 1 [Homo sapiens]'	NaN	NaN	NaN	5	NaN	NaN	NaN	NaN	0	5	5
720	'>gi|149158696|ref|NP_001092004.1| large proline-rich protein BAG6 isoform b [Homo sapiens]'	NaN	NaN	5	NaN	NaN	NaN	NaN	NaN	0	5	5
721	'>gi|15029508|ref|NP_076922.1| homeobox protein Hox-B9 [Homo sapiens]'	NaN	NaN	NaN	NaN	NaN	5	NaN	NaN	0	5	5
722	'>gi|15431288|ref|NP_009035.3| 60S ribosomal protein L10a [Homo sapiens]'	NaN	NaN	NaN	NaN	NaN	5	NaN	NaN	0	5	5
723	'>gi|154759421|ref|NP_001527.3| protein arginine N-methyltransferase 1 isoform 1 [Homo sapiens]'	NaN	NaN	NaN	NaN	NaN	5	NaN	NaN	0	5	5
724	'>gi|156104872|ref|NP_006485.2| ETS domain-containing transcription factor ERF isoform 1 [Homo sapiens]'	NaN	NaN	NaN	5	NaN	NaN	NaN	NaN	0	5	5
725	'>gi|156119615|ref|NP_008832.2| unconventional myosin-IXa [Homo sapiens]'	NaN	5	NaN	NaN	NaN	NaN	NaN	NaN	0	5	5
726	'>gi|157168349|ref|NP_001093254.2| F-box/LRR-repeat protein 19 isoform 1 [Homo sapiens]'	NaN	NaN	NaN	5	NaN	NaN	NaN	NaN	0	5	5
727	'>gi|171184451|ref|NP_055625.4| centrosome-associated protein 350 [Homo sapiens]'	NaN	5	NaN	NaN	NaN	NaN	NaN	NaN	0	5	5
728	'>gi|194306567|ref|NP_853556.2| replication factor C subunit 5 isoform 2 [Homo sapiens]'	NaN	NaN	NaN	NaN	NaN	5	NaN	NaN	0	5	5
729	'>gi|194473724|ref|NP_001123996.1| AP-1 complex subunit mu-1 isoform 1 [Homo sapiens]'	NaN	NaN	NaN	NaN	NaN	5	NaN	NaN	0	5	5
730	'>gi|19923971|ref|NP_612452.1| HAUS augmin-like complex subunit 1 [Homo sapiens]'	NaN	NaN	NaN	NaN	NaN	5	NaN	NaN	0	5	5
731	'''>gi|20149633|ref|NP_057665.2| evolutionarily conserved signaling intermediate in Toll pathway, mitochondrial isoform 1 precursor...'' <Preview truncated at 128 characters>'	NaN	NaN	NaN	NaN	NaN	5	NaN	NaN	0	5	5
732	'>gi|21265040|ref|NP_054899.2| 39S ribosomal protein L22, mitochondrial isoform a [Homo sapiens]'	NaN	NaN	NaN	NaN	NaN	NaN	5	NaN	0	5	5
733	'>gi|21265093|ref|NP_115866.1| 39S ribosomal protein L41, mitochondrial [Homo sapiens]'	NaN	NaN	NaN	NaN	NaN	NaN	5	NaN	0	5	5
734	'>gi|21361144|ref|NP_002795.2| 26S protease regulatory subunit 6A [Homo sapiens]'	NaN	NaN	NaN	NaN	5	NaN	NaN	NaN	0	5	5
735	'>gi|21361368|ref|NP_002851.2| delta-1-pyrroline-5-carboxylate synthase isoform 1 [Homo sapiens]'	NaN	NaN	NaN	5	NaN	NaN	NaN	NaN	0	5	5
736	'>gi|224549005|ref|NP_001139019.1| splicing factor 45 [Homo sapiens]'	NaN	NaN	NaN	NaN	5	NaN	NaN	NaN	0	5	5
737	'>gi|237820620|ref|NP_113673.3| glutamate-rich WD repeat-containing protein 1 [Homo sapiens]'	NaN	NaN	NaN	NaN	5	NaN	NaN	NaN	0	5	5
738	'>gi|239047795|ref|NP_778228.3| pleckstrin homology domain-containing family A member 7 [Homo sapiens]'	NaN	NaN	5	NaN	NaN	NaN	NaN	NaN	0	5	5
739	'>gi|24430146|ref|NP_005115.2| nuclear pore complex protein Nup153 isoform 2 [Homo sapiens]'	NaN	NaN	5	NaN	NaN	NaN	NaN	NaN	0	5	5
740	'>gi|24497453|ref|NP_002523.2| nuclear pore complex protein Nup88 [Homo sapiens]'	NaN	NaN	NaN	5	NaN	NaN	NaN	NaN	0	5	5
741	'>gi|251831110|ref|YP_003024029.1| cytochrome c oxidase subunit II (mitochondrion) [Homo sapiens]'	NaN	NaN	NaN	NaN	NaN	NaN	5	NaN	0	5	5
742	'>gi|258613875|ref|NP_056308.3| KN motif and ankyrin repeat domain-containing protein 2 isoform 1 [Homo sapiens]'	NaN	NaN	NaN	5	NaN	NaN	NaN	NaN	0	5	5
743	'>gi|261824035|ref|NP_060285.2| HAUS augmin-like complex subunit 4 isoform 1 [Homo sapiens]'	NaN	NaN	NaN	NaN	NaN	5	NaN	NaN	0	5	5
744	'>gi|261878552|ref|NP_001159889.1| afadin- and alpha-actinin-binding protein isoform 1 [Homo sapiens]'	NaN	NaN	NaN	5	NaN	NaN	NaN	NaN	0	5	5
745	'>gi|29029591|ref|NP_803188.1| putative tRNA (cytidine(32)/guanosine(34)-2''-O)-methyltransferase isoform b [Homo sapiens]'	NaN	NaN	NaN	NaN	NaN	5	NaN	NaN	0	5	5
746	'>gi|291084534|ref|NP_001166902.1| obscurin-like protein 1 isoform 2 precursor [Homo sapiens]'	NaN	NaN	5	NaN	NaN	NaN	NaN	NaN	0	5	5
747	'>gi|31377705|ref|NP_078824.2| centrosomal protein of 97 kDa [Homo sapiens]'	NaN	NaN	NaN	5	NaN	NaN	NaN	NaN	0	5	5
748	'>gi|32967601|ref|NP_066267.2| ankyrin-3 isoform 1 [Homo sapiens]'	NaN	NaN	5	NaN	NaN	NaN	NaN	NaN	0	5	5
749	'>gi|336176064|ref|NP_001229528.1| RNA-binding protein 39 isoform c [Homo sapiens]'	NaN	NaN	NaN	NaN	5	NaN	NaN	NaN	0	5	5
750	'>gi|34147522|ref|NP_064632.2| chaperone activity of bc1 complex-like, mitochondrial [Homo sapiens]'	NaN	NaN	NaN	NaN	5	NaN	NaN	NaN	0	5	5
751	'>gi|378744165|ref|NP_001243755.1| RNA polymerase II-associated factor 1 homolog isoform 2 [Homo sapiens]'	NaN	NaN	NaN	5	NaN	NaN	NaN	NaN	0	5	5
752	'>gi|38683860|ref|NP_003740.2| insulin receptor substrate 2 [Homo sapiens]'	NaN	NaN	5	NaN	NaN	NaN	NaN	NaN	0	5	5
753	'>gi|388240786|ref|NP_001252525.1| prefoldin subunit 6 [Homo sapiens]'	NaN	NaN	NaN	NaN	NaN	NaN	5	NaN	0	5	5
754	'>gi|388454220|ref|NP_001252541.1| CCR4-NOT transcription complex subunit 1 isoform c [Homo sapiens]'	NaN	5	NaN	NaN	NaN	NaN	NaN	NaN	0	5	5
755	'>gi|392513662|ref|NP_001254738.1| interleukin enhancer-binding factor 2 isoform 2 [Homo sapiens]'	NaN	NaN	NaN	NaN	NaN	5	NaN	NaN	0	5	5
756	'>gi|40353761|ref|NP_954661.1| BRCA1-A complex subunit BRE isoform 2 [Homo sapiens]'	NaN	NaN	NaN	NaN	NaN	5	NaN	NaN	0	5	5
757	'>gi|4502171|ref|NP_000476.1| adenine phosphoribosyltransferase isoform a [Homo sapiens]'	NaN	NaN	NaN	NaN	NaN	NaN	5	NaN	0	5	5
758	'>gi|4502847|ref|NP_001271.1| cold-inducible RNA-binding protein isoform 1 [Homo sapiens]'	NaN	NaN	NaN	NaN	NaN	NaN	5	NaN	0	5	5
759	'>gi|4503143|ref|NP_001900.1| cathepsin D preproprotein [Homo sapiens]'	NaN	5	NaN	NaN	NaN	NaN	NaN	NaN	0	5	5
760	'>gi|4503519|ref|NP_003745.1| eukaryotic translation initiation factor 3 subunit F [Homo sapiens]'	NaN	NaN	NaN	NaN	5	NaN	NaN	NaN	0	5	5
761	'>gi|4503607|ref|NP_000117.1| electron transfer flavoprotein subunit alpha, mitochondrial isoform a [Homo sapiens]'	NaN	NaN	NaN	NaN	NaN	5	NaN	NaN	0	5	5
762	'>gi|4505781|ref|NP_000283.1| phosphorylase b kinase regulatory subunit alpha, liver isoform [Homo sapiens]'	NaN	NaN	5	NaN	NaN	NaN	NaN	NaN	0	5	5
763	'>gi|4505783|ref|NP_000284.1| phosphorylase b kinase regulatory subunit beta isoform a [Homo sapiens]'	NaN	NaN	NaN	5	NaN	NaN	NaN	NaN	0	5	5
764	'>gi|4506007|ref|NP_002701.1| serine/threonine-protein phosphatase PP1-gamma catalytic subunit isoform 1 [Homo sapiens]'	NaN	NaN	NaN	NaN	NaN	5	NaN	NaN	0	5	5
765	'>gi|4506179|ref|NP_002777.1| proteasome subunit alpha type-1 isoform 2 [Homo sapiens]'	NaN	NaN	NaN	NaN	NaN	5	NaN	NaN	0	5	5
766	'>gi|4506671|ref|NP_000995.1| 60S acidic ribosomal protein P2 [Homo sapiens]'	NaN	NaN	NaN	NaN	NaN	NaN	5	NaN	0	5	5
767	'>gi|4506697|ref|NP_001014.1| 40S ribosomal protein S20 isoform 2 [Homo sapiens]'	NaN	NaN	NaN	NaN	NaN	NaN	5	NaN	0	5	5
768	'>gi|4506723|ref|NP_000997.1| 40S ribosomal protein S3a isoform 1 [Homo sapiens]'	NaN	NaN	NaN	NaN	NaN	5	NaN	NaN	0	5	5
769	'>gi|4507133|ref|NP_003087.1| small nuclear ribonucleoprotein G [Homo sapiens]'	NaN	NaN	NaN	NaN	NaN	NaN	5	NaN	0	5	5
770	'>gi|4507157|ref|NP_003096.1| sortilin-related receptor preproprotein [Homo sapiens]'	NaN	5	NaN	NaN	NaN	NaN	NaN	NaN	0	5	5
771	'>gi|4507705|ref|NP_003302.1| pleckstrin homology-like domain family A member 2 [Homo sapiens]'	NaN	NaN	NaN	NaN	NaN	5	NaN	NaN	0	5	5
772	'>gi|45331215|ref|NP_115805.1| leucine zipper putative tumor suppressor 2 [Homo sapiens]'	NaN	NaN	NaN	5	NaN	NaN	NaN	NaN	0	5	5
773	'>gi|4557032|ref|NP_002291.1| L-lactate dehydrogenase B chain [Homo sapiens]'	NaN	NaN	NaN	NaN	NaN	5	NaN	NaN	0	5	5
774	'>gi|46592991|ref|NP_064522.3| GRIP1-associated protein 1 [Homo sapiens]'	NaN	NaN	NaN	5	NaN	NaN	NaN	NaN	0	5	5
775	'>gi|4758032|ref|NP_004757.1| coatomer subunit beta'' [Homo sapiens]'	NaN	NaN	NaN	5	NaN	NaN	NaN	NaN	0	5	5
776	'>gi|4759156|ref|NP_004587.1| U1 small nuclear ribonucleoprotein A [Homo sapiens]'	NaN	NaN	NaN	NaN	NaN	5	NaN	NaN	0	5	5
777	'>gi|4885579|ref|NP_005435.1| cell differentiation protein RCD1 homolog isoform 2 [Homo sapiens]'	NaN	NaN	NaN	NaN	NaN	5	NaN	NaN	0	5	5
778	'>gi|50301240|ref|NP_001001998.1| exosome component 10 isoform 1 [Homo sapiens]'	NaN	NaN	NaN	5	NaN	NaN	NaN	NaN	0	5	5
779	'>gi|51243032|ref|NP_001003712.1| oxysterol-binding protein-related protein 8 isoform b [Homo sapiens]'	NaN	NaN	NaN	5	NaN	NaN	NaN	NaN	0	5	5
780	'>gi|5174529|ref|NP_005902.1| S-adenosylmethionine synthase isoform type-2 [Homo sapiens]'	NaN	NaN	NaN	NaN	NaN	5	NaN	NaN	0	5	5
781	'>gi|523425729|ref|NP_001265629.1| DNA-directed RNA polymerases I, II, and III subunit RPABC3 isoform 3 [Homo sapiens]'	NaN	NaN	NaN	NaN	NaN	NaN	5	NaN	0	5	5
782	'>gi|530412344|ref|XP_005257481.1| PREDICTED: 28S ribosomal protein S7, mitochondrial isoform X1 [Homo sapiens]'	NaN	NaN	NaN	NaN	NaN	5	NaN	NaN	0	5	5
783	'>gi|530414369|ref|XP_005266835.1| PREDICTED: serpin B12 isoform X1 [Homo sapiens]'	NaN	NaN	NaN	NaN	NaN	NaN	NaN	5	0	5	5
784	'>gi|530420151|ref|XP_005261691.1| PREDICTED: phosphatidylinositol 4-kinase alpha isoform X1 [Homo sapiens]'	NaN	NaN	5	NaN	NaN	NaN	NaN	NaN	0	5	5
785	'>gi|533112473|ref|NP_001269201.1| set1/Ash2 histone methyltransferase complex subunit ASH2 isoform d [Homo sapiens]'	NaN	NaN	NaN	5	NaN	NaN	NaN	NaN	0	5	5
786	'>gi|543173140|ref|NP_001269496.1| nucleolar protein of 40 kDa isoform b [Homo sapiens]'	NaN	NaN	NaN	NaN	NaN	5	NaN	NaN	0	5	5
787	'>gi|544583596|ref|NP_001269786.1| 5''-3'' exoribonuclease 1 isoform c [Homo sapiens]'	NaN	NaN	5	NaN	NaN	NaN	NaN	NaN	0	5	5
788	'>gi|54792138|ref|NP_055692.2| probable helicase with zinc finger domain [Homo sapiens]'	NaN	NaN	5	NaN	NaN	NaN	NaN	NaN	0	5	5
789	'>gi|550544224|ref|NP_001272389.1| ras GTPase-activating-like protein IQGAP2 isoform 2 [Homo sapiens]'	NaN	NaN	5	NaN	NaN	NaN	NaN	NaN	0	5	5
790	'>gi|56243522|ref|NP_005616.2| syntenin-1 isoform 1 [Homo sapiens]'	NaN	NaN	NaN	NaN	NaN	5	NaN	NaN	0	5	5
791	'>gi|56243533|ref|NP_071327.2| stromal cell-derived factor 2-like protein 1 precursor [Homo sapiens]'	NaN	NaN	NaN	NaN	NaN	5	NaN	NaN	0	5	5
792	'>gi|566559918|ref|NP_001274424.1| fidgetin-like protein 1 isoform 1 [Homo sapiens]'	NaN	NaN	NaN	NaN	5	NaN	NaN	NaN	0	5	5
793	'>gi|567757576|ref|NP_001274672.1| squalene synthase isoform 1 [Homo sapiens]'	NaN	NaN	NaN	NaN	5	NaN	NaN	NaN	0	5	5
794	'>gi|567757591|ref|NP_001274680.1| squalene synthase isoform 4 [Homo sapiens]'	NaN	NaN	NaN	NaN	NaN	5	NaN	NaN	0	5	5
795	'>gi|571026657|ref|NP_001275686.1| BRISC and BRCA1-A complex member 1 isoform 2 [Homo sapiens]'	NaN	NaN	NaN	NaN	NaN	5	NaN	NaN	0	5	5
796	'>gi|5729862|ref|NP_006518.1| histone RNA hairpin-binding protein [Homo sapiens]'	NaN	NaN	NaN	NaN	NaN	5	NaN	NaN	0	5	5
797	'>gi|578804532|ref|XP_006712674.1| PREDICTED: telomere-associated protein RIF1 isoform X4 [Homo sapiens]'	NaN	5	NaN	NaN	NaN	NaN	NaN	NaN	0	5	5
798	'>gi|578805929|ref|XP_006713149.1| PREDICTED: THUMP domain-containing protein 3 isoform X5 [Homo sapiens]'	NaN	NaN	NaN	NaN	5	NaN	NaN	NaN	0	5	5
799	'>gi|578817634|ref|XP_006717238.1| PREDICTED: serine/threonine-protein phosphatase 6 catalytic subunit isoform X1 [Homo sapiens]'	NaN	NaN	NaN	NaN	NaN	5	NaN	NaN	0	5	5
800	'>gi|5803003|ref|NP_006720.1| protein diaphanous homolog 2 isoform 156 [Homo sapiens]'	NaN	NaN	5	NaN	NaN	NaN	NaN	NaN	0	5	5
801	'>gi|58331185|ref|NP_001009570.1| T-complex protein 1 subunit eta isoform b [Homo sapiens]'	NaN	NaN	NaN	NaN	5	NaN	NaN	NaN	0	5	5
802	'>gi|58331268|ref|NP_060139.2| DNA excision repair protein ERCC-6-like [Homo sapiens]'	NaN	NaN	5	NaN	NaN	NaN	NaN	NaN	0	5	5
803	'>gi|62739166|ref|NP_000926.2| procollagen-lysine,2-oxoglutarate 5-dioxygenase 2 isoform 2 precursor [Homo sapiens]'	NaN	NaN	NaN	5	NaN	NaN	NaN	NaN	0	5	5
804	'>gi|662236737|ref|NP_001284529.1| hsp70-binding protein 1 isoform 1 [Homo sapiens]'	NaN	NaN	NaN	NaN	NaN	5	NaN	NaN	0	5	5
805	'>gi|66346685|ref|NP_056455.3| plasminogen activator inhibitor 1 RNA-binding protein isoform 4 [Homo sapiens]'	NaN	NaN	NaN	NaN	5	NaN	NaN	NaN	0	5	5
806	'>gi|68303575|ref|NP_001020276.1| casein kinase I isoform alpha isoform 1 [Homo sapiens]'	NaN	NaN	NaN	NaN	NaN	5	NaN	NaN	0	5	5
807	'>gi|71483646|ref|NP_001025067.1| WD repeat domain phosphoinositide-interacting protein 4 isoform 2 [Homo sapiens]'	NaN	NaN	NaN	NaN	NaN	5	NaN	NaN	0	5	5
808	'>gi|75677585|ref|NP_004739.3| cell cycle progression protein 1 isoform 1 [Homo sapiens]'	NaN	NaN	NaN	5	NaN	NaN	NaN	NaN	0	5	5
809	'>gi|7706326|ref|NP_057131.1| splicing factor 3B subunit 6 [Homo sapiens]'	NaN	NaN	NaN	NaN	NaN	NaN	5	NaN	0	5	5
810	'>gi|82546824|ref|NP_001032242.1| forkhead box protein K1 [Homo sapiens]'	NaN	NaN	NaN	5	NaN	NaN	NaN	NaN	0	5	5
811	'>gi|9910280|ref|NP_064505.1| UDP-glucose:glycoprotein glucosyltransferase 1 precursor [Homo sapiens]'	NaN	NaN	5	NaN	NaN	NaN	NaN	NaN	0	5	5
812	'>gi|346986435|ref|NP_001231367.1| arginase-1 isoform 1 [Homo sapiens]'	3	4	4	NaN	NaN	3	2	4	0	4	20
813	'>gi|14141161|ref|NP_004492.2| heterogeneous nuclear ribonucleoprotein U isoform b [Homo sapiens]'	4	4	NaN	NaN	3	3	4	NaN	0	4	18
814	'>gi|34419635|ref|NP_002146.2| heat shock 70 kDa protein 6 [Homo sapiens]'	1	1	3	3	1	4	2	NaN	0	4	15
815	'>gi|4506773|ref|NP_002956.1| protein S100-A9 [Homo sapiens]'	4	3	2	3	NaN	NaN	1	NaN	0	4	13
816	'>gi|113722133|ref|NP_055861.3| probable helicase senataxin [Homo sapiens]'	NaN	NaN	4	2	3	1	2	NaN	0	4	12
817	'>gi|557636736|ref|NP_001273554.1| RNA-binding protein with serine-rich domain 1 isoform a [Homo sapiens]'	4	NaN	3	NaN	1	4	NaN	NaN	0	4	12
818	'>gi|147904340|ref|NP_079498.2| WD repeat-containing protein 82 [Homo sapiens]'	NaN	NaN	NaN	2	2	4	2	NaN	0	4	10
819	'>gi|167234419|ref|NP_005110.2| thyroid hormone receptor-associated protein 3 [Homo sapiens]'	NaN	2	4	4	NaN	NaN	NaN	NaN	0	4	10
820	'>gi|17998551|ref|NP_536722.1| serpin B12 [Homo sapiens]'	4	1	NaN	NaN	1	1	2	NaN	0	4	9
821	'>gi|4504347|ref|NP_000549.1| hemoglobin subunit alpha [Homo sapiens]'	4	NaN	NaN	3	2	NaN	NaN	NaN	0	4	9
822	'>gi|612407827|ref|NP_055186.3| A-kinase anchor protein 8-like isoform 1 [Homo sapiens]'	2	NaN	4	1	2	NaN	NaN	NaN	0	4	9
823	'>gi|115298657|ref|NP_002954.2| protein S100-A7 [Homo sapiens]'	4	1	1	NaN	NaN	1	NaN	1	0	4	8
824	'>gi|115527097|ref|NP_006026.3| serine/threonine-protein kinase MRCK beta [Homo sapiens]'	NaN	NaN	4	4	NaN	NaN	NaN	NaN	0	4	8
825	'>gi|148539848|ref|NP_077741.2| desmocollin-3 isoform Dsc3b preproprotein [Homo sapiens]'	4	2	NaN	2	NaN	NaN	NaN	NaN	0	4	8
826	'>gi|170932494|ref|NP_003560.2| syntaxin-7 [Homo sapiens]'	NaN	NaN	NaN	NaN	NaN	2	2	4	0	4	8
827	'>gi|312596881|ref|NP_001186092.1| 26S protease regulatory subunit 8 isoform 2 [Homo sapiens]'	NaN	NaN	NaN	NaN	4	4	NaN	NaN	0	4	8
828	'>gi|4505775|ref|NP_002626.1| phosphate carrier protein, mitochondrial isoform b precursor [Homo sapiens]'	NaN	NaN	NaN	1	3	NaN	4	NaN	0	4	8
829	'>gi|11141889|ref|NP_068590.1| protein salvador homolog 1 [Homo sapiens]'	NaN	NaN	NaN	NaN	3	4	NaN	NaN	0	4	7
830	'>gi|134142826|ref|NP_006188.3| pericentriolar material 1 protein [Homo sapiens]'	NaN	4	3	NaN	NaN	NaN	NaN	NaN	0	4	7
831	'>gi|207029415|ref|NP_001128727.1| histone-binding protein RBBP4 isoform b [Homo sapiens]'	NaN	NaN	NaN	NaN	3	4	NaN	NaN	0	4	7
832	'>gi|20911035|ref|NP_624311.1| peptidyl-prolyl cis-trans isomerase-like 4 [Homo sapiens]'	NaN	NaN	NaN	3	4	NaN	NaN	NaN	0	4	7
833	'>gi|21389469|ref|NP_653237.1| mitochondrial intermembrane space import and assembly protein 40 isoform 2 [Homo sapiens]'	NaN	NaN	NaN	NaN	NaN	4	3	NaN	0	4	7
834	'>gi|258613943|ref|NP_001158222.1| aspartyl/asparaginyl beta-hydroxylase isoform f [Homo sapiens]'	NaN	NaN	NaN	4	2	NaN	NaN	1	0	4	7
835	'>gi|312434011|ref|NP_001186084.1| histone acetyltransferase KAT7 isoform 2 [Homo sapiens]'	NaN	NaN	NaN	4	NaN	3	NaN	NaN	0	4	7
836	'>gi|41350216|ref|NP_061982.3| chitobiosyldiphosphodolichol beta-mannosyltransferase [Homo sapiens]'	NaN	NaN	NaN	NaN	4	3	NaN	NaN	0	4	7
837	'>gi|4506181|ref|NP_002778.1| proteasome subunit alpha type-2 [Homo sapiens]'	NaN	NaN	NaN	NaN	NaN	4	3	NaN	0	4	7
838	'>gi|4506681|ref|NP_001006.1| 40S ribosomal protein S11 [Homo sapiens]'	NaN	NaN	NaN	NaN	NaN	4	3	NaN	0	4	7
839	'>gi|11321607|ref|NP_004228.1| pachytene checkpoint protein 2 homolog isoform 1 [Homo sapiens]'	NaN	NaN	NaN	NaN	4	2	NaN	NaN	0	4	6
840	'>gi|119220559|ref|NP_001072993.1| multifunctional protein ADE2 isoform 1 [Homo sapiens]'	NaN	NaN	NaN	NaN	4	2	NaN	NaN	0	4	6
841	'>gi|14269586|ref|NP_110438.1| 28S ribosomal protein S26, mitochondrial [Homo sapiens]'	NaN	NaN	NaN	NaN	NaN	4	2	NaN	0	4	6
842	'>gi|151301228|ref|NP_060362.3| pre-mRNA-processing factor 40 homolog A [Homo sapiens]'	NaN	NaN	4	2	NaN	NaN	NaN	NaN	0	4	6
843	'>gi|291621647|ref|NP_006311.2| membrane-associated progesterone receptor component 2 [Homo sapiens]'	NaN	NaN	NaN	NaN	NaN	2	4	NaN	0	4	6
844	'>gi|5032315|ref|NP_004001.1| dystrophin Dp427p2 isoform [Homo sapiens]'	NaN	NaN	NaN	NaN	NaN	4	NaN	2	0	4	6
845	'>gi|50592988|ref|NP_003357.2| cytochrome b-c1 complex subunit 2, mitochondrial precursor [Homo sapiens]'	NaN	NaN	NaN	NaN	4	2	NaN	NaN	0	4	6
846	'>gi|52630342|ref|NP_002108.4| HLA class I histocompatibility antigen, Cw-1 alpha chain precursor [Homo sapiens]'	NaN	NaN	NaN	NaN	2	4	NaN	NaN	0	4	6
847	'>gi|6005824|ref|NP_009121.1| SEC23-interacting protein [Homo sapiens]'	NaN	NaN	2	4	NaN	NaN	NaN	NaN	0	4	6
848	'>gi|66346695|ref|NP_001990.2| fibrillin-2 precursor [Homo sapiens]'	NaN	2	4	NaN	NaN	NaN	NaN	NaN	0	4	6
849	'>gi|13128992|ref|NP_076943.1| uncharacterized protein C19orf43 [Homo sapiens]'	NaN	NaN	NaN	NaN	NaN	4	1	NaN	0	4	5
850	'>gi|156071462|ref|NP_001627.2| ADP/ATP translocase 3 [Homo sapiens]'	NaN	NaN	NaN	1	NaN	4	NaN	NaN	0	4	5
851	'>gi|186928854|ref|NP_005821.2| 28S ribosomal protein S31, mitochondrial [Homo sapiens]'	NaN	NaN	NaN	NaN	1	4	NaN	NaN	0	4	5
852	'>gi|23111034|ref|NP_003090.2| sorting nexin-1 isoform a [Homo sapiens]'	NaN	NaN	NaN	1	4	NaN	NaN	NaN	0	4	5
853	'>gi|239582772|ref|NP_078796.2| uncharacterized protein C2orf47, mitochondrial precursor [Homo sapiens]'	NaN	NaN	NaN	NaN	NaN	1	4	NaN	0	4	5
854	'>gi|379030588|ref|NP_001243778.1| DNA polymerase delta catalytic subunit [Homo sapiens]'	NaN	NaN	4	1	NaN	NaN	NaN	NaN	0	4	5
855	'>gi|42558279|ref|NP_817124.1| tubulin beta-8 chain [Homo sapiens]'	NaN	NaN	NaN	NaN	4	1	NaN	NaN	0	4	5
856	'>gi|4501989|ref|NP_001125.1| alpha-fetoprotein precursor [Homo sapiens]'	1	NaN	NaN	4	NaN	NaN	NaN	NaN	0	4	5
857	'>gi|4758638|ref|NP_004896.1| peroxiredoxin-6 [Homo sapiens]'	NaN	NaN	NaN	NaN	NaN	4	1	NaN	0	4	5
858	'>gi|538260597|ref|NP_001269314.1| casein kinase II subunit beta isoform 2 [Homo sapiens]'	NaN	NaN	NaN	NaN	NaN	4	1	NaN	0	4	5
859	'>gi|73466520|ref|NP_001026976.1| fatty aldehyde dehydrogenase isoform 1 [Homo sapiens]'	NaN	NaN	NaN	NaN	4	1	NaN	NaN	0	4	5
860	'>gi|7706495|ref|NP_057390.1| dnaJ homolog subfamily B member 11 precursor [Homo sapiens]'	NaN	NaN	NaN	NaN	4	1	NaN	NaN	0	4	5
861	'>gi|103472005|ref|NP_002408.3| antigen KI-67 isoform 1 [Homo sapiens]'	NaN	NaN	4	NaN	NaN	NaN	NaN	NaN	0	4	4
862	'>gi|108773787|ref|NP_000312.2| retinoblastoma-associated protein [Homo sapiens]'	NaN	NaN	NaN	4	NaN	NaN	NaN	NaN	0	4	4
863	'>gi|112420977|ref|NP_036430.1| cullin-associated NEDD8-dissociated protein 2 isoform 2 [Homo sapiens]'	NaN	NaN	4	NaN	NaN	NaN	NaN	NaN	0	4	4
864	'>gi|116268097|ref|NP_542172.2| beta-1,3-galactosyltransferase 6 [Homo sapiens]'	NaN	NaN	NaN	NaN	NaN	4	NaN	NaN	0	4	4
865	'>gi|118200335|ref|NP_001071639.1| protein FAM127A [Homo sapiens]'	NaN	NaN	NaN	NaN	NaN	NaN	4	NaN	0	4	4
866	'>gi|13124773|ref|NP_057542.2| protein FAM203A [Homo sapiens]'	NaN	NaN	NaN	NaN	4	NaN	NaN	NaN	0	4	4
867	'>gi|131888135|ref|NP_001076437.1| TOM1-like protein 2 isoform 3 [Homo sapiens]'	NaN	NaN	NaN	NaN	4	NaN	NaN	NaN	0	4	4
868	'>gi|13376840|ref|NP_079510.1| WD repeat-containing protein 61 [Homo sapiens]'	NaN	NaN	NaN	NaN	NaN	4	NaN	NaN	0	4	4
869	'>gi|14165274|ref|NP_115786.1| protein Hook homolog 3 [Homo sapiens]'	NaN	NaN	NaN	4	NaN	NaN	NaN	NaN	0	4	4
870	'>gi|145580631|ref|NP_859052.3| sulfhydryl oxidase 2 precursor [Homo sapiens]'	NaN	NaN	NaN	4	NaN	NaN	NaN	NaN	0	4	4
871	'>gi|148470404|ref|NP_001091674.1| heterogeneous nuclear ribonucleoprotein F [Homo sapiens]'	NaN	NaN	NaN	4	NaN	NaN	NaN	NaN	0	4	4
872	'>gi|153070260|ref|NP_002347.5| myristoylated alanine-rich C-kinase substrate [Homo sapiens]'	NaN	NaN	NaN	4	NaN	NaN	NaN	NaN	0	4	4
873	'>gi|153792694|ref|NP_057336.3| baculoviral IAP repeat-containing protein 6 [Homo sapiens]'	NaN	4	NaN	NaN	NaN	NaN	NaN	NaN	0	4	4
874	'>gi|156713442|ref|NP_001096137.1| proteasome subunit alpha type-4 isoform 1 [Homo sapiens]'	NaN	NaN	NaN	NaN	NaN	4	NaN	NaN	0	4	4
875	'>gi|157388967|ref|NP_060689.2| coiled-coil domain-containing protein 87 [Homo sapiens]'	NaN	NaN	NaN	NaN	NaN	NaN	4	NaN	0	4	4
876	'>gi|157694497|ref|NP_076418.3| zinc finger and BTB domain-containing protein 10 isoform b [Homo sapiens]'	NaN	NaN	NaN	4	NaN	NaN	NaN	NaN	0	4	4
877	'>gi|16445419|ref|NP_005689.2| secretory carrier-associated membrane protein 3 isoform 1 [Homo sapiens]'	NaN	NaN	NaN	NaN	NaN	4	NaN	NaN	0	4	4
878	'>gi|166795297|ref|NP_057225.2| cytoplasmic dynein 1 light intermediate chain 1 [Homo sapiens]'	NaN	NaN	NaN	NaN	4	NaN	NaN	NaN	0	4	4
879	'>gi|17402904|ref|NP_478126.1| exosome complex component MTR3 [Homo sapiens]'	NaN	NaN	NaN	NaN	NaN	4	NaN	NaN	0	4	4
880	'>gi|17986001|ref|NP_005505.2| major histocompatibility complex, class I, B precursor [Homo sapiens]'	NaN	NaN	NaN	NaN	NaN	4	NaN	NaN	0	4	4
881	'>gi|18087855|ref|NP_542408.1| dynein light chain 2, cytoplasmic [Homo sapiens]'	NaN	NaN	NaN	NaN	NaN	NaN	4	NaN	0	4	4
882	'>gi|188497750|ref|NP_277035.2| hexokinase-1 isoform HKI-td [Homo sapiens]'	NaN	NaN	NaN	4	NaN	NaN	NaN	NaN	0	4	4
883	'>gi|188536047|ref|NP_003065.3| SWI/SNF complex subunit SMARCC1 [Homo sapiens]'	NaN	NaN	4	NaN	NaN	NaN	NaN	NaN	0	4	4
884	'>gi|193083125|ref|NP_001122390.1| MAP/microtubule affinity-regulating kinase 3 isoform a [Homo sapiens]'	NaN	NaN	NaN	4	NaN	NaN	NaN	NaN	0	4	4
885	'>gi|19557691|ref|NP_149351.1| surfeit locus protein 4 isoform 1 [Homo sapiens]'	NaN	NaN	NaN	NaN	NaN	NaN	4	NaN	0	4	4
886	'>gi|19923973|ref|NP_612453.1| BTB/POZ domain-containing protein KCTD12 [Homo sapiens]'	NaN	NaN	NaN	NaN	NaN	4	NaN	NaN	0	4	4
887	'>gi|20127408|ref|NP_000173.2| trifunctional enzyme subunit alpha, mitochondrial precursor [Homo sapiens]'	NaN	NaN	NaN	4	NaN	NaN	NaN	NaN	0	4	4
888	'>gi|203097003|ref|NP_065875.3| rho GTPase-activating protein 21 [Homo sapiens]'	NaN	NaN	4	NaN	NaN	NaN	NaN	NaN	0	4	4
889	'''>gi|206597515|ref|NP_001128662.1| arf-GAP with Rho-GAP domain, ANK repeat and PH domain-containing protein 1 isoform d [Homo sap...'' <Preview truncated at 128 characters>'	NaN	NaN	4	NaN	NaN	NaN	NaN	NaN	0	4	4
890	'>gi|21359867|ref|NP_001907.2| cytochrome c1, heme protein, mitochondrial precursor [Homo sapiens]'	NaN	NaN	NaN	NaN	NaN	4	NaN	NaN	0	4	4
891	'>gi|21361114|ref|NP_003553.2| mitochondrial 2-oxoglutarate/malate carrier protein isoform 1 [Homo sapiens]'	NaN	NaN	NaN	NaN	NaN	4	NaN	NaN	0	4	4
892	'>gi|22027622|ref|NP_004286.2| TNF receptor-associated factor 4 [Homo sapiens]'	NaN	NaN	NaN	NaN	4	NaN	NaN	NaN	0	4	4
893	'>gi|22035554|ref|NP_663722.1| amyloid beta A4 precursor protein-binding family B member 1 isoform b [Homo sapiens]'	NaN	NaN	NaN	4	NaN	NaN	NaN	NaN	0	4	4
894	'>gi|22035588|ref|NP_078816.2| 39S ribosomal protein L24, mitochondrial [Homo sapiens]'	NaN	NaN	NaN	NaN	NaN	4	NaN	NaN	0	4	4
895	'>gi|22748937|ref|NP_065801.1| exportin-5 [Homo sapiens]'	NaN	NaN	NaN	4	NaN	NaN	NaN	NaN	0	4	4
896	'>gi|256223453|ref|NP_009135.4| probable ATP-dependent RNA helicase DDX20 [Homo sapiens]'	NaN	NaN	NaN	4	NaN	NaN	NaN	NaN	0	4	4
897	'>gi|257467565|ref|NP_940928.2| zinc finger protein 710 [Homo sapiens]'	NaN	NaN	NaN	4	NaN	NaN	NaN	NaN	0	4	4
898	'>gi|269847874|ref|NP_073739.3| probable ATP-dependent RNA helicase YTHDC2 [Homo sapiens]'	NaN	NaN	4	NaN	NaN	NaN	NaN	NaN	0	4	4
899	'>gi|270265835|ref|NP_001161842.1| cullin-7 isoform 1 [Homo sapiens]'	NaN	NaN	4	NaN	NaN	NaN	NaN	NaN	0	4	4
900	'>gi|27262628|ref|NP_002473.2| nuclear autoantigenic sperm protein isoform 2 [Homo sapiens]'	NaN	NaN	4	NaN	NaN	NaN	NaN	NaN	0	4	4
901	'>gi|282165695|ref|NP_001162595.1| AF4/FMR2 family member 2 isoform 4 [Homo sapiens]'	NaN	NaN	NaN	4	NaN	NaN	NaN	NaN	0	4	4
902	'>gi|282165704|ref|NP_001164100.1| chromodomain-helicase-DNA-binding protein 8 isoform 1 [Homo sapiens]'	NaN	4	NaN	NaN	NaN	NaN	NaN	NaN	0	4	4
903	'>gi|291167764|ref|NP_001166936.1| kinesin-like protein KIF21A isoform 4 [Homo sapiens]'	NaN	NaN	4	NaN	NaN	NaN	NaN	NaN	0	4	4
904	'>gi|291327487|ref|NP_963863.2| protein SMG7 isoform 4 [Homo sapiens]'	NaN	NaN	4	NaN	NaN	NaN	NaN	NaN	0	4	4
905	'>gi|29789090|ref|NP_061185.1| protein RCC2 [Homo sapiens]'	NaN	NaN	NaN	NaN	4	NaN	NaN	NaN	0	4	4
906	'>gi|306518614|ref|NP_001182351.1| tRNA modification GTPase GTPBP3, mitochondrial isoform VII [Homo sapiens]'	NaN	NaN	NaN	NaN	NaN	4	NaN	NaN	0	4	4
907	'>gi|313569770|ref|NP_001186270.1| 60S ribosomal protein L17 isoform a [Homo sapiens]'	NaN	NaN	NaN	NaN	NaN	4	NaN	NaN	0	4	4
908	'>gi|315434214|ref|NP_001186779.1| 28S ribosomal protein S29, mitochondrial isoform 2 [Homo sapiens]'	NaN	NaN	NaN	NaN	NaN	4	NaN	NaN	0	4	4
909	'>gi|320118883|ref|NP_001188503.1| iron-sulfur protein NUBPL isoform 3 [Homo sapiens]'	NaN	NaN	NaN	NaN	NaN	4	NaN	NaN	0	4	4
910	'''>gi|32307148|ref|NP_858058.1| UDP-N-acetylglucosamine--peptide N-acetylglucosaminyltransferase 110 kDa subunit isoform 1 [Homo s...'' <Preview truncated at 128 characters>'	NaN	NaN	NaN	4	NaN	NaN	NaN	NaN	0	4	4
911	'>gi|32483416|ref|NP_066554.2| neurofilament heavy polypeptide [Homo sapiens]'	NaN	4	NaN	NaN	NaN	NaN	NaN	NaN	0	4	4
912	'''>gi|325651836|ref|NP_003592.3| SWI/SNF-related matrix-associated actin-dependent regulator of chromatin subfamily A member 5 [Ho...'' <Preview truncated at 128 characters>'	NaN	NaN	4	NaN	NaN	NaN	NaN	NaN	0	4	4
913	'>gi|327315343|ref|NP_001192157.1| sortilin isoform 2 [Homo sapiens]'	NaN	NaN	NaN	4	NaN	NaN	NaN	NaN	0	4	4
914	'>gi|33188463|ref|NP_872578.1| 28S ribosomal protein S9, mitochondrial [Homo sapiens]'	NaN	NaN	NaN	NaN	NaN	4	NaN	NaN	0	4	4
915	'>gi|335334964|ref|NP_001229417.1| zinc finger SWIM domain-containing protein 8 isoform 3 [Homo sapiens]'	NaN	NaN	4	NaN	NaN	NaN	NaN	NaN	0	4	4
916	'>gi|34577075|ref|NP_005460.2| acyl-coenzyme A thioesterase 8 [Homo sapiens]'	NaN	NaN	NaN	NaN	NaN	4	NaN	NaN	0	4	4
917	'>gi|349732206|ref|NP_001231855.1| U4/U6 small nuclear ribonucleoprotein Prp4 isoform 2 [Homo sapiens]'	NaN	NaN	NaN	NaN	4	NaN	NaN	NaN	0	4	4
918	'>gi|350529370|ref|NP_001231921.1| protein phosphatase 1 regulatory subunit 12A isoform d [Homo sapiens]'	NaN	NaN	4	NaN	NaN	NaN	NaN	NaN	0	4	4
919	'>gi|375065852|ref|NP_001243479.1| MAGUK p55 subfamily member 5 isoform 2 [Homo sapiens]'	NaN	NaN	NaN	4	NaN	NaN	NaN	NaN	0	4	4
920	'>gi|380714663|ref|NP_001244126.1| cullin-3 isoform 2 [Homo sapiens]'	NaN	NaN	NaN	4	NaN	NaN	NaN	NaN	0	4	4
921	'''>gi|380848751|ref|NP_001244160.1| putative bifunctional UDP-N-acetylglucosamine transferase and deubiquitinase ALG13 isoform 6 [...'' <Preview truncated at 128 characters>'	NaN	NaN	NaN	4	NaN	NaN	NaN	NaN	0	4	4
922	'>gi|38202257|ref|NP_938148.1| neutral alpha-glucosidase AB isoform 2 precursor [Homo sapiens]'	NaN	NaN	NaN	4	NaN	NaN	NaN	NaN	0	4	4
923	'>gi|38455391|ref|NP_006388.2| ribonuclease H2 subunit A [Homo sapiens]'	NaN	NaN	NaN	NaN	NaN	4	NaN	NaN	0	4	4
924	'>gi|38570062|ref|NP_057033.2| Golgi to ER traffic protein 4 homolog [Homo sapiens]'	NaN	NaN	NaN	NaN	NaN	4	NaN	NaN	0	4	4
925	'>gi|38679960|ref|NP_942131.1| acetyl-CoA carboxylase 1 isoform 1 [Homo sapiens]'	NaN	4	NaN	NaN	NaN	NaN	NaN	NaN	0	4	4
926	'>gi|38683855|ref|NP_060422.4| pentatricopeptide repeat domain-containing protein 3, mitochondrial precursor [Homo sapiens]'	NaN	NaN	NaN	4	NaN	NaN	NaN	NaN	0	4	4
927	'>gi|395455090|ref|NP_001257460.1| pre-mRNA-splicing regulator WTAP isoform 1 [Homo sapiens]'	NaN	NaN	NaN	NaN	4	NaN	NaN	NaN	0	4	4
928	'>gi|40288288|ref|NP_954592.1| histone-arginine methyltransferase CARM1 [Homo sapiens]'	NaN	NaN	NaN	NaN	4	NaN	NaN	NaN	0	4	4
929	'>gi|41393577|ref|NP_079051.9| gem-associated protein 6 [Homo sapiens]'	NaN	NaN	NaN	NaN	NaN	NaN	4	NaN	0	4	4
930	'>gi|42716280|ref|NP_976221.1| vigilin isoform a [Homo sapiens]'	NaN	NaN	4	NaN	NaN	NaN	NaN	NaN	0	4	4
931	'>gi|4502443|ref|NP_001714.1| dystonin isoform 1e precursor [Homo sapiens]'	NaN	NaN	NaN	4	NaN	NaN	NaN	NaN	0	4	4
932	'>gi|4502747|ref|NP_001252.1| cyclin-dependent kinase 9 [Homo sapiens]'	NaN	NaN	NaN	NaN	NaN	4	NaN	NaN	0	4	4
933	'>gi|4503179|ref|NP_003602.1| oral-facial-digital syndrome 1 protein [Homo sapiens]'	NaN	NaN	NaN	4	NaN	NaN	NaN	NaN	0	4	4
934	'>gi|4504425|ref|NP_002119.1| high mobility group protein B1 [Homo sapiens]'	NaN	NaN	NaN	NaN	NaN	4	NaN	NaN	0	4	4
935	'>gi|4505785|ref|NP_000285.1| phosphorylase b kinase gamma catalytic chain, liver/testis isoform isoform 1 [Homo sapiens]'	NaN	NaN	NaN	NaN	NaN	4	NaN	NaN	0	4	4
936	'>gi|4506613|ref|NP_000974.1| 60S ribosomal protein L22 proprotein [Homo sapiens]'	NaN	NaN	NaN	NaN	NaN	NaN	4	NaN	0	4	4
937	'>gi|4506699|ref|NP_001015.1| 40S ribosomal protein S21 [Homo sapiens]'	NaN	NaN	NaN	NaN	NaN	NaN	4	NaN	0	4	4
938	'>gi|4506711|ref|NP_001021.1| 40S ribosomal protein S27 [Homo sapiens]'	NaN	NaN	NaN	NaN	NaN	NaN	4	NaN	0	4	4
939	'>gi|4507555|ref|NP_003267.1| thymopoietin isoform alpha [Homo sapiens]'	NaN	NaN	NaN	4	NaN	NaN	NaN	NaN	0	4	4
940	'>gi|4557663|ref|NP_001542.1| immunoglobulin-binding protein 1 [Homo sapiens]'	NaN	NaN	NaN	NaN	NaN	4	NaN	NaN	0	4	4
941	'>gi|45597177|ref|NP_055858.2| TBC1 domain family member 9B isoform b [Homo sapiens]'	NaN	NaN	4	NaN	NaN	NaN	NaN	NaN	0	4	4
942	'>gi|4758216|ref|NP_004413.1| segment polarity protein dishevelled homolog DVL-2 [Homo sapiens]'	NaN	NaN	NaN	4	NaN	NaN	NaN	NaN	0	4	4
943	'>gi|4759160|ref|NP_004166.1| small nuclear ribonucleoprotein Sm D3 [Homo sapiens]'	NaN	NaN	NaN	NaN	NaN	NaN	4	NaN	0	4	4
944	'>gi|4826972|ref|NP_005096.1| RNA-binding protein 8A [Homo sapiens]'	NaN	NaN	NaN	NaN	NaN	NaN	4	NaN	0	4	4
945	'>gi|4885375|ref|NP_005310.1| histone H1.2 [Homo sapiens]'	4	NaN	NaN	NaN	NaN	NaN	NaN	NaN	0	4	4
946	'>gi|49574510|ref|NP_057097.2| complex I intermediate-associated protein 30, mitochondrial precursor [Homo sapiens]'	NaN	NaN	NaN	NaN	NaN	4	NaN	NaN	0	4	4
947	'>gi|5031635|ref|NP_005498.1| cofilin-1 [Homo sapiens]'	NaN	NaN	NaN	NaN	NaN	NaN	4	NaN	0	4	4
948	'>gi|50592994|ref|NP_003320.2| thioredoxin isoform 1 [Homo sapiens]'	NaN	NaN	NaN	NaN	NaN	NaN	4	NaN	0	4	4
949	'>gi|50593002|ref|NP_003081.2| U2 small nuclear ribonucleoprotein A'' [Homo sapiens]'	NaN	NaN	NaN	NaN	NaN	4	NaN	NaN	0	4	4
950	'>gi|520975484|ref|NP_001265569.1| ran-specific GTPase-activating protein isoform 3 [Homo sapiens]'	NaN	NaN	NaN	NaN	NaN	4	NaN	NaN	0	4	4
951	'>gi|52632383|ref|NP_001524.2| heterogeneous nuclear ribonucleoprotein L isoform a [Homo sapiens]'	NaN	NaN	NaN	NaN	4	NaN	NaN	NaN	0	4	4
952	'>gi|530381044|ref|XP_005265966.1| PREDICTED: SUMO-interacting motif-containing protein 1 isoform X1 [Homo sapiens]'	NaN	NaN	NaN	4	NaN	NaN	NaN	NaN	0	4	4
953	'>gi|530385499|ref|XP_005250208.1| PREDICTED: protein CASP isoform X2 [Homo sapiens]'	NaN	NaN	4	NaN	NaN	NaN	NaN	NaN	0	4	4
954	'>gi|530412284|ref|XP_005257451.1| PREDICTED: ATP-citrate synthase isoform X2 [Homo sapiens]'	NaN	NaN	4	NaN	NaN	NaN	NaN	NaN	0	4	4
955	'''>gi|530416031|ref|XP_005258726.1| PREDICTED: serine/threonine-protein phosphatase 6 regulatory subunit 1 isoform X1 [Homo sapien...'' <Preview truncated at 128 characters>'	NaN	NaN	4	NaN	NaN	NaN	NaN	NaN	0	4	4
956	'>gi|533112484|ref|NP_001269207.1| matrin-3 isoform c [Homo sapiens]'	NaN	4	NaN	NaN	NaN	NaN	NaN	NaN	0	4	4
957	'>gi|544711292|ref|NP_001269867.1| SCL-interrupting locus protein isoform 4 [Homo sapiens]'	NaN	NaN	4	NaN	NaN	NaN	NaN	NaN	0	4	4
958	'>gi|554506556|ref|NP_001272972.1| medium-chain specific acyl-CoA dehydrogenase, mitochondrial isoform d precursor [Homo sapiens]'	NaN	NaN	NaN	NaN	NaN	4	NaN	NaN	0	4	4
959	'>gi|557440901|ref|NP_001273501.1| E3 ubiquitin-protein ligase BRE1B isoform 1 [Homo sapiens]'	NaN	NaN	4	NaN	NaN	NaN	NaN	NaN	0	4	4
960	'>gi|55749531|ref|NP_006833.2| splicing factor 3B subunit 2 [Homo sapiens]'	NaN	NaN	4	NaN	NaN	NaN	NaN	NaN	0	4	4
961	'>gi|55770906|ref|NP_064581.2| pre-mRNA-splicing factor SYF1 [Homo sapiens]'	NaN	NaN	NaN	4	NaN	NaN	NaN	NaN	0	4	4
962	'>gi|567757558|ref|NP_001274666.1| protein SETSIP [Homo sapiens]'	NaN	NaN	NaN	NaN	NaN	4	NaN	NaN	0	4	4
963	'>gi|56788356|ref|NP_001008697.1| tuftelin-interacting protein 11 [Homo sapiens]'	NaN	NaN	NaN	4	NaN	NaN	NaN	NaN	0	4	4
964	'''>gi|578806754|ref|XP_006713473.1| PREDICTED: membrane-associated guanylate kinase, WW and PDZ domain-containing protein 1 isofor...'' <Preview truncated at 128 characters>'	NaN	NaN	4	NaN	NaN	NaN	NaN	NaN	0	4	4
965	'>gi|578820348|ref|XP_005252859.2| PREDICTED: pleckstrin homology domain-containing family A member 7 isoform X2 [Homo sapiens]'	NaN	NaN	NaN	4	NaN	NaN	NaN	NaN	0	4	4
966	'>gi|578826056|ref|XP_005268040.2| PREDICTED: sal-like protein 2 isoform X1 [Homo sapiens]'	NaN	NaN	4	NaN	NaN	NaN	NaN	NaN	0	4	4
967	'>gi|578830420|ref|XP_006721765.1| PREDICTED: 2'',3''-cyclic-nucleotide 3''-phosphodiesterase isoform X2 [Homo sapiens]'	NaN	NaN	NaN	NaN	NaN	4	NaN	NaN	0	4	4
968	'>gi|5803165|ref|NP_006799.1| protein transport protein Sec61 subunit beta [Homo sapiens]'	NaN	NaN	NaN	NaN	NaN	NaN	4	NaN	0	4	4
969	'>gi|5901926|ref|NP_008937.1| cleavage and polyadenylation specificity factor subunit 5 [Homo sapiens]'	NaN	NaN	NaN	NaN	NaN	4	NaN	NaN	0	4	4
970	'>gi|6041669|ref|NP_004538.2| NADH dehydrogenase [ubiquinone] 1 beta subcomplex subunit 4 isoform 1 [Homo sapiens]'	NaN	NaN	NaN	NaN	NaN	NaN	4	NaN	0	4	4
971	'>gi|635574620|ref|NP_001278972.1| SET domain-containing protein 5 isoform 2 [Homo sapiens]'	NaN	NaN	4	NaN	NaN	NaN	NaN	NaN	0	4	4
972	'>gi|659667952|ref|NP_001281074.1| lupus La protein [Homo sapiens]'	NaN	NaN	NaN	NaN	4	NaN	NaN	NaN	0	4	4
973	'>gi|663429546|ref|NP_001287699.1| lysophospholipase-like protein 1 isoform c [Homo sapiens]'	NaN	NaN	NaN	NaN	NaN	4	NaN	NaN	0	4	4
974	'>gi|66392203|ref|NP_001018146.1| NME1-NME2 protein [Homo sapiens]'	NaN	NaN	NaN	NaN	NaN	NaN	4	NaN	0	4	4
975	'>gi|665505985|ref|NP_001287829.1| 28S ribosomal protein S34, mitochondrial isoform 1 [Homo sapiens]'	NaN	NaN	NaN	NaN	NaN	4	NaN	NaN	0	4	4
976	'>gi|68077168|ref|NP_919259.3| dnaJ homolog subfamily C member 21 isoform 1 [Homo sapiens]'	NaN	NaN	NaN	4	NaN	NaN	NaN	NaN	0	4	4
977	'>gi|6912398|ref|NP_036218.1| general transcription factor 3C polypeptide 3 isoform 1 [Homo sapiens]'	NaN	NaN	NaN	4	NaN	NaN	NaN	NaN	0	4	4
978	'>gi|7019465|ref|NP_037462.1| nucleoside diphosphate kinase 7 isoform a [Homo sapiens]'	NaN	NaN	NaN	NaN	NaN	4	NaN	NaN	0	4	4
979	'>gi|73623035|ref|NP_006452.3| sperm-associated antigen 5 [Homo sapiens]'	NaN	NaN	4	NaN	NaN	NaN	NaN	NaN	0	4	4
980	'>gi|7657013|ref|NP_036270.1| protein AATF [Homo sapiens]'	NaN	NaN	NaN	4	NaN	NaN	NaN	NaN	0	4	4
981	'>gi|7657234|ref|NP_055082.1| small acidic protein [Homo sapiens]'	NaN	NaN	NaN	NaN	NaN	4	NaN	NaN	0	4	4
982	'>gi|7661968|ref|NP_055481.1| clathrin interactor 1 isoform 2 [Homo sapiens]'	NaN	NaN	NaN	4	NaN	NaN	NaN	NaN	0	4	4
983	'>gi|7662276|ref|NP_055534.1| protein FAM115A isoform 1 [Homo sapiens]'	NaN	NaN	NaN	4	NaN	NaN	NaN	NaN	0	4	4
984	'>gi|7705925|ref|NP_057370.1| L-xylulose reductase isoform 1 [Homo sapiens]'	NaN	NaN	NaN	NaN	NaN	4	NaN	NaN	0	4	4
985	'>gi|78214522|ref|NP_001030335.1| 60S ribosomal protein L38 [Homo sapiens]'	NaN	NaN	NaN	NaN	NaN	NaN	4	NaN	0	4	4
986	'>gi|8923557|ref|NP_060366.1| glucose-induced degradation protein 8 homolog [Homo sapiens]'	NaN	NaN	NaN	NaN	NaN	4	NaN	NaN	0	4	4
987	'>gi|93277122|ref|NP_002887.2| RNA-binding protein 4 isoform 1 [Homo sapiens]'	NaN	NaN	NaN	NaN	NaN	4	NaN	NaN	0	4	4
988	'>gi|9951915|ref|NP_000678.1| adenosylhomocysteinase isoform 1 [Homo sapiens]'	NaN	NaN	NaN	NaN	NaN	4	NaN	NaN	0	4	4
989	'>gi|4506145|ref|NP_002760.1| trypsin-1 preproprotein [Homo sapiens]'	2	NaN	3	2	2	3	2	1	0	3	15
990	'>gi|4505821|ref|NP_002643.1| prolactin-inducible protein precursor [Homo sapiens]'	3	2	2	NaN	NaN	2	NaN	1	0	3	10
991	'>gi|4557367|ref|NP_000377.1| bleomycin hydrolase [Homo sapiens]'	2	3	1	NaN	NaN	1	1	2	0	3	10
992	'>gi|312433998|ref|NP_001186078.1| lactotransferrin isoform 2 [Homo sapiens]'	3	NaN	NaN	3	NaN	NaN	NaN	2	0	3	8
993	'>gi|507834128|ref|NP_001002252.2| ADP-ribosylation factor-like protein 6-interacting protein 4 isoform 4 [Homo sapiens]'	NaN	2	1	NaN	2	3	NaN	NaN	0	3	8
994	'>gi|170016077|ref|NP_065143.2| manganese-transporting ATPase 13A1 [Homo sapiens]'	NaN	NaN	2	3	NaN	NaN	NaN	2	0	3	7
995	'>gi|170296790|ref|NP_031369.2| trypsin-3 isoform 1 preproprotein [Homo sapiens]'	1	3	1	2	NaN	NaN	NaN	NaN	0	3	7
996	'>gi|4506901|ref|NP_003008.1| serine/arginine-rich splicing factor 3 [Homo sapiens]'	NaN	1	NaN	NaN	NaN	3	3	NaN	0	3	7
997	'>gi|16933567|ref|NP_005361.2| ras-related protein Rab-8A [Homo sapiens]'	NaN	NaN	NaN	NaN	NaN	3	3	NaN	0	3	6
998	'>gi|21327708|ref|NP_631946.1| nucleosome assembly protein 1-like 1 [Homo sapiens]'	NaN	NaN	NaN	NaN	3	3	NaN	NaN	0	3	6
999	'>gi|443497964|ref|NP_001263218.1| cAMP-dependent protein kinase type I-alpha regulatory subunit isoform a [Homo sapiens]'	NaN	NaN	NaN	NaN	3	3	NaN	NaN	0	3	6
1000	'>gi|56243583|ref|NP_077005.2| WD repeat-containing protein 18 [Homo sapiens]'	NaN	NaN	NaN	NaN	3	3	NaN	NaN	0	3	6
1001	'>gi|597709777|ref|NP_001243000.2| E3 ubiquitin-protein ligase RNF213 isoform 3 [Homo sapiens]'	3	NaN	NaN	NaN	2	1	NaN	NaN	0	3	6
1002	'>gi|70778918|ref|NP_002207.2| inter-alpha-trypsin inhibitor heavy chain H2 precursor [Homo sapiens]'	3	NaN	NaN	3	NaN	NaN	NaN	NaN	0	3	6
1003	'>gi|77539758|ref|NP_001029249.1| histone H4 [Homo sapiens]'	2	1	NaN	NaN	NaN	NaN	3	NaN	0	3	6
1004	'>gi|13124881|ref|NP_074036.1| core-binding factor subunit beta isoform 1 [Homo sapiens]'	NaN	NaN	NaN	NaN	NaN	3	2	NaN	0	3	5
1005	'>gi|14790190|ref|NP_055816.2| msx2-interacting protein [Homo sapiens]'	NaN	NaN	NaN	NaN	3	NaN	2	NaN	0	3	5
1006	'>gi|169790833|ref|NP_001116078.1| lysosome-associated membrane glycoprotein 2 isoform C precursor [Homo sapiens]'	NaN	NaN	3	2	NaN	NaN	NaN	NaN	0	3	5
1007	'>gi|556503440|ref|NP_001273295.1| MAP7 domain-containing protein 1 isoform 3 [Homo sapiens]'	NaN	NaN	2	3	NaN	NaN	NaN	NaN	0	3	5
1008	'>gi|8922944|ref|NP_060832.1| protein lin-7 homolog C [Homo sapiens]'	NaN	NaN	NaN	NaN	NaN	2	3	NaN	0	3	5
1009	'>gi|13128860|ref|NP_004955.2| histone deacetylase 1 [Homo sapiens]'	NaN	NaN	NaN	1	3	NaN	NaN	NaN	0	3	4
1010	'>gi|14277700|ref|NP_001007.2| 40S ribosomal protein S12 [Homo sapiens]'	NaN	NaN	NaN	NaN	NaN	1	3	NaN	0	3	4
1011	'>gi|22035616|ref|NP_665741.1| oxysterol-binding protein-related protein 7 [Homo sapiens]'	NaN	1	3	NaN	NaN	NaN	NaN	NaN	0	3	4
1012	'>gi|28872725|ref|NP_002806.2| 26S proteasome non-ATPase regulatory subunit 11 [Homo sapiens]'	NaN	NaN	NaN	NaN	1	3	NaN	NaN	0	3	4
1013	'>gi|311893365|ref|NP_001185798.1| calpain-1 catalytic subunit [Homo sapiens]'	3	NaN	NaN	1	NaN	NaN	NaN	NaN	0	3	4
1014	'>gi|4505371|ref|NP_002487.1| NADH dehydrogenase [ubiquinone] iron-sulfur protein 8, mitochondrial precursor [Homo sapiens]'	NaN	NaN	NaN	NaN	NaN	1	3	NaN	0	3	4
1015	'>gi|4506625|ref|NP_000981.1| 60S ribosomal protein L27a [Homo sapiens]'	NaN	NaN	NaN	NaN	NaN	1	3	NaN	0	3	4
1016	'>gi|4506743|ref|NP_001003.1| 40S ribosomal protein S8 [Homo sapiens]'	NaN	NaN	NaN	NaN	NaN	3	1	NaN	0	3	4
1017	'>gi|4557581|ref|NP_001435.1| fatty acid-binding protein, epidermal [Homo sapiens]'	3	1	NaN	NaN	NaN	NaN	NaN	NaN	0	3	4
1018	'''>gi|665821217|ref|NP_001287921.1| eukaryotic translation initiation factor 3 subunit K {ECO:0000255|HAMAP-Rule:MF_03010} isoform...'' <Preview truncated at 128 characters>'	NaN	NaN	NaN	NaN	NaN	1	3	NaN	0	3	4
1019	'>gi|71902540|ref|NP_000042.3| serine-protein kinase ATM [Homo sapiens]'	NaN	3	1	NaN	NaN	NaN	NaN	NaN	0	3	4
1020	'>gi|106775678|ref|NP_001035807.1| histone H2A type 2-A [Homo sapiens]'	NaN	NaN	NaN	NaN	NaN	NaN	3	NaN	0	3	3
1021	'>gi|11034825|ref|NP_037415.1| methionine adenosyltransferase 2 subunit beta isoform 1 [Homo sapiens]'	NaN	NaN	NaN	NaN	NaN	3	NaN	NaN	0	3	3
1022	'>gi|115387094|ref|NP_002991.2| succinate dehydrogenase [ubiquinone] iron-sulfur subunit, mitochondrial precursor [Homo sapiens]'	NaN	NaN	NaN	NaN	NaN	3	NaN	NaN	0	3	3
1023	'>gi|115583670|ref|NP_003244.2| T-lymphoma invasion and metastasis-inducing protein 1 [Homo sapiens]'	NaN	NaN	3	NaN	NaN	NaN	NaN	NaN	0	3	3
1024	'>gi|119943112|ref|NP_001351.2| 7-dehydrocholesterol reductase [Homo sapiens]'	NaN	NaN	NaN	NaN	NaN	3	NaN	NaN	0	3	3
1025	'>gi|119964726|ref|NP_000867.2| cation-independent mannose-6-phosphate receptor precursor [Homo sapiens]'	NaN	3	NaN	NaN	NaN	NaN	NaN	NaN	0	3	3
1026	'>gi|122937229|ref|NP_001073886.1| zinc finger protein 629 [Homo sapiens]'	NaN	NaN	NaN	3	NaN	NaN	NaN	NaN	0	3	3
1027	'>gi|122939167|ref|NP_062559.2| WD repeat domain phosphoinositide-interacting protein 3 [Homo sapiens]'	NaN	NaN	NaN	NaN	NaN	3	NaN	NaN	0	3	3
1028	'>gi|124244056|ref|NP_689637.3| APC membrane recruitment protein 1 [Homo sapiens]'	NaN	NaN	3	NaN	NaN	NaN	NaN	NaN	0	3	3
1029	'>gi|125987603|ref|NP_001075028.1| cleavage and polyadenylation specificity factor subunit 4 isoform 2 [Homo sapiens]'	NaN	NaN	NaN	NaN	NaN	3	NaN	NaN	0	3	3
1030	'>gi|13236579|ref|NP_077306.1| long-chain fatty acid transport protein 3 [Homo sapiens]'	NaN	NaN	NaN	3	NaN	NaN	NaN	NaN	0	3	3
1031	'>gi|13259508|ref|NP_075408.1| dynactin subunit 1 isoform 2 [Homo sapiens]'	NaN	NaN	3	NaN	NaN	NaN	NaN	NaN	0	3	3
1032	'>gi|133925811|ref|NP_002261.3| transportin-1 isoform 1 [Homo sapiens]'	NaN	NaN	NaN	3	NaN	NaN	NaN	NaN	0	3	3
1033	'>gi|134142337|ref|NP_004987.2| multidrug resistance-associated protein 1 [Homo sapiens]'	NaN	NaN	3	NaN	NaN	NaN	NaN	NaN	0	3	3
1034	'>gi|13491166|ref|NP_055491.1| pumilio homolog 1 isoform 2 [Homo sapiens]'	NaN	NaN	3	NaN	NaN	NaN	NaN	NaN	0	3	3
1035	'>gi|13699824|ref|NP_004514.2| kinesin-like protein KIF11 [Homo sapiens]'	NaN	NaN	3	NaN	NaN	NaN	NaN	NaN	0	3	3
1036	'>gi|13994287|ref|NP_114124.1| Krueppel-like factor 16 [Homo sapiens]'	NaN	NaN	NaN	NaN	NaN	3	NaN	NaN	0	3	3
1037	'>gi|14149657|ref|NP_055787.1| transcription factor 25 [Homo sapiens]'	NaN	NaN	NaN	3	NaN	NaN	NaN	NaN	0	3	3
1038	'>gi|14589933|ref|NP_115832.1| protocadherin-7 isoform b precursor [Homo sapiens]'	NaN	NaN	3	NaN	NaN	NaN	NaN	NaN	0	3	3
1039	'>gi|145977194|ref|NP_001078844.1| uncharacterized protein C1orf226 isoform 2 [Homo sapiens]'	NaN	NaN	NaN	3	NaN	NaN	NaN	NaN	0	3	3
1040	'>gi|145977196|ref|NP_001078841.1| UPF0723 protein C11orf83 precursor [Homo sapiens]'	NaN	NaN	NaN	NaN	NaN	NaN	3	NaN	0	3	3
1041	'>gi|153251297|ref|NP_060822.2| translation machinery-associated protein 16 [Homo sapiens]'	NaN	NaN	NaN	NaN	NaN	3	NaN	NaN	0	3	3
1042	'>gi|154354979|ref|NP_036466.2| unconventional myosin-X [Homo sapiens]'	NaN	3	NaN	NaN	NaN	NaN	NaN	NaN	0	3	3
1043	'>gi|156086724|ref|NP_055900.4| rap1 GTPase-activating protein 2 isoform 1 [Homo sapiens]'	NaN	NaN	NaN	3	NaN	NaN	NaN	NaN	0	3	3
1044	'>gi|156631005|ref|NP_002803.2| 26S proteasome non-ATPase regulatory subunit 8 [Homo sapiens]'	NaN	NaN	NaN	NaN	NaN	3	NaN	NaN	0	3	3
1045	'>gi|157671927|ref|NP_660208.2| spermatogenesis-associated protein 5 [Homo sapiens]'	NaN	NaN	NaN	3	NaN	NaN	NaN	NaN	0	3	3
1046	'>gi|163792194|ref|NP_112196.3| TRMT1-like protein isoform 1 [Homo sapiens]'	NaN	NaN	NaN	3	NaN	NaN	NaN	NaN	0	3	3
1047	'>gi|164519084|ref|NP_036329.3| rab GTPase-activating protein 1 [Homo sapiens]'	NaN	NaN	3	NaN	NaN	NaN	NaN	NaN	0	3	3
1048	'>gi|16519559|ref|NP_443210.1| E3 ubiquitin-protein ligase TRIM9 isoform 2 [Homo sapiens]'	NaN	NaN	NaN	NaN	NaN	3	NaN	NaN	0	3	3
1049	'>gi|16554607|ref|NP_060611.2| 28S ribosomal protein S10, mitochondrial [Homo sapiens]'	NaN	NaN	NaN	NaN	NaN	NaN	3	NaN	0	3	3
1050	'>gi|167412124|ref|NP_001107854.1| tuberin isoform 5 [Homo sapiens]'	NaN	NaN	3	NaN	NaN	NaN	NaN	NaN	0	3	3
1051	'>gi|16950603|ref|NP_068593.2| 28S ribosomal protein S35, mitochondrial isoform 1 precursor [Homo sapiens]'	NaN	NaN	NaN	NaN	NaN	3	NaN	NaN	0	3	3
1052	'>gi|186910302|ref|NP_001119576.1| rac GTPase-activating protein 1 [Homo sapiens]'	NaN	NaN	NaN	3	NaN	NaN	NaN	NaN	0	3	3
1053	'>gi|187281616|ref|NP_077718.3| NADH dehydrogenase [ubiquinone] iron-sulfur protein 7, mitochondrial [Homo sapiens]'	NaN	NaN	NaN	NaN	NaN	NaN	3	NaN	0	3	3
1054	'>gi|187608545|ref|NP_001120654.1| centrosomal protein of 55 kDa [Homo sapiens]'	NaN	NaN	NaN	NaN	3	NaN	NaN	NaN	0	3	3
1055	'>gi|189458819|ref|NP_001121620.1| transferrin receptor protein 1 [Homo sapiens]'	NaN	NaN	NaN	3	NaN	NaN	NaN	NaN	0	3	3
1056	'>gi|194578909|ref|NP_001124151.1| eukaryotic translation initiation factor 4E isoform 2 [Homo sapiens]'	NaN	NaN	NaN	NaN	NaN	3	NaN	NaN	0	3	3
1057	'>gi|19557636|ref|NP_570981.1| peptidyl-prolyl cis-trans isomerase-like 3 isoform PPIL3b [Homo sapiens]'	NaN	NaN	NaN	NaN	NaN	NaN	3	NaN	0	3	3
1058	'>gi|197313748|ref|NP_054878.5| histone-lysine N-methyltransferase SETD2 [Homo sapiens]'	NaN	3	NaN	NaN	NaN	NaN	NaN	NaN	0	3	3
1059	'>gi|19913408|ref|NP_001059.2| DNA topoisomerase 2-beta [Homo sapiens]'	NaN	NaN	3	NaN	NaN	NaN	NaN	NaN	0	3	3
1060	'>gi|19923493|ref|NP_061885.2| pleckstrin homology domain-containing family A member 5 isoform 1 [Homo sapiens]'	NaN	NaN	3	NaN	NaN	NaN	NaN	NaN	0	3	3
1061	'>gi|20149598|ref|NP_036272.2| mitochondrial dicarboxylate carrier isoform 2 [Homo sapiens]'	NaN	NaN	NaN	NaN	NaN	3	NaN	NaN	0	3	3
1062	'>gi|208879470|ref|NP_001129122.1| eukaryotic translation elongation factor 1 epsilon-1 isoform 2 [Homo sapiens]'	NaN	NaN	NaN	NaN	NaN	NaN	3	NaN	0	3	3
1063	'>gi|209180457|ref|NP_001129204.1| target of Myb protein 1 isoform 2 [Homo sapiens]'	NaN	NaN	NaN	NaN	3	NaN	NaN	NaN	0	3	3
1064	'>gi|209954811|ref|NP_001129628.1| zinc finger protein 507 [Homo sapiens]'	NaN	NaN	3	NaN	NaN	NaN	NaN	NaN	0	3	3
1065	'>gi|21361875|ref|NP_116249.2| protein LTV1 homolog [Homo sapiens]'	NaN	NaN	NaN	NaN	3	NaN	NaN	NaN	0	3	3
1066	'>gi|21464101|ref|NP_036611.2| 14-3-3 protein gamma [Homo sapiens]'	NaN	NaN	NaN	NaN	NaN	3	NaN	NaN	0	3	3
1067	'>gi|214829241|ref|NP_001135756.1| 40S ribosomal protein S24 isoform b [Homo sapiens]'	NaN	NaN	NaN	NaN	NaN	NaN	3	NaN	0	3	3
1068	'>gi|218505831|ref|NP_001136233.1| small kinetochore-associated protein isoform b [Homo sapiens]'	NaN	NaN	NaN	NaN	NaN	3	NaN	NaN	0	3	3
1069	'>gi|223005901|ref|NP_001138520.1| GPN-loop GTPase 1 isoform c [Homo sapiens]'	NaN	NaN	NaN	NaN	NaN	3	NaN	NaN	0	3	3
1070	'>gi|22547138|ref|NP_666499.1| 39S ribosomal protein L4, mitochondrial isoform a [Homo sapiens]'	NaN	NaN	NaN	NaN	NaN	3	NaN	NaN	0	3	3
1071	'>gi|226371704|ref|NP_076415.3| zinc finger and SCAN domain-containing protein 18 isoform 3 [Homo sapiens]'	NaN	NaN	NaN	3	NaN	NaN	NaN	NaN	0	3	3
1072	'>gi|229577185|ref|NP_001153441.1| epidermal growth factor receptor substrate 15 isoform B [Homo sapiens]'	NaN	NaN	3	NaN	NaN	NaN	NaN	NaN	0	3	3
1073	'>gi|236459851|ref|NP_775840.3| ubinuclein-2 [Homo sapiens]'	NaN	NaN	NaN	NaN	NaN	NaN	NaN	3	0	3	3
1074	'>gi|23943912|ref|NP_055417.1| phosphoinositide 3-kinase regulatory subunit 4 [Homo sapiens]'	NaN	NaN	3	NaN	NaN	NaN	NaN	NaN	0	3	3
1075	'>gi|242332527|ref|NP_075561.3| uncharacterized protein C5orf42 [Homo sapiens]'	NaN	NaN	3	NaN	NaN	NaN	NaN	NaN	0	3	3
1076	'>gi|24234747|ref|NP_004506.2| interleukin enhancer-binding factor 2 isoform 1 [Homo sapiens]'	NaN	NaN	NaN	NaN	3	NaN	NaN	NaN	0	3	3
1077	'>gi|257153469|ref|NP_001158014.1| disrupted in schizophrenia 1 protein isoform f [Homo sapiens]'	NaN	NaN	NaN	3	NaN	NaN	NaN	NaN	0	3	3
1078	'>gi|260763955|ref|NP_057049.5| NADH dehydrogenase [ubiquinone] 1 alpha subcomplex subunit 13 [Homo sapiens]'	NaN	NaN	NaN	NaN	NaN	NaN	3	NaN	0	3	3
1079	'>gi|27477111|ref|NP_006416.3| pre-mRNA-splicing factor SLU7 [Homo sapiens]'	NaN	NaN	NaN	3	NaN	NaN	NaN	NaN	0	3	3
1080	'>gi|27886590|ref|NP_775268.1| protein-tyrosine kinase 2-beta isoform a [Homo sapiens]'	NaN	NaN	NaN	3	NaN	NaN	NaN	NaN	0	3	3
1081	'>gi|28872765|ref|NP_777360.1| 26S proteasome non-ATPase regulatory subunit 12 isoform 2 [Homo sapiens]'	NaN	NaN	NaN	NaN	3	NaN	NaN	NaN	0	3	3
1082	'>gi|295054220|ref|NP_001171136.1| telomere-associated protein RIF1 isoform 2 [Homo sapiens]'	NaN	NaN	3	NaN	NaN	NaN	NaN	NaN	0	3	3
1083	'>gi|296080746|ref|NP_001171669.1| src substrate cortactin isoform c [Homo sapiens]'	NaN	NaN	NaN	3	NaN	NaN	NaN	NaN	0	3	3
1084	'>gi|29648305|ref|NP_149080.2| zinc finger CCHC domain-containing protein 3 [Homo sapiens]'	NaN	NaN	NaN	NaN	3	NaN	NaN	NaN	0	3	3
1085	'>gi|29826285|ref|NP_817125.1| 39S ribosomal protein L47, mitochondrial isoform b [Homo sapiens]'	NaN	NaN	NaN	NaN	NaN	NaN	3	NaN	0	3	3
1086	'>gi|308818200|ref|NP_001184223.1| dihydropyrimidinase-related protein 3 isoform 1 [Homo sapiens]'	NaN	NaN	NaN	3	NaN	NaN	NaN	NaN	0	3	3
1087	'>gi|310772255|ref|NP_001185585.1| A-kinase anchor protein 2 isoform 3 [Homo sapiens]'	NaN	NaN	NaN	3	NaN	NaN	NaN	NaN	0	3	3
1088	'>gi|315467838|ref|NP_001186797.1| glutaredoxin-3 [Homo sapiens]'	NaN	NaN	NaN	NaN	NaN	3	NaN	NaN	0	3	3
1089	'>gi|31563534|ref|NP_852136.1| replication factor C subunit 2 isoform 1 [Homo sapiens]'	NaN	NaN	NaN	NaN	NaN	3	NaN	NaN	0	3	3
1090	'>gi|31881785|ref|NP_079023.2| Hermansky-Pudlak syndrome 6 protein [Homo sapiens]'	NaN	NaN	NaN	3	NaN	NaN	NaN	NaN	0	3	3
1091	'>gi|319738616|ref|NP_001188356.1| disheveled-associated activator of morphogenesis 2 isoform 1 [Homo sapiens]'	3	NaN	NaN	NaN	NaN	NaN	NaN	NaN	0	3	3
1092	'>gi|32698730|ref|NP_065823.1| nuclear fragile X mental retardation-interacting protein 2 [Homo sapiens]'	NaN	NaN	NaN	3	NaN	NaN	NaN	NaN	0	3	3
1093	'>gi|32698767|ref|NP_150592.1| mitochondrial inner membrane protease ATP23 homolog [Homo sapiens]'	NaN	NaN	NaN	NaN	NaN	3	NaN	NaN	0	3	3
1094	'>gi|32699054|ref|NP_872426.1| spindle and kinetochore-associated protein 2 isoform 1 [Homo sapiens]'	NaN	NaN	NaN	NaN	NaN	NaN	3	NaN	0	3	3
1095	'>gi|34328899|ref|NP_005392.2| tyrosine-protein phosphatase non-receptor type 14 [Homo sapiens]'	NaN	NaN	3	NaN	NaN	NaN	NaN	NaN	0	3	3
1096	'>gi|345441819|ref|NP_001230882.1| kinesin-like protein KIF2A isoform 4 [Homo sapiens]'	NaN	NaN	NaN	3	NaN	NaN	NaN	NaN	0	3	3
1097	'>gi|347360922|ref|NP_001231509.1| transformation/transcription domain-associated protein isoform 1 [Homo sapiens]'	NaN	3	NaN	NaN	NaN	NaN	NaN	NaN	0	3	3
1098	'>gi|355390315|ref|NP_056171.3| protein scribble homolog isoform b [Homo sapiens]'	NaN	NaN	3	NaN	NaN	NaN	NaN	NaN	0	3	3
1099	'>gi|379030596|ref|NP_001243785.1| F-box/WD repeat-containing protein 1A isoform 3 [Homo sapiens]'	NaN	NaN	NaN	NaN	3	NaN	NaN	NaN	0	3	3
1100	'>gi|38027914|ref|NP_937832.1| COP9 signalosome complex subunit 8 isoform 2 [Homo sapiens]'	NaN	NaN	NaN	NaN	NaN	3	NaN	NaN	0	3	3
1101	'>gi|386781688|ref|NP_001247431.1| signal recognition particle subunit SRP68 isoform 2 [Homo sapiens]'	NaN	NaN	NaN	3	NaN	NaN	NaN	NaN	0	3	3
1102	'>gi|388556516|ref|NP_001253974.1| proteasome activator complex subunit 3 isoform 3 [Homo sapiens]'	NaN	NaN	NaN	NaN	NaN	3	NaN	NaN	0	3	3
1103	'>gi|389565487|ref|NP_001254487.1| programmed cell death protein 6 isoform 4 [Homo sapiens]'	NaN	NaN	NaN	NaN	NaN	NaN	3	NaN	0	3	3
1104	'''>gi|392583868|ref|NP_001254793.1| SRA stem-loop-interacting RNA-binding protein, mitochondrial isoform 3 precursor [Homo sapiens...'' <Preview truncated at 128 characters>'	NaN	NaN	NaN	NaN	NaN	NaN	3	NaN	0	3	3
1105	'>gi|40018640|ref|NP_078805.3| parafibromin [Homo sapiens]'	NaN	NaN	NaN	NaN	3	NaN	NaN	NaN	0	3	3
1106	'>gi|40254834|ref|NP_006603.2| kinesin-like protein KIF1C [Homo sapiens]'	NaN	NaN	3	NaN	NaN	NaN	NaN	NaN	0	3	3
1107	'>gi|41281453|ref|NP_055535.2| STE20-like serine/threonine-protein kinase [Homo sapiens]'	3	NaN	NaN	NaN	NaN	NaN	NaN	NaN	0	3	3
1108	'>gi|41281951|ref|NP_852001.1| transcription initiation protein SPT3 homolog isoform 2 [Homo sapiens]'	3	NaN	NaN	NaN	NaN	NaN	NaN	NaN	0	3	3
1109	'>gi|41393545|ref|NP_004574.2| ras-related protein Rab-5C isoform a [Homo sapiens]'	NaN	NaN	NaN	NaN	NaN	3	NaN	NaN	0	3	3
1110	'>gi|42560246|ref|NP_976035.1| DNA-directed RNA polymerases I and III subunit RPAC1 [Homo sapiens]'	NaN	NaN	NaN	NaN	NaN	3	NaN	NaN	0	3	3
1111	'>gi|42718020|ref|NP_976033.1| retinitis pigmentosa 9 protein [Homo sapiens]'	NaN	NaN	NaN	NaN	NaN	3	NaN	NaN	0	3	3
1112	'>gi|4502163|ref|NP_001638.1| apolipoprotein D precursor [Homo sapiens]'	NaN	NaN	NaN	NaN	NaN	3	NaN	NaN	0	3	3
1113	'>gi|4502227|ref|NP_001168.1| ADP-ribosylation factor-like protein 1 isoform 1 [Homo sapiens]'	NaN	NaN	NaN	NaN	NaN	NaN	3	NaN	0	3	3
1114	'>gi|4502261|ref|NP_000479.1| antithrombin-III precursor [Homo sapiens]'	3	NaN	NaN	NaN	NaN	NaN	NaN	NaN	0	3	3
1115	'>gi|4502565|ref|NP_001740.1| calpain small subunit 1 [Homo sapiens]'	NaN	NaN	NaN	NaN	NaN	3	NaN	NaN	0	3	3
1116	'>gi|4502981|ref|NP_001852.1| cytochrome c oxidase subunit 4 isoform 1, mitochondrial precursor [Homo sapiens]'	NaN	NaN	NaN	NaN	NaN	NaN	3	NaN	0	3	3
1117	'>gi|4503453|ref|NP_003783.1| endothelial differentiation-related factor 1 isoform alpha [Homo sapiens]'	3	NaN	NaN	NaN	NaN	NaN	NaN	NaN	0	3	3
1118	'>gi|4503729|ref|NP_002005.1| peptidyl-prolyl cis-trans isomerase FKBP4 [Homo sapiens]'	NaN	NaN	NaN	NaN	3	NaN	NaN	NaN	0	3	3
1119	'>gi|4504001|ref|NP_000156.1| gap junction alpha-1 protein [Homo sapiens]'	NaN	NaN	NaN	NaN	NaN	3	NaN	NaN	0	3	3
1120	'>gi|4504279|ref|NP_002098.1| histone H3.3 [Homo sapiens]'	NaN	NaN	NaN	NaN	NaN	NaN	3	NaN	0	3	3
1121	'>gi|4505163|ref|NP_002399.1| alpha-1,6-mannosyl-glycoprotein 2-beta-N-acetylglucosaminyltransferase [Homo sapiens]'	NaN	NaN	NaN	NaN	3	NaN	NaN	NaN	0	3	3
1122	'>gi|4505255|ref|NP_002433.1| RNA-binding protein Musashi homolog 1 [Homo sapiens]'	NaN	NaN	NaN	NaN	NaN	3	NaN	NaN	0	3	3
1123	'>gi|4506489|ref|NP_002906.1| replication factor C subunit 3 isoform 1 [Homo sapiens]'	NaN	NaN	NaN	NaN	NaN	3	NaN	NaN	0	3	3
1124	'>gi|4506621|ref|NP_000978.1| 60S ribosomal protein L26 [Homo sapiens]'	NaN	NaN	NaN	NaN	NaN	NaN	3	NaN	0	3	3
1125	'>gi|4506623|ref|NP_000979.1| 60S ribosomal protein L27 [Homo sapiens]'	NaN	NaN	NaN	NaN	NaN	NaN	3	NaN	0	3	3
1126	'>gi|4506669|ref|NP_000994.1| 60S acidic ribosomal protein P1 isoform 1 [Homo sapiens]'	NaN	NaN	NaN	NaN	NaN	3	NaN	NaN	0	3	3
1127	'>gi|4506687|ref|NP_001009.1| 40S ribosomal protein S15 [Homo sapiens]'	NaN	NaN	NaN	NaN	NaN	NaN	3	NaN	0	3	3
1128	'>gi|4507131|ref|NP_003086.1| small nuclear ribonucleoprotein F [Homo sapiens]'	NaN	NaN	NaN	NaN	NaN	NaN	3	NaN	0	3	3
1129	'>gi|4507357|ref|NP_003555.1| transgelin-2 isoform b [Homo sapiens]'	NaN	NaN	NaN	NaN	NaN	NaN	3	NaN	0	3	3
1130	'>gi|4507751|ref|NP_001062.1| thymidylate synthase [Homo sapiens]'	NaN	NaN	NaN	NaN	NaN	3	NaN	NaN	0	3	3
1131	'>gi|454544715|ref|NP_001263626.1| cellular tumor antigen p53 isoform j [Homo sapiens]'	NaN	NaN	NaN	NaN	3	NaN	NaN	NaN	0	3	3
1132	'>gi|4557871|ref|NP_001054.1| serotransferrin precursor [Homo sapiens]'	3	NaN	NaN	NaN	NaN	NaN	NaN	NaN	0	3	3
1133	'>gi|46852147|ref|NP_060530.3| isoleucine--tRNA ligase, mitochondrial precursor [Homo sapiens]'	NaN	NaN	NaN	3	NaN	NaN	NaN	NaN	0	3	3
1134	'>gi|4757988|ref|NP_004795.1| probable cytosolic iron-sulfur protein assembly protein CIAO1 [Homo sapiens]'	NaN	NaN	NaN	NaN	NaN	3	NaN	NaN	0	3	3
1135	'>gi|4758556|ref|NP_004689.1| U4/U6 small nuclear ribonucleoprotein Prp3 [Homo sapiens]'	NaN	NaN	NaN	3	NaN	NaN	NaN	NaN	0	3	3
1136	'>gi|47933339|ref|NP_073605.4| putative RNA-binding protein 15 isoform 1 [Homo sapiens]'	NaN	NaN	NaN	3	NaN	NaN	NaN	NaN	0	3	3
1137	'>gi|4826860|ref|NP_004999.1| NHP2-like protein 1 [Homo sapiens]'	NaN	NaN	NaN	NaN	NaN	NaN	3	NaN	0	3	3
1138	'>gi|48476344|ref|NP_055562.2| regulating synaptic membrane exocytosis protein 3 [Homo sapiens]'	NaN	3	NaN	NaN	NaN	NaN	NaN	NaN	0	3	3
1139	'>gi|5031923|ref|NP_005582.1| double-strand break repair protein MRE11A isoform 1 [Homo sapiens]'	NaN	NaN	NaN	3	NaN	NaN	NaN	NaN	0	3	3
1140	'>gi|50843837|ref|NP_060541.3| rho guanine nucleotide exchange factor 40 isoform 1 [Homo sapiens]'	NaN	NaN	3	NaN	NaN	NaN	NaN	NaN	0	3	3
1141	'>gi|509155837|ref|NP_001265241.1| nuclear pore complex protein Nup155 isoform 3 [Homo sapiens]'	NaN	NaN	3	NaN	NaN	NaN	NaN	NaN	0	3	3
1142	'>gi|51242945|ref|NP_003153.2| striatin [Homo sapiens]'	NaN	NaN	NaN	3	NaN	NaN	NaN	NaN	0	3	3
1143	'>gi|520975387|ref|NP_001265580.1| ran GTPase-activating protein 1 [Homo sapiens]'	NaN	NaN	NaN	3	NaN	NaN	NaN	NaN	0	3	3
1144	'>gi|52487191|ref|NP_055866.1| endoplasmic reticulum resident protein 44 precursor [Homo sapiens]'	NaN	NaN	NaN	NaN	NaN	3	NaN	NaN	0	3	3
1145	'>gi|525313748|ref|NP_001139110.2| G-protein-signaling modulator 1 isoform a [Homo sapiens]'	NaN	NaN	NaN	3	NaN	NaN	NaN	NaN	0	3	3
1146	'>gi|52630326|ref|NP_001005273.1| chromodomain-helicase-DNA-binding protein 3 isoform 1 [Homo sapiens]'	NaN	NaN	3	NaN	NaN	NaN	NaN	NaN	0	3	3
1147	'>gi|530362226|ref|XP_005270730.1| PREDICTED: latrophilin-2 isoform X8 [Homo sapiens]'	NaN	NaN	3	NaN	NaN	NaN	NaN	NaN	0	3	3
1148	'>gi|530387471|ref|XP_005272458.1| PREDICTED: 3''-5'' exoribonuclease 1 isoform X1 [Homo sapiens]'	NaN	NaN	NaN	NaN	NaN	NaN	3	NaN	0	3	3
1149	'>gi|530411800|ref|XP_005257220.1| PREDICTED: protein CASC3 isoform X1 [Homo sapiens]'	NaN	NaN	NaN	3	NaN	NaN	NaN	NaN	0	3	3
1150	'>gi|530414433|ref|XP_005259763.1| PREDICTED: A-kinase anchor protein 8 isoform X1 [Homo sapiens]'	NaN	NaN	NaN	3	NaN	NaN	NaN	NaN	0	3	3
1151	'>gi|530418462|ref|XP_005260640.1| PREDICTED: mRNA export factor isoform X2 [Homo sapiens]'	NaN	NaN	NaN	NaN	NaN	3	NaN	NaN	0	3	3
1152	'>gi|538921154|ref|NP_001269348.1| NADH dehydrogenase [ubiquinone] 1 alpha subcomplex subunit 5 isoform 2 [Homo sapiens]'	NaN	NaN	NaN	NaN	NaN	NaN	3	NaN	0	3	3
1153	'>gi|543173169|ref|NP_001269468.1| guanine nucleotide-binding protein G(I)/G(S)/G(T) subunit beta-1 isoform 1 [Homo sapiens]'	NaN	NaN	NaN	NaN	NaN	3	NaN	NaN	0	3	3
1154	'>gi|544186102|ref|NP_001269606.1| peroxisome biogenesis factor 1 isoform 2 [Homo sapiens]'	NaN	NaN	3	NaN	NaN	NaN	NaN	NaN	0	3	3
1155	'>gi|5453634|ref|NP_006132.1| cytoplasmic dynein 1 light intermediate chain 2 isoform 1 [Homo sapiens]'	NaN	NaN	NaN	NaN	3	NaN	NaN	NaN	0	3	3
1156	'>gi|545478189|ref|NP_001269913.1| FERM, RhoGEF and pleckstrin domain-containing protein 2 isoform c [Homo sapiens]'	NaN	NaN	NaN	3	NaN	NaN	NaN	NaN	0	3	3
1157	'>gi|545688691|ref|NP_001269970.1| ubiquitin carboxyl-terminal hydrolase 25 isoform USP25m [Homo sapiens]'	NaN	NaN	3	NaN	NaN	NaN	NaN	NaN	0	3	3
1158	'>gi|54607124|ref|NP_037418.3| putative RNA-binding protein 15B [Homo sapiens]'	NaN	NaN	NaN	3	NaN	NaN	NaN	NaN	0	3	3
1159	'>gi|55742734|ref|NP_056247.1| puratrophin-1 isoform 1 [Homo sapiens]'	NaN	NaN	3	NaN	NaN	NaN	NaN	NaN	0	3	3
1160	'>gi|55749424|ref|NP_001006641.1| transcription elongation factor A protein-like 1 [Homo sapiens]'	NaN	NaN	NaN	NaN	NaN	3	NaN	NaN	0	3	3
1161	'>gi|557636741|ref|NP_001273556.1| RNA-binding protein with serine-rich domain 1 isoform c [Homo sapiens]'	NaN	3	NaN	NaN	NaN	NaN	NaN	NaN	0	3	3
1162	'>gi|56550081|ref|NP_001007794.1| mitotic checkpoint protein BUB3 isoform b [Homo sapiens]'	NaN	NaN	NaN	NaN	NaN	3	NaN	NaN	0	3	3
1163	'>gi|57164971|ref|NP_001008711.1| RNA-binding protein with multiple splicing isoform B [Homo sapiens]'	NaN	NaN	NaN	NaN	NaN	3	NaN	NaN	0	3	3
1164	'>gi|57165350|ref|NP_001009182.1| gem-associated protein 2 isoform beta [Homo sapiens]'	NaN	NaN	NaN	NaN	NaN	3	NaN	NaN	0	3	3
1165	'>gi|5729838|ref|NP_006521.1| YEATS domain-containing protein 4 isoform 1 [Homo sapiens]'	NaN	NaN	NaN	NaN	NaN	3	NaN	NaN	0	3	3
1166	'>gi|578805931|ref|XP_006713150.1| PREDICTED: THUMP domain-containing protein 3 isoform X6 [Homo sapiens]'	NaN	NaN	NaN	3	NaN	NaN	NaN	NaN	0	3	3
1167	'>gi|578814076|ref|XP_006715978.1| PREDICTED: zinc finger protein with KRAB and SCAN domains 5 isoform X7 [Homo sapiens]'	NaN	NaN	NaN	3	NaN	NaN	NaN	NaN	0	3	3
1168	'>gi|578839118|ref|XP_006724959.1| PREDICTED: 39S ribosomal protein L23, mitochondrial-like [Homo sapiens]'	NaN	NaN	NaN	NaN	NaN	NaN	3	NaN	0	3	3
1169	'>gi|5803036|ref|NP_006796.1| heterogeneous nuclear ribonucleoprotein A0 [Homo sapiens]'	NaN	NaN	NaN	NaN	NaN	3	NaN	NaN	0	3	3
1170	'>gi|58331171|ref|NP_001009186.1| T-complex protein 1 subunit zeta isoform b [Homo sapiens]'	NaN	NaN	NaN	NaN	NaN	NaN	NaN	3	0	3	3
1171	'>gi|594140514|ref|NP_001277250.1| dmX-like protein 1 isoform 1 [Homo sapiens]'	NaN	3	NaN	NaN	NaN	NaN	NaN	NaN	0	3	3
1172	'>gi|6041665|ref|NP_006403.2| 1-acyl-sn-glycerol-3-phosphate acyltransferase beta isoform a precursor [Homo sapiens]'	NaN	NaN	NaN	NaN	NaN	3	NaN	NaN	0	3	3
1173	'>gi|609876591|ref|NP_001278340.1| protein SON isoform E [Homo sapiens]'	NaN	3	NaN	NaN	NaN	NaN	NaN	NaN	0	3	3
1174	'>gi|62739179|ref|NP_001015055.1| rhotekin isoform a [Homo sapiens]'	NaN	NaN	NaN	NaN	3	NaN	NaN	NaN	0	3	3
1175	'>gi|62912476|ref|NP_004131.3| lethal(2) giant larvae protein homolog 1 [Homo sapiens]'	NaN	NaN	NaN	3	NaN	NaN	NaN	NaN	0	3	3
1176	'>gi|65287717|ref|NP_001013725.2| eukaryotic translation initiation factor 2-alpha kinase 4 [Homo sapiens]'	NaN	NaN	3	NaN	NaN	NaN	NaN	NaN	0	3	3
1177	'>gi|662033891|ref|NP_001284482.1| chromodomain-helicase-DNA-binding protein 4 isoform 2 [Homo sapiens]'	NaN	3	NaN	NaN	NaN	NaN	NaN	NaN	0	3	3
1178	'>gi|662236851|ref|NP_001284549.1| heterogeneous nuclear ribonucleoprotein R isoform 5 [Homo sapiens]'	NaN	NaN	NaN	3	NaN	NaN	NaN	NaN	0	3	3
1179	'>gi|6631085|ref|NP_008965.2| dnaJ homolog subfamily B member 4 [Homo sapiens]'	NaN	NaN	NaN	NaN	NaN	3	NaN	NaN	0	3	3
1180	'>gi|663853723|ref|NP_001287720.1| kinesin-like protein KIF3A isoform 1 [Homo sapiens]'	NaN	NaN	NaN	3	NaN	NaN	NaN	NaN	0	3	3
1181	'>gi|663856631|ref|NP_001287718.1| peroxisomal biogenesis factor 5 isoform e [Homo sapiens]'	NaN	NaN	NaN	3	NaN	NaN	NaN	NaN	0	3	3
1182	'>gi|666637991|ref|NP_001288013.1| rho guanine nucleotide exchange factor 12 isoform 3 [Homo sapiens]'	NaN	NaN	3	NaN	NaN	NaN	NaN	NaN	0	3	3
1183	'>gi|667667691|ref|NP_001288092.1| transmembrane protein 209 isoform 2 [Homo sapiens]'	NaN	NaN	NaN	NaN	3	NaN	NaN	NaN	0	3	3
1184	'>gi|67782311|ref|NP_008860.4| helicase SKI2W [Homo sapiens]'	NaN	NaN	3	NaN	NaN	NaN	NaN	NaN	0	3	3
1185	'>gi|68303555|ref|NP_055677.3| aryl hydrocarbon receptor nuclear translocator 2 [Homo sapiens]'	NaN	NaN	3	NaN	NaN	NaN	NaN	NaN	0	3	3
1186	'>gi|7019503|ref|NP_037520.1| prolactin regulatory element-binding protein [Homo sapiens]'	NaN	NaN	NaN	NaN	NaN	3	NaN	NaN	0	3	3
1187	'>gi|71143156|ref|NP_001025034.1| UPF0669 protein C6orf120 precursor [Homo sapiens]'	NaN	NaN	NaN	NaN	NaN	3	NaN	NaN	0	3	3
1188	'>gi|72534712|ref|NP_001026881.1| endoplasmic reticulum-Golgi intermediate compartment protein 1 [Homo sapiens]'	NaN	NaN	NaN	NaN	NaN	3	NaN	NaN	0	3	3
1189	'>gi|7661672|ref|NP_056399.1| polymerase delta-interacting protein 2 isoform 1 [Homo sapiens]'	NaN	NaN	NaN	NaN	NaN	3	NaN	NaN	0	3	3
1190	'>gi|7705558|ref|NP_057452.1| inositol-3-phosphate synthase 1 isoform 1 [Homo sapiens]'	NaN	NaN	NaN	NaN	3	NaN	NaN	NaN	0	3	3
1191	'>gi|7705626|ref|NP_057149.1| 28S ribosomal protein S16, mitochondrial [Homo sapiens]'	NaN	NaN	NaN	NaN	NaN	NaN	3	NaN	0	3	3
1192	'>gi|7706254|ref|NP_057018.1| nucleolar protein 58 [Homo sapiens]'	NaN	NaN	NaN	NaN	3	NaN	NaN	NaN	0	3	3
1193	'>gi|7706339|ref|NP_057143.1| peptidyl-prolyl cis-trans isomerase-like 1 [Homo sapiens]'	NaN	NaN	NaN	NaN	NaN	NaN	3	NaN	0	3	3
1194	'>gi|82546830|ref|NP_068579.3| exocyst complex component 4 isoform a [Homo sapiens]'	NaN	NaN	NaN	3	NaN	NaN	NaN	NaN	0	3	3
1195	'>gi|82617634|ref|NP_001032410.1| cytoplasmic FMR1-interacting protein 2 isoform a [Homo sapiens]'	NaN	NaN	3	NaN	NaN	NaN	NaN	NaN	0	3	3
1196	'>gi|87298937|ref|NP_008949.4| centriolin [Homo sapiens]'	NaN	3	NaN	NaN	NaN	NaN	NaN	NaN	0	3	3
1197	'>gi|88758594|ref|NP_005379.3| phosducin-like protein [Homo sapiens]'	NaN	NaN	NaN	NaN	NaN	3	NaN	NaN	0	3	3
1198	'>gi|8922430|ref|NP_060567.1| HAUS augmin-like complex subunit 2 isoform 1 [Homo sapiens]'	NaN	NaN	NaN	NaN	NaN	3	NaN	NaN	0	3	3
1199	'>gi|8923930|ref|NP_060934.1| CDGSH iron-sulfur domain-containing protein 1 [Homo sapiens]'	NaN	NaN	NaN	NaN	NaN	NaN	3	NaN	0	3	3
1200	'>gi|94721252|ref|NP_919415.2| vesicle-associated membrane protein-associated protein A isoform 2 [Homo sapiens]'	NaN	NaN	NaN	NaN	NaN	3	NaN	NaN	0	3	3
1201	'>gi|9506689|ref|NP_061910.1| exosome complex component RRP41 [Homo sapiens]'	NaN	NaN	NaN	NaN	NaN	3	NaN	NaN	0	3	3
1202	'>gi|95089461|ref|NP_004738.3| disks large homolog 5 [Homo sapiens]'	3	NaN	NaN	NaN	NaN	NaN	NaN	NaN	0	3	3
1203	'>gi|567316172|ref|NP_001274528.1| THAP domain-containing protein 5 isoform 3 [Homo sapiens]'	2	2	1	1	1	NaN	NaN	2	0	2	9
1204	'>gi|38176283|ref|NP_937886.1| ankyrin repeat and SOCS box protein 7 isoform 2 [Homo sapiens]'	NaN	NaN	1	2	2	1	1	NaN	0	2	7
1205	'>gi|150456463|ref|NP_835465.2| gasdermin-A [Homo sapiens]'	1	1	1	1	NaN	2	NaN	NaN	0	2	6
1206	'>gi|5902072|ref|NP_008850.1| serpin B3 [Homo sapiens]'	1	2	1	NaN	NaN	2	NaN	NaN	0	2	6
1207	'>gi|16507950|ref|NP_055281.2| tektin-2 [Homo sapiens]'	NaN	2	NaN	NaN	2	NaN	NaN	1	0	2	5
1208	'>gi|29788768|ref|NP_821080.1| tubulin beta-2B chain [Homo sapiens]'	NaN	NaN	NaN	2	1	NaN	2	NaN	0	2	5
1209	'>gi|578828236|ref|XP_006721000.1| PREDICTED: transcription elongation factor B polypeptide 2 isoform X1 [Homo sapiens]'	NaN	NaN	NaN	NaN	2	2	1	NaN	0	2	5
1210	'>gi|7019505|ref|NP_037517.1| cytohesin-4 [Homo sapiens]'	1	1	NaN	NaN	NaN	2	1	NaN	0	2	5
1211	'>gi|157412255|ref|NP_055634.3| E3 ubiquitin-protein ligase Praja-2 [Homo sapiens]'	NaN	NaN	2	2	NaN	NaN	NaN	NaN	0	2	4
1212	'>gi|193794853|ref|NP_079197.3| protein POF1B [Homo sapiens]'	NaN	NaN	1	NaN	NaN	1	NaN	2	0	2	4
1213	'>gi|24638433|ref|NP_056146.1| nicastrin isoform 1 precursor [Homo sapiens]'	NaN	NaN	2	2	NaN	NaN	NaN	NaN	0	2	4
1214	'>gi|256017153|ref|NP_001157743.1| rho GTPase-activating protein 7 isoform 4 [Homo sapiens]'	1	2	1	NaN	NaN	NaN	NaN	NaN	0	2	4
1215	'>gi|42560237|ref|NP_002846.3| nectin-1 isoform 1 precursor [Homo sapiens]'	1	NaN	NaN	2	NaN	1	NaN	NaN	0	2	4
1216	'>gi|4502801|ref|NP_001260.1| regulator of chromosome condensation isoform c [Homo sapiens]'	NaN	NaN	NaN	NaN	2	2	NaN	NaN	0	2	4
1217	'>gi|6678271|ref|NP_031401.1| TAR DNA-binding protein 43 [Homo sapiens]'	NaN	NaN	NaN	NaN	2	2	NaN	NaN	0	2	4
1218	'>gi|8923444|ref|NP_060308.1| H/ACA ribonucleoprotein complex subunit 2 isoform a [Homo sapiens]'	NaN	NaN	NaN	NaN	NaN	2	2	NaN	0	2	4
1219	'>gi|119395716|ref|NP_001444.2| forkhead box protein C1 [Homo sapiens]'	NaN	NaN	NaN	2	1	NaN	NaN	NaN	0	2	3
1220	'>gi|133925809|ref|NP_002208.3| inter-alpha-trypsin inhibitor heavy chain H3 preproprotein [Homo sapiens]'	1	NaN	NaN	2	NaN	NaN	NaN	NaN	0	2	3
1221	'>gi|14150141|ref|NP_115722.1| programmed cell death protein 2-like [Homo sapiens]'	NaN	NaN	NaN	NaN	1	2	NaN	NaN	0	2	3
1222	'>gi|16418383|ref|NP_443108.1| nucleus accumbens-associated protein 1 [Homo sapiens]'	NaN	NaN	NaN	2	1	NaN	NaN	NaN	0	2	3
1223	'>gi|166197683|ref|NP_036400.2| phospholipase D3 [Homo sapiens]'	NaN	NaN	NaN	1	2	NaN	NaN	NaN	0	2	3
1224	'>gi|183603929|ref|NP_001116827.1| serine/threonine-protein phosphatase 6 catalytic subunit isoform a [Homo sapiens]'	NaN	NaN	NaN	NaN	NaN	2	1	NaN	0	2	3
1225	'>gi|192807336|ref|NP_001122326.1| serrate RNA effector molecule homolog isoform e [Homo sapiens]'	NaN	NaN	1	2	NaN	NaN	NaN	NaN	0	2	3
1226	'>gi|194306559|ref|NP_001123579.1| kinesin light chain 1 isoform 3 [Homo sapiens]'	NaN	NaN	NaN	2	1	NaN	NaN	NaN	0	2	3
1227	'>gi|19923599|ref|NP_079010.2| calmin [Homo sapiens]'	2	NaN	1	NaN	NaN	NaN	NaN	NaN	0	2	3
1228	'>gi|24308201|ref|NP_065392.1| adipocyte plasma membrane-associated protein [Homo sapiens]'	NaN	NaN	NaN	NaN	2	1	NaN	NaN	0	2	3
1229	'>gi|31621305|ref|NP_573566.2| leucine-rich PPR motif-containing protein, mitochondrial precursor [Homo sapiens]'	NaN	NaN	NaN	2	NaN	NaN	NaN	1	0	2	3
1230	'>gi|32189376|ref|NP_057297.2| activating signal cointegrator 1 [Homo sapiens]'	NaN	NaN	NaN	1	2	NaN	NaN	NaN	0	2	3
1231	'>gi|323668330|ref|NP_001191121.1| tumor protein p73 isoform m [Homo sapiens]'	NaN	NaN	NaN	2	1	NaN	NaN	NaN	0	2	3
1232	'>gi|32454741|ref|NP_001226.2| serpin H1 precursor [Homo sapiens]'	NaN	NaN	NaN	NaN	2	1	NaN	NaN	0	2	3
1233	'>gi|353677961|ref|NP_001238817.1| tether containing UBX domain for GLUT4 isoform 2 [Homo sapiens]'	NaN	NaN	NaN	2	1	NaN	NaN	NaN	0	2	3
1234	'>gi|4503571|ref|NP_001419.1| alpha-enolase isoform 1 [Homo sapiens]'	1	NaN	NaN	NaN	NaN	2	NaN	NaN	0	2	3
1235	'>gi|4506663|ref|NP_000964.1| 60S ribosomal protein L8 [Homo sapiens]'	NaN	NaN	NaN	NaN	NaN	2	1	NaN	0	2	3
1236	'>gi|4506707|ref|NP_001019.1| 40S ribosomal protein S25 [Homo sapiens]'	NaN	NaN	NaN	NaN	NaN	1	2	NaN	0	2	3
1237	'>gi|4506775|ref|NP_003782.1| membrane-bound transcription factor site-1 protease preproprotein [Homo sapiens]'	2	NaN	NaN	NaN	1	NaN	NaN	NaN	0	2	3
1238	'>gi|4758302|ref|NP_004441.1| enhancer of rudimentary homolog [Homo sapiens]'	NaN	NaN	NaN	NaN	NaN	1	2	NaN	0	2	3
1239	'>gi|578798602|ref|XP_006710503.1| PREDICTED: protein 4.1 isoform X29 [Homo sapiens]'	NaN	NaN	1	2	NaN	NaN	NaN	NaN	0	2	3
1240	'>gi|578836248|ref|XP_006723956.1| PREDICTED: RNA-binding protein 39 isoform X4 [Homo sapiens]'	NaN	NaN	NaN	1	NaN	2	NaN	NaN	0	2	3
1241	'''>gi|588282761|ref|NP_001277046.1| putative mitochondrial import inner membrane translocase subunit Tim23B isoform 1 [Homo sapien...'' <Preview truncated at 128 characters>'	NaN	NaN	NaN	NaN	NaN	2	1	NaN	0	2	3
1242	'>gi|661902998|ref|NP_001284347.1| heterogeneous nuclear ribonucleoprotein M isoform c [Homo sapiens]'	NaN	NaN	2	NaN	NaN	NaN	1	NaN	0	2	3
1243	'>gi|96975097|ref|NP_057661.3| ras-related protein Rab-6B [Homo sapiens]'	NaN	NaN	NaN	NaN	NaN	2	1	NaN	0	2	3
1244	'>gi|10092657|ref|NP_061326.1| NADH dehydrogenase [ubiquinone] 1 alpha subcomplex subunit 12 isoform a [Homo sapiens]'	NaN	NaN	NaN	NaN	NaN	NaN	2	NaN	0	2	2
1245	'>gi|10835057|ref|NP_003482.1| N-alpha-acetyltransferase 10 isoform 1 [Homo sapiens]'	NaN	NaN	NaN	NaN	NaN	2	NaN	NaN	0	2	2
1246	'>gi|10863889|ref|NP_005137.1| U4/U6.U5 tri-snRNP-associated protein 1 [Homo sapiens]'	NaN	NaN	NaN	2	NaN	NaN	NaN	NaN	0	2	2
1247	'>gi|10863903|ref|NP_004229.1| E3 ubiquitin-protein ligase TRIP12 isoform c [Homo sapiens]'	NaN	NaN	2	NaN	NaN	NaN	NaN	NaN	0	2	2
1248	'>gi|10863945|ref|NP_066964.1| X-ray repair cross-complementing protein 5 [Homo sapiens]'	NaN	NaN	NaN	2	NaN	NaN	NaN	NaN	0	2	2
1249	'>gi|109148508|ref|NP_060140.2| ubiquitin thioesterase OTUB1 [Homo sapiens]'	NaN	NaN	NaN	NaN	NaN	2	NaN	NaN	0	2	2
1250	'>gi|10947135|ref|NP_001081.1| ATP-binding cassette sub-family F member 1 isoform b [Homo sapiens]'	NaN	NaN	NaN	2	NaN	NaN	NaN	NaN	0	2	2
1251	'>gi|109715835|ref|NP_071353.4| HEAT repeat-containing protein 6 [Homo sapiens]'	NaN	NaN	NaN	2	NaN	NaN	NaN	NaN	0	2	2
1252	'>gi|109948310|ref|NP_001035958.1| small integral membrane protein 8 isoform 1 [Homo sapiens]'	NaN	NaN	NaN	NaN	NaN	NaN	2	NaN	0	2	2
1253	'>gi|112734867|ref|NP_065099.3| X-linked retinitis pigmentosa GTPase regulator-interacting protein 1 [Homo sapiens]'	NaN	NaN	2	NaN	NaN	NaN	NaN	NaN	0	2	2
1254	'>gi|11277468|ref|NP_006418.2| apoptosis regulatory protein Siva isoform 1 [Homo sapiens]'	NaN	NaN	NaN	NaN	NaN	NaN	2	NaN	0	2	2
1255	'>gi|11641243|ref|NP_071736.1| peptide deformylase, mitochondrial precursor [Homo sapiens]'	NaN	NaN	NaN	NaN	NaN	NaN	2	NaN	0	2	2
1256	'>gi|116812573|ref|NP_057487.2| spliceosome-associated protein CWC15 homolog [Homo sapiens]'	NaN	NaN	NaN	NaN	NaN	2	NaN	NaN	0	2	2
1257	'>gi|117938762|ref|NP_001070956.1| protein GNAS isoform f [Homo sapiens]'	NaN	NaN	NaN	NaN	2	NaN	NaN	NaN	0	2	2
1258	'>gi|118600961|ref|NP_065076.2| ral GTPase-activating protein subunit alpha-2 [Homo sapiens]'	NaN	NaN	NaN	2	NaN	NaN	NaN	NaN	0	2	2
1259	'>gi|12056463|ref|NP_036283.2| factor VIII intron 22 protein [Homo sapiens]'	NaN	NaN	NaN	NaN	NaN	2	NaN	NaN	0	2	2
1260	'>gi|126012573|ref|NP_004516.2| low-density lipoprotein receptor-related protein 2 precursor [Homo sapiens]'	NaN	NaN	2	NaN	NaN	NaN	NaN	NaN	0	2	2
1261	'>gi|126091152|ref|NP_001072.2| cubilin precursor [Homo sapiens]'	NaN	NaN	NaN	2	NaN	NaN	NaN	NaN	0	2	2
1262	'>gi|126116596|ref|NP_060606.3| abnormal spindle-like microcephaly-associated protein isoform 1 [Homo sapiens]'	NaN	NaN	NaN	NaN	NaN	2	NaN	NaN	0	2	2
1263	'>gi|13027640|ref|NP_005754.2| alpha-aminoadipic semialdehyde synthase, mitochondrial [Homo sapiens]'	NaN	NaN	NaN	NaN	2	NaN	NaN	NaN	0	2	2
1264	'>gi|134152667|ref|NP_060224.3| UHRF1-binding protein 1 [Homo sapiens]'	NaN	NaN	2	NaN	NaN	NaN	NaN	NaN	0	2	2
1265	'>gi|13676857|ref|NP_068814.2| heat shock-related 70 kDa protein 2 [Homo sapiens]'	NaN	NaN	NaN	2	NaN	NaN	NaN	NaN	0	2	2
1266	'>gi|139394599|ref|NP_055909.2| hypermethylated in cancer 2 protein [Homo sapiens]'	NaN	NaN	NaN	2	NaN	NaN	NaN	NaN	0	2	2
1267	'>gi|14110420|ref|NP_112738.1| heterogeneous nuclear ribonucleoprotein D0 isoform a [Homo sapiens]'	NaN	NaN	NaN	NaN	2	NaN	NaN	NaN	0	2	2
1268	'>gi|14141195|ref|NP_008854.2| stromal cell-derived factor 2 precursor [Homo sapiens]'	NaN	NaN	NaN	NaN	NaN	2	NaN	NaN	0	2	2
1269	'>gi|14149805|ref|NP_115516.1| enkurin domain-containing protein 1 [Homo sapiens]'	NaN	NaN	NaN	NaN	NaN	2	NaN	NaN	0	2	2
1270	'>gi|14150100|ref|NP_115700.1| cancer-related nucleoside-triphosphatase [Homo sapiens]'	NaN	NaN	NaN	NaN	NaN	NaN	2	NaN	0	2	2
1271	'>gi|145301567|ref|NP_061981.2| protein SMG9 [Homo sapiens]'	NaN	NaN	NaN	NaN	2	NaN	NaN	NaN	0	2	2
1272	'>gi|145312246|ref|NP_001077433.1| tudor and KH domain-containing protein isoform b [Homo sapiens]'	NaN	NaN	NaN	NaN	2	NaN	NaN	NaN	0	2	2
1273	'>gi|14670268|ref|NP_002895.3| negative elongation factor E [Homo sapiens]'	NaN	NaN	NaN	NaN	NaN	2	NaN	NaN	0	2	2
1274	'>gi|14717407|ref|NP_005633.2| transcription initiation factor TFIID subunit 7 [Homo sapiens]'	NaN	NaN	NaN	NaN	2	NaN	NaN	NaN	0	2	2
1275	'>gi|148491106|ref|NP_001091873.1| zinc finger and BTB domain-containing protein 21 isoform S [Homo sapiens]'	NaN	NaN	2	NaN	NaN	NaN	NaN	NaN	0	2	2
1276	'>gi|151101292|ref|NP_110382.3| thioredoxin-related transmembrane protein 1 precursor [Homo sapiens]'	NaN	NaN	NaN	NaN	NaN	2	NaN	NaN	0	2	2
1277	'>gi|151108473|ref|NP_057152.2| mitochondrial fission 1 protein [Homo sapiens]'	NaN	NaN	NaN	NaN	NaN	NaN	2	NaN	0	2	2
1278	'>gi|151301053|ref|NP_444271.2| RNA-binding protein 33 [Homo sapiens]'	NaN	NaN	2	NaN	NaN	NaN	NaN	NaN	0	2	2
1279	'>gi|15147219|ref|NP_150093.1| transcriptional activator protein Pur-beta [Homo sapiens]'	NaN	NaN	NaN	NaN	NaN	2	NaN	NaN	0	2	2
1280	'>gi|153251315|ref|NP_078942.3| alpha- and gamma-adaptin-binding protein p34 isoform 1 [Homo sapiens]'	NaN	NaN	NaN	NaN	NaN	2	NaN	NaN	0	2	2
1281	'>gi|153252132|ref|NP_001093163.1| 60S ribosomal protein L31 isoform 3 [Homo sapiens]'	NaN	NaN	NaN	NaN	NaN	NaN	2	NaN	0	2	2
1282	'>gi|153266878|ref|NP_004473.2| polypeptide N-acetylgalactosaminyltransferase 3 [Homo sapiens]'	NaN	NaN	NaN	2	NaN	NaN	NaN	NaN	0	2	2
1283	'>gi|153791893|ref|NP_055653.2| zinc finger BED domain-containing protein 4 [Homo sapiens]'	NaN	NaN	2	NaN	NaN	NaN	NaN	NaN	0	2	2
1284	'>gi|154091020|ref|NP_065922.3| leucine-rich repeat and calponin homology domain-containing protein 2 isoform 1 [Homo sapiens]'	NaN	NaN	NaN	2	NaN	NaN	NaN	NaN	0	2	2
1285	'>gi|15431301|ref|NP_000962.2| 60S ribosomal protein L7 [Homo sapiens]'	NaN	NaN	NaN	NaN	NaN	2	NaN	NaN	0	2	2
1286	'>gi|154813195|ref|NP_056504.3| DENN domain-containing protein 2A [Homo sapiens]'	NaN	NaN	NaN	NaN	2	NaN	NaN	NaN	0	2	2
1287	'>gi|156142178|ref|NP_054886.2| thyroid transcription factor 1-associated protein 26 [Homo sapiens]'	NaN	NaN	NaN	NaN	NaN	2	NaN	NaN	0	2	2
1288	'>gi|15619015|ref|NP_002723.2| cAMP-dependent protein kinase catalytic subunit gamma [Homo sapiens]'	NaN	NaN	NaN	NaN	NaN	2	NaN	NaN	0	2	2
1289	'>gi|157388904|ref|NP_060272.3| HEAT repeat-containing protein 2 [Homo sapiens]'	NaN	NaN	NaN	2	NaN	NaN	NaN	NaN	0	2	2
1290	'>gi|157388995|ref|NP_060727.2| protein-L-isoaspartate O-methyltransferase domain-containing protein 2 isoform 1 [Homo sapiens]'	NaN	NaN	NaN	NaN	NaN	2	NaN	NaN	0	2	2
1291	'>gi|157743247|ref|NP_001099043.1| F-box/SPRY domain-containing protein 1 [Homo sapiens]'	NaN	NaN	NaN	NaN	NaN	2	NaN	NaN	0	2	2
1292	'>gi|15812188|ref|NP_208385.1| F-box only protein 3 isoform 2 [Homo sapiens]'	NaN	NaN	NaN	NaN	2	NaN	NaN	NaN	0	2	2
1293	'>gi|16306548|ref|NP_006504.2| serine--tRNA ligase, cytoplasmic [Homo sapiens]'	NaN	NaN	NaN	NaN	2	NaN	NaN	NaN	0	2	2
1294	'>gi|163644261|ref|NP_001106197.1| centrosomal protein of 170 kDa protein B isoform 1 [Homo sapiens]'	NaN	NaN	2	NaN	NaN	NaN	NaN	NaN	0	2	2
1295	'>gi|164607128|ref|NP_079157.3| solute carrier family 35 member E1 [Homo sapiens]'	NaN	NaN	NaN	NaN	NaN	2	NaN	NaN	0	2	2
1296	'>gi|16554609|ref|NP_073750.2| 28S ribosomal protein S11, mitochondrial isoform a [Homo sapiens]'	NaN	NaN	NaN	NaN	NaN	NaN	2	NaN	0	2	2
1297	'>gi|16554616|ref|NP_115865.1| 28S ribosomal protein S6, mitochondrial [Homo sapiens]'	NaN	NaN	NaN	NaN	NaN	NaN	2	NaN	0	2	2
1298	'>gi|166064038|ref|NP_001106985.1| rho guanine nucleotide exchange factor 7 isoform a [Homo sapiens]'	NaN	NaN	NaN	2	NaN	NaN	NaN	NaN	0	2	2
1299	'>gi|16933537|ref|NP_444504.1| glomulin [Homo sapiens]'	NaN	NaN	NaN	NaN	2	NaN	NaN	NaN	0	2	2
1300	'>gi|171906575|ref|NP_001116428.1| drebrin-like protein isoform c [Homo sapiens]'	NaN	NaN	NaN	NaN	2	NaN	NaN	NaN	0	2	2
1301	'>gi|17978466|ref|NP_001231.2| cyclin-T1 isoform a [Homo sapiens]'	NaN	NaN	NaN	2	NaN	NaN	NaN	NaN	0	2	2
1302	'>gi|18079254|ref|NP_110442.1| p53 and DNA damage-regulated protein 1 [Homo sapiens]'	NaN	NaN	NaN	NaN	NaN	NaN	2	NaN	0	2	2
1303	'>gi|182508169|ref|NP_003864.4| neuropilin-1 isoform a precursor [Homo sapiens]'	NaN	NaN	2	NaN	NaN	NaN	NaN	NaN	0	2	2
1304	'>gi|18426915|ref|NP_004386.2| drebrin isoform a [Homo sapiens]'	NaN	NaN	NaN	2	NaN	NaN	NaN	NaN	0	2	2
1305	'>gi|18699734|ref|NP_036606.2| uridine-cytidine kinase 2 [Homo sapiens]'	NaN	NaN	NaN	NaN	NaN	2	NaN	NaN	0	2	2
1306	'>gi|19111150|ref|NP_573572.1| angiomotin isoform 2 [Homo sapiens]'	NaN	NaN	NaN	2	NaN	NaN	NaN	NaN	0	2	2
1307	'>gi|193788632|ref|NP_001123359.1| dnaJ homolog subfamily C member 2 isoform 2 [Homo sapiens]'	NaN	NaN	NaN	2	NaN	NaN	NaN	NaN	0	2	2
1308	'>gi|194018478|ref|NP_653173.1| TBC1 domain family member 2B isoform a [Homo sapiens]'	NaN	NaN	NaN	2	NaN	NaN	NaN	NaN	0	2	2
1309	'>gi|194018520|ref|NP_002085.2| eukaryotic peptide chain release factor GTP-binding subunit ERF3A isoform 1 [Homo sapiens]'	NaN	NaN	NaN	2	NaN	NaN	NaN	NaN	0	2	2
1310	'>gi|194097392|ref|NP_004477.3| Golgin subfamily A member 2 [Homo sapiens]'	NaN	NaN	2	NaN	NaN	NaN	NaN	NaN	0	2	2
1311	'>gi|195927006|ref|NP_001124319.1| apoptosis-inducing factor 1, mitochondrial isoform 5 precursor [Homo sapiens]'	NaN	NaN	NaN	NaN	NaN	NaN	2	NaN	0	2	2
1312	'>gi|19913371|ref|NP_078941.2| F-box-like/WD repeat-containing protein TBL1XR1 [Homo sapiens]'	NaN	NaN	NaN	NaN	2	NaN	NaN	NaN	0	2	2
1313	'>gi|19913428|ref|NP_001684.2| V-type proton ATPase subunit B, brain isoform [Homo sapiens]'	NaN	NaN	NaN	NaN	2	NaN	NaN	NaN	0	2	2
1314	'>gi|19920317|ref|NP_006816.2| cytoskeleton-associated protein 4 [Homo sapiens]'	NaN	NaN	NaN	NaN	2	NaN	NaN	NaN	0	2	2
1315	'>gi|19923198|ref|NP_001745.2| runt-related transcription factor 1 isoform AML1c [Homo sapiens]'	NaN	NaN	NaN	NaN	2	NaN	NaN	NaN	0	2	2
1316	'>gi|19923387|ref|NP_031388.2| nuclear cap-binding protein subunit 2 isoform 1 [Homo sapiens]'	NaN	NaN	NaN	NaN	NaN	NaN	2	NaN	0	2	2
1317	'>gi|19923669|ref|NP_005056.3| protein sel-1 homolog 1 isoform 1 precursor [Homo sapiens]'	NaN	NaN	NaN	2	NaN	NaN	NaN	NaN	0	2	2
1318	'>gi|199559532|ref|NP_001128304.1| jouberin isoform b [Homo sapiens]'	NaN	NaN	2	NaN	NaN	NaN	NaN	NaN	0	2	2
1319	'>gi|199559779|ref|NP_114429.2| coiled-coil domain-containing protein 8 [Homo sapiens]'	NaN	NaN	NaN	2	NaN	NaN	NaN	NaN	0	2	2
1320	'>gi|20070125|ref|NP_000909.2| protein disulfide-isomerase precursor [Homo sapiens]'	NaN	NaN	NaN	NaN	2	NaN	NaN	NaN	0	2	2
1321	'>gi|20127519|ref|NP_036244.2| targeting protein for Xklp2 [Homo sapiens]'	NaN	NaN	NaN	2	NaN	NaN	NaN	NaN	0	2	2
1322	'>gi|20270337|ref|NP_620147.1| RNA polymerase-associated protein LEO1 isoform 1 [Homo sapiens]'	NaN	NaN	NaN	2	NaN	NaN	NaN	NaN	0	2	2
1323	'>gi|20336305|ref|NP_075044.2| B-cell lymphoma/leukemia 11A isoform 1 [Homo sapiens]'	NaN	NaN	NaN	2	NaN	NaN	NaN	NaN	0	2	2
1324	'>gi|205277463|ref|NP_001128527.1| transketolase isoform 1 [Homo sapiens]'	NaN	NaN	NaN	NaN	NaN	2	NaN	NaN	0	2	2
1325	'>gi|207028494|ref|NP_001128711.1| L-lactate dehydrogenase A chain isoform 2 [Homo sapiens]'	NaN	NaN	NaN	NaN	NaN	2	NaN	NaN	0	2	2
1326	'>gi|208022632|ref|NP_001129069.1| girdin isoform 1 [Homo sapiens]'	NaN	2	NaN	NaN	NaN	NaN	NaN	NaN	0	2	2
1327	'>gi|208431774|ref|NP_001129108.1| phosphatidylinositol 4-phosphate 5-kinase type-1 alpha isoform 3 [Homo sapiens]'	NaN	NaN	NaN	NaN	2	NaN	NaN	NaN	0	2	2
1328	'>gi|212276096|ref|NP_001131024.1| leucine-rich repeat flightless-interacting protein 1 isoform 3 [Homo sapiens]'	NaN	NaN	2	NaN	NaN	NaN	NaN	NaN	0	2	2
1329	'>gi|212549756|ref|NP_742127.1| calcium/calmodulin-dependent protein kinase type II subunit delta isoform 4 [Homo sapiens]'	NaN	NaN	NaN	NaN	2	NaN	NaN	NaN	0	2	2
1330	'>gi|21361454|ref|NP_037460.2| pyrroline-5-carboxylate reductase 2 isoform 1 [Homo sapiens]'	NaN	NaN	NaN	NaN	NaN	2	NaN	NaN	0	2	2
1331	'>gi|21361468|ref|NP_056277.2| nucleolar protein 11 [Homo sapiens]'	NaN	NaN	NaN	2	NaN	NaN	NaN	NaN	0	2	2
1332	'>gi|21361659|ref|NP_060555.2| importin-9 [Homo sapiens]'	NaN	NaN	NaN	2	NaN	NaN	NaN	NaN	0	2	2
1333	'>gi|21361787|ref|NP_060729.2| tetratricopeptide repeat protein 17 [Homo sapiens]'	NaN	NaN	2	NaN	NaN	NaN	NaN	NaN	0	2	2
1334	'>gi|214830451|ref|NP_001135771.1| sequestosome-1 isoform 2 [Homo sapiens]'	NaN	NaN	NaN	NaN	2	NaN	NaN	NaN	0	2	2
1335	'>gi|21536428|ref|NP_004618.2| tail-anchored protein insertion receptor WRB isoform 1 [Homo sapiens]'	NaN	NaN	NaN	NaN	NaN	NaN	2	NaN	0	2	2
1336	'>gi|21553315|ref|NP_660150.1| GPI mannosyltransferase 1 [Homo sapiens]'	NaN	NaN	NaN	NaN	NaN	2	NaN	NaN	0	2	2
1337	'>gi|215598561|ref|NP_001135916.1| enhancer of mRNA-decapping protein 3 [Homo sapiens]'	NaN	NaN	NaN	NaN	2	NaN	NaN	NaN	0	2	2
1338	'>gi|21687129|ref|NP_660309.1| nudC domain-containing protein 2 [Homo sapiens]'	NaN	NaN	NaN	NaN	NaN	NaN	2	NaN	0	2	2
1339	'>gi|21735415|ref|NP_001801.1| major centromere autoantigen B [Homo sapiens]'	NaN	NaN	NaN	2	NaN	NaN	NaN	NaN	0	2	2
1340	'>gi|21735548|ref|NP_009117.2| centrosome-associated protein CEP250 [Homo sapiens]'	2	NaN	NaN	NaN	NaN	NaN	NaN	NaN	0	2	2
1341	'>gi|21735575|ref|NP_065698.1| junctophilin-1 [Homo sapiens]'	NaN	NaN	NaN	2	NaN	NaN	NaN	NaN	0	2	2
1342	'>gi|217416362|ref|NP_115883.2| zinc finger CCCH domain-containing protein 8 [Homo sapiens]'	NaN	NaN	NaN	NaN	NaN	2	NaN	NaN	0	2	2
1343	'>gi|218777837|ref|NP_775838.3| epoxide hydrolase 4 [Homo sapiens]'	NaN	NaN	NaN	NaN	NaN	2	NaN	NaN	0	2	2
1344	'>gi|22094079|ref|NP_004764.1| zinc finger HIT domain-containing protein 3 isoform 1 [Homo sapiens]'	NaN	NaN	NaN	NaN	NaN	NaN	2	NaN	0	2	2
1345	'>gi|221316642|ref|NP_001137451.1| nuclear distribution protein nudE homolog 1 [Homo sapiens]'	NaN	NaN	NaN	NaN	NaN	2	NaN	NaN	0	2	2
1346	'>gi|222136641|ref|NP_149107.4| serine/threonine-protein kinase Nek9 [Homo sapiens]'	NaN	NaN	NaN	2	NaN	NaN	NaN	NaN	0	2	2
1347	'>gi|223029410|ref|NP_006280.3| talin-1 [Homo sapiens]'	NaN	2	NaN	NaN	NaN	NaN	NaN	NaN	0	2	2
1348	'>gi|224465235|ref|NP_001138999.1| histone-lysine N-methyltransferase EHMT1 isoform 2 [Homo sapiens]'	NaN	NaN	NaN	2	NaN	NaN	NaN	NaN	0	2	2
1349	'>gi|224831257|ref|NP_055467.3| importin-13 [Homo sapiens]'	NaN	NaN	NaN	2	NaN	NaN	NaN	NaN	0	2	2
1350	'>gi|22538437|ref|NP_680093.1| cathepsin B preproprotein [Homo sapiens]'	NaN	NaN	NaN	NaN	NaN	2	NaN	NaN	0	2	2
1351	'>gi|22538465|ref|NP_002786.2| proteasome subunit beta type-3 [Homo sapiens]'	NaN	NaN	NaN	NaN	NaN	NaN	2	NaN	0	2	2
1352	'>gi|22547125|ref|NP_683685.1| 39S ribosomal protein L10, mitochondrial isoform b [Homo sapiens]'	NaN	NaN	NaN	NaN	NaN	2	NaN	NaN	0	2	2
1353	'>gi|225579074|ref|NP_001139373.1| serine--tRNA ligase, mitochondrial isoform a precursor [Homo sapiens]'	NaN	NaN	NaN	NaN	2	NaN	NaN	NaN	0	2	2
1354	'>gi|225703100|ref|NP_001139540.1| calpain-2 catalytic subunit isoform 2 [Homo sapiens]'	NaN	NaN	NaN	2	NaN	NaN	NaN	NaN	0	2	2
1355	'>gi|226342869|ref|NP_001139686.1| TBC1 domain family member 15 isoform 2 [Homo sapiens]'	NaN	NaN	NaN	NaN	2	NaN	NaN	NaN	0	2	2
1356	'>gi|228008407|ref|NP_116250.3| protein SERAC1 [Homo sapiens]'	NaN	NaN	NaN	NaN	2	NaN	NaN	NaN	0	2	2
1357	'>gi|22907039|ref|NP_055323.2| DNA dC-_dU-editing enzyme APOBEC-3C [Homo sapiens]'	NaN	NaN	NaN	NaN	NaN	NaN	2	NaN	0	2	2
1358	'>gi|229331971|ref|NP_001153221.1| serine/threonine-protein kinase RIO2 isoform 2 [Homo sapiens]'	NaN	NaN	NaN	2	NaN	NaN	NaN	NaN	0	2	2
1359	'>gi|23110939|ref|NP_687033.1| proteasome subunit alpha type-3 isoform 2 [Homo sapiens]'	NaN	NaN	NaN	NaN	NaN	2	NaN	NaN	0	2	2
1360	'>gi|23110942|ref|NP_002781.2| proteasome subunit alpha type-5 isoform 1 [Homo sapiens]'	NaN	NaN	NaN	NaN	NaN	2	NaN	NaN	0	2	2
1361	'>gi|23110944|ref|NP_002782.1| proteasome subunit alpha type-6 isoform a [Homo sapiens]'	NaN	NaN	NaN	NaN	NaN	2	NaN	NaN	0	2	2
1362	'>gi|23397666|ref|NP_056292.1| paired amphipathic helix protein Sin3a [Homo sapiens]'	NaN	NaN	2	NaN	NaN	NaN	NaN	NaN	0	2	2
1363	'>gi|23397700|ref|NP_690904.1| copine-1 isoform a [Homo sapiens]'	NaN	NaN	NaN	NaN	2	NaN	NaN	NaN	0	2	2
1364	'>gi|239937451|ref|NP_001155238.1| adenosylhomocysteinase isoform 2 [Homo sapiens]'	NaN	NaN	NaN	NaN	2	NaN	NaN	NaN	0	2	2
1365	'>gi|24430137|ref|NP_006005.2| EKC/KEOPS complex subunit LAGE3 [Homo sapiens]'	NaN	NaN	NaN	NaN	NaN	NaN	2	NaN	0	2	2
1366	'>gi|24432106|ref|NP_066997.3| cell cycle and apoptosis regulator protein 2 [Homo sapiens]'	NaN	NaN	2	NaN	NaN	NaN	NaN	NaN	0	2	2
1367	'>gi|24797106|ref|NP_055428.1| FAS-associated factor 2 [Homo sapiens]'	NaN	NaN	NaN	NaN	2	NaN	NaN	NaN	0	2	2
1368	'>gi|25121993|ref|NP_733839.1| RNA-binding protein Musashi homolog 2 isoform b [Homo sapiens]'	NaN	NaN	NaN	NaN	NaN	2	NaN	NaN	0	2	2
1369	'>gi|254553272|ref|NP_001156946.1| zinc finger protein 746 isoform 1 [Homo sapiens]'	NaN	NaN	NaN	2	NaN	NaN	NaN	NaN	0	2	2
1370	'>gi|254587988|ref|NP_001157016.1| synergin gamma isoform 4 [Homo sapiens]'	NaN	NaN	2	NaN	NaN	NaN	NaN	NaN	0	2	2
1371	'>gi|254692997|ref|NP_065197.1| NHS-like protein 1 isoform 1 [Homo sapiens]'	NaN	NaN	2	NaN	NaN	NaN	NaN	NaN	0	2	2
1372	'>gi|25777730|ref|NP_000683.3| aldehyde dehydrogenase X, mitochondrial precursor [Homo sapiens]'	NaN	NaN	NaN	NaN	2	NaN	NaN	NaN	0	2	2
1373	'>gi|259013556|ref|NP_004851.2| fragile X mental retardation syndrome-related protein 2 [Homo sapiens]'	NaN	NaN	NaN	2	NaN	NaN	NaN	NaN	0	2	2
1374	'>gi|261490708|ref|NP_001159776.1| phosphatidylinositol-glycan biosynthesis class X protein isoform 1 precursor [Homo sapiens]'	NaN	NaN	NaN	NaN	NaN	2	NaN	NaN	0	2	2
1375	'>gi|264681524|ref|NP_001161143.1| lipoma-preferred partner isoform a [Homo sapiens]'	NaN	NaN	NaN	2	NaN	NaN	NaN	NaN	0	2	2
1376	'>gi|264681558|ref|NP_079436.4| WD repeat-containing protein 26 isoform a [Homo sapiens]'	NaN	NaN	NaN	2	NaN	NaN	NaN	NaN	0	2	2
1377	'>gi|27363461|ref|NP_057153.8| mitochondrial import inner membrane translocase subunit TIM16 [Homo sapiens]'	NaN	NaN	NaN	NaN	NaN	NaN	2	NaN	0	2	2
1378	'>gi|27477134|ref|NP_079199.2| nuclear pore membrane glycoprotein 210 precursor [Homo sapiens]'	NaN	NaN	2	NaN	NaN	NaN	NaN	NaN	0	2	2
1379	'>gi|281182727|ref|NP_001162582.1| protein SCO2 homolog, mitochondrial precursor [Homo sapiens]'	NaN	NaN	NaN	NaN	NaN	2	NaN	NaN	0	2	2
1380	'>gi|283436224|ref|NP_001164007.1| ATPase family AAA domain-containing protein 3A isoform 3 [Homo sapiens]'	NaN	2	NaN	NaN	NaN	NaN	NaN	NaN	0	2	2
1381	'>gi|288806587|ref|NP_001165774.1| serine/threonine-protein kinase greatwall isoform 1 [Homo sapiens]'	NaN	NaN	NaN	2	NaN	NaN	NaN	NaN	0	2	2
1382	'>gi|289666784|ref|NP_001033692.2| MARVEL domain-containing protein 2 isoform 1 [Homo sapiens]'	NaN	NaN	NaN	NaN	2	NaN	NaN	NaN	0	2	2
1383	'>gi|291084635|ref|NP_001166996.1| 60 kDa SS-A/Ro ribonucleoprotein isoform 4 [Homo sapiens]'	NaN	NaN	NaN	NaN	2	NaN	NaN	NaN	0	2	2
1384	'>gi|29540564|ref|NP_808816.1| armadillo repeat-containing X-linked protein 3 [Homo sapiens]'	NaN	NaN	NaN	NaN	NaN	2	NaN	NaN	0	2	2
1385	'>gi|296317339|ref|NP_001171752.1| voltage-dependent anion-selective channel protein 2 isoform 2 [Homo sapiens]'	NaN	NaN	NaN	NaN	NaN	2	NaN	NaN	0	2	2
1386	'>gi|30089999|ref|NP_829888.1| actin-like protein 6A isoform 2 [Homo sapiens]'	NaN	NaN	NaN	NaN	2	NaN	NaN	NaN	0	2	2
1387	'>gi|304376272|ref|NP_001182061.1| cyclin-dependent kinase inhibitor 2A isoform p16gamma [Homo sapiens]'	NaN	NaN	NaN	NaN	NaN	NaN	2	NaN	0	2	2
1388	'>gi|308044526|ref|NP_001183959.1| ankyrin repeat and KH domain-containing protein 1 isoform 4 [Homo sapiens]'	NaN	NaN	2	NaN	NaN	NaN	NaN	NaN	0	2	2
1389	'>gi|308153260|ref|NP_683707.3| oxysterol-binding protein-related protein 9 isoform f [Homo sapiens]'	NaN	NaN	NaN	2	NaN	NaN	NaN	NaN	0	2	2
1390	'>gi|313747457|ref|NP_001186408.1| zinc finger and SCAN domain-containing protein 9 isoform 1 [Homo sapiens]'	NaN	NaN	NaN	NaN	2	NaN	NaN	NaN	0	2	2
1391	'>gi|31377722|ref|NP_071404.2| p53 apoptosis effector related to PMP-22 [Homo sapiens]'	NaN	NaN	NaN	NaN	NaN	NaN	2	NaN	0	2	2
1392	'>gi|31415882|ref|NP_852480.1| exosome complex component RRP43 [Homo sapiens]'	NaN	NaN	NaN	NaN	NaN	2	NaN	NaN	0	2	2
1393	'>gi|31455614|ref|NP_057125.2| derlin-2 [Homo sapiens]'	NaN	NaN	NaN	NaN	NaN	NaN	2	NaN	0	2	2
1394	'>gi|31712030|ref|NP_853553.1| ancient ubiquitous protein 1 [Homo sapiens]'	NaN	NaN	NaN	NaN	NaN	2	NaN	NaN	0	2	2
1395	'>gi|31742492|ref|NP_060647.2| NEDD4-binding protein 2 [Homo sapiens]'	NaN	NaN	2	NaN	NaN	NaN	NaN	NaN	0	2	2
1396	'>gi|319918873|ref|NP_001188408.1| CORO7-PAM16 protein [Homo sapiens]'	NaN	NaN	NaN	2	NaN	NaN	NaN	NaN	0	2	2
1397	'>gi|321267477|ref|NP_001189398.1| protein NipSnap homolog 2 isoform 2 [Homo sapiens]'	NaN	NaN	NaN	NaN	NaN	2	NaN	NaN	0	2	2
1398	'>gi|321400120|ref|NP_001189477.1| SYNJ2BP-COX16 protein isoform 2 [Homo sapiens]'	NaN	NaN	NaN	NaN	NaN	NaN	2	NaN	0	2	2
1399	'>gi|32189362|ref|NP_003651.1| liprin-alpha-3 [Homo sapiens]'	NaN	NaN	2	NaN	NaN	NaN	NaN	NaN	0	2	2
1400	'>gi|322302700|ref|NP_001189787.1| extracellular matrix protein 1 isoform 3 precursor [Homo sapiens]'	NaN	NaN	NaN	NaN	NaN	NaN	NaN	2	0	2	2
1401	'>gi|32307161|ref|NP_003583.2| cullin-1 [Homo sapiens]'	NaN	NaN	NaN	2	NaN	NaN	NaN	NaN	0	2	2
1402	'>gi|323362998|ref|NP_001191023.1| MOB-like protein phocein isoform 2 [Homo sapiens]'	NaN	NaN	NaN	NaN	NaN	2	NaN	NaN	0	2	2
1403	'>gi|325197164|ref|NP_001191439.1| eukaryotic initiation factor 4A-I isoform 2 [Homo sapiens]'	2	NaN	NaN	NaN	NaN	NaN	NaN	NaN	0	2	2
1404	'>gi|325910836|ref|NP_001191819.1| ISY1-RAB43 protein [Homo sapiens]'	NaN	NaN	NaN	NaN	NaN	2	NaN	NaN	0	2	2
1405	'>gi|331028525|ref|NP_001073888.2| RING finger protein unkempt homolog [Homo sapiens]'	NaN	NaN	NaN	2	NaN	NaN	NaN	NaN	0	2	2
1406	'>gi|333033787|ref|NP_001106674.2| nascent polypeptide-associated complex subunit alpha isoform a [Homo sapiens]'	NaN	NaN	NaN	NaN	NaN	2	NaN	NaN	0	2	2
1407	'>gi|33383237|ref|NP_877428.1| protein MCM10 homolog isoform 1 [Homo sapiens]'	NaN	NaN	NaN	2	NaN	NaN	NaN	NaN	0	2	2
1408	'>gi|334358866|ref|NP_001229291.1| melanoma-associated antigen D4 isoform 3 [Homo sapiens]'	NaN	NaN	NaN	2	NaN	NaN	NaN	NaN	0	2	2
1409	'>gi|33598948|ref|NP_002651.2| 1-phosphatidylinositol 4,5-bisphosphate phosphodiesterase gamma-1 isoform a [Homo sapiens]'	NaN	NaN	2	NaN	NaN	NaN	NaN	NaN	0	2	2
1410	'>gi|338968894|ref|NP_001229808.1| elongator complex protein 2 isoform 6 [Homo sapiens]'	NaN	NaN	NaN	2	NaN	NaN	NaN	NaN	0	2	2
1411	'>gi|341604768|ref|NP_001230059.1| 60S ribosomal protein L13 isoform 2 [Homo sapiens]'	NaN	NaN	NaN	NaN	NaN	2	NaN	NaN	0	2	2
1412	'>gi|34335134|ref|NP_899195.1| protein SEC13 homolog isoform 1 [Homo sapiens]'	NaN	NaN	NaN	NaN	NaN	2	NaN	NaN	0	2	2
1413	'>gi|343478203|ref|NP_001230368.1| cytospin-B isoform 1 [Homo sapiens]'	2	NaN	NaN	NaN	NaN	NaN	NaN	NaN	0	2	2
1414	'>gi|344179098|ref|NP_001036011.2| ATP synthase mitochondrial F1 complex assembly factor 1 isoform 2 precursor [Homo sapiens]'	NaN	NaN	NaN	NaN	NaN	2	NaN	NaN	0	2	2
1415	'>gi|34485722|ref|NP_002258.2| importin subunit alpha-4 [Homo sapiens]'	NaN	NaN	NaN	NaN	2	NaN	NaN	NaN	0	2	2
1416	'>gi|349501061|ref|NP_001231775.1| serine/threonine-protein kinase Chk1 isoform 2 [Homo sapiens]'	NaN	NaN	NaN	NaN	2	NaN	NaN	NaN	0	2	2
1417	'>gi|355477269|ref|NP_001239053.1| PAS domain-containing serine/threonine-protein kinase isoform 4 [Homo sapiens]'	NaN	NaN	NaN	2	NaN	NaN	NaN	NaN	0	2	2
1418	'>gi|358679318|ref|NP_001240628.1| protein LAP2 isoform 8 [Homo sapiens]'	NaN	NaN	2	NaN	NaN	NaN	NaN	NaN	0	2	2
1419	'>gi|374671789|ref|NP_001243442.1| single-stranded DNA-binding protein, mitochondrial precursor [Homo sapiens]'	NaN	NaN	NaN	NaN	NaN	NaN	2	NaN	0	2	2
1420	'>gi|38176285|ref|NP_115569.2| ribonuclease H2 subunit C [Homo sapiens]'	NaN	NaN	NaN	NaN	NaN	NaN	2	NaN	0	2	2
1421	'>gi|384871583|ref|NP_001245142.1| PCI domain-containing protein 2 isoform 3 [Homo sapiens]'	NaN	NaN	NaN	NaN	NaN	2	NaN	NaN	0	2	2
1422	'>gi|38569417|ref|NP_065796.1| alanine--tRNA ligase, mitochondrial [Homo sapiens]'	NaN	NaN	NaN	2	NaN	NaN	NaN	NaN	0	2	2
1423	'>gi|38683807|ref|NP_115593.3| ankyrin repeat domain-containing protein 17 isoform a [Homo sapiens]'	NaN	2	NaN	NaN	NaN	NaN	NaN	NaN	0	2	2
1424	'>gi|387849036|ref|NP_001248396.1| nuclear speckle splicing regulatory protein 1 isoform 2 [Homo sapiens]'	NaN	NaN	NaN	2	NaN	NaN	NaN	NaN	0	2	2
1425	'>gi|38787935|ref|NP_942595.1| BMP-2-inducible protein kinase isoform a [Homo sapiens]'	NaN	NaN	2	NaN	NaN	NaN	NaN	NaN	0	2	2
1426	'>gi|390131988|ref|NP_001254523.1| sentrin-specific protease 1 [Homo sapiens]'	NaN	NaN	NaN	2	NaN	NaN	NaN	NaN	0	2	2
1427	'>gi|39652628|ref|NP_055427.2| constitutive coactivator of PPAR-gamma-like protein 1 isoform a [Homo sapiens]'	NaN	NaN	2	NaN	NaN	NaN	NaN	NaN	0	2	2
1428	'>gi|39930517|ref|NP_612361.1| atherin [Homo sapiens]'	NaN	NaN	NaN	2	NaN	NaN	NaN	NaN	0	2	2
1429	'>gi|40254924|ref|NP_060979.2| leucine-rich repeat-containing protein 59 [Homo sapiens]'	NaN	NaN	NaN	NaN	NaN	2	NaN	NaN	0	2	2
1430	'>gi|40255047|ref|NP_079203.3| pleckstrin homology domain-containing family H member 3 precursor [Homo sapiens]'	NaN	NaN	NaN	2	NaN	NaN	NaN	NaN	0	2	2
1431	'>gi|41393559|ref|NP_904325.2| kinesin-like protein KIF1B isoform alpha [Homo sapiens]'	NaN	NaN	2	NaN	NaN	NaN	NaN	NaN	0	2	2
1432	'>gi|41393573|ref|NP_054749.2| ARF GTPase-activating protein GIT1 isoform 2 [Homo sapiens]'	NaN	NaN	NaN	2	NaN	NaN	NaN	NaN	0	2	2
1433	'>gi|41406084|ref|NP_000572.2| glutathione peroxidase 1 isoform 1 [Homo sapiens]'	NaN	NaN	NaN	NaN	NaN	NaN	2	NaN	0	2	2
1434	'>gi|414144870|ref|NP_001258665.1| coatomer subunit zeta-1 isoform 4 [Homo sapiens]'	NaN	NaN	NaN	NaN	NaN	NaN	2	NaN	0	2	2
1435	'>gi|425876796|ref|NP_001182220.2| serpin B6 isoform b [Homo sapiens]'	NaN	NaN	NaN	NaN	NaN	2	NaN	NaN	0	2	2
1436	'>gi|42734325|ref|NP_055860.1| wings apart-like protein homolog [Homo sapiens]'	NaN	NaN	NaN	2	NaN	NaN	NaN	NaN	0	2	2
1437	'>gi|42822870|ref|NP_976320.1| ribonuclease inhibitor [Homo sapiens]'	NaN	NaN	NaN	NaN	NaN	2	NaN	NaN	0	2	2
1438	'>gi|428673522|ref|NP_001258795.1| general transcription factor IIH subunit 3 isoform b [Homo sapiens]'	NaN	NaN	NaN	NaN	NaN	2	NaN	NaN	0	2	2
1439	'>gi|444299651|ref|NP_653091.3| protein CASC5 isoform 2 [Homo sapiens]'	NaN	NaN	2	NaN	NaN	NaN	NaN	NaN	0	2	2
1440	'>gi|4502193|ref|NP_001645.1| serine/threonine-protein kinase A-Raf isoform 1 [Homo sapiens]'	NaN	NaN	NaN	NaN	2	NaN	NaN	NaN	0	2	2
1441	'>gi|4502303|ref|NP_001688.1| ATP synthase subunit O, mitochondrial precursor [Homo sapiens]'	NaN	NaN	NaN	NaN	NaN	NaN	2	NaN	0	2	2
1442	'>gi|4502861|ref|NP_001275.1| AP-3 complex subunit sigma-1 [Homo sapiens]'	NaN	NaN	NaN	NaN	NaN	NaN	2	NaN	0	2	2
1443	'>gi|4502891|ref|NP_001284.1| methylosome subunit pICln [Homo sapiens]'	NaN	NaN	NaN	NaN	NaN	2	NaN	NaN	0	2	2
1444	'>gi|4503123|ref|NP_001892.1| connective tissue growth factor precursor [Homo sapiens]'	2	NaN	NaN	NaN	NaN	NaN	NaN	NaN	0	2	2
1445	'>gi|4503593|ref|NP_001972.1| epidermal growth factor receptor substrate 15 isoform A [Homo sapiens]'	NaN	NaN	NaN	2	NaN	NaN	NaN	NaN	0	2	2
1446	'>gi|4504111|ref|NP_002077.1| growth factor receptor-bound protein 2 isoform 1 [Homo sapiens]'	NaN	NaN	NaN	NaN	NaN	2	NaN	NaN	0	2	2
1447	'>gi|4504517|ref|NP_001531.1| heat shock protein beta-1 [Homo sapiens]'	NaN	NaN	NaN	NaN	NaN	2	NaN	NaN	0	2	2
1448	'>gi|4504897|ref|NP_002257.1| importin subunit alpha-1 [Homo sapiens]'	NaN	NaN	NaN	NaN	2	NaN	NaN	NaN	0	2	2
1449	'>gi|4505931|ref|NP_002681.1| DNA polymerase beta [Homo sapiens]'	NaN	NaN	NaN	NaN	NaN	NaN	NaN	2	0	2	2
1450	'>gi|4506003|ref|NP_002699.1| serine/threonine-protein phosphatase PP1-alpha catalytic subunit isoform 1 [Homo sapiens]'	NaN	NaN	NaN	NaN	NaN	2	NaN	NaN	0	2	2
1451	'>gi|4506127|ref|NP_002755.1| ribose-phosphate pyrophosphokinase 1 isoform 1 [Homo sapiens]'	NaN	NaN	NaN	NaN	NaN	2	NaN	NaN	0	2	2
1452	'>gi|4506163|ref|NP_000012.1| presenilin-1 isoform I-467 [Homo sapiens]'	NaN	NaN	NaN	NaN	NaN	NaN	2	NaN	0	2	2
1453	'>gi|4506201|ref|NP_002788.1| proteasome subunit beta type-5 isoform 1 [Homo sapiens]'	NaN	NaN	NaN	NaN	NaN	NaN	2	NaN	0	2	2
1454	'>gi|4506567|ref|NP_003790.1| mRNA cap guanine-N7 methyltransferase [Homo sapiens]'	NaN	NaN	NaN	NaN	2	NaN	NaN	NaN	0	2	2
1455	'>gi|4506715|ref|NP_001022.1| 40S ribosomal protein S28 [Homo sapiens]'	NaN	NaN	NaN	NaN	NaN	NaN	2	NaN	0	2	2
1456	'>gi|4507311|ref|NP_003159.1| transcription elongation factor SPT4 [Homo sapiens]'	NaN	NaN	NaN	NaN	NaN	NaN	2	NaN	0	2	2
1457	'>gi|4507513|ref|NP_000353.1| metalloproteinase inhibitor 3 precursor [Homo sapiens]'	NaN	NaN	NaN	NaN	NaN	NaN	2	NaN	0	2	2
1458	'>gi|4507693|ref|NP_000359.1| hamartin isoform 1 [Homo sapiens]'	NaN	NaN	2	NaN	NaN	NaN	NaN	NaN	0	2	2
1459	'>gi|45387955|ref|NP_991330.1| protein QIL1 precursor [Homo sapiens]'	NaN	NaN	NaN	NaN	NaN	NaN	2	NaN	0	2	2
1460	'>gi|459642365|ref|NP_001264044.1| dynein heavy chain 11, axonemal [Homo sapiens]'	NaN	2	NaN	NaN	NaN	NaN	NaN	NaN	0	2	2
1461	'>gi|46370082|ref|NP_996920.1| transcription factor 12 isoform a [Homo sapiens]'	NaN	NaN	NaN	2	NaN	NaN	NaN	NaN	0	2	2
1462	'>gi|467094898|ref|NP_001264129.1| protein cornichon homolog 4 isoform 5 [Homo sapiens]'	NaN	NaN	NaN	NaN	NaN	NaN	2	NaN	0	2	2
1463	'>gi|46852172|ref|NP_056069.2| kinesin-like protein KIF13B [Homo sapiens]'	NaN	NaN	2	NaN	NaN	NaN	NaN	NaN	0	2	2
1464	'>gi|47174864|ref|NP_064543.3| exosome complex component RRP46 [Homo sapiens]'	NaN	NaN	NaN	NaN	NaN	2	NaN	NaN	0	2	2
1465	'>gi|47578099|ref|NP_065184.2| selenoprotein N isoform 1 precursor [Homo sapiens]'	NaN	NaN	NaN	2	NaN	NaN	NaN	NaN	0	2	2
1466	'>gi|4758222|ref|NP_004705.1| dual specificity tyrosine-phosphorylation-regulated kinase 1B isoform a [Homo sapiens]'	NaN	NaN	NaN	2	NaN	NaN	NaN	NaN	0	2	2
1467	'>gi|4758256|ref|NP_004085.1| eukaryotic translation initiation factor 2 subunit 1 [Homo sapiens]'	NaN	NaN	NaN	NaN	NaN	2	NaN	NaN	0	2	2
1468	'>gi|4758616|ref|NP_002219.1| transcription factor AP-1 [Homo sapiens]'	NaN	NaN	NaN	NaN	NaN	2	NaN	NaN	0	2	2
1469	'>gi|4759302|ref|NP_004729.1| vesicle-associated membrane protein-associated protein B/C isoform 1 [Homo sapiens]'	NaN	NaN	NaN	NaN	NaN	2	NaN	NaN	0	2	2
1470	'>gi|48255947|ref|NP_001001323.1| plasma membrane calcium-transporting ATPase 1 isoform 1a [Homo sapiens]'	NaN	NaN	2	NaN	NaN	NaN	NaN	NaN	0	2	2
1471	'>gi|48255955|ref|NP_001001344.1| plasma membrane calcium-transporting ATPase 3 isoform 3b [Homo sapiens]'	NaN	NaN	NaN	2	NaN	NaN	NaN	NaN	0	2	2
1472	'>gi|4826651|ref|NP_004919.1| nuclear encoded mitochondrial protein C21orf2 isoform 1 [Homo sapiens]'	NaN	NaN	NaN	NaN	NaN	2	NaN	NaN	0	2	2
1473	'>gi|4826730|ref|NP_004949.1| serine/threonine-protein kinase mTOR [Homo sapiens]'	NaN	2	NaN	NaN	NaN	NaN	NaN	NaN	0	2	2
1474	'>gi|4826870|ref|NP_005004.1| nucleobindin-2 precursor [Homo sapiens]'	NaN	NaN	NaN	NaN	2	NaN	NaN	NaN	0	2	2
1475	'>gi|485836756|ref|NP_001264890.1| stromal interaction molecule 1 isoform 1 precursor [Homo sapiens]'	NaN	NaN	NaN	2	NaN	NaN	NaN	NaN	0	2	2
1476	'>gi|4885065|ref|NP_005157.1| amyloid-like protein 1 isoform 2 precursor [Homo sapiens]'	NaN	NaN	NaN	2	NaN	NaN	NaN	NaN	0	2	2
1477	'>gi|5031569|ref|NP_005727.1| alpha-centractin [Homo sapiens]'	NaN	NaN	NaN	NaN	NaN	2	NaN	NaN	0	2	2
1478	'>gi|5031653|ref|NP_005863.1| pre-mRNA-splicing factor SPF27 [Homo sapiens]'	NaN	NaN	NaN	NaN	NaN	2	NaN	NaN	0	2	2
1479	'>gi|5032033|ref|NP_005768.1| RNA-binding protein 6 isoform 1 [Homo sapiens]'	NaN	NaN	2	NaN	NaN	NaN	NaN	NaN	0	2	2
1480	'>gi|50409903|ref|NP_060127.3| aftiphilin isoform b [Homo sapiens]'	NaN	NaN	2	NaN	NaN	NaN	NaN	NaN	0	2	2
1481	'>gi|507834132|ref|NP_001265308.1| ADP-ribosylation factor-like protein 6-interacting protein 4 isoform 6 [Homo sapiens]'	2	NaN	NaN	NaN	NaN	NaN	NaN	NaN	0	2	2
1482	'>gi|507834134|ref|NP_001265309.1| ADP-ribosylation factor-like protein 6-interacting protein 4 isoform 7 [Homo sapiens]'	NaN	NaN	NaN	2	NaN	NaN	NaN	NaN	0	2	2
1483	'>gi|51479129|ref|NP_001003713.1| ATP synthase subunit f, mitochondrial isoform 2b [Homo sapiens]'	NaN	NaN	NaN	NaN	NaN	NaN	2	NaN	0	2	2
1484	'>gi|5174681|ref|NP_005973.1| homeobox protein SIX1 [Homo sapiens]'	NaN	NaN	NaN	NaN	NaN	2	NaN	NaN	0	2	2
1485	'>gi|520975432|ref|NP_001265557.1| crooked neck-like protein 1 isoform d [Homo sapiens]'	NaN	NaN	NaN	2	NaN	NaN	NaN	NaN	0	2	2
1486	'>gi|522020125|ref|NP_001265586.1| polymerase delta-interacting protein 3 isoform 3 [Homo sapiens]'	NaN	NaN	NaN	NaN	2	NaN	NaN	NaN	0	2	2
1487	'>gi|52487176|ref|NP_001005207.1| E3 ubiquitin-protein ligase TRIM37 [Homo sapiens]'	NaN	NaN	NaN	2	NaN	NaN	NaN	NaN	0	2	2
1488	'>gi|526118069|ref|NP_001267473.1| zinc finger protein DPF3 isoform 4 [Homo sapiens]'	NaN	NaN	NaN	NaN	NaN	NaN	2	NaN	0	2	2
1489	'>gi|526253066|ref|NP_001268223.1| zinc finger protein 281 isoform 2 [Homo sapiens]'	NaN	NaN	NaN	2	NaN	NaN	NaN	NaN	0	2	2
1490	'>gi|528281407|ref|NP_001268644.1| prohibitin isoform 1 [Homo sapiens]'	NaN	NaN	NaN	NaN	NaN	2	NaN	NaN	0	2	2
1491	'>gi|528281411|ref|NP_001268441.1| trifunctional enzyme subunit beta, mitochondrial isoform 2 precursor [Homo sapiens]'	NaN	NaN	NaN	NaN	2	NaN	NaN	NaN	0	2	2
1492	'>gi|530361420|ref|XP_005246081.1| PREDICTED: runt-related transcription factor 3 isoform X1 [Homo sapiens]'	NaN	NaN	NaN	NaN	2	NaN	NaN	NaN	0	2	2
1493	'>gi|530362302|ref|XP_005270768.1| PREDICTED: importin subunit alpha-7 isoform X1 [Homo sapiens]'	NaN	NaN	NaN	NaN	2	NaN	NaN	NaN	0	2	2
1494	'>gi|530363595|ref|XP_005271388.1| PREDICTED: zinc finger MYM-type protein 4 isoform X4 [Homo sapiens]'	NaN	NaN	2	NaN	NaN	NaN	NaN	NaN	0	2	2
1495	'>gi|530382330|ref|XP_005249324.1| PREDICTED: elongation of very long chain fatty acids protein 5 isoform X2 [Homo sapiens]'	NaN	NaN	NaN	NaN	NaN	2	NaN	NaN	0	2	2
1496	'>gi|530382446|ref|XP_005249381.1| PREDICTED: dystonin isoform X15 [Homo sapiens]'	NaN	2	NaN	NaN	NaN	NaN	NaN	NaN	0	2	2
1497	'>gi|530394832|ref|XP_005252739.1| PREDICTED: methylated-DNA--protein-cysteine methyltransferase isoform X1 [Homo sapiens]'	NaN	NaN	NaN	NaN	NaN	2	NaN	NaN	0	2	2
1498	'>gi|530397285|ref|XP_005274300.1| PREDICTED: neuroblast differentiation-associated protein AHNAK isoform X4 [Homo sapiens]'	NaN	2	NaN	NaN	NaN	NaN	NaN	NaN	0	2	2
1499	'>gi|530403998|ref|XP_005267824.1| PREDICTED: cleavage and polyadenylation specificity factor subunit 2 isoform X1 [Homo sapiens]'	NaN	NaN	NaN	2	NaN	NaN	NaN	NaN	0	2	2
1500	'>gi|530406294|ref|XP_005254649.1| PREDICTED: zinc finger protein 106 isoform X2 [Homo sapiens]'	NaN	NaN	2	NaN	NaN	NaN	NaN	NaN	0	2	2
1501	'>gi|530412640|ref|XP_005257621.1| PREDICTED: 60S ribosomal protein L19 isoform X1 [Homo sapiens]'	NaN	NaN	NaN	NaN	NaN	2	NaN	NaN	0	2	2
1502	'>gi|530412751|ref|XP_005257675.1| PREDICTED: signal transducer and activator of transcription 3 isoform X6 [Homo sapiens]'	NaN	NaN	NaN	2	NaN	NaN	NaN	NaN	0	2	2
1503	'>gi|530413510|ref|XP_005256420.1| PREDICTED: COP9 signalosome complex subunit 1 isoform X14 [Homo sapiens]'	NaN	NaN	NaN	2	NaN	NaN	NaN	NaN	0	2	2
1504	'>gi|530419311|ref|XP_005261213.1| PREDICTED: putative ribonuclease isoform X4 [Homo sapiens]'	NaN	NaN	NaN	NaN	NaN	NaN	2	NaN	0	2	2
1505	'>gi|530422543|ref|XP_005262529.1| PREDICTED: MAP7 domain-containing protein 3 isoform X1 [Homo sapiens]'	NaN	NaN	2	NaN	NaN	NaN	NaN	NaN	0	2	2
1506	'''>gi|530424049|ref|XP_005256076.1| PREDICTED: pyruvate dehydrogenase phosphatase regulatory subunit, mitochondrial isoform X5 [Ho...'' <Preview truncated at 128 characters>'	NaN	NaN	NaN	2	NaN	NaN	NaN	NaN	0	2	2
1507	'>gi|53729346|ref|NP_000290.2| plakophilin-1 isoform 1b [Homo sapiens]'	2	NaN	NaN	NaN	NaN	NaN	NaN	NaN	0	2	2
1508	'>gi|537361050|ref|NP_001269262.1| tRNA-splicing endonuclease subunit Sen34 isoform 2 [Homo sapiens]'	NaN	NaN	NaN	NaN	NaN	2	NaN	NaN	0	2	2
1509	'>gi|53759103|ref|NP_006381.2| importin-8 isoform 1 [Homo sapiens]'	NaN	NaN	NaN	2	NaN	NaN	NaN	NaN	0	2	2
1510	'>gi|53829370|ref|NP_115818.2| neuralized-like protein 4 isoform 1 [Homo sapiens]'	NaN	NaN	2	NaN	NaN	NaN	NaN	NaN	0	2	2
1511	'>gi|544063449|ref|NP_001269582.1| stress-induced-phosphoprotein 1 isoform c [Homo sapiens]'	NaN	NaN	NaN	NaN	2	NaN	NaN	NaN	0	2	2
1512	'>gi|544346245|ref|NP_001269734.1| E3 ubiquitin-protein ligase MARCH7 isoform a [Homo sapiens]'	NaN	NaN	NaN	2	NaN	NaN	NaN	NaN	0	2	2
1513	'>gi|5453599|ref|NP_006127.1| F-actin-capping protein subunit alpha-2 [Homo sapiens]'	NaN	NaN	NaN	NaN	NaN	2	NaN	NaN	0	2	2
1514	'>gi|5453838|ref|NP_006387.1| Sjoegren syndrome/scleroderma autoantigen 1 [Homo sapiens]'	NaN	NaN	NaN	NaN	NaN	2	NaN	NaN	0	2	2
1515	'>gi|5454052|ref|NP_006133.1| 14-3-3 protein sigma [Homo sapiens]'	NaN	NaN	NaN	NaN	NaN	2	NaN	NaN	0	2	2
1516	'>gi|545478466|ref|NP_001269901.1| septin-2 isoform b [Homo sapiens]'	NaN	NaN	NaN	NaN	NaN	2	NaN	NaN	0	2	2
1517	'>gi|545746375|ref|NP_001271175.1| signal-induced proliferation-associated 1-like protein 1 isoform 3 [Homo sapiens]'	NaN	NaN	2	NaN	NaN	NaN	NaN	NaN	0	2	2
1518	'>gi|54607135|ref|NP_055635.3| mitochondrial import receptor subunit TOM70 [Homo sapiens]'	NaN	NaN	NaN	2	NaN	NaN	NaN	NaN	0	2	2
1519	'>gi|54859722|ref|NP_056046.1| nuclear pore complex protein Nup160 [Homo sapiens]'	NaN	NaN	2	NaN	NaN	NaN	NaN	NaN	0	2	2
1520	'>gi|564730633|ref|NP_001274170.1| integral membrane protein 2C isoform 1 [Homo sapiens]'	NaN	NaN	NaN	NaN	NaN	2	NaN	NaN	0	2	2
1521	'>gi|56711324|ref|NP_078787.2| HAUS augmin-like complex subunit 3 [Homo sapiens]'	NaN	NaN	NaN	2	NaN	NaN	NaN	NaN	0	2	2
1522	'>gi|568384757|ref|NP_001275499.1| transmembrane protein 9 isoform b precursor [Homo sapiens]'	NaN	NaN	NaN	NaN	NaN	2	NaN	NaN	0	2	2
1523	'>gi|570359590|ref|NP_001275664.1| arginyl-tRNA--protein transferase 1 isoform 4 [Homo sapiens]'	NaN	NaN	NaN	NaN	2	NaN	NaN	NaN	0	2	2
1524	'>gi|5729850|ref|NP_006487.1| guanine nucleotide-binding protein G(k) subunit alpha [Homo sapiens]'	NaN	NaN	NaN	NaN	NaN	2	NaN	NaN	0	2	2
1525	'>gi|57634536|ref|NP_055970.1| la-related protein 4B [Homo sapiens]'	NaN	NaN	NaN	2	NaN	NaN	NaN	NaN	0	2	2
1526	'>gi|578801453|ref|XP_006711586.1| PREDICTED: tropomyosin alpha-3 chain isoform X9 [Homo sapiens]'	NaN	NaN	NaN	NaN	NaN	2	NaN	NaN	0	2	2
1527	'>gi|578807095|ref|XP_006713575.1| PREDICTED: xyloside xylosyltransferase 1 isoform X9 [Homo sapiens]'	NaN	NaN	NaN	NaN	NaN	2	NaN	NaN	0	2	2
1528	'>gi|578818731|ref|XP_006717609.1| PREDICTED: ribonuclease P protein subunit p30 isoform X1 [Homo sapiens]'	NaN	NaN	NaN	NaN	NaN	2	NaN	NaN	0	2	2
1529	'>gi|578824804|ref|XP_006719852.1| PREDICTED: probable E3 ubiquitin-protein ligase MYCBP2 isoform X13 [Homo sapiens]'	NaN	2	NaN	NaN	NaN	NaN	NaN	NaN	0	2	2
1530	'>gi|578829770|ref|XP_006721537.1| PREDICTED: rho guanine nucleotide exchange factor 15 isoform X3 [Homo sapiens]'	NaN	NaN	NaN	NaN	NaN	NaN	NaN	2	0	2	2
1531	'>gi|578831547|ref|XP_006722206.1| PREDICTED: diacylglycerol kinase epsilon isoform X2 [Homo sapiens]'	NaN	NaN	NaN	NaN	2	NaN	NaN	NaN	0	2	2
1532	'>gi|578835203|ref|XP_006723569.1| PREDICTED: leucine-rich repeat-containing protein 4B isoform X2 [Homo sapiens]'	NaN	NaN	NaN	NaN	2	NaN	NaN	NaN	0	2	2
1533	'''>gi|578840069|ref|XP_006725286.1| PREDICTED: pyridoxal-dependent decarboxylase domain-containing protein 1-like isoform X1 [Homo...'' <Preview truncated at 128 characters>'	NaN	NaN	NaN	2	NaN	NaN	NaN	NaN	0	2	2
1534	'>gi|578840157|ref|XP_006725318.1| PREDICTED: alpha-2-antiplasmin isoform X1 [Homo sapiens]'	2	NaN	NaN	NaN	NaN	NaN	NaN	NaN	0	2	2
1535	'>gi|5803048|ref|NP_006792.1| ER lumen protein-retaining receptor 1 [Homo sapiens]'	NaN	NaN	NaN	NaN	NaN	NaN	2	NaN	0	2	2
1536	'>gi|58082085|ref|NP_001010853.1| peptidase M20 domain-containing protein 2 [Homo sapiens]'	NaN	NaN	NaN	NaN	2	NaN	NaN	NaN	0	2	2
1537	'>gi|58761506|ref|NP_001011699.1| HAUS augmin-like complex subunit 8 isoform b [Homo sapiens]'	NaN	NaN	NaN	NaN	2	NaN	NaN	NaN	0	2	2
1538	'>gi|589811557|ref|NP_001277159.1| cyclin-dependent kinase 2 isoform 3 [Homo sapiens]'	NaN	NaN	NaN	NaN	NaN	2	NaN	NaN	0	2	2
1539	'>gi|5902102|ref|NP_008869.1| small nuclear ribonucleoprotein Sm D1 isoform 1 [Homo sapiens]'	NaN	NaN	NaN	NaN	NaN	NaN	2	NaN	0	2	2
1540	'>gi|59710109|ref|NP_057673.2| complex I assembly factor TIMMDC1, mitochondrial precursor [Homo sapiens]'	NaN	NaN	NaN	NaN	NaN	2	NaN	NaN	0	2	2
1541	'>gi|606215166|ref|NP_001778.2| cyclin-dependent kinase 11B isoform 1 [Homo sapiens]'	NaN	NaN	NaN	2	NaN	NaN	NaN	NaN	0	2	2
1542	'>gi|613410232|ref|NP_116222.4| protein phosphatase 1 regulatory subunit 15B [Homo sapiens]'	NaN	NaN	NaN	2	NaN	NaN	NaN	NaN	0	2	2
1543	'>gi|618468299|ref|NP_001278532.1| dynein light chain Tctex-type 1 isoform 3 [Homo sapiens]'	NaN	NaN	NaN	NaN	NaN	NaN	2	NaN	0	2	2
1544	'>gi|618857509|ref|NP_006001.4| mesencephalic astrocyte-derived neurotrophic factor precursor [Homo sapiens]'	2	NaN	NaN	NaN	NaN	NaN	NaN	NaN	0	2	2
1545	'>gi|62243658|ref|NP_055907.3| serine/threonine-protein kinase SMG1 [Homo sapiens]'	NaN	2	NaN	NaN	NaN	NaN	NaN	NaN	0	2	2
1546	'>gi|62460635|ref|NP_001014842.1| transmembrane 9 superfamily member 1 isoform b precursor [Homo sapiens]'	NaN	NaN	NaN	NaN	NaN	2	NaN	NaN	0	2	2
1547	'>gi|62460637|ref|NP_078934.3| importin-4 [Homo sapiens]'	NaN	NaN	NaN	2	NaN	NaN	NaN	NaN	0	2	2
1548	'>gi|62945417|ref|NP_004934.1| dystrophia myotonica WD repeat-containing protein [Homo sapiens]'	NaN	NaN	NaN	2	NaN	NaN	NaN	NaN	0	2	2
1549	'>gi|62955803|ref|NP_056169.1| nucleoporin NUP188 homolog [Homo sapiens]'	NaN	NaN	2	NaN	NaN	NaN	NaN	NaN	0	2	2
1550	'>gi|631226406|ref|NP_001278825.1| ras-related protein Rap-1A precursor [Homo sapiens]'	NaN	NaN	NaN	NaN	NaN	NaN	2	NaN	0	2	2
1551	'>gi|662033888|ref|NP_001284478.1| regulator of nonsense transcripts 1 isoform 1 [Homo sapiens]'	NaN	NaN	2	NaN	NaN	NaN	NaN	NaN	0	2	2
1552	'>gi|665505967|ref|NP_001287830.1| transcription elongation factor A protein-like 4 isoform 5 [Homo sapiens]'	NaN	NaN	NaN	NaN	NaN	NaN	2	NaN	0	2	2
1553	'>gi|66773040|ref|NP_982278.3| presqualene diphosphate phosphatase [Homo sapiens]'	NaN	NaN	NaN	NaN	NaN	2	NaN	NaN	0	2	2
1554	'>gi|68563515|ref|NP_001020402.1| keratinocyte proline-rich protein [Homo sapiens]'	NaN	NaN	2	NaN	NaN	NaN	NaN	NaN	0	2	2
1555	'>gi|6912430|ref|NP_036537.1| protein-S-isoprenylcysteine O-methyltransferase [Homo sapiens]'	NaN	NaN	NaN	NaN	NaN	2	NaN	NaN	0	2	2
1556	'>gi|71274148|ref|NP_001025055.1| pleckstrin homology domain-containing family G member 1 [Homo sapiens]'	NaN	NaN	2	NaN	NaN	NaN	NaN	NaN	0	2	2
1557	'>gi|73695475|ref|NP_060542.4| HEAT repeat-containing protein 1 [Homo sapiens]'	NaN	NaN	2	NaN	NaN	NaN	NaN	NaN	0	2	2
1558	'>gi|75677353|ref|NP_114127.3| ATPase family AAA domain-containing protein 3B [Homo sapiens]'	2	NaN	NaN	NaN	NaN	NaN	NaN	NaN	0	2	2
1559	'>gi|7656926|ref|NP_055223.1| trafficking protein particle complex subunit 3 isoform 1 [Homo sapiens]'	NaN	NaN	NaN	NaN	NaN	NaN	2	NaN	0	2	2
1560	'>gi|7657683|ref|NP_055146.1| cystine/glutamate transporter [Homo sapiens]'	NaN	NaN	NaN	NaN	NaN	2	NaN	NaN	0	2	2
1561	'>gi|7661822|ref|NP_054902.1| dynein light chain roadblock-type 1 isoform a [Homo sapiens]'	NaN	NaN	NaN	NaN	NaN	NaN	2	NaN	0	2	2
1562	'>gi|7661948|ref|NP_055545.1| malectin precursor [Homo sapiens]'	NaN	NaN	NaN	NaN	NaN	2	NaN	NaN	0	2	2
1563	'>gi|7705827|ref|NP_057187.1| GTP-binding protein SAR1b [Homo sapiens]'	NaN	NaN	NaN	NaN	NaN	NaN	2	NaN	0	2	2
1564	'>gi|7705885|ref|NP_057292.1| vacuolar protein sorting-associated protein 28 homolog isoform 1 [Homo sapiens]'	NaN	NaN	NaN	NaN	NaN	2	NaN	NaN	0	2	2
1565	'>gi|7706343|ref|NP_057146.1| mitotic spindle-associated MMXD complex subunit MIP18 [Homo sapiens]'	NaN	NaN	NaN	NaN	NaN	NaN	2	NaN	0	2	2
1566	'>gi|81295809|ref|NP_006022.3| pericentrin [Homo sapiens]'	NaN	2	NaN	NaN	NaN	NaN	NaN	NaN	0	2	2
1567	'>gi|83267868|ref|NP_001032584.1| dynein light chain 1, cytoplasmic [Homo sapiens]'	NaN	NaN	NaN	NaN	NaN	NaN	2	NaN	0	2	2
1568	'>gi|83816964|ref|NP_060880.3| Holliday junction recognition protein isoform a [Homo sapiens]'	NaN	NaN	NaN	2	NaN	NaN	NaN	NaN	0	2	2
1569	'>gi|8392875|ref|NP_037374.1| UPF0468 protein C16orf80 [Homo sapiens]'	NaN	NaN	NaN	NaN	NaN	NaN	2	NaN	0	2	2
1570	'>gi|85068512|ref|NP_599151.2| RISC-loading complex subunit TARBP2 isoform b [Homo sapiens]'	NaN	NaN	NaN	NaN	NaN	2	NaN	NaN	0	2	2
1571	'>gi|88759337|ref|NP_060536.3| GPN-loop GTPase 2 [Homo sapiens]'	NaN	NaN	NaN	NaN	NaN	2	NaN	NaN	0	2	2
1572	'>gi|8922328|ref|NP_060517.1| pre-mRNA-splicing factor RBM22 [Homo sapiens]'	NaN	NaN	NaN	NaN	2	NaN	NaN	NaN	0	2	2
1573	'>gi|8923460|ref|NP_060316.1| tRNA selenocysteine 1-associated protein 1 [Homo sapiens]'	NaN	NaN	NaN	NaN	NaN	2	NaN	NaN	0	2	2
1574	'>gi|8923942|ref|NP_061118.1| H/ACA ribonucleoprotein complex subunit 3 [Homo sapiens]'	NaN	NaN	NaN	NaN	NaN	NaN	2	NaN	0	2	2
1575	'>gi|89353281|ref|NP_001034796.1| serologically defined colon cancer antigen 3 isoform 1 [Homo sapiens]'	NaN	NaN	NaN	NaN	2	NaN	NaN	NaN	0	2	2
1576	'>gi|93102361|ref|NP_057165.3| palladin isoform 2 [Homo sapiens]'	NaN	NaN	NaN	NaN	NaN	NaN	NaN	2	0	2	2
1577	'>gi|94681046|ref|NP_064569.3| metal transporter CNNM4 precursor [Homo sapiens]'	NaN	NaN	NaN	2	NaN	NaN	NaN	NaN	0	2	2
1578	'>gi|9910278|ref|NP_064584.1| keratinocyte-associated transmembrane protein 2 precursor [Homo sapiens]'	NaN	NaN	NaN	2	NaN	NaN	NaN	NaN	0	2	2
1579	'>gi|156523268|ref|NP_689506.2| transcriptional adapter 2-beta [Homo sapiens]'	1	NaN	NaN	NaN	NaN	1	NaN	1	0	1	3
1580	'>gi|17158005|ref|NP_477521.1| mucin-like protein 1 precursor [Homo sapiens]'	1	NaN	1	NaN	NaN	NaN	1	NaN	0	1	3
1581	'>gi|226529917|ref|NP_001152759.1| triosephosphate isomerase isoform 2 [Homo sapiens]'	1	1	NaN	NaN	NaN	1	NaN	NaN	0	1	3
1582	'''>gi|26006851|ref|NP_003710.1| high affinity cAMP-specific and IBMX-insensitive 3'',5''-cyclic phosphodiesterase 8B isoform 1 [Homo...'' <Preview truncated at 128 characters>'	1	1	NaN	NaN	NaN	NaN	NaN	1	0	1	3
1583	'>gi|260436922|ref|NP_001159506.1| suprabasin isoform 1 precursor [Homo sapiens]'	1	1	NaN	NaN	NaN	1	NaN	NaN	0	1	3
1584	'>gi|34878735|ref|NP_149438.2| F-box only protein 44 isoform 1 [Homo sapiens]'	1	NaN	1	NaN	NaN	NaN	NaN	1	0	1	3
1585	'>gi|578836330|ref|XP_006723981.1| PREDICTED: histone H2B type F-S-like [Homo sapiens]'	1	NaN	NaN	1	NaN	NaN	1	NaN	0	1	3
1586	'>gi|664806009|ref|NP_001287745.1| zinc finger CCHC domain-containing protein 10 isoform 1 [Homo sapiens]'	1	1	NaN	NaN	NaN	1	NaN	NaN	0	1	3
1587	'>gi|119226260|ref|NP_006378.3| calcium homeostasis endoplasmic reticulum protein [Homo sapiens]'	NaN	NaN	1	1	NaN	NaN	NaN	NaN	0	1	2
1588	'>gi|150036268|ref|NP_004002.2| dystrophin Dp260-1 isoform [Homo sapiens]'	NaN	NaN	NaN	NaN	1	NaN	1	NaN	0	1	2
1589	'>gi|15431303|ref|NP_000652.2| 60S ribosomal protein L9 [Homo sapiens]'	NaN	NaN	NaN	NaN	NaN	1	1	NaN	0	1	2
1590	'>gi|21489959|ref|NP_653247.1| immunoglobulin J chain precursor [Homo sapiens]'	NaN	NaN	1	NaN	NaN	NaN	NaN	1	0	1	2
1591	'>gi|221316614|ref|NP_004416.2| extracellular matrix protein 1 isoform 1 precursor [Homo sapiens]'	1	NaN	1	NaN	NaN	NaN	NaN	NaN	0	1	2
1592	'>gi|239735519|ref|NP_002963.2| myotubularin-related protein 5 [Homo sapiens]'	NaN	1	1	NaN	NaN	NaN	NaN	NaN	0	1	2
1593	'>gi|371122551|ref|NP_001243053.1| tripartite motif-containing protein 65 isoform 2 [Homo sapiens]'	NaN	NaN	1	1	NaN	NaN	NaN	NaN	0	1	2
1594	'>gi|38176300|ref|NP_006608.1| nestin [Homo sapiens]'	1	NaN	NaN	NaN	NaN	NaN	NaN	1	0	1	2
1595	'>gi|388240792|ref|NP_001252527.1| zinc finger protein 211 isoform 4 [Homo sapiens]'	1	NaN	1	NaN	NaN	NaN	NaN	NaN	0	1	2
1596	'>gi|4507241|ref|NP_003137.1| FACT complex subunit SSRP1 [Homo sapiens]'	NaN	1	NaN	1	NaN	NaN	NaN	NaN	0	1	2
1597	'>gi|544711041|ref|NP_001269836.1| T-complex protein 1 subunit theta isoform 2 [Homo sapiens]'	NaN	NaN	NaN	NaN	1	NaN	NaN	1	0	1	2
1598	'>gi|551411917|ref|NP_001272478.1| DBF4-type zinc finger-containing protein 2 isoform 2 [Homo sapiens]'	NaN	NaN	1	1	NaN	NaN	NaN	NaN	0	1	2
1599	'>gi|6631112|ref|NP_004200.2| synaptogyrin-3 [Homo sapiens]'	NaN	NaN	NaN	NaN	NaN	1	1	NaN	0	1	2
1600	'>gi|6715607|ref|NP_000175.1| hemoglobin subunit gamma-2 [Homo sapiens]'	NaN	NaN	NaN	NaN	1	NaN	1	NaN	0	1	2
1601	'>gi|71725360|ref|NP_055857.1| zinc finger protein 609 [Homo sapiens]'	NaN	NaN	1	1	NaN	NaN	NaN	NaN	0	1	2
1602	'>gi|7661730|ref|NP_054737.1| 28S ribosomal protein S28, mitochondrial [Homo sapiens]'	NaN	NaN	NaN	NaN	NaN	1	1	NaN	0	1	2
1603	'>gi|83715985|ref|NP_001032900.1| 3-hydroxyacyl-CoA dehydrogenase type-2 isoform 2 [Homo sapiens]'	NaN	NaN	NaN	NaN	NaN	1	1	NaN	0	1	2
1604	'>gi|88853865|ref|NP_001034702.1| isoamyl acetate-hydrolyzing esterase 1 homolog precursor [Homo sapiens]'	1	NaN	NaN	NaN	NaN	NaN	NaN	1	0	1	2
1605	'>gi|9507215|ref|NP_061816.1| tubulin alpha-8 chain isoform 1 [Homo sapiens]'	NaN	NaN	NaN	NaN	1	1	NaN	NaN	0	1	2
1606	'>gi|103471997|ref|NP_056240.2| DNA-directed RNA polymerase I subunit RPA1 [Homo sapiens]'	NaN	NaN	1	NaN	NaN	NaN	NaN	NaN	0	1	1
1607	'>gi|10835049|ref|NP_001655.1| transforming protein RhoA precursor [Homo sapiens]'	NaN	NaN	NaN	NaN	NaN	NaN	1	NaN	0	1	1
1608	'>gi|10863977|ref|NP_067000.1| U6 snRNA-associated Sm-like protein LSm2 [Homo sapiens]'	NaN	NaN	NaN	NaN	NaN	NaN	1	NaN	0	1	1
1609	'>gi|10864047|ref|NP_067058.1| epidermal growth factor receptor substrate 15-like 1 isoform 2 [Homo sapiens]'	NaN	NaN	NaN	1	NaN	NaN	NaN	NaN	0	1	1
1610	'>gi|109255230|ref|NP_001035863.1| centrosomal protein of 170 kDa isoform beta [Homo sapiens]'	NaN	NaN	1	NaN	NaN	NaN	NaN	NaN	0	1	1
1611	'>gi|110347437|ref|NP_001036010.1| latent-transforming growth factor beta-binding protein 4 isoform c precursor [Homo sapiens]'	NaN	NaN	1	NaN	NaN	NaN	NaN	NaN	0	1	1
1612	'>gi|111118976|ref|NP_001835.3| collagen alpha-1(II) chain isoform 1 precursor [Homo sapiens]'	NaN	NaN	1	NaN	NaN	NaN	NaN	NaN	0	1	1
1613	'>gi|11128019|ref|NP_061820.1| cytochrome c [Homo sapiens]'	1	NaN	NaN	NaN	NaN	NaN	NaN	NaN	0	1	1
1614	'>gi|11225260|ref|NP_003277.1| DNA topoisomerase 1 [Homo sapiens]'	NaN	NaN	NaN	1	NaN	NaN	NaN	NaN	0	1	1
1615	'>gi|11321583|ref|NP_003841.1| succinyl-CoA ligase [ADP-forming] subunit beta, mitochondrial precursor [Homo sapiens]'	NaN	NaN	NaN	NaN	1	NaN	NaN	NaN	0	1	1
1616	'>gi|11415026|ref|NP_000971.1| 60S ribosomal protein L18a [Homo sapiens]'	NaN	NaN	NaN	NaN	NaN	NaN	1	NaN	0	1	1
1617	'>gi|114155133|ref|NP_001363.2| dynein heavy chain 9, axonemal isoform 2 [Homo sapiens]'	NaN	NaN	NaN	NaN	NaN	NaN	1	NaN	0	1	1
1618	'>gi|114842410|ref|NP_055642.3| zinc finger CCCH domain-containing protein 11A [Homo sapiens]'	NaN	NaN	NaN	1	NaN	NaN	NaN	NaN	0	1	1
1619	'>gi|11545863|ref|NP_071415.1| methylcrotonoyl-CoA carboxylase beta chain, mitochondrial [Homo sapiens]'	NaN	NaN	NaN	NaN	1	NaN	NaN	NaN	0	1	1
1620	'>gi|11559927|ref|NP_071383.1| 28S ribosomal protein S14, mitochondrial [Homo sapiens]'	NaN	NaN	NaN	NaN	NaN	NaN	1	NaN	0	1	1
1621	'>gi|11559929|ref|NP_057212.1| coatomer subunit gamma-1 [Homo sapiens]'	NaN	NaN	NaN	1	NaN	NaN	NaN	NaN	0	1	1
1622	'>gi|116008442|ref|NP_055885.3| zinc finger CCCH domain-containing protein 13 [Homo sapiens]'	NaN	NaN	1	NaN	NaN	NaN	NaN	NaN	0	1	1
1623	'>gi|116063536|ref|NP_115690.3| 2-methoxy-6-polyprenyl-1,4-benzoquinol methylase, mitochondrial precursor [Homo sapiens]'	NaN	NaN	NaN	NaN	NaN	1	NaN	NaN	0	1	1
1624	'>gi|11693132|ref|NP_056357.1| regulator of nonsense transcripts 2 [Homo sapiens]'	NaN	NaN	1	NaN	NaN	NaN	NaN	NaN	0	1	1
1625	'>gi|121114302|ref|NP_001073341.1| cullin-4B isoform 2 [Homo sapiens]'	NaN	NaN	NaN	1	NaN	NaN	NaN	NaN	0	1	1
1626	'>gi|126723501|ref|NP_068834.2| zinc finger protein 277 [Homo sapiens]'	NaN	NaN	NaN	NaN	1	NaN	NaN	NaN	0	1	1
1627	'>gi|13027630|ref|NP_073210.1| protein DGCR14 [Homo sapiens]'	NaN	NaN	NaN	NaN	1	NaN	NaN	NaN	0	1	1
1628	'>gi|130502140|ref|NP_065953.1| calmodulin-regulated spectrin-associated protein 3 isoform 2 [Homo sapiens]'	NaN	NaN	1	NaN	NaN	NaN	NaN	NaN	0	1	1
1629	'>gi|13129018|ref|NP_076956.1| gamma-glutamylcyclotransferase isoform 1 [Homo sapiens]'	NaN	NaN	NaN	NaN	NaN	NaN	NaN	1	0	1	1
1630	'>gi|13236532|ref|NP_077279.1| zinc finger and SCAN domain-containing protein 5A [Homo sapiens]'	NaN	NaN	1	NaN	NaN	NaN	NaN	NaN	0	1	1
1631	'>gi|13376162|ref|NP_079068.1| protein FAM57A [Homo sapiens]'	NaN	NaN	NaN	NaN	NaN	NaN	1	NaN	0	1	1
1632	'>gi|13376259|ref|NP_079120.1| nuclear pore complex protein Nup85 [Homo sapiens]'	NaN	NaN	NaN	NaN	1	NaN	NaN	NaN	0	1	1
1633	'>gi|13399328|ref|NP_079471.1| tribbles homolog 1 isoform 1 [Homo sapiens]'	NaN	NaN	NaN	NaN	NaN	NaN	1	NaN	0	1	1
1634	'>gi|134152708|ref|NP_060481.3| arginine and glutamate-rich protein 1 [Homo sapiens]'	NaN	NaN	NaN	NaN	NaN	1	NaN	NaN	0	1	1
1635	'>gi|13899233|ref|NP_113609.1| tetratricopeptide repeat protein 25 [Homo sapiens]'	NaN	NaN	NaN	NaN	NaN	NaN	NaN	1	0	1	1
1636	'>gi|13904858|ref|NP_000094.2| aromatase [Homo sapiens]'	1	NaN	NaN	NaN	NaN	NaN	NaN	NaN	0	1	1
1637	'>gi|14149627|ref|NP_006304.1| ubiquitin carboxyl-terminal hydrolase 15 isoform 2 [Homo sapiens]'	NaN	NaN	NaN	1	NaN	NaN	NaN	NaN	0	1	1
1638	'>gi|14150143|ref|NP_115723.1| zinc finger protein 397 isoform 2 [Homo sapiens]'	NaN	NaN	NaN	NaN	1	NaN	NaN	NaN	0	1	1
1639	'>gi|14150185|ref|NP_115743.1| zinc finger BED domain-containing protein 3 [Homo sapiens]'	NaN	NaN	NaN	NaN	NaN	1	NaN	NaN	0	1	1
1640	'>gi|14249158|ref|NP_116020.1| hepatoma-derived growth factor-related protein 2 isoform 2 [Homo sapiens]'	NaN	NaN	NaN	1	NaN	NaN	NaN	NaN	0	1	1
1641	'>gi|145580615|ref|NP_075384.3| protein KRI1 homolog [Homo sapiens]'	NaN	NaN	NaN	1	NaN	NaN	NaN	NaN	0	1	1
1642	'>gi|145976942|ref|NP_001078855.1| transcription factor NF-E4 [Homo sapiens]'	NaN	NaN	NaN	NaN	NaN	1	NaN	NaN	0	1	1
1643	'>gi|146229340|ref|NP_001078846.1| colorectal mutant cancer protein isoform 1 [Homo sapiens]'	NaN	NaN	NaN	1	NaN	NaN	NaN	NaN	0	1	1
1644	'>gi|14861834|ref|NP_149061.1| cat eye syndrome critical region protein 5 isoform 2 precursor [Homo sapiens]'	NaN	NaN	NaN	NaN	NaN	1	NaN	NaN	0	1	1
1645	'>gi|148727255|ref|NP_055998.1| microtubule-associated serine/threonine-protein kinase 4 isoform a [Homo sapiens]'	NaN	1	NaN	NaN	NaN	NaN	NaN	NaN	0	1	1
1646	'>gi|148727288|ref|NP_002327.2| low-density lipoprotein receptor-related protein 6 precursor [Homo sapiens]'	NaN	NaN	1	NaN	NaN	NaN	NaN	NaN	0	1	1
1647	'>gi|148886707|ref|NP_001092142.1| hephaestin-like protein 1 precursor [Homo sapiens]'	NaN	NaN	1	NaN	NaN	NaN	NaN	NaN	0	1	1
1648	'>gi|149944640|ref|NP_001092740.1| zinc finger and BTB domain-containing protein 34 [Homo sapiens]'	NaN	NaN	NaN	NaN	1	NaN	NaN	NaN	0	1	1
1649	'>gi|149999606|ref|NP_006293.2| mannosyl-oligosaccharide glucosidase isoform 1 [Homo sapiens]'	NaN	NaN	NaN	1	NaN	NaN	NaN	NaN	0	1	1
1650	'>gi|153251823|ref|NP_689923.2| protein TBATA [Homo sapiens]'	NaN	1	NaN	NaN	NaN	NaN	NaN	NaN	0	1	1
1651	'>gi|153791431|ref|NP_005828.2| ribonuclease P protein subunit p20 [Homo sapiens]'	NaN	NaN	NaN	NaN	NaN	NaN	1	NaN	0	1	1
1652	'>gi|153792074|ref|NP_065770.1| proline-rich protein 12 [Homo sapiens]'	NaN	1	NaN	NaN	NaN	NaN	NaN	NaN	0	1	1
1653	'>gi|154240704|ref|NP_001093859.1| transmembrane protein 192 [Homo sapiens]'	NaN	NaN	NaN	NaN	NaN	1	NaN	NaN	0	1	1
1654	'>gi|154350241|ref|NP_065073.3| brefeldin A-inhibited guanine nucleotide-exchange protein 3 [Homo sapiens]'	NaN	1	NaN	NaN	NaN	NaN	NaN	NaN	0	1	1
1655	'>gi|155030236|ref|NP_001093882.1| ribonuclease 3 isoform 2 [Homo sapiens]'	NaN	NaN	1	NaN	NaN	NaN	NaN	NaN	0	1	1
1656	'>gi|156416000|ref|NP_057490.2| ubiquitin-fold modifier-conjugating enzyme 1 [Homo sapiens]'	NaN	NaN	NaN	NaN	NaN	NaN	1	NaN	0	1	1
1657	'>gi|156564401|ref|NP_006169.2| vesicle-fusing ATPase [Homo sapiens]'	NaN	NaN	NaN	1	NaN	NaN	NaN	NaN	0	1	1
1658	'>gi|156616299|ref|NP_001096080.1| gamma-tubulin complex component 5 isoform b [Homo sapiens]'	NaN	NaN	NaN	1	NaN	NaN	NaN	NaN	0	1	1
1659	'>gi|157168362|ref|NP_000261.2| purine nucleoside phosphorylase [Homo sapiens]'	NaN	NaN	NaN	NaN	NaN	1	NaN	NaN	0	1	1
1660	'>gi|160948610|ref|NP_742067.3| E3 ubiquitin-protein ligase UBR3 [Homo sapiens]'	NaN	NaN	NaN	NaN	NaN	NaN	1	NaN	0	1	1
1661	'>gi|163310725|ref|NP_079467.3| ER degradation-enhancing alpha-mannosidase-like protein 3 precursor [Homo sapiens]'	NaN	NaN	NaN	1	NaN	NaN	NaN	NaN	0	1	1
1662	'>gi|16418441|ref|NP_443183.1| deoxynucleotidyltransferase terminal-interacting protein 1 [Homo sapiens]'	NaN	NaN	NaN	NaN	NaN	1	NaN	NaN	0	1	1
1663	'>gi|16445357|ref|NP_439896.1| MFS-type transporter SLC18B1 [Homo sapiens]'	NaN	NaN	NaN	NaN	NaN	1	NaN	NaN	0	1	1
1664	'>gi|164565408|ref|NP_073746.2| pleckstrin homology domain-containing family G member 2 [Homo sapiens]'	NaN	NaN	1	NaN	NaN	NaN	NaN	NaN	0	1	1
1665	'>gi|164664518|ref|NP_004388.2| probable ATP-dependent RNA helicase DDX6 [Homo sapiens]'	NaN	NaN	NaN	NaN	1	NaN	NaN	NaN	0	1	1
1666	'>gi|16753215|ref|NP_444252.1| profilin-2 isoform a [Homo sapiens]'	NaN	NaN	NaN	NaN	NaN	NaN	1	NaN	0	1	1
1667	'>gi|16950607|ref|NP_057581.2| 39S ribosomal protein L51, mitochondrial [Homo sapiens]'	NaN	NaN	NaN	NaN	NaN	NaN	1	NaN	0	1	1
1668	'>gi|170932524|ref|NP_861447.3| nuclear receptor coactivator 7 isoform 1 [Homo sapiens]'	NaN	NaN	1	NaN	NaN	NaN	NaN	NaN	0	1	1
1669	'>gi|17738287|ref|NP_524558.1| secretory carrier-associated membrane protein 4 [Homo sapiens]'	NaN	NaN	NaN	NaN	NaN	NaN	1	NaN	0	1	1
1670	'>gi|17921989|ref|NP_005991.1| tubulin alpha-4A chain isoform 1 [Homo sapiens]'	NaN	NaN	NaN	1	NaN	NaN	NaN	NaN	0	1	1
1671	'>gi|18104948|ref|NP_000973.2| 60S ribosomal protein L21 [Homo sapiens]'	NaN	NaN	NaN	NaN	NaN	1	NaN	NaN	0	1	1
1672	'>gi|18378731|ref|NP_064620.2| HMG box transcription factor BBX isoform 2 [Homo sapiens]'	NaN	NaN	NaN	1	NaN	NaN	NaN	NaN	0	1	1
1673	'>gi|18543329|ref|NP_002804.2| 26S proteasome non-ATPase regulatory subunit 9 isoform 1 [Homo sapiens]'	NaN	NaN	NaN	NaN	NaN	1	NaN	NaN	0	1	1
1674	'>gi|188536114|ref|NP_001120932.1| PAB-dependent poly(A)-specific ribonuclease subunit PAN2 isoform 1 [Homo sapiens]'	NaN	NaN	1	NaN	NaN	NaN	NaN	NaN	0	1	1
1675	'>gi|18860839|ref|NP_000235.2| menin isoform 1 [Homo sapiens]'	NaN	NaN	NaN	1	NaN	NaN	NaN	NaN	0	1	1
1676	'>gi|189011550|ref|NP_001120977.1| acid ceramidase isoform c [Homo sapiens]'	1	NaN	NaN	NaN	NaN	NaN	NaN	NaN	0	1	1
1677	'>gi|189491778|ref|NP_001121651.1| nephrocystin-1 isoform 4 [Homo sapiens]'	NaN	NaN	NaN	1	NaN	NaN	NaN	NaN	0	1	1
1678	'>gi|190341019|ref|NP_001121777.1| phospholipid scramblase 4 isoform a [Homo sapiens]'	NaN	NaN	NaN	1	NaN	NaN	NaN	NaN	0	1	1
1679	'>gi|191252814|ref|NP_001122107.1| RIMS-binding protein 3B [Homo sapiens]'	NaN	NaN	NaN	NaN	1	NaN	NaN	NaN	0	1	1
1680	'>gi|194272148|ref|NP_001123543.1| epsin-1 isoform a [Homo sapiens]'	NaN	NaN	NaN	1	NaN	NaN	NaN	NaN	0	1	1
1681	'>gi|194306660|ref|NP_001123619.1| coiled-coil domain-containing protein 77 isoform b [Homo sapiens]'	NaN	NaN	NaN	NaN	1	NaN	NaN	NaN	0	1	1
1682	'>gi|194688135|ref|NP_001124161.1| high mobility group protein B2 [Homo sapiens]'	1	NaN	NaN	NaN	NaN	NaN	NaN	NaN	0	1	1
1683	'>gi|195972857|ref|NP_001124427.1| rho guanine nucleotide exchange factor 18 isoform b [Homo sapiens]'	NaN	NaN	1	NaN	NaN	NaN	NaN	NaN	0	1	1
1684	'>gi|19718766|ref|NP_000453.2| ubiquitin-protein ligase E3A isoform 2 [Homo sapiens]'	NaN	NaN	NaN	1	NaN	NaN	NaN	NaN	0	1	1
1685	'>gi|197245437|ref|NP_001127807.1| eukaryotic translation initiation factor 2-alpha kinase 1 isoform b [Homo sapiens]'	NaN	NaN	NaN	1	NaN	NaN	NaN	NaN	0	1	1
1686	'>gi|197927454|ref|NP_001128181.1| protein DEK isoform 2 [Homo sapiens]'	NaN	NaN	NaN	NaN	1	NaN	NaN	NaN	0	1	1
1687	'>gi|198041662|ref|NP_075566.2| pyrroline-5-carboxylate reductase 3 [Homo sapiens]'	NaN	NaN	NaN	NaN	NaN	1	NaN	NaN	0	1	1
1688	'>gi|19913369|ref|NP_006444.2| transducin beta-like protein 3 [Homo sapiens]'	NaN	NaN	NaN	1	NaN	NaN	NaN	NaN	0	1	1
1689	'>gi|19923399|ref|NP_036429.2| ras GTPase-activating protein-binding protein 2 isoform a [Homo sapiens]'	NaN	NaN	NaN	1	NaN	NaN	NaN	NaN	0	1	1
1690	'>gi|19923790|ref|NP_036546.2| rab3 GTPase-activating protein non-catalytic subunit [Homo sapiens]'	NaN	NaN	1	NaN	NaN	NaN	NaN	NaN	0	1	1
1691	'>gi|19923812|ref|NP_060254.2| oxysterol-binding protein-related protein 10 isoform 1 [Homo sapiens]'	NaN	NaN	NaN	1	NaN	NaN	NaN	NaN	0	1	1
1692	'>gi|20070260|ref|NP_056271.2| negative elongation factor B [Homo sapiens]'	NaN	NaN	NaN	NaN	1	NaN	NaN	NaN	0	1	1
1693	'>gi|20127499|ref|NP_006266.2| serine/arginine-rich splicing factor 6 [Homo sapiens]'	1	NaN	NaN	NaN	NaN	NaN	NaN	NaN	0	1	1
1694	'>gi|20143480|ref|NP_003809.1| phosphatidate cytidylyltransferase 2 [Homo sapiens]'	NaN	NaN	NaN	NaN	NaN	1	NaN	NaN	0	1	1
1695	'>gi|20149619|ref|NP_056325.2| dehydrogenase/reductase SDR family member 7B [Homo sapiens]'	NaN	NaN	NaN	NaN	NaN	1	NaN	NaN	0	1	1
1696	'>gi|205277429|ref|NP_001128523.1| protein FAM160B1 isoform b [Homo sapiens]'	NaN	NaN	NaN	1	NaN	NaN	NaN	NaN	0	1	1
1697	'>gi|205277441|ref|NP_000345.2| thyroxine-binding globulin precursor [Homo sapiens]'	1	NaN	NaN	NaN	NaN	NaN	NaN	NaN	0	1	1
1698	'>gi|205277447|ref|NP_003575.2| RNA/RNP complex-1-interacting phosphatase [Homo sapiens]'	NaN	NaN	NaN	NaN	NaN	1	NaN	NaN	0	1	1
1699	'>gi|20631958|ref|NP_620116.1| apoptosis regulator BAX isoform alpha [Homo sapiens]'	NaN	NaN	NaN	NaN	NaN	NaN	1	NaN	0	1	1
1700	'>gi|209447090|ref|NP_001129284.1| protein FAM60A [Homo sapiens]'	NaN	NaN	NaN	NaN	NaN	1	NaN	NaN	0	1	1
1701	'''>gi|209862760|ref|NP_001129470.1| NADH dehydrogenase [ubiquinone] 1 beta subcomplex subunit 11, mitochondrial isoform 2 [Homo sa...'' <Preview truncated at 128 characters>'	NaN	NaN	NaN	NaN	NaN	NaN	1	NaN	0	1	1
1702	'>gi|209969832|ref|NP_001129666.1| FAST kinase domain-containing protein 2 [Homo sapiens]'	NaN	NaN	1	NaN	NaN	NaN	NaN	NaN	0	1	1
1703	'>gi|209977067|ref|NP_001129631.1| OTU domain-containing protein 5 isoform c [Homo sapiens]'	NaN	NaN	NaN	1	NaN	NaN	NaN	NaN	0	1	1
1704	'>gi|211059431|ref|NP_872394.2| ranBP2-like and GRIP domain-containing protein 4 [Homo sapiens]'	NaN	1	NaN	NaN	NaN	NaN	NaN	NaN	0	1	1
1705	'>gi|212275945|ref|NP_523353.2| male-specific lethal 3 homolog isoform a [Homo sapiens]'	NaN	NaN	NaN	NaN	1	NaN	NaN	NaN	0	1	1
1706	'>gi|21359894|ref|NP_055031.2| inositol-tetrakisphosphate 1-kinase isoform a [Homo sapiens]'	NaN	NaN	NaN	NaN	NaN	1	NaN	NaN	0	1	1
1707	'>gi|21361361|ref|NP_006835.2| acetolactate synthase-like protein [Homo sapiens]'	NaN	NaN	NaN	NaN	1	NaN	NaN	NaN	0	1	1
1708	'>gi|21361619|ref|NP_061882.2| toll-interacting protein [Homo sapiens]'	NaN	NaN	NaN	NaN	NaN	1	NaN	NaN	0	1	1
1709	'>gi|21361661|ref|NP_060298.2| COMM domain-containing protein 4 isoform 1 [Homo sapiens]'	NaN	NaN	NaN	NaN	NaN	NaN	1	NaN	0	1	1
1710	'>gi|21361837|ref|NP_065095.2| PITH domain-containing protein 1 [Homo sapiens]'	NaN	NaN	NaN	NaN	NaN	1	NaN	NaN	0	1	1
1711	'>gi|21396500|ref|NP_003600.2| HIRA-interacting protein 3 isoform 1 [Homo sapiens]'	NaN	NaN	NaN	1	NaN	NaN	NaN	NaN	0	1	1
1712	'>gi|214010212|ref|NP_001135753.1| coatomer subunit delta isoform 2 [Homo sapiens]'	NaN	NaN	NaN	NaN	1	NaN	NaN	NaN	0	1	1
1713	'>gi|214829714|ref|NP_001135765.1| ADP-ribosylation factor GTPase-activating protein 3 isoform 2 [Homo sapiens]'	NaN	NaN	NaN	NaN	NaN	1	NaN	NaN	0	1	1
1714	'>gi|214830079|ref|NP_001135766.1| spartin [Homo sapiens]'	NaN	NaN	NaN	1	NaN	NaN	NaN	NaN	0	1	1
1715	'>gi|214832565|ref|NP_001135791.1| WD repeat-containing protein C2orf44 isoform 2 [Homo sapiens]'	NaN	NaN	NaN	1	NaN	NaN	NaN	NaN	0	1	1
1716	'>gi|215272341|ref|NP_001135822.1| THO complex subunit 6 homolog isoform 2 [Homo sapiens]'	NaN	NaN	NaN	NaN	NaN	1	NaN	NaN	0	1	1
1717	'>gi|21536286|ref|NP_001814.2| creatine kinase B-type [Homo sapiens]'	NaN	NaN	NaN	NaN	NaN	1	NaN	NaN	0	1	1
1718	'''>gi|215599070|ref|NP_001135937.1| evolutionarily conserved signaling intermediate in Toll pathway, mitochondrial isoform 3 precu...'' <Preview truncated at 128 characters>'	NaN	NaN	NaN	NaN	1	NaN	NaN	NaN	0	1	1
1719	'>gi|215982794|ref|NP_001135967.1| unconventional myosin-Va isoform 2 [Homo sapiens]'	NaN	NaN	1	NaN	NaN	NaN	NaN	NaN	0	1	1
1720	'>gi|219555712|ref|NP_001137234.1| eukaryotic translation initiation factor 5A-1 isoform B [Homo sapiens]'	NaN	NaN	NaN	NaN	NaN	NaN	1	NaN	0	1	1
1721	'>gi|219555736|ref|NP_001137243.1| zinc finger protein 438 isoform b [Homo sapiens]'	1	NaN	NaN	NaN	NaN	NaN	NaN	NaN	0	1	1
1722	'>gi|21956645|ref|NP_665807.1| myotrophin [Homo sapiens]'	NaN	NaN	NaN	NaN	NaN	NaN	1	NaN	0	1	1
1723	'>gi|219802034|ref|NP_001137307.1| nuclear factor related to kappa-B-binding protein isoform 1 [Homo sapiens]'	NaN	NaN	1	NaN	NaN	NaN	NaN	NaN	0	1	1
1724	'>gi|219802857|ref|NP_001137315.1| transmembrane protein 106C isoform b [Homo sapiens]'	NaN	NaN	NaN	NaN	NaN	1	NaN	NaN	0	1	1
1725	'>gi|22035569|ref|NP_037461.2| PAX3- and PAX7-binding protein 1 isoform 2 [Homo sapiens]'	NaN	NaN	NaN	1	NaN	NaN	NaN	NaN	0	1	1
1726	'>gi|221218991|ref|NP_001137461.1| neuroblastoma breakpoint family member 4 [Homo sapiens]'	NaN	NaN	NaN	NaN	1	NaN	NaN	NaN	0	1	1
1727	'>gi|221219000|ref|NP_001137854.1| inactive phospholipase C-like protein 2 isoform 1 [Homo sapiens]'	NaN	1	NaN	NaN	NaN	NaN	NaN	NaN	0	1	1
1728	'>gi|221316622|ref|NP_001138242.1| dystonin isoform 3 [Homo sapiens]'	NaN	NaN	NaN	1	NaN	NaN	NaN	NaN	0	1	1
1729	'>gi|222144293|ref|NP_002255.3| importin subunit alpha-5 [Homo sapiens]'	NaN	NaN	NaN	NaN	1	NaN	NaN	NaN	0	1	1
1730	'>gi|22325372|ref|NP_680545.1| ribonuclease P protein subunit p25-like protein [Homo sapiens]'	NaN	NaN	NaN	NaN	NaN	NaN	1	NaN	0	1	1
1731	'>gi|223278377|ref|NP_872325.2| BPI fold-containing family B member 4 precursor [Homo sapiens]'	NaN	NaN	NaN	1	NaN	NaN	NaN	NaN	0	1	1
1732	'>gi|223890219|ref|NP_001138818.1| RNA-binding motif protein, X-linked-like-3 [Homo sapiens]'	NaN	NaN	NaN	NaN	1	NaN	NaN	NaN	0	1	1
1733	'>gi|223972648|ref|NP_659440.2| t-SNARE domain-containing protein 1 isoform a [Homo sapiens]'	NaN	NaN	NaN	1	NaN	NaN	NaN	NaN	0	1	1
1734	'>gi|224586777|ref|NP_060288.3| WD repeat-containing protein WRAP73 [Homo sapiens]'	NaN	NaN	NaN	NaN	NaN	1	NaN	NaN	0	1	1
1735	'>gi|224809573|ref|NP_001139129.1| rap1 GTPase-activating protein 1 isoform b [Homo sapiens]'	NaN	NaN	NaN	1	NaN	NaN	NaN	NaN	0	1	1
1736	'>gi|224926830|ref|NP_001139269.1| SH2B adapter protein 1 isoform 3 [Homo sapiens]'	NaN	NaN	NaN	1	NaN	NaN	NaN	NaN	0	1	1
1737	'>gi|226371618|ref|NP_001139754.1| signal recognition particle 54 kDa protein isoform 2 [Homo sapiens]'	NaN	NaN	NaN	NaN	1	NaN	NaN	NaN	0	1	1
1738	'>gi|226371754|ref|NP_112593.2| katanin p60 ATPase-containing subunit A-like 2 [Homo sapiens]'	NaN	NaN	NaN	1	NaN	NaN	NaN	NaN	0	1	1
1739	'>gi|226443152|ref|NP_001139786.1| alpha/beta hydrolase domain-containing protein 14B isoform 1 [Homo sapiens]'	NaN	NaN	NaN	NaN	NaN	NaN	NaN	1	0	1	1
1740	'>gi|227499621|ref|NP_001153101.1| very long-chain acyl-CoA synthetase isoform 2 [Homo sapiens]'	NaN	NaN	NaN	NaN	1	NaN	NaN	NaN	0	1	1
1741	'>gi|23110925|ref|NP_002789.1| proteasome subunit beta type-6 isoform 1 proprotein [Homo sapiens]'	NaN	NaN	NaN	NaN	NaN	NaN	1	NaN	0	1	1
1742	'>gi|23510323|ref|NP_055917.1| nephrocystin-4 isoform a [Homo sapiens]'	NaN	NaN	1	NaN	NaN	NaN	NaN	NaN	0	1	1
1743	'>gi|237649019|ref|NP_001153682.1| calcium-binding mitochondrial carrier protein Aralar2 isoform 1 [Homo sapiens]'	NaN	NaN	NaN	1	NaN	NaN	NaN	NaN	0	1	1
1744	'>gi|237757326|ref|NP_001153778.1| synaptojanin-1 isoform d [Homo sapiens]'	1	NaN	NaN	NaN	NaN	NaN	NaN	NaN	0	1	1
1745	'>gi|24307899|ref|NP_005693.1| GTPase Era, mitochondrial [Homo sapiens]'	NaN	NaN	NaN	NaN	NaN	1	NaN	NaN	0	1	1
1746	'>gi|24308097|ref|NP_056415.1| monoacylglycerol lipase ABHD12 isoform b [Homo sapiens]'	NaN	NaN	NaN	NaN	NaN	1	NaN	NaN	0	1	1
1747	'>gi|24308113|ref|NP_056449.1| KIF1-binding protein [Homo sapiens]'	NaN	NaN	NaN	1	NaN	NaN	NaN	NaN	0	1	1
1748	'>gi|24308179|ref|NP_061174.1| CTTNBP2 N-terminal-like protein [Homo sapiens]'	1	NaN	NaN	NaN	NaN	NaN	NaN	NaN	0	1	1
1749	'>gi|24308440|ref|NP_612410.1| multivesicular body subunit 12A [Homo sapiens]'	NaN	NaN	NaN	NaN	NaN	1	NaN	NaN	0	1	1
1750	'>gi|24497517|ref|NP_061975.2| homeobox protein Hox-A5 [Homo sapiens]'	NaN	NaN	NaN	NaN	NaN	1	NaN	NaN	0	1	1
1751	'>gi|253970412|ref|NP_057510.4| G2 and S phase-expressed protein 1 [Homo sapiens]'	NaN	NaN	NaN	1	NaN	NaN	NaN	NaN	0	1	1
1752	'>gi|253970504|ref|NP_001156758.1| RNA-binding protein EWS isoform 4 [Homo sapiens]'	NaN	NaN	NaN	1	NaN	NaN	NaN	NaN	0	1	1
1753	'>gi|254028234|ref|NP_001034558.2| serine/threonine-protein kinase MARK2 isoform d [Homo sapiens]'	NaN	NaN	NaN	1	NaN	NaN	NaN	NaN	0	1	1
1754	'>gi|254028240|ref|NP_001156769.1| serine/threonine-protein kinase MARK2 isoform f [Homo sapiens]'	NaN	NaN	NaN	NaN	NaN	1	NaN	NaN	0	1	1
1755	'>gi|254281232|ref|NP_001156863.1| zinc finger and SCAN domain-containing protein 12 [Homo sapiens]'	NaN	NaN	NaN	1	NaN	NaN	NaN	NaN	0	1	1
1756	'>gi|254553334|ref|NP_001156956.1| DDB1- and CUL4-associated factor 11 isoform 1 [Homo sapiens]'	NaN	NaN	NaN	NaN	1	NaN	NaN	NaN	0	1	1
1757	'>gi|256773222|ref|NP_060639.3| uncharacterized protein KIAA1551 [Homo sapiens]'	NaN	NaN	1	NaN	NaN	NaN	NaN	NaN	0	1	1
1758	'>gi|260064009|ref|NP_056121.2| ubiquitin carboxyl-terminal hydrolase 24 [Homo sapiens]'	NaN	1	NaN	NaN	NaN	NaN	NaN	NaN	0	1	1
1759	'>gi|262118216|ref|NP_115627.6| coiled-coil domain-containing protein 88B precursor [Homo sapiens]'	NaN	NaN	NaN	NaN	NaN	NaN	NaN	1	0	1	1
1760	'>gi|27436893|ref|NP_003181.3| tapasin isoform 1 precursor [Homo sapiens]'	NaN	NaN	NaN	NaN	1	NaN	NaN	NaN	0	1	1
1761	'>gi|27436901|ref|NP_002940.2| 39S ribosomal protein L12, mitochondrial [Homo sapiens]'	NaN	NaN	NaN	NaN	NaN	NaN	1	NaN	0	1	1
1762	'>gi|27777657|ref|NP_776249.1| serpin A12 precursor [Homo sapiens]'	NaN	NaN	NaN	NaN	NaN	NaN	NaN	1	0	1	1
1763	'>gi|281604136|ref|NP_001164014.1| serine/threonine-protein phosphatase PGAM5, mitochondrial isoform 1 [Homo sapiens]'	NaN	NaN	NaN	NaN	NaN	1	NaN	NaN	0	1	1
1764	'>gi|28372509|ref|NP_777568.1| coiled-coil domain-containing protein 50 short isoform [Homo sapiens]'	NaN	NaN	NaN	NaN	NaN	1	NaN	NaN	0	1	1
1765	'>gi|28605137|ref|NP_736606.1| 26S proteasome non-ATPase regulatory subunit 10 isoform 2 [Homo sapiens]'	NaN	NaN	NaN	NaN	NaN	NaN	1	NaN	0	1	1
1766	'>gi|289577098|ref|NP_001166171.1| protein Shroom1 isoform 1 [Homo sapiens]'	NaN	NaN	NaN	1	NaN	NaN	NaN	NaN	0	1	1
1767	'>gi|296010848|ref|NP_001171546.1| asparagine synthetase [glutamine-hydrolyzing] isoform b [Homo sapiens]'	NaN	NaN	NaN	NaN	1	NaN	NaN	NaN	0	1	1
1768	'>gi|297206823|ref|NP_001171908.1| NADH dehydrogenase [ubiquinone] iron-sulfur protein 5 [Homo sapiens]'	NaN	NaN	NaN	NaN	NaN	NaN	1	NaN	0	1	1
1769	'>gi|29725607|ref|NP_061141.2| protein unc-45 homolog A isoform 2 [Homo sapiens]'	NaN	NaN	NaN	1	NaN	NaN	NaN	NaN	0	1	1
1770	'>gi|297374791|ref|NP_001172011.1| fragile X mental retardation protein 1 isoform ISO9 [Homo sapiens]'	NaN	NaN	NaN	1	NaN	NaN	NaN	NaN	0	1	1
1771	'>gi|29789283|ref|NP_115544.1| WD repeat-containing protein 75 [Homo sapiens]'	NaN	NaN	NaN	1	NaN	NaN	NaN	NaN	0	1	1
1772	'>gi|29789403|ref|NP_776152.1| PDZ domain-containing protein 8 [Homo sapiens]'	NaN	NaN	1	NaN	NaN	NaN	NaN	NaN	0	1	1
1773	'>gi|29826315|ref|NP_542178.2| dual specificity protein phosphatase 15 isoform a [Homo sapiens]'	NaN	NaN	NaN	NaN	NaN	1	NaN	NaN	0	1	1
1774	'>gi|299890879|ref|NP_001177768.1| matrix Gla protein isoform 1 precursor [Homo sapiens]'	1	NaN	NaN	NaN	NaN	NaN	NaN	NaN	0	1	1
1775	'>gi|300796991|ref|NP_001177990.1| mitochondrial glutamate carrier 1 [Homo sapiens]'	NaN	NaN	NaN	NaN	NaN	1	NaN	NaN	0	1	1
1776	'>gi|303304987|ref|NP_001181926.1| cysteine--tRNA ligase, cytoplasmic isoform e [Homo sapiens]'	NaN	NaN	NaN	1	NaN	NaN	NaN	NaN	0	1	1
1777	'>gi|30410803|ref|NP_835488.1| CUB domain-containing protein 1 isoform 2 precursor [Homo sapiens]'	NaN	1	NaN	NaN	NaN	NaN	NaN	NaN	0	1	1
1778	'>gi|304376294|ref|NP_001182068.1| conserved oligomeric Golgi complex subunit 4 isoform 2 [Homo sapiens]'	NaN	NaN	NaN	1	NaN	NaN	NaN	NaN	0	1	1
1779	'>gi|307548887|ref|NP_001182583.1| zinc finger CCCH-type with G patch domain-containing protein isoform d [Homo sapiens]'	NaN	NaN	NaN	NaN	1	NaN	NaN	NaN	0	1	1
1780	'>gi|30795212|ref|NP_006538.2| insulin-like growth factor 2 mRNA-binding protein 3 [Homo sapiens]'	NaN	NaN	NaN	1	NaN	NaN	NaN	NaN	0	1	1
1781	'>gi|31077094|ref|NP_071358.1| ceramide synthase 2 [Homo sapiens]'	NaN	NaN	NaN	NaN	NaN	1	NaN	NaN	0	1	1
1782	'>gi|310923127|ref|NP_001185611.1| nucleoside diphosphate kinase B isoform b [Homo sapiens]'	NaN	1	NaN	NaN	NaN	NaN	NaN	NaN	0	1	1
1783	'>gi|311078508|ref|NP_001185648.1| histone-binding protein RBBP7 isoform 1 [Homo sapiens]'	NaN	NaN	NaN	NaN	1	NaN	NaN	NaN	0	1	1
1784	'>gi|312176433|ref|NP_001185908.1| stromal membrane-associated protein 2 isoform 2 [Homo sapiens]'	NaN	NaN	NaN	NaN	1	NaN	NaN	NaN	0	1	1
1785	'>gi|312596912|ref|NP_001186103.1| target of rapamycin complex subunit LST8 isoform a [Homo sapiens]'	NaN	NaN	NaN	NaN	NaN	1	NaN	NaN	0	1	1
1786	'>gi|313661426|ref|NP_001186326.1| serine/threonine-protein kinase Nek1 isoform 1 [Homo sapiens]'	NaN	NaN	1	NaN	NaN	NaN	NaN	NaN	0	1	1
1787	'>gi|315139006|ref|NP_001186708.1| proteasome subunit beta type-2 isoform 2 [Homo sapiens]'	NaN	NaN	NaN	NaN	NaN	1	NaN	NaN	0	1	1
1788	'>gi|315221152|ref|NP_001186731.1| 60S ribosomal protein L11 isoform 2 [Homo sapiens]'	NaN	NaN	NaN	NaN	NaN	NaN	1	NaN	0	1	1
1789	'>gi|31542747|ref|NP_653190.2| catechol O-methyltransferase domain-containing protein 1 [Homo sapiens]'	NaN	NaN	NaN	NaN	NaN	1	NaN	NaN	0	1	1
1790	'>gi|31542868|ref|NP_002094.2| glycogen [starch] synthase, muscle isoform 1 [Homo sapiens]'	NaN	NaN	NaN	1	NaN	NaN	NaN	NaN	0	1	1
1791	'>gi|31652236|ref|NP_001904.2| protein CASP isoform b [Homo sapiens]'	NaN	NaN	NaN	1	NaN	NaN	NaN	NaN	0	1	1
1792	'>gi|32130536|ref|NP_849199.2| CKLF-like MARVEL transmembrane domain-containing protein 8 [Homo sapiens]'	NaN	NaN	NaN	NaN	NaN	NaN	1	NaN	0	1	1
1793	'>gi|32307144|ref|NP_000293.2| procollagen-lysine,2-oxoglutarate 5-dioxygenase 1 precursor [Homo sapiens]'	NaN	NaN	NaN	1	NaN	NaN	NaN	NaN	0	1	1
1794	'>gi|32401427|ref|NP_110426.4| protein YIPF5 isoform a [Homo sapiens]'	NaN	NaN	NaN	NaN	NaN	1	NaN	NaN	0	1	1
1795	'>gi|32490561|ref|NP_653165.2| zinc transporter ZIP3 isoform a [Homo sapiens]'	NaN	NaN	NaN	NaN	NaN	1	NaN	NaN	0	1	1
1796	'>gi|325121006|ref|NP_001191407.1| uncharacterized protein LOC100533496 [Homo sapiens]'	NaN	NaN	NaN	NaN	NaN	1	NaN	NaN	0	1	1
1797	'>gi|326807039|ref|NP_001192048.1| autophagy-related protein 13 isoform 3 [Homo sapiens]'	NaN	NaN	NaN	NaN	1	NaN	NaN	NaN	0	1	1
1798	'>gi|32967597|ref|NP_870986.1| pyruvate kinase PKLR isoform 2 [Homo sapiens]'	NaN	NaN	1	NaN	NaN	NaN	NaN	NaN	0	1	1
1799	'>gi|32967605|ref|NP_872589.1| bromodomain adjacent to zinc finger domain protein 1A isoform b [Homo sapiens]'	NaN	NaN	1	NaN	NaN	NaN	NaN	NaN	0	1	1
1800	'>gi|32996731|ref|NP_872604.1| ras association domain-containing protein 5 isoform A [Homo sapiens]'	NaN	NaN	NaN	NaN	NaN	1	NaN	NaN	0	1	1
1801	'>gi|330340389|ref|NP_001193356.1| up-regulated during skeletal muscle growth protein 5 [Homo sapiens]'	NaN	NaN	NaN	NaN	NaN	NaN	1	NaN	0	1	1
1802	'>gi|332164781|ref|NP_001193728.1| pyruvate kinase PKM isoform f [Homo sapiens]'	NaN	NaN	NaN	NaN	1	NaN	NaN	NaN	0	1	1
1803	'>gi|332634984|ref|NP_001091084.2| DNA-directed RNA polymerase II subunit RPB11-b2 [Homo sapiens]'	NaN	NaN	NaN	NaN	NaN	NaN	1	NaN	0	1	1
1804	'>gi|333360860|ref|NP_001193947.1| smoothelin isoform e [Homo sapiens]'	NaN	NaN	NaN	1	NaN	NaN	NaN	NaN	0	1	1
1805	'>gi|33356172|ref|NP_002476.2| nibrin [Homo sapiens]'	NaN	NaN	NaN	1	NaN	NaN	NaN	NaN	0	1	1
1806	'>gi|33356174|ref|NP_002678.2| pinin [Homo sapiens]'	NaN	NaN	NaN	1	NaN	NaN	NaN	NaN	0	1	1
1807	'>gi|33469964|ref|NP_757386.2| SURP and G-patch domain-containing protein 1 [Homo sapiens]'	NaN	NaN	NaN	1	NaN	NaN	NaN	NaN	0	1	1
1808	'>gi|338827763|ref|NP_001229791.1| cAMP-dependent protein kinase catalytic subunit beta isoform 9 [Homo sapiens]'	NaN	NaN	NaN	NaN	NaN	1	NaN	NaN	0	1	1
1809	'>gi|339639597|ref|NP_001229885.1| septin-7 isoform 3 [Homo sapiens]'	NaN	NaN	NaN	NaN	1	NaN	NaN	NaN	0	1	1
1810	'>gi|342187274|ref|NP_001230111.1| copper-transporting ATPase 2 isoform c [Homo sapiens]'	NaN	NaN	1	NaN	NaN	NaN	NaN	NaN	0	1	1
1811	'>gi|34222121|ref|NP_076962.2| nucleoporin Nup37 [Homo sapiens]'	NaN	NaN	NaN	NaN	NaN	1	NaN	NaN	0	1	1
1812	'>gi|343887347|ref|NP_001230575.1| CD2 antigen cytoplasmic tail-binding protein 2 [Homo sapiens]'	NaN	NaN	NaN	NaN	1	NaN	NaN	NaN	0	1	1
1813	'>gi|344179106|ref|NP_001230665.1| ragulator complex protein LAMTOR3 isoform 2 [Homo sapiens]'	NaN	NaN	NaN	NaN	NaN	NaN	1	NaN	0	1	1
1814	'>gi|345197228|ref|NP_001230808.1| transformer-2 protein homolog beta isoform 2 [Homo sapiens]'	NaN	NaN	NaN	NaN	NaN	1	NaN	NaN	0	1	1
1815	'>gi|345478666|ref|NP_001230865.1| phosphoribosyl pyrophosphate synthase-associated protein 2 isoform 2 [Homo sapiens]'	NaN	NaN	NaN	NaN	NaN	1	NaN	NaN	0	1	1
1816	'>gi|347543829|ref|NP_001231533.1| dihydropyrimidinase-related protein 2 isoform 3 [Homo sapiens]'	NaN	NaN	NaN	1	NaN	NaN	NaN	NaN	0	1	1
1817	'>gi|352962149|ref|NP_001238754.1| transcription factor Sp1 isoform c [Homo sapiens]'	NaN	NaN	NaN	1	NaN	NaN	NaN	NaN	0	1	1
1818	'>gi|356582450|ref|NP_001239200.1| protein FAM69A isoform 4 [Homo sapiens]'	NaN	NaN	NaN	NaN	1	NaN	NaN	NaN	0	1	1
1819	'>gi|357933617|ref|NP_001239546.1| lipocalin-1 isoform 1 precursor [Homo sapiens]'	NaN	NaN	NaN	NaN	NaN	NaN	NaN	1	0	1	1
1820	'>gi|358001077|ref|NP_001239570.1| unconventional prefoldin RPB5 interactor 1 isoform c [Homo sapiens]'	NaN	NaN	NaN	NaN	1	NaN	NaN	NaN	0	1	1
1821	'>gi|358356404|ref|NP_001240312.1| 60S ribosomal protein L15 isoform 1 [Homo sapiens]'	NaN	NaN	NaN	NaN	NaN	1	NaN	NaN	0	1	1
1822	'>gi|36030883|ref|NP_065691.2| DCN1-like protein 1 [Homo sapiens]'	NaN	NaN	NaN	NaN	NaN	1	NaN	NaN	0	1	1
1823	'>gi|36031016|ref|NP_060487.2| coiled-coil domain-containing protein 186 [Homo sapiens]'	NaN	NaN	NaN	1	NaN	NaN	NaN	NaN	0	1	1
1824	'>gi|375151597|ref|NP_001243509.1| 60S ribosomal protein L10 isoform c [Homo sapiens]'	NaN	NaN	NaN	NaN	NaN	NaN	1	NaN	0	1	1
1825	'>gi|38016937|ref|NP_055731.2| serine/threonine-protein kinase LMTK2 precursor [Homo sapiens]'	NaN	NaN	1	NaN	NaN	NaN	NaN	NaN	0	1	1
1826	'>gi|38372925|ref|NP_940991.1| basigin isoform 2 [Homo sapiens]'	NaN	NaN	NaN	1	NaN	NaN	NaN	NaN	0	1	1
1827	'>gi|38679914|ref|NP_079229.2| N-alpha-acetyltransferase 25, NatB auxiliary subunit [Homo sapiens]'	NaN	NaN	NaN	NaN	1	NaN	NaN	NaN	0	1	1
1828	'>gi|386869503|ref|NP_001247435.1| 40S ribosomal protein S3 isoform 2 [Homo sapiens]'	NaN	NaN	NaN	NaN	1	NaN	NaN	NaN	0	1	1
1829	'>gi|387849314|ref|NP_001248753.1| proteasome assembly chaperone 1 isoform 3 [Homo sapiens]'	NaN	NaN	NaN	NaN	NaN	1	NaN	NaN	0	1	1
1830	'>gi|393715091|ref|NP_001257328.1| tubulin alpha-1A chain isoform 1 [Homo sapiens]'	NaN	NaN	NaN	NaN	NaN	NaN	1	NaN	0	1	1
1831	'>gi|395132450|ref|NP_001257420.1| 60S ribosomal protein L13a isoform 2 [Homo sapiens]'	NaN	NaN	NaN	NaN	NaN	1	NaN	NaN	0	1	1
1832	'>gi|397140105|ref|XP_003846539.1| PREDICTED: uncharacterized protein LOC100996318 [Homo sapiens]'	NaN	NaN	1	NaN	NaN	NaN	NaN	NaN	0	1	1
1833	'>gi|401709927|ref|NP_001257889.1| nitric oxide synthase-interacting protein [Homo sapiens]'	NaN	NaN	NaN	NaN	NaN	1	NaN	NaN	0	1	1
1834	'>gi|40789249|ref|NP_060592.2| aspartate--tRNA ligase, mitochondrial [Homo sapiens]'	NaN	NaN	NaN	NaN	1	NaN	NaN	NaN	0	1	1
1835	'>gi|41350333|ref|NP_005984.3| tubulin-specific chaperone D [Homo sapiens]'	NaN	NaN	NaN	1	NaN	NaN	NaN	NaN	0	1	1
1836	'>gi|41393599|ref|NP_000088.3| oxygen-dependent coproporphyrinogen-III oxidase, mitochondrial precursor [Homo sapiens]'	NaN	NaN	NaN	NaN	NaN	1	NaN	NaN	0	1	1
1837	'>gi|42558246|ref|NP_872357.2| lysocardiolipin acyltransferase 1 isoform 1 [Homo sapiens]'	NaN	NaN	NaN	NaN	NaN	1	NaN	NaN	0	1	1
1838	'>gi|425871110|ref|NP_001258745.1| DNA cross-link repair 1A protein [Homo sapiens]'	NaN	NaN	NaN	NaN	NaN	NaN	1	NaN	0	1	1
1839	'>gi|429535824|ref|NP_001258857.1| kinesin-like protein KIF27 isoform C [Homo sapiens]'	NaN	NaN	1	NaN	NaN	NaN	NaN	NaN	0	1	1
1840	'>gi|429836877|ref|NP_001258847.1| signal peptidase complex catalytic subunit SEC11A isoform 5 [Homo sapiens]'	NaN	NaN	NaN	NaN	NaN	NaN	1	NaN	0	1	1
1841	'>gi|44917619|ref|NP_055812.1| kelch domain-containing protein 10 [Homo sapiens]'	NaN	NaN	NaN	NaN	NaN	1	NaN	NaN	0	1	1
1842	'>gi|4502101|ref|NP_000691.1| annexin A1 [Homo sapiens]'	NaN	NaN	NaN	NaN	NaN	NaN	1	NaN	0	1	1
1843	'>gi|4502281|ref|NP_001670.1| sodium/potassium-transporting ATPase subunit beta-3 [Homo sapiens]'	NaN	NaN	NaN	NaN	NaN	1	NaN	NaN	0	1	1
1844	'>gi|4503113|ref|NP_001314.1| cystatin-M precursor [Homo sapiens]'	NaN	NaN	NaN	NaN	NaN	1	NaN	NaN	0	1	1
1845	'>gi|4503817|ref|NP_002026.1| 3-ketodihydrosphingosine reductase precursor [Homo sapiens]'	NaN	NaN	NaN	NaN	NaN	1	NaN	NaN	0	1	1
1846	'>gi|4504253|ref|NP_002096.1| histone H2AX [Homo sapiens]'	1	NaN	NaN	NaN	NaN	NaN	NaN	NaN	0	1	1
1847	'>gi|4504415|ref|NP_002118.1| HLA class I histocompatibility antigen, alpha chain G precursor [Homo sapiens]'	NaN	NaN	NaN	NaN	NaN	1	NaN	NaN	0	1	1
1848	'>gi|4506017|ref|NP_002706.1| serine/threonine-protein phosphatase 2A catalytic subunit alpha isoform [Homo sapiens]'	NaN	NaN	NaN	NaN	NaN	1	NaN	NaN	0	1	1
1849	'>gi|4506061|ref|NP_002724.1| 5''-AMP-activated protein kinase subunit gamma-1 isoform 1 [Homo sapiens]'	NaN	NaN	NaN	NaN	NaN	1	NaN	NaN	0	1	1
1850	'>gi|4506619|ref|NP_000977.1| 60S ribosomal protein L24 [Homo sapiens]'	NaN	NaN	NaN	NaN	NaN	NaN	1	NaN	0	1	1
1851	'>gi|4506701|ref|NP_001016.1| 40S ribosomal protein S23 [Homo sapiens]'	NaN	NaN	NaN	NaN	NaN	NaN	1	NaN	0	1	1
1852	'>gi|4506717|ref|NP_001023.1| 40S ribosomal protein S29 isoform 1 [Homo sapiens]'	NaN	NaN	NaN	NaN	NaN	NaN	1	NaN	0	1	1
1853	'>gi|4506929|ref|NP_003016.1| endophilin-A2 isoform 1 [Homo sapiens]'	NaN	NaN	NaN	NaN	NaN	1	NaN	NaN	0	1	1
1854	'>gi|4507149|ref|NP_000445.1| superoxide dismutase [Cu-Zn] [Homo sapiens]'	1	NaN	NaN	NaN	NaN	NaN	NaN	NaN	0	1	1
1855	'>gi|4507217|ref|NP_003124.1| signal recognition particle 9 kDa protein isoform 2 [Homo sapiens]'	NaN	NaN	NaN	NaN	NaN	NaN	1	NaN	0	1	1
1856	'>gi|4507379|ref|NP_003185.1| TATA-box-binding protein isoform 1 [Homo sapiens]'	NaN	NaN	NaN	NaN	1	NaN	NaN	NaN	0	1	1
1857	'>gi|4507677|ref|NP_003290.1| endoplasmin precursor [Homo sapiens]'	NaN	NaN	NaN	1	NaN	NaN	NaN	NaN	0	1	1
1858	'>gi|4507879|ref|NP_003365.1| voltage-dependent anion-selective channel protein 1 [Homo sapiens]'	NaN	NaN	NaN	NaN	NaN	NaN	1	NaN	0	1	1
1859	'>gi|4507955|ref|NP_003394.1| transcriptional repressor protein YY1 [Homo sapiens]'	NaN	NaN	NaN	NaN	1	NaN	NaN	NaN	0	1	1
1860	'>gi|4557305|ref|NP_000025.1| fructose-bisphosphate aldolase A isoform 1 [Homo sapiens]'	NaN	NaN	NaN	NaN	NaN	1	NaN	NaN	0	1	1
1861	'>gi|4557563|ref|NP_000113.1| TFIIH basal transcription factor complex helicase XPB subunit [Homo sapiens]'	NaN	NaN	NaN	1	NaN	NaN	NaN	NaN	0	1	1
1862	'>gi|4557617|ref|NP_000811.1| growth arrest-specific protein 6 precursor [Homo sapiens]'	NaN	NaN	NaN	1	NaN	NaN	NaN	NaN	0	1	1
1863	'>gi|4557809|ref|NP_000265.1| ornithine aminotransferase, mitochondrial isoform 1 precursor [Homo sapiens]'	NaN	NaN	NaN	NaN	NaN	NaN	1	NaN	0	1	1
1864	'>gi|45935393|ref|NP_079215.2| epithelial splicing regulatory protein 2 [Homo sapiens]'	NaN	NaN	NaN	1	NaN	NaN	NaN	NaN	0	1	1
1865	'>gi|46397375|ref|NP_060620.2| E3 ubiquitin-protein ligase RNF220 [Homo sapiens]'	NaN	NaN	NaN	NaN	NaN	1	NaN	NaN	0	1	1
1866	'>gi|46519147|ref|NP_060217.1| ankyrin repeat and KH domain-containing protein 1 isoform 1 [Homo sapiens]'	NaN	NaN	NaN	1	NaN	NaN	NaN	NaN	0	1	1
1867	'>gi|47575849|ref|NP_689934.2| docking protein 6 [Homo sapiens]'	NaN	NaN	NaN	1	NaN	NaN	NaN	NaN	0	1	1
1868	'>gi|4758332|ref|NP_004449.1| long-chain-fatty-acid--CoA ligase 4 isoform 1 [Homo sapiens]'	NaN	NaN	NaN	1	NaN	NaN	NaN	NaN	0	1	1
1869	'''>gi|4758768|ref|NP_004535.1| NADH dehydrogenase [ubiquinone] 1 alpha subcomplex subunit 10, mitochondrial precursor [Homo sapien...'' <Preview truncated at 128 characters>'	NaN	NaN	NaN	NaN	NaN	1	NaN	NaN	0	1	1
1870	'>gi|4758784|ref|NP_004540.1| NADH dehydrogenase [ubiquinone] 1 subunit C2 isoform 1 [Homo sapiens]'	NaN	NaN	NaN	NaN	NaN	NaN	1	NaN	0	1	1
1871	'>gi|4758796|ref|NP_004138.1| developmentally-regulated GTP-binding protein 1 [Homo sapiens]'	NaN	NaN	NaN	NaN	NaN	1	NaN	NaN	0	1	1
1872	'>gi|4759050|ref|NP_004577.1| ribosomal protein S6 kinase alpha-3 [Homo sapiens]'	NaN	NaN	NaN	NaN	NaN	1	NaN	NaN	0	1	1
1873	'>gi|4759154|ref|NP_004773.1| synaptosomal-associated protein 29 [Homo sapiens]'	1	NaN	NaN	NaN	NaN	NaN	NaN	NaN	0	1	1
1874	'>gi|4759224|ref|NP_004699.1| programmed cell death protein 5 [Homo sapiens]'	NaN	NaN	NaN	NaN	NaN	NaN	1	NaN	0	1	1
1875	'>gi|4759270|ref|NP_004613.1| translin isoform 1 [Homo sapiens]'	NaN	NaN	NaN	NaN	NaN	NaN	1	NaN	0	1	1
1876	'>gi|4759344|ref|NP_004715.1| centromere/kinetochore protein zw10 homolog [Homo sapiens]'	NaN	NaN	NaN	1	NaN	NaN	NaN	NaN	0	1	1
1877	'>gi|47825361|ref|NP_001001414.1| F-box only protein 50 [Homo sapiens]'	NaN	NaN	NaN	NaN	NaN	1	NaN	NaN	0	1	1
1878	'>gi|4885545|ref|NP_005382.1| pyruvate dehydrogenase kinase, isozyme 3 isoform 2 precursor [Homo sapiens]'	NaN	NaN	NaN	NaN	1	NaN	NaN	NaN	0	1	1
1879	'>gi|50301238|ref|NP_000628.2| glutathione reductase, mitochondrial isoform 1 precursor [Homo sapiens]'	NaN	NaN	NaN	NaN	1	NaN	NaN	NaN	0	1	1
1880	'>gi|5031571|ref|NP_005713.1| actin-related protein 2 isoform b [Homo sapiens]'	NaN	NaN	NaN	NaN	NaN	1	NaN	NaN	0	1	1
1881	'>gi|5032031|ref|NP_005769.1| RNA-binding protein 5 [Homo sapiens]'	NaN	NaN	NaN	1	NaN	NaN	NaN	NaN	0	1	1
1882	'>gi|5032041|ref|NP_005605.1| GTP-binding protein Rheb [Homo sapiens]'	NaN	NaN	NaN	NaN	NaN	NaN	1	NaN	0	1	1
1883	'>gi|5032159|ref|NP_005638.1| F-box-like/WD repeat-containing protein TBL1X isoform a [Homo sapiens]'	NaN	NaN	NaN	NaN	1	NaN	NaN	NaN	0	1	1
1884	'>gi|503774357|ref|NP_001265139.1| nuclear pore complex protein Nup153 isoform 3 [Homo sapiens]'	NaN	NaN	NaN	NaN	1	NaN	NaN	NaN	0	1	1
1885	'>gi|503774453|ref|NP_055204.3| proline-, glutamic acid- and leucine-rich protein 1 isoform 1 [Homo sapiens]'	NaN	NaN	1	NaN	NaN	NaN	NaN	NaN	0	1	1
1886	'>gi|50511943|ref|NP_057126.2| exosome complex component RRP40 isoform 1 [Homo sapiens]'	NaN	NaN	NaN	NaN	NaN	1	NaN	NaN	0	1	1
1887	'>gi|508083043|ref|NP_001265232.1| diablo homolog, mitochondrial isoform 5 [Homo sapiens]'	NaN	NaN	NaN	NaN	NaN	NaN	1	NaN	0	1	1
1888	'>gi|5174415|ref|NP_006081.1| choline/ethanolaminephosphotransferase 1 [Homo sapiens]'	NaN	NaN	NaN	NaN	NaN	1	NaN	NaN	0	1	1
1889	'>gi|521258690|ref|NP_001265585.1| small nuclear ribonucleoprotein Sm D3 [Homo sapiens]'	NaN	NaN	NaN	NaN	NaN	1	NaN	NaN	0	1	1
1890	'>gi|523498694|ref|NP_001265619.1| FGFR1 oncogene partner isoform c [Homo sapiens]'	NaN	NaN	NaN	NaN	1	NaN	NaN	NaN	0	1	1
1891	'>gi|525342616|ref|NP_001266289.1| acyl-protein thioesterase 1 isoform 6 [Homo sapiens]'	NaN	NaN	NaN	NaN	NaN	NaN	1	NaN	0	1	1
1892	'>gi|525507092|ref|NP_001265874.1| lymphokine-activated killer T-cell-originated protein kinase isoform 2 [Homo sapiens]'	NaN	NaN	NaN	NaN	NaN	1	NaN	NaN	0	1	1
1893	'>gi|526118165|ref|NP_001267720.1| surfeit locus protein 4 isoform 4 [Homo sapiens]'	NaN	NaN	NaN	NaN	NaN	NaN	NaN	1	0	1	1
1894	'>gi|527498256|ref|NP_001268412.1| ADP-ribosylation factor GTPase-activating protein 1 isoform d [Homo sapiens]'	NaN	NaN	NaN	NaN	1	NaN	NaN	NaN	0	1	1
1895	'>gi|528281403|ref|NP_001268640.1| condensin complex subunit 2 isoform 3 [Homo sapiens]'	NaN	NaN	NaN	1	NaN	NaN	NaN	NaN	0	1	1
1896	'>gi|530359463|ref|XP_005276087.1| PREDICTED: ERV-FRD provirus ancestral Env polyprotein-like isoform X1 [Homo sapiens]'	1	NaN	NaN	NaN	NaN	NaN	NaN	NaN	0	1	1
1897	'>gi|530360635|ref|XP_005263550.1| PREDICTED: polynucleotide 5''-hydroxyl-kinase NOL9 isoform X1 [Homo sapiens]'	NaN	NaN	NaN	1	NaN	NaN	NaN	NaN	0	1	1
1898	'>gi|530362739|ref|XP_005270977.1| PREDICTED: 39S ribosomal protein L37, mitochondrial isoform X1 [Homo sapiens]'	NaN	NaN	NaN	NaN	NaN	1	NaN	NaN	0	1	1
1899	'>gi|530380502|ref|XP_005268480.1| PREDICTED: glucocorticoid receptor isoform X5 [Homo sapiens]'	NaN	NaN	NaN	1	NaN	NaN	NaN	NaN	0	1	1
1900	'>gi|530385413|ref|XP_005250166.1| PREDICTED: BET1 homolog isoform X1 [Homo sapiens]'	NaN	NaN	NaN	NaN	NaN	NaN	1	NaN	0	1	1
1901	'>gi|530391535|ref|XP_005252250.1| PREDICTED: selenocysteine insertion sequence-binding protein 2 isoform X2 [Homo sapiens]'	NaN	NaN	NaN	1	NaN	NaN	NaN	NaN	0	1	1
1902	'>gi|530391678|ref|XP_005252321.1| PREDICTED: centrosomal protein of 78 kDa isoform X2 [Homo sapiens]'	NaN	NaN	NaN	1	NaN	NaN	NaN	NaN	0	1	1
1903	'>gi|530396892|ref|XP_005274107.1| PREDICTED: 39S ribosomal protein L48, mitochondrial isoform X1 [Homo sapiens]'	NaN	NaN	NaN	NaN	NaN	NaN	1	NaN	0	1	1
1904	'>gi|530410557|ref|XP_005256813.1| PREDICTED: nucleoredoxin isoform X1 [Homo sapiens]'	NaN	NaN	NaN	NaN	NaN	1	NaN	NaN	0	1	1
1905	'>gi|530415128|ref|XP_005260099.1| PREDICTED: tropomyosin alpha-4 chain isoform X1 [Homo sapiens]'	NaN	NaN	NaN	NaN	NaN	1	NaN	NaN	0	1	1
1906	'>gi|530417074|ref|XP_005259228.1| PREDICTED: pleckstrin homology-like domain family B member 3 isoform X3 [Homo sapiens]'	NaN	NaN	NaN	1	NaN	NaN	NaN	NaN	0	1	1
1907	'>gi|530420948|ref|XP_005274495.1| PREDICTED: peroxiredoxin-4 isoform X1 [Homo sapiens]'	NaN	NaN	NaN	NaN	NaN	1	NaN	NaN	0	1	1
1908	'>gi|530424959|ref|XP_005258210.1| PREDICTED: nucleoporin SEH1 isoform X2 [Homo sapiens]'	NaN	NaN	NaN	NaN	NaN	1	NaN	NaN	0	1	1
1909	'>gi|530426350|ref|XP_005262025.1| PREDICTED: E3 ubiquitin-protein ligase HUWE1 isoform X4 [Homo sapiens]'	NaN	1	NaN	NaN	NaN	NaN	NaN	NaN	0	1	1
1910	'>gi|530426857|ref|XP_005266193.1| PREDICTED: protein transport protein Sec16A isoform X5 [Homo sapiens]'	NaN	1	NaN	NaN	NaN	NaN	NaN	NaN	0	1	1
1911	'>gi|530431101|ref|XP_005277007.1| PREDICTED: protein LSM14 homolog A isoform X3 [Homo sapiens]'	NaN	NaN	NaN	1	NaN	NaN	NaN	NaN	0	1	1
1912	'>gi|530432835|ref|XP_003846586.2| PREDICTED: 40S ribosomal protein S26-like [Homo sapiens]'	NaN	NaN	NaN	NaN	NaN	NaN	1	NaN	0	1	1
1913	'''>gi|530437763|ref|XP_003960700.2| PREDICTED: RNA polymerase I-specific transcription initiation factor RRN3-like isoform X1 [Hom...'' <Preview truncated at 128 characters>'	NaN	NaN	NaN	NaN	NaN	NaN	1	NaN	0	1	1
1914	'>gi|531990794|ref|NP_001269086.1| putative tRNA (cytidine(32)/guanosine(34)-2''-O)-methyltransferase isoform c [Homo sapiens]'	NaN	NaN	NaN	NaN	1	NaN	NaN	NaN	0	1	1
1915	'>gi|532524990|ref|NP_001269138.1| sigma non-opioid intracellular receptor 1 isoform 10 [Homo sapiens]'	NaN	NaN	NaN	NaN	NaN	NaN	1	NaN	0	1	1
1916	'>gi|532691778|ref|NP_001269165.1| cyclin-dependent kinase-like 1 isoform 2 [Homo sapiens]'	NaN	NaN	NaN	NaN	NaN	1	NaN	NaN	0	1	1
1917	'>gi|541862116|ref|NP_001269399.1| glutamate receptor ionotropic, kainate 4 isoform 1 precursor [Homo sapiens]'	NaN	1	NaN	NaN	NaN	NaN	NaN	NaN	0	1	1
1918	'>gi|544711067|ref|NP_001269838.1| T-complex protein 1 subunit theta isoform 4 [Homo sapiens]'	NaN	NaN	NaN	NaN	1	NaN	NaN	NaN	0	1	1
1919	'>gi|5453740|ref|NP_006462.1| myosin regulatory light chain 12A [Homo sapiens]'	NaN	NaN	NaN	NaN	NaN	NaN	1	NaN	0	1	1
1920	'>gi|5453880|ref|NP_006296.1| acidic leucine-rich nuclear phosphoprotein 32 family member A [Homo sapiens]'	NaN	NaN	NaN	NaN	NaN	1	NaN	NaN	0	1	1
1921	'>gi|5454096|ref|NP_006273.1| serine/threonine-protein kinase 4 [Homo sapiens]'	NaN	NaN	NaN	NaN	1	NaN	NaN	NaN	0	1	1
1922	'>gi|5454106|ref|NP_006275.1| transcription initiation factor TFIID subunit 10 [Homo sapiens]'	NaN	NaN	NaN	NaN	NaN	1	NaN	NaN	0	1	1
1923	'>gi|54607141|ref|NP_060626.2| vacuolar protein sorting-associated protein 13D isoform 2 [Homo sapiens]'	NaN	NaN	NaN	NaN	NaN	NaN	NaN	1	0	1	1
1924	'>gi|546230986|ref|NP_001271219.1| beta-glucuronidase isoform 2 precursor [Homo sapiens]'	NaN	NaN	NaN	1	NaN	NaN	NaN	NaN	0	1	1
1925	'>gi|554790273|ref|NP_001273006.1| UBX domain-containing protein 1 isoform 2 [Homo sapiens]'	NaN	NaN	NaN	NaN	NaN	1	NaN	NaN	0	1	1
1926	'>gi|557357733|ref|NP_001273433.1| heat shock protein 105 kDa isoform 3 [Homo sapiens]'	NaN	NaN	1	NaN	NaN	NaN	NaN	NaN	0	1	1
1927	'>gi|557440899|ref|NP_001273490.1| nuclear mitotic apparatus protein 1 isoform 2 [Homo sapiens]'	NaN	1	NaN	NaN	NaN	NaN	NaN	NaN	0	1	1
1928	'>gi|55769533|ref|NP_002574.2| PRKC apoptosis WT1 regulator protein [Homo sapiens]'	NaN	NaN	NaN	NaN	1	NaN	NaN	NaN	0	1	1
1929	'>gi|557878731|ref|NP_001273615.1| cytoskeleton-associated protein 2 isoform 3 [Homo sapiens]'	NaN	NaN	NaN	1	NaN	NaN	NaN	NaN	0	1	1
1930	'>gi|55956921|ref|NP_004490.2| heterogeneous nuclear ribonucleoprotein A/B isoform b [Homo sapiens]'	NaN	NaN	NaN	NaN	1	NaN	NaN	NaN	0	1	1
1931	'>gi|566559965|ref|NP_001274441.1| tetratricopeptide repeat protein 26 isoform 4 [Homo sapiens]'	NaN	NaN	NaN	NaN	1	NaN	NaN	NaN	0	1	1
1932	'>gi|567757597|ref|NP_001274685.1| squalene synthase isoform 5 [Homo sapiens]'	NaN	NaN	NaN	NaN	NaN	1	NaN	NaN	0	1	1
1933	'>gi|56786147|ref|NP_001792.2| cysteine dioxygenase type 1 [Homo sapiens]'	NaN	NaN	NaN	NaN	1	NaN	NaN	NaN	0	1	1
1934	'>gi|57164942|ref|NP_001008938.1| cytoskeleton-associated protein 5 isoform a [Homo sapiens]'	NaN	NaN	1	NaN	NaN	NaN	NaN	NaN	0	1	1
1935	'>gi|574287056|ref|NP_702907.1| copine-4 isoform 1 [Homo sapiens]'	NaN	NaN	NaN	NaN	1	NaN	NaN	NaN	0	1	1
1936	'>gi|578795197|ref|XP_006710223.1| PREDICTED: centrosomal protein of 170 kDa-like [Homo sapiens]'	NaN	NaN	1	NaN	NaN	NaN	NaN	NaN	0	1	1
1937	'>gi|578800538|ref|XP_006711225.1| PREDICTED: lysophospholipase-like protein 1 isoform X5 [Homo sapiens]'	NaN	NaN	NaN	NaN	NaN	NaN	1	NaN	0	1	1
1938	'>gi|578801064|ref|XP_006711433.1| PREDICTED: ubiquitin carboxyl-terminal hydrolase isozyme L5 isoform X11 [Homo sapiens]'	NaN	NaN	NaN	NaN	NaN	1	NaN	NaN	0	1	1
1939	'>gi|578803167|ref|XP_006712164.1| PREDICTED: CAD protein isoform X5 [Homo sapiens]'	NaN	NaN	NaN	1	NaN	NaN	NaN	NaN	0	1	1
1940	'>gi|578805046|ref|XP_006712871.1| PREDICTED: histone acetyltransferase type B catalytic subunit isoform X1 [Homo sapiens]'	NaN	NaN	NaN	NaN	1	NaN	NaN	NaN	0	1	1
1941	'>gi|578806127|ref|XP_006713228.1| PREDICTED: small integral membrane protein 4 isoform X1, partial [Homo sapiens]'	NaN	NaN	NaN	NaN	NaN	NaN	1	NaN	0	1	1
1942	'>gi|578810391|ref|XP_006714694.1| PREDICTED: probable glutathione peroxidase 8 isoform X1 [Homo sapiens]'	NaN	NaN	NaN	NaN	NaN	NaN	1	NaN	0	1	1
1943	'>gi|578811764|ref|XP_006715191.1| PREDICTED: threonylcarbamoyladenosine tRNA methylthiotransferase isoform X2 [Homo sapiens]'	NaN	NaN	NaN	NaN	1	NaN	NaN	NaN	0	1	1
1944	'>gi|578822056|ref|XP_006718856.1| PREDICTED: centrosomal protein of 164 kDa isoform X16 [Homo sapiens]'	NaN	NaN	1	NaN	NaN	NaN	NaN	NaN	0	1	1
1945	'>gi|578825745|ref|XP_006720185.1| PREDICTED: transcription factor IIIB 90 kDa subunit isoform X5 [Homo sapiens]'	NaN	1	NaN	NaN	NaN	NaN	NaN	NaN	0	1	1
1946	'>gi|578827208|ref|XP_006720676.1| PREDICTED: uncharacterized protein C15orf39 isoform X2 [Homo sapiens]'	NaN	NaN	NaN	1	NaN	NaN	NaN	NaN	0	1	1
1947	'''>gi|578827458|ref|XP_006720770.1| PREDICTED: acidic leucine-rich nuclear phosphoprotein 32 family member A isoform X1 [Homo sapi...'' <Preview truncated at 128 characters>'	NaN	NaN	NaN	NaN	NaN	1	NaN	NaN	0	1	1
1948	'>gi|578829662|ref|XP_006721493.1| PREDICTED: chromodomain-helicase-DNA-binding protein 3 isoform X13 [Homo sapiens]'	1	NaN	NaN	NaN	NaN	NaN	NaN	NaN	0	1	1
1949	'>gi|578830791|ref|XP_006721912.1| PREDICTED: SAP30-binding protein isoform X5 [Homo sapiens]'	NaN	NaN	NaN	NaN	NaN	1	NaN	NaN	0	1	1
1950	'>gi|578834611|ref|XP_006723329.1| PREDICTED: zinc finger protein 446 isoform X3 [Homo sapiens]'	NaN	NaN	NaN	NaN	1	NaN	NaN	NaN	0	1	1
1951	'>gi|578836502|ref|XP_006724050.1| PREDICTED: E3 ubiquitin-protein ligase listerin isoform X1 [Homo sapiens]'	NaN	NaN	NaN	NaN	NaN	NaN	NaN	1	0	1	1
1952	'>gi|5802974|ref|NP_006784.1| thioredoxin-dependent peroxide reductase, mitochondrial isoform a precursor [Homo sapiens]'	NaN	NaN	NaN	NaN	NaN	NaN	1	NaN	0	1	1
1953	'>gi|5803023|ref|NP_006807.1| vesicular integral-membrane protein VIP36 precursor [Homo sapiens]'	NaN	NaN	NaN	NaN	NaN	1	NaN	NaN	0	1	1
1954	'>gi|5803040|ref|NP_006849.1| transmembrane emp24 domain-containing protein 1 precursor [Homo sapiens]'	NaN	NaN	NaN	NaN	NaN	1	NaN	NaN	0	1	1
1955	'>gi|5803076|ref|NP_006798.1| chromobox protein homolog 1 [Homo sapiens]'	NaN	NaN	NaN	NaN	NaN	1	NaN	NaN	0	1	1
1956	'>gi|5803078|ref|NP_006776.1| mucosa-associated lymphoid tissue lymphoma translocation protein 1 isoform a [Homo sapiens]'	NaN	NaN	NaN	1	NaN	NaN	NaN	NaN	0	1	1
1957	'>gi|5803137|ref|NP_006734.1| putative RNA-binding protein 3 [Homo sapiens]'	NaN	NaN	NaN	NaN	NaN	NaN	1	NaN	0	1	1
1958	'>gi|5803221|ref|NP_006775.1| WD repeat-containing protein 3 [Homo sapiens]'	NaN	NaN	NaN	1	NaN	NaN	NaN	NaN	0	1	1
1959	'>gi|58331173|ref|NP_006575.2| T-complex protein 1 subunit zeta-2 isoform 1 [Homo sapiens]'	NaN	NaN	1	NaN	NaN	NaN	NaN	NaN	0	1	1
1960	'>gi|584277111|ref|NP_001276868.1| excitatory amino acid transporter 1 isoform 4 [Homo sapiens]'	NaN	NaN	NaN	1	NaN	NaN	NaN	NaN	0	1	1
1961	'>gi|58530848|ref|NP_001011546.1| destrin isoform b [Homo sapiens]'	NaN	NaN	NaN	NaN	NaN	NaN	1	NaN	0	1	1
1962	'>gi|5902122|ref|NP_008877.1| spectrin beta chain, non-erythrocytic 2 [Homo sapiens]'	NaN	NaN	NaN	NaN	NaN	1	NaN	NaN	0	1	1
1963	'>gi|59814247|ref|NP_001202.4| mitotic checkpoint serine/threonine-protein kinase BUB1 beta [Homo sapiens]'	NaN	NaN	1	NaN	NaN	NaN	NaN	NaN	0	1	1
1964	'>gi|6005717|ref|NP_009031.1| ATP synthase subunit e, mitochondrial [Homo sapiens]'	NaN	NaN	NaN	NaN	NaN	NaN	1	NaN	0	1	1
1965	'>gi|6005884|ref|NP_009038.1| translocon-associated protein subunit gamma [Homo sapiens]'	NaN	NaN	NaN	NaN	NaN	NaN	1	NaN	0	1	1
1966	'>gi|6005926|ref|NP_009210.1| splicing factor U2AF 65 kDa subunit isoform a [Homo sapiens]'	NaN	NaN	NaN	NaN	1	NaN	NaN	NaN	0	1	1
1967	'>gi|613410201|ref|NP_001278430.1| structural maintenance of chromosomes protein 1B isoform 2 [Homo sapiens]'	NaN	NaN	1	NaN	NaN	NaN	NaN	NaN	0	1	1
1968	'>gi|62243068|ref|NP_000589.2| insulin-like growth factor-binding protein 3 isoform b precursor [Homo sapiens]'	1	NaN	NaN	NaN	NaN	NaN	NaN	NaN	0	1	1
1969	'>gi|62865625|ref|NP_001015881.1| TSC22 domain family protein 3 isoform 3 [Homo sapiens]'	NaN	NaN	NaN	NaN	NaN	NaN	1	NaN	0	1	1
1970	'>gi|62868213|ref|NP_001017408.1| Golgi-associated PDZ and coiled-coil motif-containing protein isoform b [Homo sapiens]'	NaN	NaN	NaN	NaN	1	NaN	NaN	NaN	0	1	1
1971	'>gi|62912492|ref|NP_001015880.1| bifunctional 3''-phosphoadenosine 5''-phosphosulfate synthase 2 isoform b [Homo sapiens]'	NaN	NaN	NaN	NaN	NaN	1	NaN	NaN	0	1	1
1972	'>gi|62988322|ref|NP_003300.1| testis-specific Y-encoded-like protein 1 [Homo sapiens]'	NaN	NaN	NaN	NaN	1	NaN	NaN	NaN	0	1	1
1973	'>gi|635574582|ref|NP_001278954.1| CUE domain-containing protein 1 [Homo sapiens]'	NaN	NaN	NaN	NaN	1	NaN	NaN	NaN	0	1	1
1974	'>gi|64085377|ref|NP_006539.3| insulin-like growth factor 2 mRNA-binding protein 2 isoform a [Homo sapiens]'	NaN	NaN	NaN	1	NaN	NaN	NaN	NaN	0	1	1
1975	'>gi|662236821|ref|NP_001284519.1| DNA-directed RNA polymerase I subunit RPA34 isoform 1 [Homo sapiens]'	NaN	NaN	NaN	1	NaN	NaN	NaN	NaN	0	1	1
1976	'>gi|662236855|ref|NP_001284551.1| heterogeneous nuclear ribonucleoprotein R isoform 6 [Homo sapiens]'	NaN	NaN	NaN	NaN	1	NaN	NaN	NaN	0	1	1
1977	'>gi|66267730|ref|NP_443076.2| WD repeat-containing protein 34 [Homo sapiens]'	NaN	NaN	NaN	NaN	1	NaN	NaN	NaN	0	1	1
1978	'>gi|663071174|ref|NP_001284693.1| harmonin isoform c [Homo sapiens]'	NaN	NaN	NaN	NaN	NaN	NaN	NaN	1	0	1	1
1979	'>gi|6631077|ref|NP_004864.1| BAG family molecular chaperone regulator 5 isoform b [Homo sapiens]'	NaN	NaN	NaN	NaN	1	NaN	NaN	NaN	0	1	1
1980	'>gi|66363694|ref|NP_001018238.1| HCLS1-associated protein X-1 isoform b [Homo sapiens]'	NaN	NaN	NaN	NaN	1	NaN	NaN	NaN	0	1	1
1981	'>gi|663856781|ref|NP_001287727.1| septin-8 isoform e [Homo sapiens]'	NaN	NaN	NaN	NaN	1	NaN	NaN	NaN	0	1	1
1982	'>gi|664806037|ref|NP_001287758.1| cold-inducible RNA-binding protein isoform 3 [Homo sapiens]'	NaN	NaN	NaN	NaN	NaN	1	NaN	NaN	0	1	1
1983	'>gi|66879664|ref|NP_001019399.1| ADP-ribosylation factor 1 [Homo sapiens]'	NaN	NaN	NaN	NaN	NaN	NaN	1	NaN	0	1	1
1984	'>gi|6857824|ref|NP_006851.1| intraflagellar transport protein 27 homolog isoform 2 [Homo sapiens]'	NaN	NaN	NaN	NaN	NaN	NaN	1	NaN	0	1	1
1985	'>gi|6912280|ref|NP_036243.1| activator of 90 kDa heat shock protein ATPase homolog 1 [Homo sapiens]'	NaN	NaN	NaN	NaN	NaN	1	NaN	NaN	0	1	1
1986	'>gi|6912540|ref|NP_036357.1| cytosolic Fe-S cluster assembly factor NUBP2 isoform 1 [Homo sapiens]'	NaN	NaN	NaN	NaN	NaN	1	NaN	NaN	0	1	1
1987	'>gi|6912582|ref|NP_036524.1| peflin [Homo sapiens]'	NaN	NaN	NaN	NaN	NaN	1	NaN	NaN	0	1	1
1988	'>gi|6912676|ref|NP_036377.1| SNW domain-containing protein 1 [Homo sapiens]'	NaN	NaN	NaN	1	NaN	NaN	NaN	NaN	0	1	1
1989	'>gi|70167113|ref|NP_001020278.1| double-stranded RNA-specific adenosine deaminase isoform d [Homo sapiens]'	NaN	NaN	NaN	1	NaN	NaN	NaN	NaN	0	1	1
1990	'>gi|7019471|ref|NP_037380.1| NTF2-related export protein 1 [Homo sapiens]'	NaN	NaN	NaN	NaN	NaN	NaN	1	NaN	0	1	1
1991	'>gi|70610136|ref|NP_003622.2| poly(ADP-ribose) glycohydrolase [Homo sapiens]'	NaN	NaN	NaN	1	NaN	NaN	NaN	NaN	0	1	1
1992	'''>gi|70906441|ref|NP_001020419.1| deoxyuridine 5''-triphosphate nucleotidohydrolase, mitochondrial isoform 1 precursor [Homo sapie...'' <Preview truncated at 128 characters>'	NaN	NaN	NaN	NaN	NaN	NaN	1	NaN	0	1	1
1993	'>gi|71979932|ref|NP_003477.4| large neutral amino acids transporter small subunit 1 [Homo sapiens]'	NaN	NaN	NaN	NaN	NaN	1	NaN	NaN	0	1	1
1994	'>gi|72534660|ref|NP_001026854.1| serine/arginine-rich splicing factor 7 isoform 1 [Homo sapiens]'	NaN	NaN	NaN	NaN	NaN	1	NaN	NaN	0	1	1
1995	'>gi|7262393|ref|NP_000024.2| ATP-binding cassette sub-family D member 1 [Homo sapiens]'	NaN	NaN	NaN	NaN	NaN	1	NaN	NaN	0	1	1
1996	'>gi|76496472|ref|NP_001029025.1| 60S ribosomal protein L3 isoform b [Homo sapiens]'	NaN	NaN	NaN	NaN	NaN	1	NaN	NaN	0	1	1
1997	'>gi|7657369|ref|NP_055037.1| NADH dehydrogenase [ubiquinone] 1 alpha subcomplex subunit 8 [Homo sapiens]'	NaN	NaN	NaN	NaN	NaN	NaN	1	NaN	0	1	1
1998	'>gi|7657599|ref|NP_055241.1| sorting nexin-5 isoform a [Homo sapiens]'	NaN	NaN	NaN	NaN	1	NaN	NaN	NaN	0	1	1
1999	'>gi|7705425|ref|NP_057053.1| 28S ribosomal protein S17, mitochondrial [Homo sapiens]'	NaN	NaN	NaN	NaN	NaN	NaN	1	NaN	0	1	1
[truncated: 184 more rows]

## Sheet: Local
Rank Number	Protein Name	UK_01	UK_02	UK_03	UK_04	UK_05	UK_06	UK_07	UK_08	CONTAMINANT	MAX	SUM
1	'>UK-N-NSP1'	112	136	132	217	411	210	137	41	0	411	1396
2	'>gi|4503165|ref|NP_003581.1| cullin-3 isoform 1 [Homo sapiens]'	99	63	62	296	81	73	28	3	0	296	705
3	'>gi|30089940|ref|NP_005886.2| Golgin subfamily A member 3 isoform 1 [Homo sapiens]'	25	59	261	16	5	3	NaN	NaN	0	261	369
4	'>gi|13654237|ref|NP_008835.5| DNA-dependent protein kinase catalytic subunit isoform 1 [Homo sapiens]'	46	258	89	NaN	NaN	NaN	NaN	NaN	0	258	393
5	'>gi|61676188|ref|NP_113584.3| E3 ubiquitin-protein ligase HUWE1 [Homo sapiens]'	221	223	100	22	1	NaN	NaN	NaN	0	223	567
6	'>gi|48762932|ref|NP_006576.2| T-complex protein 1 subunit theta isoform 1 [Homo sapiens]'	NaN	NaN	20	3	202	30	15	NaN	0	202	270
7	'>gi|27544931|ref|NP_666019.1| zinc finger and SCAN domain-containing protein 21 [Homo sapiens]'	14	23	19	50	169	31	5	NaN	0	169	311
8	'>gi|5729953|ref|NP_006591.1| nuclear migration protein nudC [Homo sapiens]'	4	9	16	39	167	140	17	NaN	0	167	392
9	'>gi|41399285|ref|NP_955472.1| 60 kDa heat shock protein, mitochondrial [Homo sapiens]'	27	22	22	88	166	54	18	9	0	166	406
10	'>gi|530393909|ref|XP_005269994.1| PREDICTED: uncharacterized protein C10orf118 isoform X2 [Homo sapiens]'	13	22	92	166	8	9	3	NaN	0	166	313
11	'>gi|8923421|ref|NP_060297.1| serine--tRNA ligase, mitochondrial isoform b precursor [Homo sapiens]'	11	11	12	30	152	40	6	NaN	0	152	262
12	'>gi|29788785|ref|NP_821133.1| tubulin beta chain isoform b [Homo sapiens]'	32	NaN	21	36	135	42	24	NaN	0	135	290
13	'>gi|153945728|ref|NP_005900.2| microtubule-associated protein 1B [Homo sapiens]'	41	131	28	14	9	7	3	NaN	0	131	233
14	'>gi|311771535|ref|NP_001185771.1| T-complex protein 1 subunit beta isoform 2 [Homo sapiens]'	NaN	5	14	23	128	20	10	4	0	128	204
15	'>gi|578838539|ref|XP_006724776.1| PREDICTED: insulin receptor substrate 4 isoform X2 [Homo sapiens]'	NaN	21	NaN	105	NaN	NaN	NaN	NaN	0	105	126
16	'>gi|57863271|ref|NP_055873.1| von Willebrand factor A domain-containing protein 8 isoform a precursor [Homo sapiens]'	NaN	27	103	6	NaN	NaN	NaN	NaN	0	103	136
17	'>gi|24307939|ref|NP_036205.1| T-complex protein 1 subunit epsilon [Homo sapiens]'	10	7	18	43	97	19	2	NaN	0	97	196
18	'>gi|5729877|ref|NP_006588.1| heat shock cognate 71 kDa protein isoform 1 [Homo sapiens]'	13	NaN	23	96	89	22	1	NaN	0	96	244
19	'>gi|4504733|ref|NP_003595.1| insulin receptor substrate 4 [Homo sapiens]'	17	NaN	96	NaN	NaN	16	NaN	NaN	0	96	129
20	'>gi|157266264|ref|NP_942147.3| pleckstrin homology-like domain family B member 3 [Homo sapiens]'	4	5	14	93	14	NaN	NaN	NaN	0	93	130
21	'>gi|63162572|ref|NP_005989.3| T-complex protein 1 subunit gamma isoform a [Homo sapiens]'	NaN	NaN	NaN	34	92	NaN	NaN	NaN	0	92	126
22	'>gi|38455427|ref|NP_006421.2| T-complex protein 1 subunit delta isoform a [Homo sapiens]'	4	7	11	31	90	25	12	3	0	90	183
23	'>gi|528524479|ref|NP_001268649.1| polyubiquitin-B precursor [Homo sapiens]'	23	21	89	NaN	47	44	21	NaN	0	89	245
24	'>gi|612339310|ref|NP_056197.3| E3 ubiquitin-protein ligase HECTD1 [Homo sapiens]'	NaN	89	45	14	NaN	NaN	NaN	NaN	0	89	148
25	'>gi|544583486|ref|NP_001269802.1| E3 ubiquitin-protein ligase UBR5 isoform 2 [Homo sapiens]'	NaN	87	31	1	NaN	NaN	1	NaN	0	87	120
26	'>gi|18105007|ref|NP_004332.2| CAD protein [Homo sapiens]'	2	85	62	NaN	NaN	NaN	NaN	NaN	0	85	149
27	'>gi|109255228|ref|NP_055627.2| centrosomal protein of 170 kDa isoform alpha [Homo sapiens]'	NaN	19	85	17	NaN	NaN	NaN	NaN	0	85	121
28	'>gi|5453607|ref|NP_006420.1| T-complex protein 1 subunit eta isoform a [Homo sapiens]'	NaN	NaN	NaN	23	84	NaN	NaN	NaN	0	84	107
29	'>gi|57863257|ref|NP_110379.2| T-complex protein 1 subunit alpha isoform a [Homo sapiens]'	6	8	11	36	82	15	5	NaN	0	82	163
30	'>gi|14389309|ref|NP_116093.1| tubulin alpha-1C chain [Homo sapiens]'	NaN	NaN	NaN	NaN	78	NaN	NaN	NaN	0	78	78
31	'>gi|33350932|ref|NP_001367.2| cytoplasmic dynein 1 heavy chain 1 [Homo sapiens]'	44	76	NaN	NaN	NaN	NaN	NaN	NaN	0	76	120
32	'>gi|5031741|ref|NP_005871.1| dnaJ homolog subfamily A member 2 [Homo sapiens]'	4	6	3	12	74	35	5	NaN	0	74	139
33	'>gi|530388540|ref|XP_005251347.1| PREDICTED: transcription elongation factor B polypeptide 1 isoform X1 [Homo sapiens]'	NaN	NaN	NaN	NaN	NaN	15	74	NaN	0	74	89
34	'>gi|4502643|ref|NP_001753.1| T-complex protein 1 subunit zeta isoform a [Homo sapiens]'	15	9	12	24	72	19	11	NaN	0	72	162
35	'>gi|58530840|ref|NP_004406.2| desmoplakin isoform I [Homo sapiens]'	55	67	58	4	5	33	11	44	0	67	277
36	'>gi|429535834|ref|NP_001258862.1| centrosomal protein of 164 kDa isoform 2 [Homo sapiens]'	NaN	NaN	66	NaN	NaN	NaN	NaN	NaN	0	66	66
37	'>gi|4557553|ref|NP_000108.1| emerin [Homo sapiens]'	NaN	NaN	NaN	NaN	7	64	4	NaN	0	64	75
38	'>gi|40217847|ref|NP_054733.2| U5 small nuclear ribonucleoprotein 200 kDa helicase [Homo sapiens]'	NaN	59	62	NaN	NaN	NaN	NaN	NaN	0	62	121
39	'>gi|5453760|ref|NP_006147.1| NEDD8 precursor [Homo sapiens]'	10	6	7	62	NaN	5	4	NaN	0	62	94
40	'>gi|145309311|ref|NP_001034680.2| probable ubiquitin carboxyl-terminal hydrolase FAF-X isoform 4 [Homo sapiens]'	NaN	62	14	NaN	NaN	NaN	NaN	NaN	0	62	76
41	'>gi|578833177|ref|XP_005259911.2| PREDICTED: A-kinase anchor protein 8-like isoform X1 [Homo sapiens]'	NaN	NaN	NaN	61	NaN	NaN	NaN	NaN	0	61	61
42	'>gi|544711070|ref|NP_001269837.1| T-complex protein 1 subunit theta isoform 3 [Homo sapiens]'	15	16	NaN	60	1	NaN	NaN	NaN	0	60	92
43	'>gi|208022622|ref|NP_001129064.1| ubiquitin-40S ribosomal protein S27a precursor [Homo sapiens]'	NaN	NaN	NaN	60	NaN	NaN	NaN	3	0	60	63
44	'>gi|41872631|ref|NP_004095.4| fatty acid synthase [Homo sapiens]'	NaN	59	23	1	NaN	NaN	NaN	NaN	0	59	83
45	'>gi|154146191|ref|NP_005339.3| heat shock protein HSP 90-alpha isoform 2 [Homo sapiens]'	NaN	9	11	59	2	NaN	NaN	NaN	0	59	81
46	'>gi|578817723|ref|XP_006717278.1| PREDICTED: zinc finger protein 462 isoform X7 [Homo sapiens]'	NaN	59	NaN	NaN	NaN	NaN	NaN	NaN	0	59	59
47	'>gi|4503529|ref|NP_001407.1| eukaryotic initiation factor 4A-I isoform 1 [Homo sapiens]'	NaN	12	15	14	54	58	2	NaN	0	58	155
48	'>gi|283436222|ref|NP_001164006.1| ATPase family AAA domain-containing protein 3A isoform 2 [Homo sapiens]'	NaN	NaN	NaN	35	58	5	NaN	NaN	0	58	98
49	'>gi|124378039|ref|NP_055681.1| protein transport protein Sec16A isoform 1 [Homo sapiens]'	NaN	56	53	NaN	NaN	NaN	NaN	NaN	0	56	109
50	'>gi|91208426|ref|NP_006436.3| pre-mRNA-processing-splicing factor 8 [Homo sapiens]'	NaN	54	30	NaN	NaN	NaN	NaN	NaN	0	54	84
51	'>gi|157412270|ref|NP_112480.2| heterogeneous nuclear ribonucleoprotein M isoform b [Homo sapiens]'	NaN	NaN	NaN	54	18	5	NaN	NaN	0	54	77
52	'>gi|5032179|ref|NP_005753.1| transcription intermediary factor 1-beta [Homo sapiens]'	NaN	NaN	13	54	2	NaN	NaN	NaN	0	54	69
53	'>gi|226530908|ref|NP_005380.2| protein-L-isoaspartate(D-aspartate) O-methyltransferase isoform 1 [Homo sapiens]'	NaN	NaN	NaN	NaN	NaN	53	29	NaN	0	53	82
54	'>gi|578802651|ref|XP_006711978.1| PREDICTED: leucine-rich PPR motif-containing protein, mitochondrial isoform X1 [Homo sapiens]'	NaN	NaN	53	NaN	NaN	NaN	NaN	NaN	0	53	53
55	'>gi|431822408|ref|NP_001258901.1| heat shock protein HSP 90-beta isoform c [Homo sapiens]'	10	2	20	52	6	9	1	NaN	0	52	100
56	'>gi|76880486|ref|NP_006819.2| activating signal cointegrator 1 complex subunit 3 isoform a [Homo sapiens]'	NaN	47	52	NaN	NaN	NaN	NaN	NaN	0	52	99
57	'>gi|257467639|ref|NP_542194.2| protein SOGA1 isoform 1 [Homo sapiens]'	NaN	11	52	1	NaN	NaN	NaN	NaN	0	52	64
58	'>gi|5031579|ref|NP_005849.1| A-kinase anchor protein 8 [Homo sapiens]'	1	5	6	51	1	NaN	NaN	NaN	0	51	64
59	'>gi|530381017|ref|XP_005265953.1| PREDICTED: heterogeneous nuclear ribonucleoprotein H isoform X2 [Homo sapiens]'	NaN	NaN	NaN	NaN	50	NaN	NaN	NaN	0	50	50
60	'>gi|54607053|ref|NP_006827.1| translational activator GCN1 [Homo sapiens]'	NaN	49	8	NaN	NaN	NaN	NaN	NaN	0	49	57
61	'>gi|21396489|ref|NP_004784.2| lon protease homolog, mitochondrial isoform 1 precursor [Homo sapiens]'	2	1	2	48	NaN	NaN	NaN	NaN	0	48	53
62	'>gi|30581135|ref|NP_006297.2| structural maintenance of chromosomes protein 1A isoform 1 [Homo sapiens]'	NaN	NaN	47	NaN	NaN	NaN	NaN	NaN	0	47	47
63	'>gi|4504511|ref|NP_001530.1| dnaJ homolog subfamily A member 1 [Homo sapiens]'	NaN	4	10	7	45	42	6	NaN	0	45	114
64	'>gi|48526509|ref|NP_001001563.1| mitochondrial import inner membrane translocase subunit TIM50 [Homo sapiens]'	NaN	NaN	NaN	1	12	45	NaN	NaN	0	45	58
65	'>gi|150378533|ref|NP_003461.2| ubiquitin carboxyl-terminal hydrolase 7 isoform 1 [Homo sapiens]'	NaN	NaN	45	NaN	NaN	NaN	NaN	NaN	0	45	45
66	'>gi|530422231|ref|XP_005262277.1| PREDICTED: insulin receptor substrate 4 isoform X1 [Homo sapiens]'	NaN	NaN	NaN	NaN	45	NaN	NaN	NaN	0	45	45
67	'>gi|530380464|ref|XP_005268461.1| PREDICTED: la-related protein 1 isoform X1 [Homo sapiens]'	NaN	NaN	44	NaN	NaN	NaN	NaN	NaN	0	44	44
68	'>gi|148529014|ref|NP_001914.3| DNA damage-binding protein 1 [Homo sapiens]'	NaN	NaN	31	42	NaN	NaN	NaN	NaN	0	42	73
69	'>gi|18375650|ref|NP_542416.1| tyrosine-protein phosphatase non-receptor type 13 isoform 4 [Homo sapiens]'	NaN	42	9	NaN	NaN	NaN	NaN	NaN	0	42	51
70	'>gi|393715095|ref|NP_001257329.1| tubulin alpha-1A chain isoform 2 [Homo sapiens]'	NaN	NaN	NaN	29	NaN	41	NaN	5	0	41	75
71	'>gi|6005890|ref|NP_009039.1| transcription elongation factor B polypeptide 2 isoform a [Homo sapiens]'	NaN	NaN	NaN	NaN	NaN	1	41	NaN	0	41	42
72	'>gi|167466173|ref|NP_005337.2| heat shock 70 kDa protein 1A/1B [Homo sapiens]'	NaN	2	6	39	35	NaN	2	NaN	0	39	84
73	'>gi|22202629|ref|NP_665811.1| apoptosis-inducing factor 1, mitochondrial isoform 2 precursor [Homo sapiens]'	3	2	5	30	37	2	NaN	NaN	0	37	79
74	'>gi|100913206|ref|NP_001348.2| ATP-dependent RNA helicase A [Homo sapiens]'	NaN	NaN	37	11	NaN	NaN	NaN	NaN	0	37	48
75	'>gi|237681109|ref|NP_001153705.1| sodium/potassium-transporting ATPase subunit alpha-1 isoform c [Homo sapiens]'	NaN	NaN	NaN	37	NaN	NaN	NaN	NaN	0	37	37
76	'>gi|4506787|ref|NP_003861.1| ras GTPase-activating-like protein IQGAP1 [Homo sapiens]'	NaN	NaN	37	NaN	NaN	NaN	NaN	NaN	0	37	37
77	'>gi|4503471|ref|NP_001393.1| elongation factor 1-alpha 1 [Homo sapiens]'	NaN	2	8	5	36	12	2	1	0	36	66
78	'>gi|14165439|ref|NP_002131.2| heterogeneous nuclear ribonucleoprotein K isoform a [Homo sapiens]'	2	NaN	NaN	11	36	5	NaN	NaN	0	36	54
79	'>gi|62750354|ref|NP_954659.1| matrin-3 isoform a [Homo sapiens]'	NaN	NaN	17	35	1	3	NaN	NaN	0	35	56
80	'>gi|38373690|ref|NP_057213.2| COP9 signalosome complex subunit 4 isoform 1 [Homo sapiens]'	NaN	NaN	NaN	NaN	12	35	NaN	NaN	0	35	47
81	'>gi|148613856|ref|NP_001091974.1| probable ATP-dependent RNA helicase DDX17 isoform 3 [Homo sapiens]'	NaN	NaN	1	34	8	NaN	NaN	NaN	0	34	43
82	'>gi|4503483|ref|NP_001952.1| elongation factor 2 [Homo sapiens]'	2	NaN	NaN	34	NaN	NaN	NaN	NaN	0	34	36
83	'>gi|4501887|ref|NP_001605.1| actin, cytoplasmic 2 [Homo sapiens]'	4	4	4	NaN	16	33	4	1	0	33	66
84	'>gi|110825988|ref|NP_005637.3| probable methyltransferase TARBP1 [Homo sapiens]'	NaN	NaN	32	NaN	NaN	NaN	NaN	NaN	0	32	32
85	'>gi|4885399|ref|NP_005436.1| structural maintenance of chromosomes protein 3 [Homo sapiens]'	NaN	NaN	31	NaN	NaN	NaN	NaN	NaN	0	31	31
86	'>gi|5803227|ref|NP_006817.1| 14-3-3 protein theta [Homo sapiens]'	NaN	NaN	NaN	NaN	NaN	31	NaN	NaN	0	31	31
87	'>gi|148470406|ref|NP_001091676.1| heterogeneous nuclear ribonucleoprotein F [Homo sapiens]'	NaN	NaN	3	NaN	30	26	5	3	0	30	67
88	'>gi|4505941|ref|NP_000929.1| DNA-directed RNA polymerase II subunit RPB2 [Homo sapiens]'	NaN	NaN	29	12	NaN	NaN	NaN	NaN	0	29	41
89	'>gi|7657508|ref|NP_055063.1| E3 ubiquitin-protein ligase RBX1 [Homo sapiens]'	NaN	NaN	NaN	NaN	NaN	10	29	NaN	0	29	39
90	'>gi|112421013|ref|NP_065859.3| signal-induced proliferation-associated 1-like protein 2 [Homo sapiens]'	NaN	2	29	2	NaN	NaN	NaN	NaN	0	29	33
91	'>gi|5803225|ref|NP_006752.1| 14-3-3 protein epsilon [Homo sapiens]'	NaN	NaN	NaN	NaN	NaN	29	4	NaN	0	29	33
92	'>gi|21361497|ref|NP_054768.2| acyl-CoA dehydrogenase family member 9, mitochondrial [Homo sapiens]'	NaN	NaN	NaN	1	29	2	NaN	NaN	0	29	32
93	'>gi|5730023|ref|NP_006657.1| ruvB-like 2 [Homo sapiens]'	NaN	NaN	NaN	NaN	29	2	NaN	NaN	0	29	31
94	'>gi|385298678|ref|NP_001245282.1| 116 kDa U5 small nuclear ribonucleoprotein component isoform a [Homo sapiens]'	NaN	NaN	NaN	29	NaN	NaN	NaN	NaN	0	29	29
95	'>gi|45643123|ref|NP_002524.2| nuclear valosin-containing protein-like isoform 1 [Homo sapiens]'	NaN	NaN	NaN	29	NaN	NaN	NaN	NaN	0	29	29
96	'>gi|6031192|ref|NP_005879.1| phosphate carrier protein, mitochondrial isoform a precursor [Homo sapiens]'	NaN	NaN	NaN	NaN	NaN	29	NaN	NaN	0	29	29
97	'>gi|8051636|ref|NP_009166.2| exportin-T [Homo sapiens]'	NaN	NaN	NaN	29	NaN	NaN	NaN	NaN	0	29	29
98	'>gi|156523970|ref|NP_001613.2| alpha-2-HS-glycoprotein preproprotein [Homo sapiens]'	9	NaN	NaN	27	20	NaN	NaN	NaN	0	27	56
99	'>gi|24234683|ref|NP_004642.2| ubiquitin carboxyl-terminal hydrolase 11 [Homo sapiens]'	NaN	NaN	6	27	NaN	NaN	NaN	NaN	0	27	33
100	'>gi|426214088|ref|NP_001258766.1| reticulocalbin-2 isoform b precursor [Homo sapiens]'	NaN	NaN	NaN	4	14	26	NaN	NaN	0	26	44
101	'>gi|208431836|ref|NP_001129126.1| polyadenylate-binding protein 4 isoform 3 [Homo sapiens]'	NaN	NaN	NaN	26	NaN	NaN	NaN	NaN	0	26	26
102	'>gi|225735591|ref|NP_078880.2| RNA polymerase II-associated protein 3 isoform 1 [Homo sapiens]'	NaN	NaN	NaN	26	NaN	NaN	NaN	NaN	0	26	26
103	'>gi|38569394|ref|NP_003631.2| elongator complex protein 1 [Homo sapiens]'	NaN	NaN	26	NaN	NaN	NaN	NaN	NaN	0	26	26
104	'>gi|215490089|ref|NP_005861.2| histone deacetylase complex subunit SAP18 [Homo sapiens]'	NaN	NaN	NaN	NaN	NaN	23	25	NaN	0	25	48
105	'>gi|530424835|ref|XP_005258156.1| PREDICTED: protein SOGA2 isoform X2 [Homo sapiens]'	NaN	25	14	NaN	NaN	NaN	NaN	NaN	0	25	39
106	'>gi|116686122|ref|NP_036442.3| chromosome-associated kinesin KIF4A [Homo sapiens]'	NaN	NaN	25	NaN	NaN	NaN	NaN	NaN	0	25	25
107	'>gi|392306969|ref|NP_001254711.1| activating molecule in BECN1-regulated autophagy protein 1 isoform 1 [Homo sapiens]'	NaN	NaN	25	NaN	NaN	NaN	NaN	NaN	0	25	25
108	'>gi|119703744|ref|NP_001933.2| desmoglein-1 preproprotein [Homo sapiens]'	24	11	16	5	5	10	12	18	0	24	101
109	'>gi|24638454|ref|NP_733765.1| sarcoplasmic/endoplasmic reticulum calcium ATPase 2 isoform b [Homo sapiens]'	NaN	NaN	NaN	24	NaN	NaN	NaN	NaN	0	24	24
110	'>gi|530415066|ref|XP_005260069.1| PREDICTED: protein Wiz isoform X9 [Homo sapiens]'	NaN	NaN	24	NaN	NaN	NaN	NaN	NaN	0	24	24
111	'>gi|545478468|ref|NP_001269889.1| cell division cycle and apoptosis regulator protein 1 isoform b [Homo sapiens]'	NaN	NaN	23	6	NaN	NaN	NaN	NaN	0	23	29
112	'>gi|4507943|ref|NP_003391.1| exportin-1 [Homo sapiens]'	NaN	NaN	1	23	NaN	NaN	NaN	NaN	0	23	24
113	'>gi|13435356|ref|NP_006109.2| HCLS1-associated protein X-1 isoform a [Homo sapiens]'	NaN	NaN	NaN	NaN	NaN	23	NaN	NaN	0	23	23
114	'>gi|530410162|ref|XP_005256624.1| PREDICTED: clustered mitochondria protein homolog isoform X3 [Homo sapiens]'	NaN	NaN	23	NaN	NaN	NaN	NaN	NaN	0	23	23
115	'>gi|301171475|ref|NP_001180346.1| ATP-dependent RNA helicase DDX3X isoform 3 [Homo sapiens]'	NaN	NaN	4	22	10	NaN	NaN	NaN	0	22	36
116	'>gi|74136883|ref|NP_114032.2| heterogeneous nuclear ribonucleoprotein U isoform a [Homo sapiens]'	NaN	NaN	13	22	NaN	NaN	NaN	NaN	0	22	35
117	'>gi|4506455|ref|NP_002892.1| reticulocalbin-1 precursor [Homo sapiens]'	NaN	NaN	NaN	NaN	11	22	NaN	NaN	0	22	33
118	'>gi|4506753|ref|NP_003698.1| ruvB-like 1 [Homo sapiens]'	NaN	NaN	NaN	5	22	5	NaN	NaN	0	22	32
119	'>gi|125988409|ref|NP_006074.2| protein Red [Homo sapiens]'	NaN	NaN	NaN	22	4	NaN	NaN	NaN	0	22	26
120	'>gi|224465233|ref|NP_079033.4| histone-lysine N-methyltransferase EHMT1 isoform 1 [Homo sapiens]'	NaN	NaN	22	NaN	NaN	NaN	NaN	NaN	0	22	22
121	'>gi|4503509|ref|NP_003741.1| eukaryotic translation initiation factor 3 subunit A [Homo sapiens]'	NaN	NaN	22	NaN	NaN	NaN	NaN	NaN	0	22	22
122	'>gi|4508011|ref|NP_003444.1| zinc finger MYM-type protein 2 [Homo sapiens]'	NaN	NaN	22	NaN	NaN	NaN	NaN	NaN	0	22	22
123	'>gi|45387945|ref|NP_065779.1| extended synaptotagmin-2 [Homo sapiens]'	NaN	NaN	NaN	22	NaN	NaN	NaN	NaN	0	22	22
124	'>gi|530413508|ref|XP_005256419.1| PREDICTED: COP9 signalosome complex subunit 1 isoform X13 [Homo sapiens]'	NaN	NaN	NaN	NaN	22	NaN	NaN	NaN	0	22	22
125	'>gi|261399877|ref|NP_001159757.1| T-complex protein 1 subunit eta isoform d [Homo sapiens]'	8	9	13	NaN	NaN	21	10	1	0	21	62
126	'>gi|4758138|ref|NP_004387.1| probable ATP-dependent RNA helicase DDX5 [Homo sapiens]'	NaN	NaN	NaN	14	21	NaN	NaN	NaN	0	21	35
127	'>gi|222352151|ref|NP_006187.2| poly(rC)-binding protein 1 [Homo sapiens]'	NaN	NaN	NaN	NaN	7	21	4	NaN	0	21	32
128	'>gi|24797086|ref|NP_002262.3| importin-5 [Homo sapiens]'	NaN	NaN	4	21	NaN	NaN	NaN	NaN	0	21	25
129	'>gi|530416828|ref|XP_005259110.1| PREDICTED: zinc finger protein 446 isoform X2 [Homo sapiens]'	NaN	NaN	NaN	NaN	21	4	NaN	NaN	0	21	25
130	'>gi|548960892|ref|NP_001271455.1| aurora kinase B isoform 3 [Homo sapiens]'	NaN	NaN	NaN	NaN	3	21	NaN	NaN	0	21	24
131	'>gi|169790923|ref|NP_000245.2| methionine synthase isoform 1 [Homo sapiens]'	NaN	NaN	21	NaN	NaN	NaN	NaN	NaN	0	21	21
132	'>gi|259906020|ref|NP_001158287.1| apoptotic chromatin condensation inducer in the nucleus isoform 3 [Homo sapiens]'	NaN	NaN	21	NaN	NaN	NaN	NaN	NaN	0	21	21
133	'>gi|568815719|ref|NP_001275582.1| clathrin heavy chain 1 isoform 2 [Homo sapiens]'	NaN	NaN	21	NaN	NaN	NaN	NaN	NaN	0	21	21
134	'>gi|62241042|ref|NP_004437.2| bifunctional glutamate/proline--tRNA ligase [Homo sapiens]'	NaN	NaN	21	NaN	NaN	NaN	NaN	NaN	0	21	21
135	'>gi|320461711|ref|NP_001189360.1| peroxiredoxin-1 [Homo sapiens]'	2	2	1	NaN	NaN	15	20	3	0	20	43
136	'>gi|193211480|ref|NP_056175.3| superkiller viralicidic activity 2-like 2 [Homo sapiens]'	NaN	NaN	8	20	NaN	NaN	NaN	NaN	0	20	28
137	'>gi|4757834|ref|NP_004273.1| BAG family molecular chaperone regulator 2 [Homo sapiens]'	NaN	NaN	NaN	NaN	NaN	20	8	NaN	0	20	28
138	'>gi|192448443|ref|NP_068758.3| peptidyl-prolyl cis-trans isomerase FKBP10 precursor [Homo sapiens]'	NaN	NaN	NaN	20	3	NaN	NaN	NaN	0	20	23
139	'>gi|148664186|ref|NP_001005242.2| plakophilin-2 isoform 2a [Homo sapiens]'	NaN	NaN	NaN	20	NaN	NaN	NaN	NaN	0	20	20
140	'>gi|21361399|ref|NP_055040.2| serine/threonine-protein phosphatase 2A 65 kDa regulatory subunit A alpha isoform [Homo sapiens]'	NaN	NaN	NaN	NaN	20	NaN	NaN	NaN	0	20	20
141	'>gi|311771641|ref|NP_001185708.1| cullin-2 isoform b [Homo sapiens]'	NaN	NaN	NaN	20	NaN	NaN	NaN	NaN	0	20	20
142	'>gi|38027923|ref|NP_006828.2| COP9 signalosome complex subunit 5 [Homo sapiens]'	NaN	NaN	NaN	NaN	NaN	20	NaN	NaN	0	20	20
143	'>gi|557786188|ref|NP_001273587.1| TBC1 domain family member 4 isoform 2 [Homo sapiens]'	NaN	NaN	20	NaN	NaN	NaN	NaN	NaN	0	20	20
144	'>gi|55956788|ref|NP_005372.2| nucleolin [Homo sapiens]'	NaN	NaN	NaN	20	NaN	NaN	NaN	NaN	0	20	20
145	'>gi|645912968|ref|NP_001280141.1| tubulin beta chain isoform a [Homo sapiens]'	NaN	20	NaN	NaN	NaN	NaN	NaN	NaN	0	20	20
146	'>gi|8922665|ref|NP_060686.1| pantothenate kinase 4 [Homo sapiens]'	NaN	NaN	NaN	20	NaN	NaN	NaN	NaN	0	20	20
147	'>gi|57013276|ref|NP_006073.2| tubulin alpha-1B chain [Homo sapiens]'	16	14	19	NaN	5	NaN	19	NaN	0	19	73
148	'>gi|4507401|ref|NP_003192.1| transcription factor A, mitochondrial isoform 1 precursor [Homo sapiens]'	NaN	NaN	NaN	NaN	NaN	19	14	NaN	0	19	33
149	'>gi|530383156|ref|XP_005248783.1| PREDICTED: unconventional myosin-VI isoform X8 [Homo sapiens]'	NaN	NaN	19	NaN	NaN	1	NaN	NaN	0	19	20
150	'>gi|10835063|ref|NP_002511.1| nucleophosmin isoform 1 [Homo sapiens]'	NaN	NaN	NaN	NaN	NaN	19	NaN	NaN	0	19	19
151	'>gi|11321601|ref|NP_002618.1| ATP-dependent 6-phosphofructokinase, platelet type isoform 1 [Homo sapiens]'	NaN	NaN	NaN	19	NaN	NaN	NaN	NaN	0	19	19
152	'>gi|156071459|ref|NP_001143.2| ADP/ATP translocase 2 [Homo sapiens]'	NaN	NaN	NaN	NaN	NaN	19	NaN	NaN	0	19	19
153	'>gi|15718687|ref|NP_000996.2| 40S ribosomal protein S3 isoform 1 [Homo sapiens]'	NaN	NaN	NaN	NaN	NaN	19	NaN	NaN	0	19	19
154	'>gi|160420317|ref|NP_001104026.1| filamin-A isoform 2 [Homo sapiens]'	NaN	19	NaN	NaN	NaN	NaN	NaN	NaN	0	19	19
155	'>gi|371502112|ref|NP_001243064.1| exportin-2 isoform 2 [Homo sapiens]'	NaN	NaN	NaN	19	NaN	NaN	NaN	NaN	0	19	19
156	'>gi|394582093|ref|NP_002379.3| DNA replication licensing factor MCM3 isoform 1 [Homo sapiens]'	NaN	NaN	NaN	19	NaN	NaN	NaN	NaN	0	19	19
157	'>gi|4885281|ref|NP_005262.1| glutamate dehydrogenase 1, mitochondrial precursor [Homo sapiens]'	NaN	NaN	NaN	NaN	19	NaN	NaN	NaN	0	19	19
158	'>gi|5453690|ref|NP_006136.1| dnaJ homolog subfamily B member 1 isoform 1 [Homo sapiens]'	NaN	NaN	NaN	NaN	NaN	19	NaN	NaN	0	19	19
159	'>gi|5454158|ref|NP_006286.1| valine--tRNA ligase [Homo sapiens]'	NaN	NaN	19	NaN	NaN	NaN	NaN	NaN	0	19	19
160	'>gi|62122917|ref|NP_001014364.1| filaggrin-2 [Homo sapiens]'	18	18	4	2	4	5	4	8	0	18	63
161	'>gi|46367787|ref|NP_002559.2| polyadenylate-binding protein 1 [Homo sapiens]'	NaN	NaN	5	18	18	4	NaN	NaN	0	18	45
162	'>gi|21071032|ref|NP_057306.2| probable ATP-dependent RNA helicase DDX41 [Homo sapiens]'	NaN	NaN	NaN	13	18	NaN	NaN	NaN	0	18	31
163	'>gi|39930541|ref|NP_899064.1| uncharacterized protein C9orf142 [Homo sapiens]'	NaN	NaN	NaN	NaN	NaN	18	7	NaN	0	18	25
164	'>gi|19913406|ref|NP_001058.2| DNA topoisomerase 2-alpha [Homo sapiens]'	NaN	NaN	18	NaN	NaN	NaN	NaN	NaN	0	18	18
165	'>gi|225543215|ref|NP_001139438.1| antigen KI-67 isoform 2 [Homo sapiens]'	NaN	18	NaN	NaN	NaN	NaN	NaN	NaN	0	18	18
166	'>gi|4503095|ref|NP_001886.1| casein kinase II subunit alpha isoform a [Homo sapiens]'	NaN	NaN	NaN	NaN	NaN	18	NaN	NaN	0	18	18
167	'>gi|510937039|ref|NP_001265400.1| protein MON2 homolog isoform 4 [Homo sapiens]'	NaN	NaN	18	NaN	NaN	NaN	NaN	NaN	0	18	18
168	'>gi|68509926|ref|NP_001349.2| putative pre-mRNA-splicing factor ATP-dependent RNA helicase DHX15 [Homo sapiens]'	NaN	NaN	NaN	18	NaN	NaN	NaN	NaN	0	18	18
169	'>gi|381342476|ref|NP_001244222.1| heterogeneous nuclear ribonucleoprotein H [Homo sapiens]'	2	7	4	8	NaN	17	2	2	0	17	42
170	'>gi|116235474|ref|NP_443134.2| serine/threonine-protein kinase 11-interacting protein [Homo sapiens]'	NaN	NaN	17	12	NaN	NaN	NaN	NaN	0	17	29
171	'>gi|4507873|ref|NP_003363.1| prefoldin subunit 3 [Homo sapiens]'	NaN	NaN	NaN	NaN	NaN	17	11	NaN	0	17	28
172	'>gi|29171705|ref|NP_803182.1| melanoma-associated antigen D2 [Homo sapiens]'	NaN	NaN	NaN	17	6	NaN	NaN	NaN	0	17	23
173	'>gi|4506667|ref|NP_000993.1| 60S acidic ribosomal protein P0 [Homo sapiens]'	NaN	NaN	NaN	NaN	2	17	1	NaN	0	17	20
174	'>gi|110611228|ref|NP_009055.2| utrophin [Homo sapiens]'	NaN	17	1	NaN	NaN	NaN	NaN	NaN	0	17	18
175	'>gi|156142199|ref|NP_079532.5| histone-lysine N-methyltransferase EHMT2 isoform b [Homo sapiens]'	NaN	NaN	17	1	NaN	NaN	NaN	NaN	0	17	18
176	'>gi|10863927|ref|NP_066953.1| peptidyl-prolyl cis-trans isomerase A isoform 1 [Homo sapiens]'	NaN	NaN	NaN	NaN	NaN	NaN	17	NaN	0	17	17
177	'>gi|145580608|ref|NP_001077430.1| WD repeat-containing protein 62 isoform 1 [Homo sapiens]'	NaN	NaN	17	NaN	NaN	NaN	NaN	NaN	0	17	17
178	'>gi|203096856|ref|NP_940927.2| kinesin-like protein KIF7 [Homo sapiens]'	NaN	NaN	17	NaN	NaN	NaN	NaN	NaN	0	17	17
179	'>gi|281604138|ref|NP_001164015.1| serine/threonine-protein phosphatase PGAM5, mitochondrial isoform 2 [Homo sapiens]'	NaN	NaN	NaN	NaN	NaN	17	NaN	NaN	0	17	17
180	'>gi|4504191|ref|NP_000170.1| DNA mismatch repair protein Msh6 isoform 1 [Homo sapiens]'	NaN	NaN	17	NaN	NaN	NaN	NaN	NaN	0	17	17
181	'>gi|45827771|ref|NP_055144.3| enhancer of mRNA-decapping protein 4 [Homo sapiens]'	NaN	NaN	17	NaN	NaN	NaN	NaN	NaN	0	17	17
182	'>gi|4826908|ref|NP_005018.1| phosphatidylinositol 3-kinase regulatory subunit beta [Homo sapiens]'	NaN	NaN	NaN	17	NaN	NaN	NaN	NaN	0	17	17
183	'>gi|48762920|ref|NP_002617.3| ATP-dependent 6-phosphofructokinase, liver type isoform b [Homo sapiens]'	NaN	NaN	NaN	17	NaN	NaN	NaN	NaN	0	17	17
184	'>gi|94721239|ref|NP_038203.2| isoleucine--tRNA ligase, cytoplasmic [Homo sapiens]'	NaN	NaN	17	NaN	NaN	NaN	NaN	NaN	0	17	17
185	'>gi|46276893|ref|NP_996896.1| transcription elongation factor B polypeptide 2 isoform b [Homo sapiens]'	NaN	NaN	2	5	2	16	2	2	0	16	29
186	'>gi|312284090|ref|NP_001186054.1| COP9 signalosome complex subunit 3 isoform 2 [Homo sapiens]'	NaN	NaN	NaN	NaN	6	16	NaN	NaN	0	16	22
187	'>gi|73760405|ref|NP_001027454.1| thymopoietin isoform beta [Homo sapiens]'	NaN	NaN	NaN	NaN	16	5	1	NaN	0	16	22
188	'>gi|308387374|ref|NP_001184147.1| cAMP-specific 3'',5''-cyclic phosphodiesterase 4D isoform PDE4D5 [Homo sapiens]'	2	1	1	16	NaN	NaN	NaN	1	0	16	21
189	'>gi|38045913|ref|NP_937818.1| nucleoside diphosphate kinase A isoform a [Homo sapiens]'	NaN	NaN	NaN	NaN	NaN	4	16	NaN	0	16	20
190	'>gi|201860300|ref|NP_003968.2| AH receptor-interacting protein [Homo sapiens]'	NaN	NaN	NaN	NaN	2	16	NaN	NaN	0	16	18
191	'>gi|33636719|ref|NP_006342.2| mitochondrial import inner membrane translocase subunit TIM44 [Homo sapiens]'	NaN	NaN	NaN	NaN	2	16	NaN	NaN	0	16	18
192	'>gi|52630440|ref|NP_036313.3| peptidyl-prolyl cis-trans isomerase FKBP8 [Homo sapiens]'	NaN	NaN	NaN	2	16	NaN	NaN	NaN	0	16	18
193	'>gi|14043072|ref|NP_112533.1| heterogeneous nuclear ribonucleoproteins A2/B1 isoform B1 [Homo sapiens]'	NaN	NaN	NaN	NaN	NaN	16	NaN	NaN	0	16	16
194	'>gi|19924129|ref|NP_005723.2| DNA repair protein RAD50 [Homo sapiens]'	NaN	NaN	16	NaN	NaN	NaN	NaN	NaN	0	16	16
195	'>gi|314122241|ref|NP_004629.3| protein PRRC2A [Homo sapiens]'	NaN	NaN	16	NaN	NaN	NaN	NaN	NaN	0	16	16
196	'>gi|33469919|ref|NP_005905.2| DNA replication licensing factor MCM4 [Homo sapiens]'	NaN	NaN	NaN	16	NaN	NaN	NaN	NaN	0	16	16
197	'>gi|4506725|ref|NP_000998.1| 40S ribosomal protein S4, X isoform X isoform [Homo sapiens]'	NaN	NaN	NaN	NaN	NaN	16	NaN	NaN	0	16	16
198	'>gi|531990816|ref|NP_001269091.1| F-actin-capping protein subunit beta isoform 4 [Homo sapiens]'	NaN	NaN	NaN	NaN	NaN	16	NaN	NaN	0	16	16
199	'>gi|578818486|ref|XP_006717539.1| PREDICTED: partitioning defective 3 homolog isoform X16 [Homo sapiens]'	NaN	NaN	16	NaN	NaN	NaN	NaN	NaN	0	16	16
200	'>gi|16751921|ref|NP_444513.1| dermcidin isoform 1 preproprotein [Homo sapiens]'	NaN	15	NaN	NaN	NaN	NaN	NaN	11	0	15	26
201	'>gi|33239445|ref|NP_003742.2| eukaryotic translation initiation factor 3 subunit B [Homo sapiens]'	NaN	NaN	11	15	NaN	NaN	NaN	NaN	0	15	26
202	'>gi|5454064|ref|NP_006319.1| RNA-binding protein 14 isoform 1 [Homo sapiens]'	NaN	NaN	NaN	15	5	2	NaN	NaN	0	15	22
203	'>gi|54112121|ref|NP_036558.3| splicing factor 3B subunit 3 [Homo sapiens]'	NaN	NaN	15	6	NaN	NaN	NaN	NaN	0	15	21
204	'>gi|397174762|ref|NP_001257545.1| prospero homeobox protein 1 [Homo sapiens]'	NaN	NaN	NaN	15	2	1	NaN	NaN	0	15	18
205	'>gi|42822874|ref|NP_976319.1| ribonuclease inhibitor [Homo sapiens]'	NaN	NaN	NaN	2	15	NaN	NaN	NaN	0	15	17
206	'>gi|5453549|ref|NP_006397.1| peroxiredoxin-4 precursor [Homo sapiens]'	NaN	NaN	NaN	NaN	NaN	15	1	NaN	0	15	16
207	'>gi|148536855|ref|NP_001091868.1| coatomer subunit alpha isoform 1 [Homo sapiens]'	NaN	NaN	15	NaN	NaN	NaN	NaN	NaN	0	15	15
208	'>gi|164607124|ref|NP_001106849.1| Fanconi anemia group I protein isoform 1 [Homo sapiens]'	NaN	NaN	15	NaN	NaN	NaN	NaN	NaN	0	15	15
209	'>gi|19924159|ref|NP_003787.2| unconventional prefoldin RPB5 interactor 1 isoform a [Homo sapiens]'	NaN	NaN	NaN	15	NaN	NaN	NaN	NaN	0	15	15
210	'>gi|208609990|ref|NP_055484.3| nuclear pore complex protein Nup93 isoform 1 [Homo sapiens]'	NaN	NaN	NaN	15	NaN	NaN	NaN	NaN	0	15	15
211	'>gi|225545550|ref|NP_057195.2| telomere length regulation protein TEL2 homolog [Homo sapiens]'	NaN	NaN	NaN	15	NaN	NaN	NaN	NaN	0	15	15
212	'>gi|298919181|ref|NP_001177369.1| nuclear receptor corepressor 1 isoform 3 [Homo sapiens]'	NaN	15	NaN	NaN	NaN	NaN	NaN	NaN	0	15	15
213	'>gi|42476299|ref|NP_056390.2| PERQ amino acid-rich with GYF domain-containing protein 2 isoform b [Homo sapiens]'	NaN	NaN	15	NaN	NaN	NaN	NaN	NaN	0	15	15
214	'>gi|4506209|ref|NP_002794.1| 26S protease regulatory subunit 7 isoform 1 [Homo sapiens]'	NaN	NaN	NaN	NaN	15	NaN	NaN	NaN	0	15	15
215	'>gi|4757810|ref|NP_004037.1| ATP synthase subunit alpha, mitochondrial isoform a precursor [Homo sapiens]'	NaN	NaN	NaN	NaN	15	NaN	NaN	NaN	0	15	15
216	'>gi|56181387|ref|NP_005852.2| E3 ubiquitin-protein ligase CHIP isoform a [Homo sapiens]'	NaN	NaN	NaN	NaN	NaN	15	NaN	NaN	0	15	15
217	'>gi|5174735|ref|NP_006079.1| tubulin beta-4B chain [Homo sapiens]'	2	1	3	8	14	8	1	NaN	0	14	37
218	'>gi|4502551|ref|NP_001210.1| calumenin isoform a precursor [Homo sapiens]'	NaN	NaN	NaN	NaN	10	14	NaN	NaN	0	14	24
219	'>gi|148727341|ref|NP_009109.3| serine-threonine kinase receptor-associated protein [Homo sapiens]'	NaN	NaN	NaN	NaN	9	14	NaN	NaN	0	14	23
220	'>gi|661567300|ref|NP_001281269.1| zinc finger CCCH domain-containing protein 18 isoform 1 [Homo sapiens]'	NaN	NaN	14	5	NaN	NaN	NaN	NaN	0	14	19
221	'>gi|383792189|ref|NP_059867.3| ataxin-2-like protein isoform F [Homo sapiens]'	NaN	NaN	14	3	NaN	NaN	NaN	NaN	0	14	17
222	'>gi|14591909|ref|NP_000960.2| 60S ribosomal protein L5 [Homo sapiens]'	NaN	NaN	NaN	NaN	NaN	14	NaN	NaN	0	14	14
223	'>gi|205360838|ref|NP_005138.3| dnaJ homolog subfamily A member 3, mitochondrial isoform 1 [Homo sapiens]'	NaN	NaN	NaN	NaN	NaN	14	NaN	NaN	0	14	14
224	'>gi|217272892|ref|NP_004238.3| 116 kDa U5 small nuclear ribonucleoprotein component isoform a [Homo sapiens]'	NaN	NaN	14	NaN	NaN	NaN	NaN	NaN	0	14	14
225	'>gi|25777602|ref|NP_002799.3| 26S proteasome non-ATPase regulatory subunit 2 isoform 1 [Homo sapiens]'	NaN	NaN	NaN	14	NaN	NaN	NaN	NaN	0	14	14
226	'>gi|372266129|ref|NP_001243194.1| protein flightless-1 homolog isoform 3 [Homo sapiens]'	NaN	NaN	14	NaN	NaN	NaN	NaN	NaN	0	14	14
227	'>gi|37620163|ref|NP_065741.3| ANKHD1-EIF4EBP3 protein [Homo sapiens]'	NaN	14	NaN	NaN	NaN	NaN	NaN	NaN	0	14	14
228	'>gi|4826686|ref|NP_004930.1| ATP-dependent RNA helicase DDX1 [Homo sapiens]'	NaN	NaN	NaN	14	NaN	NaN	NaN	NaN	0	14	14
229	'>gi|50658063|ref|NP_001002800.1| structural maintenance of chromosomes protein 4 isoform 1 [Homo sapiens]'	NaN	NaN	14	NaN	NaN	NaN	NaN	NaN	0	14	14
230	'>gi|530368776|ref|XP_005264063.1| PREDICTED: E3 SUMO-protein ligase RanBP2 isoform X5 [Homo sapiens]'	NaN	14	NaN	NaN	NaN	NaN	NaN	NaN	0	14	14
231	'>gi|5729840|ref|NP_006650.1| gamma-tubulin complex component 2 isoform 2 [Homo sapiens]'	NaN	NaN	NaN	14	NaN	NaN	NaN	NaN	0	14	14
232	'>gi|6005942|ref|NP_009057.1| transitional endoplasmic reticulum ATPase [Homo sapiens]'	NaN	NaN	NaN	14	NaN	NaN	NaN	NaN	0	14	14
233	'>gi|7427519|ref|NP_005906.2| DNA replication licensing factor MCM6 [Homo sapiens]'	NaN	NaN	NaN	14	NaN	NaN	NaN	NaN	0	14	14
234	'>gi|57864582|ref|NP_001009931.1| hornerin [Homo sapiens]'	10	13	7	11	12	5	5	6	0	13	69
235	'>gi|4504811|ref|NP_002221.1| junction plakoglobin [Homo sapiens]'	11	13	12	3	2	10	5	11	0	13	67
236	'>gi|58761484|ref|NP_001008800.1| T-complex protein 1 subunit gamma isoform c [Homo sapiens]'	7	7	13	NaN	NaN	13	5	NaN	0	13	45
237	'>gi|50845388|ref|NP_001002858.1| annexin A2 isoform 1 [Homo sapiens]'	12	3	7	3	NaN	13	NaN	3	0	13	41
238	'>gi|525507390|ref|NP_112598.3| epiplakin [Homo sapiens]'	13	8	NaN	NaN	NaN	NaN	NaN	NaN	0	13	21
239	'>gi|115648142|ref|NP_055771.4| centrosomal protein of 164 kDa isoform 1 [Homo sapiens]'	4	13	2	1	NaN	NaN	NaN	NaN	0	13	20
240	'>gi|4507729|ref|NP_001060.1| tubulin beta-2A chain [Homo sapiens]'	NaN	1	1	NaN	13	4	NaN	NaN	0	13	19
241	'>gi|9845502|ref|NP_002286.2| 40S ribosomal protein SA [Homo sapiens]'	NaN	NaN	NaN	NaN	5	13	NaN	NaN	0	13	18
242	'>gi|38201623|ref|NP_937884.1| eukaryotic translation initiation factor 4 gamma 1 isoform 5 [Homo sapiens]'	NaN	4	13	NaN	NaN	NaN	NaN	NaN	0	13	17
243	'>gi|146134388|ref|NP_062535.2| YLP motif-containing protein 1 [Homo sapiens]'	NaN	13	3	NaN	NaN	NaN	NaN	NaN	0	13	16
244	'>gi|133925803|ref|NP_001076047.1| RNA binding protein fox-1 homolog 2 isoform 5 [Homo sapiens]'	NaN	NaN	NaN	NaN	13	2	NaN	NaN	0	13	15
245	'>gi|530416826|ref|XP_005259109.1| PREDICTED: zinc finger protein 446 isoform X1 [Homo sapiens]'	NaN	NaN	NaN	13	1	NaN	NaN	NaN	0	13	14
246	'>gi|118601081|ref|NP_001073027.1| heterogeneous nuclear ribonucleoprotein U-like protein 2 [Homo sapiens]'	NaN	NaN	NaN	13	NaN	NaN	NaN	NaN	0	13	13
247	'>gi|18643383|ref|NP_079470.1| inositol-trisphosphate 3-kinase C [Homo sapiens]'	NaN	NaN	NaN	13	NaN	NaN	NaN	NaN	0	13	13
248	'>gi|197927448|ref|NP_060501.3| WD repeat-containing protein 6 [Homo sapiens]'	NaN	NaN	NaN	13	NaN	NaN	NaN	NaN	0	13	13
249	'>gi|209862853|ref|NP_001129498.1| protein SEC13 homolog isoform 3 [Homo sapiens]'	NaN	NaN	NaN	NaN	NaN	13	NaN	NaN	0	13	13
250	'>gi|224282119|ref|NP_001017392.2| SURP and G-patch domain-containing protein 2 [Homo sapiens]'	NaN	NaN	13	NaN	NaN	NaN	NaN	NaN	0	13	13
251	'>gi|224586882|ref|NP_003642.3| Y-box-binding protein 3 isoform a [Homo sapiens]'	NaN	NaN	NaN	NaN	13	NaN	NaN	NaN	0	13	13
252	'>gi|24430139|ref|NP_056355.2| RNA polymerase II-associated protein 1 [Homo sapiens]'	NaN	NaN	13	NaN	NaN	NaN	NaN	NaN	0	13	13
253	'>gi|25777612|ref|NP_002800.2| 26S proteasome non-ATPase regulatory subunit 3 [Homo sapiens]'	NaN	NaN	NaN	NaN	13	NaN	NaN	NaN	0	13	13
254	'>gi|31377562|ref|NP_060115.3| HAUS augmin-like complex subunit 6 isoform 1 [Homo sapiens]'	NaN	NaN	NaN	13	NaN	NaN	NaN	NaN	0	13	13
255	'>gi|33469968|ref|NP_005907.3| DNA replication licensing factor MCM7 isoform 1 [Homo sapiens]'	NaN	NaN	NaN	13	NaN	NaN	NaN	NaN	0	13	13
256	'>gi|37693993|ref|NP_002504.2| nucleoside diphosphate kinase 3 precursor [Homo sapiens]'	NaN	NaN	NaN	NaN	NaN	NaN	13	NaN	0	13	13
257	'>gi|39995082|ref|NP_060225.4| tRNA (cytosine(34)-C(5))-methyltransferase isoform 1 [Homo sapiens]'	NaN	NaN	NaN	13	NaN	NaN	NaN	NaN	0	13	13
258	'>gi|4506439|ref|NP_002884.1| histone-binding protein RBBP7 isoform 2 [Homo sapiens]'	NaN	NaN	NaN	NaN	13	NaN	NaN	NaN	0	13	13
259	'>gi|5174447|ref|NP_006089.1| guanine nucleotide-binding protein subunit beta-2-like 1 [Homo sapiens]'	NaN	NaN	NaN	NaN	NaN	13	NaN	NaN	0	13	13
260	'>gi|544161315|ref|NP_001269608.1| GTPase-activating protein and VPS9 domain-containing protein 1 isoform 1 [Homo sapiens]'	NaN	NaN	13	NaN	NaN	NaN	NaN	NaN	0	13	13
261	'>gi|554506545|ref|NP_001272974.1| RNA-binding protein 7 isoform a [Homo sapiens]'	NaN	NaN	NaN	NaN	NaN	13	NaN	NaN	0	13	13
262	'>gi|5902076|ref|NP_008855.1| serine/arginine-rich splicing factor 1 isoform 1 [Homo sapiens]'	NaN	NaN	NaN	NaN	NaN	13	NaN	NaN	0	13	13
263	'>gi|88759348|ref|NP_078822.3| RING finger protein 219 [Homo sapiens]'	NaN	NaN	NaN	13	NaN	NaN	NaN	NaN	0	13	13
264	'>gi|91208418|ref|NP_001035095.1| transcription elongation regulator 1 isoform 2 [Homo sapiens]'	NaN	NaN	13	NaN	NaN	NaN	NaN	NaN	0	13	13
265	'>gi|92110010|ref|NP_065946.2| GRAM domain-containing protein 1A isoform 1 [Homo sapiens]'	NaN	NaN	NaN	13	NaN	NaN	NaN	NaN	0	13	13
266	'>gi|665505971|ref|NP_001287783.1| dermcidin isoform 2 preproprotein [Homo sapiens]'	10	NaN	12	8	8	9	8	NaN	0	12	55
267	'>gi|34147630|ref|NP_003312.3| elongation factor Tu, mitochondrial precursor [Homo sapiens]'	9	NaN	NaN	3	12	10	4	5	0	12	43
268	'>gi|431822379|ref|NP_001258930.1| dedicator of cytokinesis protein 7 isoform 4 [Homo sapiens]'	NaN	12	10	NaN	NaN	NaN	NaN	NaN	0	12	22
269	'>gi|4503481|ref|NP_001395.1| elongation factor 1-gamma [Homo sapiens]'	NaN	NaN	NaN	1	12	8	NaN	NaN	0	12	21
270	'>gi|25777713|ref|NP_733779.1| S-phase kinase-associated protein 1 isoform b [Homo sapiens]'	NaN	NaN	NaN	NaN	NaN	7	12	1	0	12	20
271	'>gi|108773810|ref|NP_064502.9| leucine--tRNA ligase, cytoplasmic [Homo sapiens]'	NaN	NaN	12	4	NaN	NaN	1	NaN	0	12	17
272	'>gi|40254851|ref|NP_037487.2| serine/threonine-protein kinase N3 [Homo sapiens]'	NaN	NaN	3	12	NaN	1	NaN	NaN	0	12	16
273	'>gi|530411133|ref|XP_005258084.1| PREDICTED: transcription elongation factor SPT6 isoform X2 [Homo sapiens]'	1	1	12	NaN	2	NaN	NaN	NaN	0	12	16
274	'>gi|116268105|ref|NP_689565.2| protein FAM210A [Homo sapiens]'	NaN	NaN	NaN	NaN	NaN	3	12	NaN	0	12	15
275	'>gi|4758648|ref|NP_004512.1| kinesin-1 heavy chain [Homo sapiens]'	NaN	NaN	3	12	NaN	NaN	NaN	NaN	0	12	15
276	'>gi|183396787|ref|NP_001116857.1| BCL-6 corepressor isoform c [Homo sapiens]'	NaN	2	12	NaN	NaN	NaN	NaN	NaN	0	12	14
277	'>gi|21237808|ref|NP_620706.1| SWI/SNF complex subunit SMARCC2 isoform b [Homo sapiens]'	NaN	1	12	NaN	NaN	NaN	NaN	NaN	0	12	13
278	'>gi|118442834|ref|NP_056087.2| protein fantom isoform a [Homo sapiens]'	NaN	NaN	12	NaN	NaN	NaN	NaN	NaN	0	12	12
279	'>gi|14211540|ref|NP_066014.1| putative helicase MOV-10 isoform 1 [Homo sapiens]'	NaN	NaN	NaN	12	NaN	NaN	NaN	NaN	0	12	12
280	'>gi|154354987|ref|NP_001093646.1| protein Hook homolog 2 isoform 2 [Homo sapiens]'	NaN	NaN	NaN	12	NaN	NaN	NaN	NaN	0	12	12
281	'>gi|154355000|ref|NP_003676.2| far upstream element-binding protein 2 [Homo sapiens]'	NaN	NaN	NaN	12	NaN	NaN	NaN	NaN	0	12	12
282	'>gi|255918196|ref|NP_001157634.1| serine/threonine-protein phosphatase 6 regulatory subunit 3 isoform 1 [Homo sapiens]'	NaN	NaN	NaN	12	NaN	NaN	NaN	NaN	0	12	12
283	'>gi|27477136|ref|NP_064504.2| zinc finger CCCH-type antiviral protein 1 isoform 1 [Homo sapiens]'	NaN	NaN	NaN	12	NaN	NaN	NaN	NaN	0	12	12
284	'>gi|284005309|ref|NP_004251.3| ATP-dependent DNA helicase Q4 [Homo sapiens]'	NaN	NaN	12	NaN	NaN	NaN	NaN	NaN	0	12	12
285	'>gi|339275993|ref|NP_001229835.1| activating signal cointegrator 1 complex subunit 2 isoform 2 [Homo sapiens]'	NaN	NaN	NaN	12	NaN	NaN	NaN	NaN	0	12	12
286	'>gi|39753961|ref|NP_839943.2| ras GTPase-activating-like protein IQGAP3 [Homo sapiens]'	NaN	NaN	12	NaN	NaN	NaN	NaN	NaN	0	12	12
287	'>gi|42544159|ref|NP_006635.2| heat shock protein 105 kDa isoform 1 [Homo sapiens]'	NaN	NaN	NaN	12	NaN	NaN	NaN	NaN	0	12	12
288	'>gi|4503513|ref|NP_003748.1| eukaryotic translation initiation factor 3 subunit I [Homo sapiens]'	NaN	NaN	NaN	NaN	NaN	12	NaN	NaN	0	12	12
289	'>gi|4505343|ref|NP_002477.1| nuclear cap-binding protein subunit 1 [Homo sapiens]'	NaN	NaN	NaN	12	NaN	NaN	NaN	NaN	0	12	12
290	'>gi|555943863|ref|NP_001273207.1| gamma-tubulin complex component 3 isoform 3 [Homo sapiens]'	NaN	NaN	NaN	12	NaN	NaN	NaN	NaN	0	12	12
291	'>gi|56676371|ref|NP_037423.2| cleavage and polyadenylation specificity factor subunit 1 [Homo sapiens]'	NaN	NaN	12	NaN	NaN	NaN	NaN	NaN	0	12	12
292	'>gi|7705855|ref|NP_057226.1| estradiol 17-beta-dehydrogenase 12 [Homo sapiens]'	NaN	NaN	NaN	NaN	NaN	12	NaN	NaN	0	12	12
293	'>gi|66932947|ref|NP_000005.2| alpha-2-macroglobulin precursor [Homo sapiens]'	11	NaN	NaN	11	NaN	NaN	NaN	NaN	0	11	22
294	'>gi|219842262|ref|NP_001137359.1| COP9 signalosome complex subunit 2 isoform 2 [Homo sapiens]'	NaN	NaN	NaN	NaN	10	11	NaN	NaN	0	11	21
295	'>gi|115298682|ref|NP_055987.2| protein PRRC2C [Homo sapiens]'	NaN	7	11	NaN	NaN	NaN	NaN	NaN	0	11	18
296	'>gi|14589951|ref|NP_002686.2| DNA-directed RNA polymerases I, II, and III subunit RPABC1 [Homo sapiens]'	NaN	NaN	NaN	NaN	NaN	11	6	NaN	0	11	17
297	'>gi|22202633|ref|NP_002615.2| prefoldin subunit 5 isoform alpha [Homo sapiens]'	NaN	NaN	NaN	NaN	NaN	4	11	NaN	0	11	15
298	'>gi|24234688|ref|NP_004125.3| stress-70 protein, mitochondrial precursor [Homo sapiens]'	NaN	NaN	NaN	11	3	NaN	NaN	NaN	0	11	14
299	'>gi|42822864|ref|NP_976322.1| ribonuclease inhibitor [Homo sapiens]'	1	1	NaN	NaN	NaN	11	1	NaN	0	11	14
300	'>gi|82659109|ref|NP_065816.2| E3 ubiquitin-protein ligase UBR4 [Homo sapiens]'	NaN	11	3	NaN	NaN	NaN	NaN	NaN	0	11	14
301	'>gi|34101286|ref|NP_057191.2| zinc finger RNA-binding protein [Homo sapiens]'	NaN	NaN	11	2	NaN	NaN	NaN	NaN	0	11	13
302	'>gi|390979647|ref|NP_705833.3| beta/gamma crystallin domain-containing protein 3 [Homo sapiens]'	NaN	11	2	NaN	NaN	NaN	NaN	NaN	0	11	13
303	'''>gi|4506019|ref|NP_002708.1| serine/threonine-protein phosphatase 2A 55 kDa regulatory subunit B alpha isoform isoform 1 [Homo s...'' <Preview truncated at 128 characters>'	NaN	NaN	NaN	NaN	11	2	NaN	NaN	0	11	13
304	'>gi|24308444|ref|NP_612467.1| WD repeat-containing protein 92 isoform 1 [Homo sapiens]'	NaN	NaN	NaN	NaN	1	11	NaN	NaN	0	11	12
305	'>gi|4502735|ref|NP_000066.1| cyclin-dependent kinase 4 [Homo sapiens]'	NaN	NaN	NaN	NaN	NaN	11	1	NaN	0	11	12
306	'>gi|4885487|ref|NP_005430.1| myeloid leukemia factor 2 [Homo sapiens]'	NaN	NaN	NaN	NaN	NaN	11	1	NaN	0	11	12
307	'>gi|530398668|ref|XP_005253752.1| PREDICTED: COP9 signalosome complex subunit 7a isoform X2 [Homo sapiens]'	NaN	NaN	NaN	NaN	NaN	11	1	NaN	0	11	12
308	'>gi|530420483|ref|XP_005261850.1| PREDICTED: uncharacterized protein KIAA1671 isoform X1 [Homo sapiens]'	NaN	1	11	NaN	NaN	NaN	NaN	NaN	0	11	12
309	'>gi|557440906|ref|NP_001273515.1| CDP-diacylglycerol--inositol 3-phosphatidyltransferase isoform 3 [Homo sapiens]'	NaN	NaN	NaN	NaN	NaN	1	11	NaN	0	11	12
310	'>gi|11968182|ref|NP_072045.1| 40S ribosomal protein S18 [Homo sapiens]'	NaN	NaN	NaN	NaN	NaN	NaN	11	NaN	0	11	11
311	'>gi|157311635|ref|NP_940890.3| protein FAM83H [Homo sapiens]'	NaN	NaN	11	NaN	NaN	NaN	NaN	NaN	0	11	11
312	'>gi|157388965|ref|NP_689483.3| schlafen family member 11 [Homo sapiens]'	NaN	NaN	NaN	11	NaN	NaN	NaN	NaN	0	11	11
313	'>gi|197304777|ref|NP_001127853.1| TBC1 domain family member 5 isoform a [Homo sapiens]'	NaN	NaN	NaN	11	NaN	NaN	NaN	NaN	0	11	11
314	'>gi|209869993|ref|NP_001129477.1| trifunctional purine biosynthetic protein adenosine-3 isoform 1 [Homo sapiens]'	NaN	NaN	NaN	11	NaN	NaN	NaN	NaN	0	11	11
315	'>gi|212549553|ref|NP_060090.2| interleukin enhancer-binding factor 3 isoform d [Homo sapiens]'	NaN	NaN	NaN	11	NaN	NaN	NaN	NaN	0	11	11
316	'>gi|255918200|ref|NP_001157636.1| serine/threonine-protein phosphatase 6 regulatory subunit 3 isoform 3 [Homo sapiens]'	NaN	NaN	11	NaN	NaN	NaN	NaN	NaN	0	11	11
317	'>gi|300192933|ref|NP_006787.2| AFG3-like protein 2 [Homo sapiens]'	NaN	NaN	NaN	11	NaN	NaN	NaN	NaN	0	11	11
318	'>gi|311771712|ref|NP_001185729.1| activating signal cointegrator 1 complex subunit 1 isoform b [Homo sapiens]'	NaN	NaN	NaN	NaN	NaN	11	NaN	NaN	0	11	11
319	'>gi|31657129|ref|NP_036525.1| phosphoribosylformylglycinamidine synthase [Homo sapiens]'	NaN	NaN	11	NaN	NaN	NaN	NaN	NaN	0	11	11
320	'>gi|321267473|ref|NP_001188269.1| scaffold attachment factor B1 isoform 4 [Homo sapiens]'	NaN	NaN	11	NaN	NaN	NaN	NaN	NaN	0	11	11
321	'>gi|338968930|ref|NP_001229820.1| cold shock domain-containing protein E1 isoform 4 [Homo sapiens]'	NaN	NaN	NaN	11	NaN	NaN	NaN	NaN	0	11	11
322	'>gi|355477267|ref|NP_001239051.1| PAS domain-containing serine/threonine-protein kinase isoform 3 [Homo sapiens]'	NaN	NaN	11	NaN	NaN	NaN	NaN	NaN	0	11	11
323	'>gi|372622373|ref|NP_001243241.1| serine/threonine-protein kinase 3 isoform 2 [Homo sapiens]'	NaN	NaN	NaN	NaN	11	NaN	NaN	NaN	0	11	11
324	'>gi|38044290|ref|NP_060082.2| zinc finger CCHC domain-containing protein 8 [Homo sapiens]'	NaN	NaN	NaN	11	NaN	NaN	NaN	NaN	0	11	11
325	'>gi|40254446|ref|NP_003469.2| cullin-5 [Homo sapiens]'	NaN	NaN	NaN	11	NaN	NaN	NaN	NaN	0	11	11
326	'>gi|4503525|ref|NP_003743.1| eukaryotic translation initiation factor 3 subunit C isoform a [Homo sapiens]'	NaN	NaN	NaN	11	NaN	NaN	NaN	NaN	0	11	11
327	'>gi|4505813|ref|NP_003737.1| dynein light chain 1, cytoplasmic [Homo sapiens]'	NaN	NaN	NaN	NaN	NaN	NaN	11	NaN	0	11	11
328	'>gi|4506189|ref|NP_002783.1| proteasome subunit alpha type-7 [Homo sapiens]'	NaN	NaN	NaN	NaN	NaN	11	NaN	NaN	0	11	11
329	'>gi|4506597|ref|NP_000967.1| 60S ribosomal protein L12 [Homo sapiens]'	NaN	NaN	NaN	NaN	NaN	NaN	11	NaN	0	11	11
330	'>gi|4506605|ref|NP_000969.1| 60S ribosomal protein L23 [Homo sapiens]'	NaN	NaN	NaN	NaN	NaN	NaN	11	NaN	0	11	11
331	'>gi|4758788|ref|NP_004542.1| NADH dehydrogenase [ubiquinone] iron-sulfur protein 3, mitochondrial precursor [Homo sapiens]'	NaN	NaN	NaN	NaN	NaN	11	NaN	NaN	0	11	11
332	'>gi|48928046|ref|NP_387448.2| F-box/WD repeat-containing protein 11 isoform B [Homo sapiens]'	NaN	NaN	NaN	NaN	11	NaN	NaN	NaN	0	11	11
333	'>gi|546232057|ref|NP_001271165.1| zinc finger FYVE domain-containing protein 16 isoform a [Homo sapiens]'	NaN	NaN	11	NaN	NaN	NaN	NaN	NaN	0	11	11
334	'>gi|550544217|ref|NP_001272368.1| rapamycin-insensitive companion of mTOR isoform 2 [Homo sapiens]'	NaN	NaN	11	NaN	NaN	NaN	NaN	NaN	0	11	11
335	'>gi|56788364|ref|NP_065194.2| gamma-tubulin complex component 6 [Homo sapiens]'	NaN	NaN	11	NaN	NaN	NaN	NaN	NaN	0	11	11
336	'>gi|578819171|ref|XP_006717791.1| PREDICTED: wings apart-like protein homolog isoform X3 [Homo sapiens]'	NaN	NaN	11	NaN	NaN	NaN	NaN	NaN	0	11	11
337	'>gi|642945631|ref|NP_001254479.2| titin isoform IC [Homo sapiens]'	NaN	NaN	NaN	NaN	NaN	NaN	NaN	11	0	11	11
338	'>gi|66472382|ref|NP_009115.2| nischarin isoform 1 [Homo sapiens]'	NaN	NaN	11	NaN	NaN	NaN	NaN	NaN	0	11	11
339	'>gi|66933005|ref|NP_001019820.1| calnexin precursor [Homo sapiens]'	NaN	NaN	NaN	11	NaN	NaN	NaN	NaN	0	11	11
340	'>gi|71772415|ref|NP_001025180.1| 40S ribosomal protein S15a [Homo sapiens]'	NaN	NaN	NaN	NaN	NaN	NaN	11	NaN	0	11	11
341	'>gi|7657015|ref|NP_055121.1| tRNA-splicing ligase RtcB homolog [Homo sapiens]'	NaN	NaN	NaN	NaN	11	NaN	NaN	NaN	0	11	11
342	'>gi|7661958|ref|NP_055554.1| bcl-2-associated transcription factor 1 isoform 1 [Homo sapiens]'	NaN	NaN	NaN	11	NaN	NaN	NaN	NaN	0	11	11
343	'>gi|90903231|ref|NP_002102.4| huntingtin [Homo sapiens]'	NaN	11	NaN	NaN	NaN	NaN	NaN	NaN	0	11	11
344	'>gi|9910244|ref|NP_064576.1| 28S ribosomal protein S22, mitochondrial [Homo sapiens]'	NaN	NaN	NaN	NaN	NaN	11	NaN	NaN	0	11	11
345	'>RVB Gene 3'	3	4	3	NaN	4	6	3	10	0	10	33
346	'>gi|118572613|ref|NP_057417.3| serine/arginine repetitive matrix protein 2 [Homo sapiens]'	6	10	5	6	3	NaN	NaN	NaN	0	10	30
347	'>gi|60097902|ref|NP_002007.1| filaggrin [Homo sapiens]'	10	3	10	NaN	NaN	NaN	NaN	3	0	10	26
348	'>gi|290542345|ref|NP_001166599.1| YTH domain-containing family protein 2 isoform 1 [Homo sapiens]'	NaN	NaN	NaN	10	6	3	NaN	NaN	0	10	19
349	'>gi|118197272|ref|NP_060506.5| autophagy-related protein 2 homolog B [Homo sapiens]'	NaN	5	10	NaN	NaN	NaN	NaN	NaN	0	10	15
350	'>gi|122937227|ref|NP_001073884.1| U2 snRNP-associated SURP motif-containing protein [Homo sapiens]'	NaN	NaN	10	4	NaN	NaN	NaN	NaN	0	10	14
351	'>gi|4505357|ref|NP_002480.1| NADH dehydrogenase [ubiquinone] 1 alpha subcomplex subunit 4 [Homo sapiens]'	NaN	NaN	NaN	NaN	NaN	2	10	2	0	10	14
352	'>gi|5729875|ref|NP_006658.1| membrane-associated progesterone receptor component 1 isoform 1 [Homo sapiens]'	NaN	NaN	NaN	NaN	NaN	10	4	NaN	0	10	14
353	'>gi|88900507|ref|NP_001034708.1| protein arginine N-methyltransferase 5 isoform b [Homo sapiens]'	NaN	NaN	NaN	10	4	NaN	NaN	NaN	0	10	14
354	'>gi|4505939|ref|NP_000928.1| DNA-directed RNA polymerase II subunit RPB1 [Homo sapiens]'	NaN	3	10	NaN	NaN	NaN	NaN	NaN	0	10	13
355	'>gi|4506741|ref|NP_001002.1| 40S ribosomal protein S7 [Homo sapiens]'	NaN	NaN	NaN	NaN	NaN	3	10	NaN	0	10	13
356	'>gi|34147637|ref|NP_006824.2| COP9 signalosome complex subunit 6 [Homo sapiens]'	NaN	NaN	NaN	NaN	2	10	NaN	NaN	0	10	12
357	'>gi|61744483|ref|NP_001013269.1| 4F2 cell-surface antigen heavy chain isoform f [Homo sapiens]'	NaN	NaN	NaN	10	2	NaN	NaN	NaN	0	10	12
358	'>gi|7657575|ref|NP_036370.2| NAD-dependent protein deacetylase sirtuin-1 isoform a [Homo sapiens]'	NaN	NaN	2	10	NaN	NaN	NaN	NaN	0	10	12
359	'>gi|126032350|ref|NP_001075109.1| DNA-dependent protein kinase catalytic subunit isoform 2 [Homo sapiens]'	NaN	NaN	NaN	10	NaN	1	NaN	NaN	0	10	11
360	'>gi|62414289|ref|NP_003371.2| vimentin [Homo sapiens]'	NaN	NaN	NaN	NaN	10	1	NaN	NaN	0	10	11
361	'>gi|117168248|ref|NP_057479.2| very-long-chain (3R)-3-hydroxyacyl-CoA dehydratase 3 [Homo sapiens]'	NaN	NaN	NaN	NaN	NaN	10	NaN	NaN	0	10	10
362	'>gi|12056465|ref|NP_001427.2| rRNA 2''-O-methyltransferase fibrillarin [Homo sapiens]'	NaN	NaN	NaN	NaN	NaN	10	NaN	NaN	0	10	10
363	'>gi|14043022|ref|NP_004981.2| methionine--tRNA ligase, cytoplasmic [Homo sapiens]'	NaN	NaN	NaN	10	NaN	NaN	NaN	NaN	0	10	10
364	'>gi|18426904|ref|NP_569079.1| ATPase WRNIP1 isoform 2 [Homo sapiens]'	NaN	NaN	NaN	10	NaN	NaN	NaN	NaN	0	10	10
365	'>gi|194306642|ref|NP_060096.3| dnaJ homolog subfamily B member 12 [Homo sapiens]'	NaN	NaN	NaN	NaN	NaN	10	NaN	NaN	0	10	10
366	'>gi|194578921|ref|NP_001123999.1| C-Jun-amino-terminal kinase-interacting protein 4 isoform 2 [Homo sapiens]'	NaN	NaN	10	NaN	NaN	NaN	NaN	NaN	0	10	10
367	'>gi|20070344|ref|NP_079426.2| threonine--tRNA ligase, mitochondrial isoform a [Homo sapiens]'	NaN	NaN	NaN	10	NaN	NaN	NaN	NaN	0	10	10
368	'>gi|21327701|ref|NP_631961.1| TATA-binding protein-associated factor 2N isoform 1 [Homo sapiens]'	NaN	NaN	NaN	10	NaN	NaN	NaN	NaN	0	10	10
369	'>gi|22325356|ref|NP_671492.1| PALM2-AKAP2 protein isoform 2 [Homo sapiens]'	NaN	NaN	10	NaN	NaN	NaN	NaN	NaN	0	10	10
370	'>gi|29540537|ref|NP_803566.1| sulfotransferase 1A1 isoform a [Homo sapiens]'	NaN	NaN	NaN	NaN	NaN	10	NaN	NaN	0	10	10
371	'>gi|323276700|ref|NP_001191020.1| 40S ribosomal protein S10 [Homo sapiens]'	NaN	NaN	NaN	NaN	NaN	NaN	10	NaN	0	10	10
372	'>gi|356461016|ref|NP_001239085.1| gem-associated protein 5 isoform 2 [Homo sapiens]'	NaN	NaN	10	NaN	NaN	NaN	NaN	NaN	0	10	10
373	'>gi|379317177|ref|NP_001243839.1| nucleolar RNA helicase 2 isoform 2 [Homo sapiens]'	NaN	NaN	NaN	10	NaN	NaN	NaN	NaN	0	10	10
374	'>gi|40807485|ref|NP_036601.2| pre-mRNA-processing factor 6 [Homo sapiens]'	NaN	NaN	NaN	10	NaN	NaN	NaN	NaN	0	10	10
375	'>gi|4503363|ref|NP_003850.1| dolichol-phosphate mannosyltransferase subunit 1 [Homo sapiens]'	NaN	NaN	NaN	NaN	NaN	10	NaN	NaN	0	10	10
376	'>gi|4503515|ref|NP_003747.1| eukaryotic translation initiation factor 3 subunit H [Homo sapiens]'	NaN	NaN	NaN	NaN	NaN	10	NaN	NaN	0	10	10
377	'>gi|4506695|ref|NP_001013.1| 40S ribosomal protein S19 [Homo sapiens]'	NaN	NaN	NaN	NaN	NaN	NaN	10	NaN	0	10	10
378	'>gi|4759158|ref|NP_004588.1| small nuclear ribonucleoprotein Sm D2 isoform 1 [Homo sapiens]'	NaN	NaN	NaN	NaN	NaN	NaN	10	NaN	0	10	10
379	'>gi|4827067|ref|NP_005087.1| zinc finger MYM-type protein 3 isoform 1 [Homo sapiens]'	NaN	NaN	10	NaN	NaN	NaN	NaN	NaN	0	10	10
380	'>gi|594140506|ref|NP_001277236.1| catenin alpha-1 isoform 2 [Homo sapiens]'	NaN	NaN	NaN	10	NaN	NaN	NaN	NaN	0	10	10
381	'>gi|7657689|ref|NP_055078.1| ATP-dependent zinc metalloprotease YME1L1 isoform 3 [Homo sapiens]'	NaN	NaN	NaN	NaN	10	NaN	NaN	NaN	0	10	10
382	'>gi|89886480|ref|NP_001034966.1| striatin-4 isoform 2 [Homo sapiens]'	NaN	NaN	NaN	10	NaN	NaN	NaN	NaN	0	10	10
383	'>gi|4502027|ref|NP_000468.1| serum albumin preproprotein [Homo sapiens]'	7	7	5	4	NaN	1	9	7	0	9	40
384	'>gi|67782356|ref|NP_001255.3| corneodesmosin precursor [Homo sapiens]'	7	NaN	4	2	1	1	4	9	0	9	28
385	'>gi|254692934|ref|NP_001157108.1| general transcription factor II-I isoform 5 [Homo sapiens]'	NaN	NaN	6	9	NaN	NaN	NaN	NaN	0	9	15
386	'>gi|4504341|ref|NP_003633.1| histone acetyltransferase type B catalytic subunit [Homo sapiens]'	NaN	NaN	NaN	NaN	6	9	NaN	NaN	0	9	15
387	'>gi|224028289|ref|NP_001138890.1| tetratricopeptide repeat protein 28 [Homo sapiens]'	NaN	9	5	NaN	NaN	NaN	NaN	NaN	0	9	14
388	'>gi|428977337|ref|NP_001258803.1| protein AAR2 homolog [Homo sapiens]'	NaN	NaN	NaN	NaN	5	9	NaN	NaN	0	9	14
389	'>gi|83641876|ref|NP_061902.2| probable serine carboxypeptidase CPVL precursor [Homo sapiens]'	NaN	NaN	NaN	NaN	5	9	NaN	NaN	0	9	14
390	'>gi|156523968|ref|NP_001609.2| poly [ADP-ribose] polymerase 1 [Homo sapiens]'	NaN	NaN	4	9	NaN	NaN	NaN	NaN	0	9	13
391	'>gi|193083114|ref|NP_001122386.1| poly(rC)-binding protein 2 isoform g [Homo sapiens]'	NaN	NaN	NaN	NaN	3	9	1	NaN	0	9	13
392	'>gi|24797067|ref|NP_002107.3| HLA class I histocompatibility antigen, A-1 alpha chain precursor [Homo sapiens]'	NaN	NaN	NaN	NaN	4	9	NaN	NaN	0	9	13
393	'>gi|325301078|ref|NP_001191456.1| translocon-associated protein subunit delta isoform 3 precursor [Homo sapiens]'	NaN	NaN	NaN	NaN	NaN	4	9	NaN	0	9	13
394	'>gi|18699732|ref|NP_057260.2| 45 kDa calcium-binding protein isoform 2 precursor [Homo sapiens]'	NaN	NaN	NaN	NaN	3	9	NaN	NaN	0	9	12
395	'>gi|4506055|ref|NP_002721.1| cAMP-dependent protein kinase catalytic subunit alpha isoform 1 [Homo sapiens]'	NaN	NaN	NaN	NaN	3	9	NaN	NaN	0	9	12
396	'>gi|10880989|ref|NP_067075.1| ras-related protein Rab-18 isoform 1 [Homo sapiens]'	NaN	NaN	NaN	NaN	NaN	2	9	NaN	0	9	11
397	'>gi|16507237|ref|NP_005338.1| 78 kDa glucose-regulated protein precursor [Homo sapiens]'	NaN	NaN	NaN	9	2	NaN	NaN	NaN	0	9	11
398	'>gi|33239451|ref|NP_872590.1| proliferating cell nuclear antigen [Homo sapiens]'	NaN	NaN	NaN	NaN	NaN	9	2	NaN	0	9	11
399	'>gi|33946327|ref|NP_005076.3| nuclear pore complex protein Nup214 [Homo sapiens]'	NaN	9	2	NaN	NaN	NaN	NaN	NaN	0	9	11
400	'>gi|663070994|ref|NP_001284644.1| survival motor neuron protein isoform a [Homo sapiens]'	NaN	NaN	NaN	NaN	2	9	NaN	NaN	0	9	11
401	'>gi|259906024|ref|NP_001158289.1| apoptotic chromatin condensation inducer in the nucleus isoform 5 [Homo sapiens]'	NaN	1	NaN	9	NaN	NaN	NaN	NaN	0	9	10
402	'>gi|584458478|ref|NP_001276879.1| elongation factor 1-delta isoform 2 [Homo sapiens]'	NaN	NaN	NaN	NaN	1	9	NaN	NaN	0	9	10
403	'>gi|110618253|ref|NP_005026.3| DNA-directed RNA polymerase, mitochondrial precursor [Homo sapiens]'	NaN	NaN	9	NaN	NaN	NaN	NaN	NaN	0	9	9
404	'>gi|11067747|ref|NP_001244.1| cell division cycle 5-like protein [Homo sapiens]'	NaN	NaN	NaN	9	NaN	NaN	NaN	NaN	0	9	9
405	'>gi|114431236|ref|NP_067047.4| zinc finger protein 462 [Homo sapiens]'	NaN	NaN	9	NaN	NaN	NaN	NaN	NaN	0	9	9
406	'>gi|134288890|ref|NP_689596.4| DIS3-like exonuclease 2 isoform 1 [Homo sapiens]'	NaN	NaN	NaN	9	NaN	NaN	NaN	NaN	0	9	9
407	'>gi|151101459|ref|NP_055746.3| serine/threonine-protein phosphatase 6 regulatory subunit 1 [Homo sapiens]'	NaN	NaN	NaN	9	NaN	NaN	NaN	NaN	0	9	9
408	'>gi|157671929|ref|NP_002636.2| phosphatidylinositol 4-phosphate 3-kinase C2 domain-containing subunit alpha [Homo sapiens]'	NaN	NaN	9	NaN	NaN	NaN	NaN	NaN	0	9	9
409	'>gi|192449449|ref|NP_071349.3| ubiquitin-conjugating enzyme E2 O [Homo sapiens]'	NaN	NaN	9	NaN	NaN	NaN	NaN	NaN	0	9	9
410	'>gi|195963398|ref|NP_001124384.1| suppressor of G2 allele of SKP1 homolog isoform SGT1B [Homo sapiens]'	NaN	NaN	NaN	NaN	NaN	9	NaN	NaN	0	9	9
411	'>gi|205360840|ref|NP_001128582.1| dnaJ homolog subfamily A member 3, mitochondrial isoform 2 [Homo sapiens]'	NaN	NaN	NaN	NaN	9	NaN	NaN	NaN	0	9	9
412	'>gi|21493022|ref|NP_005091.2| A-kinase anchor protein 12 isoform 1 [Homo sapiens]'	NaN	9	NaN	NaN	NaN	NaN	NaN	NaN	0	9	9
413	'>gi|21536449|ref|NP_002613.2| prefoldin subunit 1 [Homo sapiens]'	NaN	NaN	NaN	NaN	NaN	NaN	9	NaN	0	9	9
414	'>gi|222136639|ref|NP_005947.3| C-1-tetrahydrofolate synthase, cytoplasmic [Homo sapiens]'	NaN	NaN	NaN	9	NaN	NaN	NaN	NaN	0	9	9
415	'>gi|23510338|ref|NP_003325.2| ubiquitin-like modifier-activating enzyme 1 [Homo sapiens]'	NaN	NaN	NaN	9	NaN	NaN	NaN	NaN	0	9	9
416	'>gi|300797132|ref|NP_001180206.1| E3 ubiquitin-protein ligase Midline-1 isoform 1 [Homo sapiens]'	9	NaN	NaN	NaN	NaN	NaN	NaN	NaN	0	9	9
417	'>gi|31542319|ref|NP_009194.2| coatomer subunit epsilon isoform a [Homo sapiens]'	NaN	NaN	NaN	NaN	NaN	9	NaN	NaN	0	9	9
418	'>gi|31881687|ref|NP_853551.1| replication factor C subunit 4 [Homo sapiens]'	NaN	NaN	NaN	NaN	NaN	9	NaN	NaN	0	9	9
419	'>gi|32189394|ref|NP_001677.2| ATP synthase subunit beta, mitochondrial precursor [Homo sapiens]'	NaN	NaN	NaN	NaN	9	NaN	NaN	NaN	0	9	9
420	'>gi|345842524|ref|NP_001230937.1| kinesin-like protein KIF1A isoform 1 [Homo sapiens]'	NaN	NaN	9	NaN	NaN	NaN	NaN	NaN	0	9	9
421	'>gi|38201714|ref|NP_001410.2| ELAV-like protein 1 [Homo sapiens]'	NaN	NaN	NaN	NaN	NaN	9	NaN	NaN	0	9	9
422	'>gi|38372909|ref|NP_057688.2| lysine-specific demethylase 3B [Homo sapiens]'	NaN	NaN	9	NaN	NaN	NaN	NaN	NaN	0	9	9
423	'>gi|449083351|ref|NP_001263347.1| protein transport protein Sec16A isoform 2 [Homo sapiens]'	NaN	NaN	NaN	9	NaN	NaN	NaN	NaN	0	9	9
424	'>gi|4504715|ref|NP_003810.1| polyadenylate-binding protein 4 isoform 2 [Homo sapiens]'	NaN	NaN	NaN	NaN	9	NaN	NaN	NaN	0	9	9
425	'>gi|530362743|ref|XP_005270979.1| PREDICTED: protein Hook homolog 1 isoform X1 [Homo sapiens]'	NaN	NaN	NaN	9	NaN	NaN	NaN	NaN	0	9	9
426	'>gi|530370916|ref|XP_005246889.1| PREDICTED: tubulin alpha-4A chain isoform X1 [Homo sapiens]'	NaN	NaN	NaN	NaN	9	NaN	NaN	NaN	0	9	9
427	'>gi|5453603|ref|NP_006422.1| T-complex protein 1 subunit beta isoform 1 [Homo sapiens]'	9	NaN	NaN	NaN	NaN	NaN	NaN	NaN	0	9	9
428	'>gi|57222565|ref|NP_001009552.1| serine/threonine-protein phosphatase 2A catalytic subunit beta isoform [Homo sapiens]'	NaN	NaN	NaN	NaN	NaN	9	NaN	NaN	0	9	9
429	'>gi|578815882|ref|XP_005250885.2| PREDICTED: t-SNARE domain-containing protein 1 isoform X2 [Homo sapiens]'	NaN	NaN	NaN	9	NaN	NaN	NaN	NaN	0	9	9
430	'>gi|6005757|ref|NP_009123.1| FACT complex subunit SPT16 [Homo sapiens]'	NaN	NaN	9	NaN	NaN	NaN	NaN	NaN	0	9	9
431	'>gi|618468591|ref|NP_001278557.1| endoribonuclease Dicer isoform 1 [Homo sapiens]'	NaN	NaN	9	NaN	NaN	NaN	NaN	NaN	0	9	9
432	'>gi|66392146|ref|NP_115553.2| phosphorylated adapter RNA export protein [Homo sapiens]'	NaN	NaN	NaN	NaN	9	NaN	NaN	NaN	0	9	9
433	'>gi|7656952|ref|NP_055227.1| calcyclin-binding protein isoform 1 [Homo sapiens]'	NaN	NaN	NaN	NaN	NaN	9	NaN	NaN	0	9	9
434	'>gi|8923598|ref|NP_060386.1| PIH1 domain-containing protein 1 [Homo sapiens]'	NaN	NaN	NaN	NaN	NaN	9	NaN	NaN	0	9	9
435	'>gi|223278387|ref|NP_059118.2| calmodulin-like protein 5 [Homo sapiens]'	8	6	7	2	5	5	3	5	0	8	41
436	'>gi|576583524|ref|NP_001276675.1| glyceraldehyde-3-phosphate dehydrogenase isoform 1 [Homo sapiens]'	7	8	3	2	1	6	7	4	0	8	38
437	'>gi|13435361|ref|NP_077739.1| desmocollin-1 isoform Dsc1a preproprotein [Homo sapiens]'	3	5	6	8	3	2	3	5	0	8	35
438	'>gi|21614544|ref|NP_002955.2| protein S100-A8 [Homo sapiens]'	8	4	4	1	NaN	1	1	NaN	0	8	19
439	'>gi|34098946|ref|NP_004550.2| nuclease-sensitive element-binding protein 1 [Homo sapiens]'	NaN	NaN	1	1	8	7	NaN	NaN	0	8	17
440	'>gi|15431290|ref|NP_000966.2| 60S ribosomal protein L11 isoform 1 [Homo sapiens]'	NaN	NaN	NaN	NaN	NaN	8	8	NaN	0	8	16
441	'>gi|149944680|ref|NP_056117.1| HAUS augmin-like complex subunit 5 [Homo sapiens]'	NaN	NaN	NaN	7	8	NaN	NaN	NaN	0	8	15
442	'>gi|50592996|ref|NP_006077.2| tubulin beta-3 chain isoform 1 [Homo sapiens]'	NaN	NaN	1	1	8	4	NaN	NaN	0	8	14
443	'>gi|117606360|ref|NP_056125.3| PH and SEC7 domain-containing protein 3 isoform a [Homo sapiens]'	NaN	NaN	8	5	NaN	NaN	NaN	NaN	0	8	13
444	'>gi|197304786|ref|NP_001127854.1| IQ motif and SEC7 domain-containing protein 1 isoform a [Homo sapiens]'	NaN	NaN	8	5	NaN	NaN	NaN	NaN	0	8	13
445	'>gi|4506691|ref|NP_001011.1| 40S ribosomal protein S16 [Homo sapiens]'	1	NaN	NaN	NaN	NaN	2	8	NaN	0	8	11
446	'>gi|46852390|ref|NP_005427.2| coiled-coil domain-containing protein 6 [Homo sapiens]'	NaN	NaN	NaN	8	3	NaN	NaN	NaN	0	8	11
447	'>gi|217330646|ref|NP_006704.3| activated RNA polymerase II transcriptional coactivator p15 [Homo sapiens]'	NaN	1	NaN	NaN	NaN	1	8	NaN	0	8	10
448	'>gi|38505222|ref|NP_061895.3| protein disulfide-isomerase TMX3 precursor [Homo sapiens]'	NaN	NaN	NaN	2	8	NaN	NaN	NaN	0	8	10
449	'>gi|568214245|ref|NP_001274744.1| ubiquitin-associated protein 2-like isoform c [Homo sapiens]'	NaN	NaN	8	2	NaN	NaN	NaN	NaN	0	8	10
450	'>gi|7661914|ref|NP_055629.1| 26S proteasome non-ATPase regulatory subunit 6 isoform 2 [Homo sapiens]'	NaN	NaN	NaN	NaN	2	8	NaN	NaN	0	8	10
451	'>gi|578836872|ref|XP_006724172.1| PREDICTED: cdc42 effector protein 1 isoform X3 [Homo sapiens]'	NaN	NaN	NaN	1	8	NaN	NaN	NaN	0	8	9
452	'>gi|108936958|ref|NP_005819.3| DDB1- and CUL4-associated factor 7 [Homo sapiens]'	NaN	NaN	NaN	NaN	NaN	8	NaN	NaN	0	8	8
453	'>gi|109134349|ref|NP_036265.3| coatomer subunit gamma-2 isoform 1 [Homo sapiens]'	NaN	NaN	NaN	8	NaN	NaN	NaN	NaN	0	8	8
454	'>gi|109148539|ref|NP_821158.2| gamma-glutamyltransferase 7 [Homo sapiens]'	NaN	NaN	NaN	8	NaN	NaN	NaN	NaN	0	8	8
455	'>gi|110347425|ref|NP_001036016.1| structural maintenance of chromosomes protein 2 [Homo sapiens]'	NaN	NaN	8	NaN	NaN	NaN	NaN	NaN	0	8	8
456	'>gi|115298668|ref|NP_004805.2| U5 small nuclear ribonucleoprotein 40 kDa protein [Homo sapiens]'	NaN	NaN	NaN	NaN	NaN	8	NaN	NaN	0	8	8
457	'>gi|117938759|ref|NP_536350.2| protein GNAS isoform XLas [Homo sapiens]'	NaN	NaN	NaN	NaN	NaN	8	NaN	NaN	0	8	8
458	'>gi|14043070|ref|NP_112420.1| heterogeneous nuclear ribonucleoprotein A1 isoform b [Homo sapiens]'	NaN	NaN	NaN	NaN	NaN	8	NaN	NaN	0	8	8
459	'>gi|142976686|ref|NP_001077362.1| striatin-3 isoform 1 [Homo sapiens]'	NaN	NaN	NaN	8	NaN	NaN	NaN	NaN	0	8	8
460	'>gi|157502193|ref|NP_002808.3| 26S proteasome non-ATPase regulatory subunit 13 isoform 1 [Homo sapiens]'	NaN	NaN	NaN	NaN	NaN	8	NaN	NaN	0	8	8
461	'>gi|166064029|ref|NP_001106962.1| angiomotin isoform 1 [Homo sapiens]'	NaN	NaN	8	NaN	NaN	NaN	NaN	NaN	0	8	8
462	'>gi|167830436|ref|NP_001107869.1| ATP-dependent RNA helicase DHX36 isoform 2 [Homo sapiens]'	NaN	NaN	NaN	8	NaN	NaN	NaN	NaN	0	8	8
463	'>gi|170763508|ref|NP_001116295.1| general transcription factor 3C polypeptide 5 isoform 1 [Homo sapiens]'	NaN	NaN	NaN	NaN	8	NaN	NaN	NaN	0	8	8
464	'>gi|17388799|ref|NP_490647.1| dnaJ homolog subfamily B member 6 isoform a [Homo sapiens]'	NaN	NaN	NaN	NaN	NaN	8	NaN	NaN	0	8	8
465	'>gi|21328448|ref|NP_647539.1| 14-3-3 protein beta/alpha [Homo sapiens]'	NaN	NaN	NaN	NaN	NaN	8	NaN	NaN	0	8	8
466	'>gi|21536326|ref|NP_008971.2| heterogeneous nuclear ribonucleoprotein U-like protein 1 isoform a [Homo sapiens]'	NaN	NaN	NaN	8	NaN	NaN	NaN	NaN	0	8	8
467	'>gi|216548223|ref|NP_055664.3| synaptic vesicle glycoprotein 2A isoform 1 [Homo sapiens]'	NaN	NaN	NaN	8	NaN	NaN	NaN	NaN	0	8	8
468	'>gi|221316632|ref|NP_001137534.1| coatomer subunit beta [Homo sapiens]'	NaN	NaN	NaN	8	NaN	NaN	NaN	NaN	0	8	8
469	'>gi|231573214|ref|NP_056380.2| E3 ubiquitin-protein ligase listerin [Homo sapiens]'	NaN	NaN	8	NaN	NaN	NaN	NaN	NaN	0	8	8
470	'>gi|23308577|ref|NP_006614.2| D-3-phosphoglycerate dehydrogenase [Homo sapiens]'	NaN	NaN	NaN	NaN	8	NaN	NaN	NaN	0	8	8
471	'>gi|24430155|ref|NP_694546.1| 26S protease regulatory subunit 6B isoform 2 [Homo sapiens]'	NaN	NaN	NaN	NaN	8	NaN	NaN	NaN	0	8	8
472	'>gi|26051235|ref|NP_060700.2| nuclear pore complex protein Nup133 [Homo sapiens]'	NaN	NaN	8	NaN	NaN	NaN	NaN	NaN	0	8	8
473	'>gi|262206280|ref|NP_003306.3| dnaJ homolog subfamily C member 7 isoform 1 [Homo sapiens]'	NaN	NaN	NaN	NaN	8	NaN	NaN	NaN	0	8	8
474	'>gi|266453768|ref|NP_001160160.1| ATP-dependent 6-phosphofructokinase, muscle type isoform 2 [Homo sapiens]'	NaN	NaN	NaN	8	NaN	NaN	NaN	NaN	0	8	8
475	'>gi|29171753|ref|NP_803172.1| liprin-alpha-1 isoform a [Homo sapiens]'	NaN	NaN	8	NaN	NaN	NaN	NaN	NaN	0	8	8
476	'>gi|293336691|ref|NP_001518.3| histone deacetylase 2 [Homo sapiens]'	NaN	NaN	NaN	NaN	8	NaN	NaN	NaN	0	8	8
477	'>gi|321267511|ref|NP_001189431.1| protein NipSnap homolog 1 isoform 2 [Homo sapiens]'	NaN	NaN	NaN	NaN	NaN	8	NaN	NaN	0	8	8
478	'>gi|331284180|ref|NP_001193583.1| nuclear receptor corepressor 2 isoform 3 [Homo sapiens]'	NaN	8	NaN	NaN	NaN	NaN	NaN	NaN	0	8	8
479	'>gi|38569423|ref|NP_942127.1| ATP-citrate synthase isoform 2 [Homo sapiens]'	NaN	NaN	NaN	8	NaN	NaN	NaN	NaN	0	8	8
480	'''>gi|41327781|ref|NP_951032.1| NADH dehydrogenase [ubiquinone] 1 alpha subcomplex assembly factor 3 isoform a precursor [Homo sap...'' <Preview truncated at 128 characters>'	NaN	NaN	NaN	NaN	NaN	NaN	8	NaN	0	8	8
481	'>gi|4503097|ref|NP_001887.1| casein kinase II subunit alpha'' [Homo sapiens]'	NaN	NaN	NaN	NaN	NaN	8	NaN	NaN	0	8	8
482	'>gi|4503617|ref|NP_001431.1| exostosin-like 3 [Homo sapiens]'	NaN	NaN	NaN	8	NaN	NaN	NaN	NaN	0	8	8
483	'>gi|4504035|ref|NP_003866.1| GMP synthase [glutamine-hydrolyzing] [Homo sapiens]'	NaN	NaN	NaN	8	NaN	NaN	NaN	NaN	0	8	8
484	'>gi|4506195|ref|NP_002785.1| proteasome subunit beta type-2 isoform 1 [Homo sapiens]'	NaN	NaN	NaN	NaN	NaN	NaN	8	NaN	0	8	8
485	'>gi|4506631|ref|NP_000980.1| 60S ribosomal protein L30 [Homo sapiens]'	NaN	NaN	NaN	NaN	NaN	NaN	8	NaN	0	8	8
486	'>gi|5031981|ref|NP_005796.1| 26S proteasome non-ATPase regulatory subunit 14 [Homo sapiens]'	NaN	NaN	NaN	NaN	NaN	8	NaN	NaN	0	8	8
487	'>gi|530379378|ref|XP_005248599.1| PREDICTED: phosphatidylinositol 3-kinase regulatory subunit alpha isoform X1 [Homo sapiens]'	NaN	NaN	NaN	8	NaN	NaN	NaN	NaN	0	8	8
488	'>gi|530410380|ref|XP_005256727.1| PREDICTED: gem-associated protein 4 isoform X4 [Homo sapiens]'	NaN	NaN	NaN	8	NaN	NaN	NaN	NaN	0	8	8
489	'>gi|54112117|ref|NP_036565.2| splicing factor 3B subunit 1 isoform 1 [Homo sapiens]'	NaN	NaN	8	NaN	NaN	NaN	NaN	NaN	0	8	8
490	'>gi|5454088|ref|NP_006392.1| acidic leucine-rich nuclear phosphoprotein 32 family member B [Homo sapiens]'	NaN	NaN	NaN	NaN	NaN	8	NaN	NaN	0	8	8
491	'>gi|554506526|ref|NP_001273013.1| tRNA methyltransferase 112 homolog isoform 3 [Homo sapiens]'	NaN	NaN	NaN	NaN	NaN	NaN	8	NaN	0	8	8
492	'>gi|55741709|ref|NP_067062.1| RNA-binding protein 25 [Homo sapiens]'	NaN	NaN	NaN	8	NaN	NaN	NaN	NaN	0	8	8
493	'>gi|568214361|ref|NP_001274739.1| cytoplasmic FMR1-interacting protein 1 isoform a [Homo sapiens]'	NaN	NaN	8	NaN	NaN	NaN	NaN	NaN	0	8	8
494	'>gi|57529737|ref|NP_055824.1| E3 ubiquitin-protein ligase PDZRN3 [Homo sapiens]'	NaN	NaN	8	NaN	NaN	NaN	NaN	NaN	0	8	8
495	'>gi|578805678|ref|XP_006713048.1| PREDICTED: catenin beta-1 isoform X4 [Homo sapiens]'	NaN	NaN	NaN	8	NaN	NaN	NaN	NaN	0	8	8
496	'>gi|578823737|ref|XP_006719466.1| PREDICTED: RNA-binding protein Musashi homolog 1 isoform X1 [Homo sapiens]'	NaN	NaN	NaN	NaN	NaN	8	NaN	NaN	0	8	8
497	'>gi|666335594|ref|NP_001287955.1| tight junction protein ZO-1 isoform d [Homo sapiens]'	NaN	NaN	8	NaN	NaN	NaN	NaN	NaN	0	8	8
498	'>gi|6754472|ref|NP_004847.2| kinesin-like protein KIF23 isoform 2 [Homo sapiens]'	NaN	NaN	NaN	8	NaN	NaN	NaN	NaN	0	8	8
499	'>gi|9966881|ref|NP_065134.1| nuclear pore complex protein Nup107 [Homo sapiens]'	NaN	NaN	NaN	8	NaN	NaN	NaN	NaN	0	8	8
500	'>gi|306482646|ref|NP_001182356.1| serine/arginine-rich splicing factor 2 [Homo sapiens]'	7	4	2	1	4	4	NaN	NaN	0	7	22
501	'>gi|4885165|ref|NP_005204.1| cystatin-A [Homo sapiens]'	4	4	7	1	NaN	3	1	2	0	7	22
502	'>gi|155722983|ref|NP_057376.2| heat shock protein 75 kDa, mitochondrial isoform 1 precursor [Homo sapiens]'	2	1	3	7	NaN	1	NaN	NaN	0	7	14
503	'>gi|578826796|ref|XP_006720523.1| PREDICTED: E3 ubiquitin-protein ligase ARIH1 isoform X1 [Homo sapiens]'	NaN	1	NaN	2	7	4	NaN	NaN	0	7	14
504	'>gi|56237027|ref|NP_006537.3| insulin-like growth factor 2 mRNA-binding protein 1 isoform 1 [Homo sapiens]'	NaN	NaN	NaN	6	7	NaN	NaN	NaN	0	7	13
505	'>gi|4505067|ref|NP_002349.1| mitotic spindle assembly checkpoint protein MAD2A [Homo sapiens]'	NaN	NaN	NaN	NaN	NaN	5	7	NaN	0	7	12
506	'>gi|4506675|ref|NP_002941.1| dolichyl-diphosphooligosaccharide--protein glycosyltransferase subunit 1 precursor [Homo sapiens]'	NaN	NaN	NaN	5	7	NaN	NaN	NaN	0	7	12
507	'>gi|120587019|ref|NP_055160.2| zinc finger protein 318 [Homo sapiens]'	NaN	7	4	NaN	NaN	NaN	NaN	NaN	0	7	11
508	'>gi|12408675|ref|NP_036526.2| prefoldin subunit 2 [Homo sapiens]'	NaN	NaN	NaN	NaN	NaN	3	7	1	0	7	11
509	'>gi|153945846|ref|NP_002215.2| inositol 1,4,5-trisphosphate receptor type 3 [Homo sapiens]'	4	7	NaN	NaN	NaN	NaN	NaN	NaN	0	7	11
510	'>gi|38327552|ref|NP_938405.1| ras GTPase-activating protein-binding protein 1 [Homo sapiens]'	NaN	NaN	NaN	4	7	NaN	NaN	NaN	0	7	11
511	'>gi|42741684|ref|NP_976225.1| zinc finger Ran-binding domain-containing protein 2 isoform 1 [Homo sapiens]'	3	7	NaN	NaN	1	NaN	NaN	NaN	0	7	11
512	'>gi|149192855|ref|NP_037450.2| protein PRRC2B [Homo sapiens]'	NaN	7	3	NaN	NaN	NaN	NaN	NaN	0	7	10
513	'>gi|5032007|ref|NP_005850.1| transcriptional activator protein Pur-alpha [Homo sapiens]'	NaN	NaN	NaN	NaN	3	7	NaN	NaN	0	7	10
514	'>gi|255003833|ref|NP_115518.3| centrosomal protein of 192 kDa [Homo sapiens]'	NaN	7	2	NaN	NaN	NaN	NaN	NaN	0	7	9
515	'>gi|4504771|ref|NP_002203.1| eukaryotic translation initiation factor 6 isoform a [Homo sapiens]'	NaN	NaN	NaN	NaN	NaN	7	2	NaN	0	7	9
516	'''>gi|530414178|ref|XP_005266746.1| PREDICTED: mitochondrial import inner membrane translocase subunit Tim21 isoform X1 [Homo sapi...'' <Preview truncated at 128 characters>'	NaN	NaN	NaN	NaN	NaN	2	7	NaN	0	7	9
517	'>gi|195546902|ref|NP_001124297.1| transcription elongation factor SPT5 isoform b [Homo sapiens]'	NaN	NaN	7	1	NaN	NaN	NaN	NaN	0	7	8
518	'>gi|23397429|ref|NP_006351.2| eukaryotic translation initiation factor 3 subunit M [Homo sapiens]'	NaN	NaN	NaN	NaN	NaN	7	1	NaN	0	7	8
519	'>gi|24234686|ref|NP_694881.1| heat shock cognate 71 kDa protein isoform 2 [Homo sapiens]'	NaN	7	NaN	NaN	1	NaN	NaN	NaN	0	7	8
520	'>gi|4759068|ref|NP_004580.1| protein SCO1 homolog, mitochondrial [Homo sapiens]'	NaN	NaN	NaN	NaN	NaN	7	1	NaN	0	7	8
521	'''>gi|5730027|ref|NP_006550.1| KH domain-containing, RNA-binding, signal transduction-associated protein 1 isoform 1 [Homo sapiens...'' <Preview truncated at 128 characters>'	NaN	NaN	NaN	NaN	7	1	NaN	NaN	0	7	8
522	'>gi|68800243|ref|NP_001560.2| interleukin-1 receptor-associated kinase 1 isoform 1 [Homo sapiens]'	NaN	NaN	NaN	7	1	NaN	NaN	NaN	0	7	8
523	'>gi|116642885|ref|NP_001070867.1| probable hydrolase PNKD isoform 3 precursor [Homo sapiens]'	NaN	NaN	NaN	NaN	NaN	NaN	7	NaN	0	7	7
524	'>gi|13027648|ref|NP_073718.1| small nuclear ribonucleoprotein-associated protein N [Homo sapiens]'	NaN	NaN	NaN	NaN	NaN	7	NaN	NaN	0	7	7
525	'>gi|13654270|ref|NP_112483.1| ribosomal biogenesis protein LAS1L isoform 1 [Homo sapiens]'	NaN	NaN	NaN	7	NaN	NaN	NaN	NaN	0	7	7
526	'>gi|14165466|ref|NP_114368.1| polypyrimidine tract-binding protein 1 isoform c [Homo sapiens]'	NaN	NaN	NaN	NaN	7	NaN	NaN	NaN	0	7	7
527	'>gi|156119605|ref|NP_036336.2| general transcription factor 3C polypeptide 4 [Homo sapiens]'	NaN	NaN	NaN	7	NaN	NaN	NaN	NaN	0	7	7
528	'>gi|157388937|ref|NP_060389.2| syntaxin-17 [Homo sapiens]'	NaN	NaN	NaN	NaN	NaN	7	NaN	NaN	0	7	7
529	'>gi|18860916|ref|NP_036387.2| 5''-3'' exoribonuclease 2 [Homo sapiens]'	NaN	NaN	NaN	7	NaN	NaN	NaN	NaN	0	7	7
530	'>gi|197313732|ref|NP_001127911.1| pleckstrin homology-like domain family B member 2 isoform a [Homo sapiens]'	NaN	NaN	7	NaN	NaN	NaN	NaN	NaN	0	7	7
531	'>gi|19923142|ref|NP_002256.2| importin subunit beta-1 isoform 1 [Homo sapiens]'	NaN	NaN	NaN	7	NaN	NaN	NaN	NaN	0	7	7
532	'>gi|217272874|ref|NP_872434.2| coiled-coil domain-containing protein 37 [Homo sapiens]'	7	NaN	NaN	NaN	NaN	NaN	NaN	NaN	0	7	7
533	'>gi|221307584|ref|NP_001138303.1| prohibitin-2 isoform 1 [Homo sapiens]'	NaN	NaN	NaN	NaN	NaN	7	NaN	NaN	0	7	7
534	'>gi|224028246|ref|NP_001138881.1| non-POU domain-containing octamer-binding protein isoform 1 [Homo sapiens]'	NaN	NaN	NaN	NaN	7	NaN	NaN	NaN	0	7	7
535	'>gi|22748747|ref|NP_689557.1| protein LSM12 homolog [Homo sapiens]'	NaN	NaN	NaN	NaN	NaN	7	NaN	NaN	0	7	7
536	'>gi|23308579|ref|NP_006592.3| prostaglandin E synthase 3 isoform a [Homo sapiens]'	NaN	NaN	NaN	NaN	NaN	NaN	7	NaN	0	7	7
537	'>gi|23510448|ref|NP_006730.2| DNA replication licensing factor MCM5 [Homo sapiens]'	NaN	NaN	NaN	7	NaN	NaN	NaN	NaN	0	7	7
538	'>gi|25777615|ref|NP_002802.2| 26S proteasome non-ATPase regulatory subunit 7 [Homo sapiens]'	NaN	NaN	NaN	NaN	NaN	7	NaN	NaN	0	7	7
539	'>gi|28178821|ref|NP_008830.2| isocitrate dehydrogenase [NAD] subunit beta, mitochondrial isoform a precursor [Homo sapiens]'	NaN	NaN	NaN	NaN	NaN	7	NaN	NaN	0	7	7
540	'>gi|299758465|ref|NP_073608.4| TBC1 domain family member 15 isoform 1 [Homo sapiens]'	NaN	NaN	NaN	7	NaN	NaN	NaN	NaN	0	7	7
541	'>gi|336285487|ref|NP_001229569.1| lys-63-specific deubiquitinase BRCC36 isoform 3 [Homo sapiens]'	NaN	NaN	NaN	NaN	NaN	7	NaN	NaN	0	7	7
542	'>gi|38372919|ref|NP_001719.2| basigin isoform 1 precursor [Homo sapiens]'	NaN	NaN	NaN	NaN	7	NaN	NaN	NaN	0	7	7
543	'>gi|386642862|ref|NP_001245367.1| threonine--tRNA ligase, cytoplasmic isoform 2 [Homo sapiens]'	NaN	NaN	NaN	7	NaN	NaN	NaN	NaN	0	7	7
544	'>gi|38683799|ref|NP_149112.1| ankyrin repeat domain-containing protein 13A [Homo sapiens]'	NaN	NaN	NaN	7	NaN	NaN	NaN	NaN	0	7	7
545	'>gi|39725938|ref|NP_008986.2| DNA-directed RNA polymerase III subunit RPC1 [Homo sapiens]'	NaN	NaN	7	NaN	NaN	NaN	NaN	NaN	0	7	7
546	'>gi|41281447|ref|NP_055529.2| intraflagellar transport protein 140 homolog [Homo sapiens]'	NaN	NaN	7	NaN	NaN	NaN	NaN	NaN	0	7	7
547	'>gi|422398896|ref|NP_001258717.1| cytoplasmic dynein 1 intermediate chain 2 isoform 3 [Homo sapiens]'	NaN	NaN	NaN	7	NaN	NaN	NaN	NaN	0	7	7
548	'>gi|440918695|ref|NP_001259004.1| ubiquitin carboxyl-terminal hydrolase 10 isoform 1 [Homo sapiens]'	NaN	NaN	NaN	7	NaN	NaN	NaN	NaN	0	7	7
549	'>gi|4502167|ref|NP_000475.1| amyloid beta A4 protein isoform a precursor [Homo sapiens]'	NaN	NaN	NaN	7	NaN	NaN	NaN	NaN	0	7	7
550	'>gi|4502709|ref|NP_001777.1| cyclin-dependent kinase 1 isoform 1 [Homo sapiens]'	NaN	NaN	NaN	NaN	NaN	7	NaN	NaN	0	7	7
551	'>gi|4503521|ref|NP_001559.1| eukaryotic translation initiation factor 3 subunit E [Homo sapiens]'	NaN	NaN	NaN	NaN	NaN	7	NaN	NaN	0	7	7
552	'>gi|4506693|ref|NP_001012.1| 40S ribosomal protein S17 [Homo sapiens]'	NaN	NaN	NaN	NaN	NaN	NaN	7	NaN	0	7	7
553	'>gi|5032113|ref|NP_005862.1| survival of motor neuron-related-splicing factor 30 [Homo sapiens]'	NaN	NaN	NaN	NaN	NaN	7	NaN	NaN	0	7	7
554	'>gi|50345988|ref|NP_001001973.1| ATP synthase subunit gamma, mitochondrial isoform L (liver) precursor [Homo sapiens]'	NaN	NaN	NaN	NaN	NaN	7	NaN	NaN	0	7	7
555	'>gi|530363450|ref|XP_005271318.1| PREDICTED: zinc finger protein 644 isoform X5 [Homo sapiens]'	NaN	NaN	7	NaN	NaN	NaN	NaN	NaN	0	7	7
556	'>gi|530389315|ref|XP_005251117.1| PREDICTED: 14-3-3 protein zeta/delta isoform X1 [Homo sapiens]'	NaN	NaN	NaN	NaN	NaN	7	NaN	NaN	0	7	7
557	'>gi|5453597|ref|NP_006126.1| F-actin-capping protein subunit alpha-1 [Homo sapiens]'	NaN	NaN	NaN	NaN	NaN	7	NaN	NaN	0	7	7
558	'>gi|557129038|ref|NP_001273386.1| ubiquitin carboxyl-terminal hydrolase 7 isoform 2 [Homo sapiens]'	NaN	NaN	NaN	7	NaN	NaN	NaN	NaN	0	7	7
559	'>gi|578806301|ref|XP_006713292.1| PREDICTED: protein polybromo-1 isoform X24 [Homo sapiens]'	NaN	NaN	7	NaN	NaN	NaN	NaN	NaN	0	7	7
560	'>gi|578819376|ref|XP_006717880.1| PREDICTED: heterogeneous nuclear ribonucleoprotein H3 isoform X9 [Homo sapiens]'	NaN	NaN	NaN	NaN	NaN	7	NaN	NaN	0	7	7
561	'>gi|578829853|ref|XP_006721570.1| PREDICTED: active breakpoint cluster region-related protein isoform X2 [Homo sapiens]'	NaN	NaN	7	NaN	NaN	NaN	NaN	NaN	0	7	7
562	'>gi|58761546|ref|NP_055828.2| lysine-specific histone demethylase 1A isoform b [Homo sapiens]'	NaN	NaN	NaN	7	NaN	NaN	NaN	NaN	0	7	7
563	'>gi|664805999|ref|NP_001287750.1| eukaryotic translation initiation factor 4B isoform 1 [Homo sapiens]'	NaN	NaN	NaN	7	NaN	NaN	NaN	NaN	0	7	7
564	'>gi|7019415|ref|NP_037468.1| protein transport protein Sec61 subunit alpha isoform 1 [Homo sapiens]'	NaN	NaN	NaN	NaN	NaN	7	NaN	NaN	0	7	7
565	'>gi|7661636|ref|NP_056299.1| pre-mRNA-splicing factor SYF2 isoform 1 [Homo sapiens]'	NaN	NaN	NaN	NaN	NaN	7	NaN	NaN	0	7	7
566	'>gi|7662645|ref|NP_054765.1| 28S ribosomal protein S18b, mitochondrial [Homo sapiens]'	NaN	NaN	NaN	NaN	NaN	7	NaN	NaN	0	7	7
567	'>gi|7705433|ref|NP_057175.1| eukaryotic translation initiation factor 3 subunit L isoform 1 [Homo sapiens]'	NaN	NaN	NaN	NaN	7	NaN	NaN	NaN	0	7	7
568	'>gi|7705805|ref|NP_057118.1| 28S ribosomal protein S2, mitochondrial [Homo sapiens]'	NaN	NaN	NaN	NaN	NaN	7	NaN	NaN	0	7	7
569	'>gi|7706322|ref|NP_057123.1| UPF0568 protein C14orf166 [Homo sapiens]'	NaN	NaN	NaN	NaN	NaN	7	NaN	NaN	0	7	7
570	'>gi|78482617|ref|NP_001030598.1| general transcription factor 3C polypeptide 2 [Homo sapiens]'	NaN	NaN	NaN	7	NaN	NaN	NaN	NaN	0	7	7
571	'>gi|4502337|ref|NP_001176.1| zinc-alpha-2-glycoprotein precursor [Homo sapiens]'	6	6	4	NaN	NaN	2	NaN	4	0	6	22
572	'>gi|578835525|ref|XP_006723678.1| PREDICTED: protein-glutamine gamma-glutamyltransferase E isoform X1 [Homo sapiens]'	6	5	2	NaN	NaN	2	3	2	0	6	20
573	'>gi|6912286|ref|NP_036246.1| caspase-14 precursor [Homo sapiens]'	5	4	6	NaN	NaN	NaN	5	NaN	0	6	20
574	'>gi|32189392|ref|NP_005800.3| peroxiredoxin-2 [Homo sapiens]'	4	NaN	4	NaN	NaN	2	6	NaN	0	6	16
575	'>gi|29826282|ref|NP_817092.1| protein phosphatase 1G [Homo sapiens]'	NaN	NaN	NaN	6	6	NaN	NaN	NaN	0	6	12
576	'>gi|12667788|ref|NP_002464.1| myosin-9 [Homo sapiens]'	2	6	3	NaN	NaN	NaN	NaN	NaN	0	6	11
577	'''>gi|4758786|ref|NP_004541.1| NADH dehydrogenase [ubiquinone] iron-sulfur protein 2, mitochondrial isoform 1 precursor [Homo sapi...'' <Preview truncated at 128 characters>'	NaN	NaN	NaN	NaN	6	5	NaN	NaN	0	6	11
578	'>gi|7661952|ref|NP_055521.1| squamous cell carcinoma antigen recognized by T-cells 3 [Homo sapiens]'	NaN	NaN	6	5	NaN	NaN	NaN	NaN	0	6	11
579	'>gi|13775600|ref|NP_036369.2| NAD-dependent protein deacetylase sirtuin-2 isoform 1 [Homo sapiens]'	NaN	NaN	NaN	NaN	6	4	NaN	NaN	0	6	10
580	'>gi|169404009|ref|NP_003135.2| translocon-associated protein subunit alpha isoform 1 precursor [Homo sapiens]'	NaN	NaN	NaN	NaN	4	6	NaN	NaN	0	6	10
581	'>gi|373838727|ref|NP_001243307.1| mini-chromosome maintenance complex-binding protein isoform 2 [Homo sapiens]'	NaN	NaN	NaN	6	4	NaN	NaN	NaN	0	6	10
582	'>gi|380837121|ref|NP_004883.3| vesicle-trafficking protein SEC22b precursor [Homo sapiens]'	NaN	NaN	NaN	NaN	NaN	4	6	NaN	0	6	10
583	'>gi|13129110|ref|NP_077007.1| methylosome protein 50 [Homo sapiens]'	1	NaN	NaN	NaN	NaN	6	1	1	0	6	9
584	'>gi|13904870|ref|NP_001000.2| 40S ribosomal protein S5 [Homo sapiens]'	NaN	NaN	NaN	NaN	NaN	3	6	NaN	0	6	9
585	'''>gi|20070197|ref|NP_005207.2| dolichyl-diphosphooligosaccharide--protein glycosyltransferase 48 kDa subunit precursor [Homo sapi...'' <Preview truncated at 128 characters>'	NaN	NaN	NaN	NaN	3	6	NaN	NaN	0	6	9
586	'>gi|325652048|ref|NP_001191793.1| transcription elongation factor B polypeptide 1 isoform b [Homo sapiens]'	2	NaN	NaN	NaN	1	NaN	NaN	6	0	6	9
587	'>gi|530431099|ref|XP_005277006.1| PREDICTED: protein LSM14 homolog A isoform X2 [Homo sapiens]'	NaN	NaN	NaN	NaN	6	3	NaN	NaN	0	6	9
588	'>gi|7657381|ref|NP_055317.1| pre-mRNA-processing factor 19 [Homo sapiens]'	NaN	NaN	NaN	3	6	NaN	NaN	NaN	0	6	9
589	'>gi|93102389|ref|NP_001035247.1| centrosomal protein of 44 kDa isoform a [Homo sapiens]'	NaN	NaN	NaN	NaN	6	3	NaN	NaN	0	6	9
590	'>gi|11464969|ref|NP_009188.1| paraneoplastic antigen Ma2 [Homo sapiens]'	NaN	NaN	NaN	NaN	2	6	NaN	NaN	0	6	8
591	'>gi|296317244|ref|NP_001171725.1| extended synaptotagmin-1 isoform 1 [Homo sapiens]'	NaN	NaN	6	2	NaN	NaN	NaN	NaN	0	6	8
592	'''>gi|4503523|ref|NP_003744.1| eukaryotic translation initiation factor 3 subunit D {ECO:0000255|HAMAP-Rule:MF_03003} [Homo sapien...'' <Preview truncated at 128 characters>'	NaN	NaN	NaN	2	6	NaN	NaN	NaN	0	6	8
593	'>gi|66933016|ref|NP_000875.2| inosine-5''-monophosphate dehydrogenase 2 [Homo sapiens]'	NaN	NaN	NaN	NaN	6	2	NaN	NaN	0	6	8
594	'>gi|74099697|ref|NP_001027565.1| heterogeneous nuclear ribonucleoprotein H2 [Homo sapiens]'	NaN	NaN	NaN	NaN	6	2	NaN	NaN	0	6	8
595	'>gi|110349786|ref|NP_055935.4| Alstrom syndrome protein 1 [Homo sapiens]'	NaN	6	NaN	NaN	NaN	NaN	NaN	1	0	6	7
596	'>gi|14210536|ref|NP_115914.1| tubulin beta-6 chain [Homo sapiens]'	NaN	NaN	NaN	NaN	6	1	NaN	NaN	0	6	7
597	'>gi|17105394|ref|NP_000975.2| 60S ribosomal protein L23a [Homo sapiens]'	NaN	NaN	NaN	NaN	NaN	1	6	NaN	0	6	7
598	'>gi|223890252|ref|NP_066973.2| glutamate receptor-interacting protein 1 isoform 1 [Homo sapiens]'	NaN	NaN	6	1	NaN	NaN	NaN	NaN	0	6	7
599	'>gi|41393547|ref|NP_056993.2| neuroblastoma-amplified sequence [Homo sapiens]'	NaN	NaN	NaN	NaN	6	1	NaN	NaN	0	6	7
600	'>gi|4507951|ref|NP_003396.1| 14-3-3 protein eta [Homo sapiens]'	NaN	NaN	NaN	NaN	1	6	NaN	NaN	0	6	7
601	'>gi|5031877|ref|NP_005564.1| lamin-B1 isoform 1 [Homo sapiens]'	NaN	NaN	NaN	6	1	NaN	NaN	NaN	0	6	7
602	'>gi|530384253|ref|XP_005267294.1| PREDICTED: bcl-2-associated transcription factor 1 isoform X2 [Homo sapiens]'	1	NaN	6	NaN	NaN	NaN	NaN	NaN	0	6	7
603	'>gi|95147335|ref|NP_002214.2| inositol 1,4,5-trisphosphate receptor type 2 [Homo sapiens]'	NaN	6	1	NaN	NaN	NaN	NaN	NaN	0	6	7
604	'>gi|109948304|ref|NP_060695.2| WD40 repeat-containing protein SMU1 [Homo sapiens]'	NaN	NaN	NaN	NaN	6	NaN	NaN	NaN	0	6	6
605	'>gi|110578649|ref|NP_065976.2| VWFA and cache domain-containing protein 1 isoform 1 [Homo sapiens]'	NaN	NaN	6	NaN	NaN	NaN	NaN	NaN	0	6	6
606	'>gi|117647226|ref|NP_060289.2| mitochondrial ribonuclease P protein 1 precursor [Homo sapiens]'	NaN	NaN	NaN	NaN	NaN	6	NaN	NaN	0	6	6
607	'>gi|119395760|ref|NP_001073280.1| protein diaphanous homolog 1 isoform 2 [Homo sapiens]'	NaN	NaN	6	NaN	NaN	NaN	NaN	NaN	0	6	6
608	'>gi|122937211|ref|NP_001073867.1| proteasome-associated protein ECM29 homolog [Homo sapiens]'	NaN	NaN	6	NaN	NaN	NaN	NaN	NaN	0	6	6
609	'>gi|122937500|ref|NP_001074002.1| protein unc-119 homolog B [Homo sapiens]'	NaN	NaN	NaN	NaN	NaN	6	NaN	NaN	0	6	6
610	'>gi|130980075|ref|NP_060921.3| centromere protein J [Homo sapiens]'	NaN	NaN	6	NaN	NaN	NaN	NaN	NaN	0	6	6
611	'>gi|13236559|ref|NP_077295.1| multiple myeloma tumor-associated protein 2 [Homo sapiens]'	NaN	NaN	NaN	NaN	NaN	6	NaN	NaN	0	6	6
612	'>gi|14028877|ref|NP_071942.1| 28S ribosomal protein S25, mitochondrial [Homo sapiens]'	NaN	NaN	NaN	NaN	NaN	NaN	6	NaN	0	6	6
613	'>gi|14249478|ref|NP_116189.1| uncharacterized protein C1orf198 isoform 1 [Homo sapiens]'	NaN	NaN	NaN	NaN	NaN	6	NaN	NaN	0	6	6
614	'>gi|14702171|ref|NP_116558.1| DNA-directed RNA polymerase II subunit RPB3 [Homo sapiens]'	NaN	NaN	NaN	NaN	NaN	6	NaN	NaN	0	6	6
615	'>gi|148529023|ref|NP_115558.3| BRISC complex subunit Abro1 [Homo sapiens]'	NaN	NaN	NaN	NaN	6	NaN	NaN	NaN	0	6	6
616	'>gi|15011880|ref|NP_057626.2| serine/threonine-protein kinase MST4 isoform 1 [Homo sapiens]'	NaN	NaN	NaN	NaN	6	NaN	NaN	NaN	0	6	6
617	'>gi|156938331|ref|NP_060392.3| pre-mRNA-processing factor 39 [Homo sapiens]'	NaN	NaN	NaN	6	NaN	NaN	NaN	NaN	0	6	6
618	'>gi|16117791|ref|NP_000987.2| 60S ribosomal protein L35a [Homo sapiens]'	NaN	NaN	NaN	NaN	NaN	NaN	6	NaN	0	6	6
619	'>gi|16554604|ref|NP_057154.2| 28S ribosomal protein S23, mitochondrial [Homo sapiens]'	NaN	NaN	NaN	NaN	NaN	6	NaN	NaN	0	6	6
620	'>gi|166235184|ref|NP_055246.2| paladin [Homo sapiens]'	NaN	NaN	NaN	6	NaN	NaN	NaN	NaN	0	6	6
621	'>gi|166295173|ref|NP_060710.3| kin of IRRE-like protein 1 isoform 1 precursor [Homo sapiens]'	NaN	NaN	NaN	6	NaN	NaN	NaN	NaN	0	6	6
622	'>gi|17158023|ref|NP_478070.1| protein FAM207A [Homo sapiens]'	NaN	NaN	NaN	NaN	NaN	6	NaN	NaN	0	6	6
623	'>gi|17986258|ref|NP_066299.2| myosin light polypeptide 6 isoform 1 [Homo sapiens]'	NaN	NaN	NaN	NaN	NaN	NaN	6	NaN	0	6	6
624	'>gi|20986531|ref|NP_620407.1| mitogen-activated protein kinase 1 [Homo sapiens]'	NaN	NaN	NaN	NaN	NaN	6	NaN	NaN	0	6	6
625	'>gi|218749883|ref|NP_057303.2| endoplasmic reticulum mannosyl-oligosaccharide 1,2-alpha-mannosidase [Homo sapiens]'	NaN	NaN	NaN	6	NaN	NaN	NaN	NaN	0	6	6
626	'>gi|22095349|ref|NP_055838.2| WD and tetratricopeptide repeats protein 1 isoform b [Homo sapiens]'	NaN	NaN	NaN	6	NaN	NaN	NaN	NaN	0	6	6
627	'>gi|238776833|ref|NP_005773.3| THO complex subunit 4 [Homo sapiens]'	NaN	NaN	NaN	NaN	NaN	6	NaN	NaN	0	6	6
628	'>gi|24041018|ref|NP_705582.1| protein UXT isoform 1 [Homo sapiens]'	NaN	NaN	NaN	NaN	NaN	NaN	6	NaN	0	6	6
629	'>gi|24430151|ref|NP_002793.2| 26S protease regulatory subunit 4 [Homo sapiens]'	NaN	NaN	NaN	NaN	6	NaN	NaN	NaN	0	6	6
630	'>gi|24475816|ref|NP_612510.1| very-long-chain enoyl-CoA reductase [Homo sapiens]'	NaN	NaN	NaN	NaN	NaN	6	NaN	NaN	0	6	6
631	'>gi|253735778|ref|NP_001155856.1| rho guanine nucleotide exchange factor 2 isoform 2 [Homo sapiens]'	NaN	NaN	NaN	6	NaN	NaN	NaN	NaN	0	6	6
632	'>gi|27363457|ref|NP_079152.3| aarF domain-containing protein kinase 4 isoform a [Homo sapiens]'	NaN	NaN	NaN	NaN	6	NaN	NaN	NaN	0	6	6
633	'>gi|284795266|ref|NP_067026.3| signal recognition particle receptor subunit beta [Homo sapiens]'	NaN	NaN	NaN	NaN	NaN	6	NaN	NaN	0	6	6
634	'>gi|295148073|ref|NP_001073948.2| rho guanine nucleotide exchange factor 28 isoform 1 [Homo sapiens]'	NaN	NaN	6	NaN	NaN	NaN	NaN	NaN	0	6	6
635	'>gi|300388183|ref|NP_001177966.1| 26S proteasome non-ATPase regulatory subunit 1 isoform 2 [Homo sapiens]'	NaN	NaN	NaN	6	NaN	NaN	NaN	NaN	0	6	6
636	'>gi|300797780|ref|NP_998820.3| serine/threonine-protein kinase WNK1 isoform 3 [Homo sapiens]'	NaN	6	NaN	NaN	NaN	NaN	NaN	NaN	0	6	6
637	'>gi|30089954|ref|NP_056541.2| DDB1- and CUL4-associated factor 8 [Homo sapiens]'	NaN	NaN	NaN	6	NaN	NaN	NaN	NaN	0	6	6
638	'>gi|311771710|ref|NP_001185728.1| activating signal cointegrator 1 complex subunit 1 isoform a [Homo sapiens]'	NaN	NaN	NaN	NaN	6	NaN	NaN	NaN	0	6	6
639	'>gi|315259111|ref|NP_001186752.1| NEDD8-MDP1 protein [Homo sapiens]'	NaN	NaN	NaN	NaN	6	NaN	NaN	NaN	0	6	6
640	'>gi|31543831|ref|NP_001061.2| tubulin gamma-1 chain [Homo sapiens]'	NaN	NaN	NaN	NaN	6	NaN	NaN	NaN	0	6	6
641	'>gi|32189371|ref|NP_060945.2| transmembrane protein 165 precursor [Homo sapiens]'	NaN	NaN	NaN	NaN	NaN	6	NaN	NaN	0	6	6
642	'>gi|33946291|ref|NP_079106.3| lysophosphatidylcholine acyltransferase 1 [Homo sapiens]'	NaN	NaN	NaN	NaN	6	NaN	NaN	NaN	0	6	6
643	'>gi|38372923|ref|NP_940993.1| basigin isoform 4 [Homo sapiens]'	NaN	NaN	NaN	NaN	NaN	6	NaN	NaN	0	6	6
644	'>gi|39725634|ref|NP_056130.2| la-related protein 1 [Homo sapiens]'	NaN	NaN	NaN	6	NaN	NaN	NaN	NaN	0	6	6
645	'>gi|4502491|ref|NP_001203.1| complement component 1 Q subcomponent-binding protein, mitochondrial precursor [Homo sapiens]'	NaN	NaN	NaN	NaN	NaN	6	NaN	NaN	0	6	6
646	'>gi|4504725|ref|NP_001562.1| interferon regulatory factor 3 isoform 1 [Homo sapiens]'	NaN	NaN	NaN	NaN	6	NaN	NaN	NaN	0	6	6
647	'>gi|4506685|ref|NP_001008.1| 40S ribosomal protein S13 [Homo sapiens]'	NaN	NaN	NaN	NaN	NaN	NaN	6	NaN	0	6	6
648	'>gi|45643117|ref|NP_006843.2| serine/threonine-protein kinase tousled-like 2 isoform A [Homo sapiens]'	NaN	NaN	NaN	6	NaN	NaN	NaN	NaN	0	6	6
649	'>gi|46276868|ref|NP_055501.2| uncharacterized protein KIAA0355 [Homo sapiens]'	NaN	NaN	NaN	6	NaN	NaN	NaN	NaN	0	6	6
650	'>gi|47458811|ref|NP_998814.1| sideroflexin-4 [Homo sapiens]'	NaN	NaN	NaN	NaN	NaN	6	NaN	NaN	0	6	6
651	'>gi|4757702|ref|NP_004837.1| eukaryotic translation initiation factor 4E type 2 isoform A [Homo sapiens]'	NaN	NaN	NaN	NaN	NaN	6	NaN	NaN	0	6	6
652	'>gi|4758340|ref|NP_004452.1| phenylalanine--tRNA ligase alpha subunit [Homo sapiens]'	NaN	NaN	NaN	NaN	6	NaN	NaN	NaN	0	6	6
653	'>gi|4759276|ref|NP_004695.1| U3 small nucleolar RNA-interacting protein 2 [Homo sapiens]'	NaN	NaN	NaN	NaN	6	NaN	NaN	NaN	0	6	6
654	'>gi|5031863|ref|NP_005558.1| galectin-3-binding protein precursor [Homo sapiens]'	NaN	NaN	NaN	6	NaN	NaN	NaN	NaN	0	6	6
655	'>gi|50428925|ref|NP_001272.2| tubulin-folding cofactor B isoform 1 [Homo sapiens]'	NaN	NaN	NaN	NaN	NaN	6	NaN	NaN	0	6	6
656	'>gi|5174613|ref|NP_005960.1| nucleosome assembly protein 1-like 4 [Homo sapiens]'	NaN	NaN	NaN	NaN	6	NaN	NaN	NaN	0	6	6
657	'>gi|52632379|ref|NP_001005332.1| melanoma-associated antigen D1 isoform b [Homo sapiens]'	NaN	NaN	NaN	6	NaN	NaN	NaN	NaN	0	6	6
658	'>gi|530381704|ref|XP_005249025.1| PREDICTED: NAD-dependent protein deacylase sirtuin-5, mitochondrial isoform X2 [Homo sapiens]'	NaN	NaN	NaN	NaN	NaN	6	NaN	NaN	0	6	6
659	'>gi|544063395|ref|NP_001269588.1| ubiquitin carboxyl-terminal hydrolase 47 isoform a [Homo sapiens]'	NaN	NaN	6	NaN	NaN	NaN	NaN	NaN	0	6	6
660	'>gi|545746373|ref|NP_001271151.1| elongator complex protein 3 isoform 3 [Homo sapiens]'	NaN	NaN	NaN	NaN	6	NaN	NaN	NaN	0	6	6
661	'>gi|554506520|ref|NP_001272984.1| calponin-3 isoform 2 [Homo sapiens]'	NaN	NaN	NaN	NaN	NaN	6	NaN	NaN	0	6	6
662	'>gi|55953074|ref|NP_001007271.1| gem-associated protein 7 [Homo sapiens]'	NaN	NaN	NaN	NaN	NaN	NaN	6	NaN	0	6	6
663	'>gi|5729779|ref|NP_006701.1| COP9 signalosome complex subunit 8 isoform 1 [Homo sapiens]'	NaN	NaN	NaN	NaN	NaN	NaN	6	NaN	0	6	6
664	'>gi|5901922|ref|NP_008996.1| hsp90 co-chaperone Cdc37 [Homo sapiens]'	NaN	NaN	NaN	NaN	6	NaN	NaN	NaN	0	6	6
665	'>gi|60499025|ref|NP_001012533.1| ferrochelatase, mitochondrial isoform a precursor [Homo sapiens]'	NaN	NaN	NaN	NaN	NaN	6	NaN	NaN	0	6	6
666	'>gi|63003897|ref|NP_060014.2| NF-kappa-B-repressing factor isoform 2 [Homo sapiens]'	NaN	NaN	NaN	6	NaN	NaN	NaN	NaN	0	6	6
667	'>gi|648216372|ref|NP_001280241.1| aspartate--tRNA ligase, cytoplasmic isoform 2 [Homo sapiens]'	NaN	NaN	NaN	NaN	6	NaN	NaN	NaN	0	6	6
668	'>gi|66346717|ref|NP_059988.3| HAUS augmin-like complex subunit 7 [Homo sapiens]'	NaN	NaN	NaN	NaN	NaN	6	NaN	NaN	0	6	6
669	'>gi|66528888|ref|NP_001018125.1| Fanconi anemia group D2 protein isoform b [Homo sapiens]'	NaN	NaN	6	NaN	NaN	NaN	NaN	NaN	0	6	6
670	'>gi|665505940|ref|NP_001287835.1| inhibitor of Bruton tyrosine kinase isoform 2 [Homo sapiens]'	NaN	NaN	6	NaN	NaN	NaN	NaN	NaN	0	6	6
671	'>gi|7661786|ref|NP_054884.1| NADH dehydrogenase [ubiquinone] 1 alpha subcomplex assembly factor 4 [Homo sapiens]'	NaN	NaN	NaN	NaN	NaN	NaN	6	NaN	0	6	6
672	'>gi|7662078|ref|NP_055454.1| tetratricopeptide repeat protein 37 [Homo sapiens]'	NaN	NaN	6	NaN	NaN	NaN	NaN	NaN	0	6	6
673	'>gi|82546845|ref|NP_067585.2| breakpoint cluster region protein isoform 2 [Homo sapiens]'	NaN	NaN	6	NaN	NaN	NaN	NaN	NaN	0	6	6
674	'>gi|83376130|ref|NP_001032752.1| elongation factor 1-beta [Homo sapiens]'	NaN	NaN	NaN	NaN	NaN	6	NaN	NaN	0	6	6
675	'>gi|4557014|ref|NP_001743.1| catalase [Homo sapiens]'	5	5	2	NaN	NaN	NaN	NaN	3	0	5	15
676	'>gi|574584816|ref|NP_001276058.1| tubulin beta-4A chain isoform 3 [Homo sapiens]'	NaN	NaN	NaN	2	4	3	NaN	5	0	5	14
677	'>gi|4557894|ref|NP_000230.1| lysozyme C precursor [Homo sapiens]'	2	5	2	NaN	NaN	1	1	2	0	5	13
678	'>gi|354983495|ref|NP_001238979.1| protein-L-isoaspartate(D-aspartate) O-methyltransferase isoform 3 [Homo sapiens]'	NaN	NaN	NaN	5	5	NaN	NaN	1	0	5	11
679	'>gi|4885049|ref|NP_005150.1| actin, alpha cardiac muscle 1 proprotein [Homo sapiens]'	NaN	NaN	NaN	5	3	3	NaN	NaN	0	5	11
680	'>gi|83700235|ref|NP_001958.2| eukaryotic initiation factor 4A-II [Homo sapiens]'	NaN	NaN	NaN	NaN	4	5	NaN	2	0	5	11
681	'>gi|7706706|ref|NP_057308.1| sorting nexin-9 [Homo sapiens]'	NaN	NaN	NaN	5	5	NaN	NaN	NaN	0	5	10
682	'>gi|4504483|ref|NP_000185.1| hypoxanthine-guanine phosphoribosyltransferase [Homo sapiens]'	NaN	NaN	NaN	NaN	NaN	5	4	NaN	0	5	9
683	'>gi|49472822|ref|NP_003746.2| eukaryotic translation initiation factor 3 subunit G [Homo sapiens]'	NaN	NaN	NaN	NaN	5	4	NaN	NaN	0	5	9
684	'>gi|5032093|ref|NP_005619.1| neutral amino acid transporter B(0) isoform 1 [Homo sapiens]'	NaN	NaN	NaN	4	5	NaN	NaN	NaN	0	5	9
685	'>gi|82830426|ref|NP_006737.2| sex comb on midleg-like protein 1 isoform b [Homo sapiens]'	NaN	NaN	NaN	NaN	4	5	NaN	NaN	0	5	9
686	'>gi|15082258|ref|NP_009207.2| chromobox protein homolog 3 [Homo sapiens]'	NaN	NaN	NaN	NaN	NaN	3	5	NaN	0	5	8
687	'>gi|21361794|ref|NP_060918.2| cullin-associated NEDD8-dissociated protein 1 [Homo sapiens]'	NaN	NaN	3	5	NaN	NaN	NaN	NaN	0	5	8
688	'>gi|34740329|ref|NP_919223.1| heterogeneous nuclear ribonucleoprotein A3 [Homo sapiens]'	NaN	NaN	NaN	NaN	3	5	NaN	NaN	0	5	8
689	'>gi|42734503|ref|NP_976240.1| caprin-1 isoform 2 [Homo sapiens]'	NaN	NaN	3	5	NaN	NaN	NaN	NaN	0	5	8
690	'>gi|149999611|ref|NP_003125.3| signal recognition particle 14 kDa protein [Homo sapiens]'	NaN	NaN	NaN	NaN	NaN	2	5	NaN	0	5	7
691	'>gi|39753959|ref|NP_060104.2| BTB/POZ domain-containing protein KCTD9 [Homo sapiens]'	NaN	NaN	NaN	NaN	NaN	2	5	NaN	0	5	7
692	'>gi|4503117|ref|NP_000091.1| cystatin-B [Homo sapiens]'	NaN	NaN	2	NaN	NaN	NaN	5	NaN	0	5	7
693	'>gi|4504349|ref|NP_000509.1| hemoglobin subunit beta [Homo sapiens]'	5	NaN	NaN	2	NaN	NaN	NaN	NaN	0	5	7
694	'>gi|528281421|ref|NP_001268463.1| band 4.1-like protein 3 isoform 3 [Homo sapiens]'	NaN	NaN	2	5	NaN	NaN	NaN	NaN	0	5	7
695	'>gi|6005731|ref|NP_009167.1| calcineurin B homologous protein 1 [Homo sapiens]'	NaN	NaN	NaN	NaN	NaN	2	5	NaN	0	5	7
696	'>gi|109150431|ref|NP_060469.4| E3 ubiquitin-protein ligase RNF31 [Homo sapiens]'	NaN	NaN	1	5	NaN	NaN	NaN	NaN	0	5	6
697	'>gi|12408677|ref|NP_002614.2| prefoldin subunit 4 [Homo sapiens]'	NaN	NaN	NaN	NaN	NaN	1	5	NaN	0	5	6
698	'>gi|209364550|ref|NP_001129225.1| protein SGT1 isoform 3 [Homo sapiens]'	NaN	NaN	NaN	5	1	NaN	NaN	NaN	0	5	6
699	'>gi|215490096|ref|NP_001135920.1| protein spinster homolog 1 isoform 1 [Homo sapiens]'	NaN	NaN	NaN	NaN	1	5	NaN	NaN	0	5	6
700	'>gi|224586884|ref|NP_001138898.1| Y-box-binding protein 3 isoform b [Homo sapiens]'	NaN	NaN	NaN	5	NaN	1	NaN	NaN	0	5	6
701	'>gi|33946297|ref|NP_892021.1| DBIRD complex subunit ZNF326 isoform 1 [Homo sapiens]'	NaN	NaN	NaN	5	1	NaN	NaN	NaN	0	5	6
702	'>gi|387598068|ref|NP_001248374.1| thioredoxin reductase 1, cytoplasmic isoform 4 [Homo sapiens]'	NaN	NaN	NaN	1	5	NaN	NaN	NaN	0	5	6
703	'>gi|4826998|ref|NP_005057.1| splicing factor, proline- and glutamine-rich [Homo sapiens]'	NaN	NaN	1	5	NaN	NaN	NaN	NaN	0	5	6
704	'>gi|555290135|ref|NP_001273145.1| GTP-binding protein 2 isoform b [Homo sapiens]'	NaN	NaN	NaN	1	5	NaN	NaN	NaN	0	5	6
705	'>gi|557948101|ref|NP_001273680.1| 28S ribosomal protein S27, mitochondrial isoform 3 [Homo sapiens]'	NaN	NaN	NaN	NaN	1	5	NaN	NaN	0	5	6
706	'>gi|578836350|ref|XP_006723989.1| PREDICTED: cystathionine beta-synthase-like [Homo sapiens]'	NaN	NaN	NaN	1	5	NaN	NaN	NaN	0	5	6
707	'>gi|68160922|ref|NP_001020242.1| 40S ribosomal protein S14 [Homo sapiens]'	NaN	NaN	NaN	NaN	NaN	1	5	NaN	0	5	6
708	'>gi|100816392|ref|NP_003925.1| far upstream element-binding protein 3 [Homo sapiens]'	NaN	NaN	NaN	NaN	5	NaN	NaN	NaN	0	5	5
709	'>gi|110225351|ref|NP_001035982.1| protein diaphanous homolog 3 isoform a [Homo sapiens]'	NaN	NaN	5	NaN	NaN	NaN	NaN	NaN	0	5	5
710	'>gi|11125770|ref|NP_006294.2| aminoacyl tRNA synthase complex-interacting multifunctional protein 2 [Homo sapiens]'	NaN	NaN	NaN	NaN	NaN	5	NaN	NaN	0	5	5
711	'>gi|115529451|ref|NP_001070151.1| nucleolar transcription factor 1 isoform b [Homo sapiens]'	NaN	NaN	NaN	5	NaN	NaN	NaN	NaN	0	5	5
712	'>gi|116256487|ref|NP_006693.3| neuropathy target esterase isoform b [Homo sapiens]'	NaN	NaN	5	NaN	NaN	NaN	NaN	NaN	0	5	5
713	'>gi|11641421|ref|NP_067090.1| ceramide synthase 1 isoform 1 [Homo sapiens]'	NaN	NaN	NaN	NaN	NaN	5	NaN	NaN	0	5	5
714	'>gi|117190254|ref|NP_001070911.1| heterogeneous nuclear ribonucleoproteins C1/C2 isoform b [Homo sapiens]'	NaN	NaN	NaN	NaN	NaN	5	NaN	NaN	0	5	5
715	'>gi|12056971|ref|NP_073153.1| anaphase-promoting complex subunit 1 [Homo sapiens]'	NaN	NaN	5	NaN	NaN	NaN	NaN	NaN	0	5	5
716	'>gi|12232385|ref|NP_073567.1| COP9 signalosome complex subunit 7b isoform b [Homo sapiens]'	NaN	NaN	NaN	NaN	NaN	5	NaN	NaN	0	5	5
717	'>gi|13129016|ref|NP_076955.1| DET1- and DDB1-associated protein 1 [Homo sapiens]'	NaN	NaN	NaN	NaN	NaN	NaN	5	NaN	0	5	5
718	'>gi|14790115|ref|NP_116786.1| caspase-3 preproprotein [Homo sapiens]'	NaN	NaN	NaN	NaN	NaN	5	NaN	NaN	0	5	5
719	'>gi|148727331|ref|NP_001092006.1| ubiquitin carboxyl-terminal hydrolase 5 isoform 1 [Homo sapiens]'	NaN	NaN	NaN	5	NaN	NaN	NaN	NaN	0	5	5
720	'>gi|149158696|ref|NP_001092004.1| large proline-rich protein BAG6 isoform b [Homo sapiens]'	NaN	NaN	5	NaN	NaN	NaN	NaN	NaN	0	5	5
721	'>gi|15029508|ref|NP_076922.1| homeobox protein Hox-B9 [Homo sapiens]'	NaN	NaN	NaN	NaN	NaN	5	NaN	NaN	0	5	5
722	'>gi|15431288|ref|NP_009035.3| 60S ribosomal protein L10a [Homo sapiens]'	NaN	NaN	NaN	NaN	NaN	5	NaN	NaN	0	5	5
723	'>gi|154759421|ref|NP_001527.3| protein arginine N-methyltransferase 1 isoform 1 [Homo sapiens]'	NaN	NaN	NaN	NaN	NaN	5	NaN	NaN	0	5	5
724	'>gi|156104872|ref|NP_006485.2| ETS domain-containing transcription factor ERF isoform 1 [Homo sapiens]'	NaN	NaN	NaN	5	NaN	NaN	NaN	NaN	0	5	5
725	'>gi|156119615|ref|NP_008832.2| unconventional myosin-IXa [Homo sapiens]'	NaN	5	NaN	NaN	NaN	NaN	NaN	NaN	0	5	5
726	'>gi|157168349|ref|NP_001093254.2| F-box/LRR-repeat protein 19 isoform 1 [Homo sapiens]'	NaN	NaN	NaN	5	NaN	NaN	NaN	NaN	0	5	5
727	'>gi|171184451|ref|NP_055625.4| centrosome-associated protein 350 [Homo sapiens]'	NaN	5	NaN	NaN	NaN	NaN	NaN	NaN	0	5	5
728	'>gi|194306567|ref|NP_853556.2| replication factor C subunit 5 isoform 2 [Homo sapiens]'	NaN	NaN	NaN	NaN	NaN	5	NaN	NaN	0	5	5
729	'>gi|194473724|ref|NP_001123996.1| AP-1 complex subunit mu-1 isoform 1 [Homo sapiens]'	NaN	NaN	NaN	NaN	NaN	5	NaN	NaN	0	5	5
730	'>gi|19923971|ref|NP_612452.1| HAUS augmin-like complex subunit 1 [Homo sapiens]'	NaN	NaN	NaN	NaN	NaN	5	NaN	NaN	0	5	5
731	'''>gi|20149633|ref|NP_057665.2| evolutionarily conserved signaling intermediate in Toll pathway, mitochondrial isoform 1 precursor...'' <Preview truncated at 128 characters>'	NaN	NaN	NaN	NaN	NaN	5	NaN	NaN	0	5	5
732	'>gi|21265040|ref|NP_054899.2| 39S ribosomal protein L22, mitochondrial isoform a [Homo sapiens]'	NaN	NaN	NaN	NaN	NaN	NaN	5	NaN	0	5	5
733	'>gi|21265093|ref|NP_115866.1| 39S ribosomal protein L41, mitochondrial [Homo sapiens]'	NaN	NaN	NaN	NaN	NaN	NaN	5	NaN	0	5	5
734	'>gi|21361144|ref|NP_002795.2| 26S protease regulatory subunit 6A [Homo sapiens]'	NaN	NaN	NaN	NaN	5	NaN	NaN	NaN	0	5	5
735	'>gi|21361368|ref|NP_002851.2| delta-1-pyrroline-5-carboxylate synthase isoform 1 [Homo sapiens]'	NaN	NaN	NaN	5	NaN	NaN	NaN	NaN	0	5	5
736	'>gi|224549005|ref|NP_001139019.1| splicing factor 45 [Homo sapiens]'	NaN	NaN	NaN	NaN	5	NaN	NaN	NaN	0	5	5
737	'>gi|237820620|ref|NP_113673.3| glutamate-rich WD repeat-containing protein 1 [Homo sapiens]'	NaN	NaN	NaN	NaN	5	NaN	NaN	NaN	0	5	5
738	'>gi|239047795|ref|NP_778228.3| pleckstrin homology domain-containing family A member 7 [Homo sapiens]'	NaN	NaN	5	NaN	NaN	NaN	NaN	NaN	0	5	5
739	'>gi|24430146|ref|NP_005115.2| nuclear pore complex protein Nup153 isoform 2 [Homo sapiens]'	NaN	NaN	5	NaN	NaN	NaN	NaN	NaN	0	5	5
740	'>gi|24497453|ref|NP_002523.2| nuclear pore complex protein Nup88 [Homo sapiens]'	NaN	NaN	NaN	5	NaN	NaN	NaN	NaN	0	5	5
741	'>gi|251831110|ref|YP_003024029.1| cytochrome c oxidase subunit II (mitochondrion) [Homo sapiens]'	NaN	NaN	NaN	NaN	NaN	NaN	5	NaN	0	5	5
742	'>gi|258613875|ref|NP_056308.3| KN motif and ankyrin repeat domain-containing protein 2 isoform 1 [Homo sapiens]'	NaN	NaN	NaN	5	NaN	NaN	NaN	NaN	0	5	5
743	'>gi|261824035|ref|NP_060285.2| HAUS augmin-like complex subunit 4 isoform 1 [Homo sapiens]'	NaN	NaN	NaN	NaN	NaN	5	NaN	NaN	0	5	5
744	'>gi|261878552|ref|NP_001159889.1| afadin- and alpha-actinin-binding protein isoform 1 [Homo sapiens]'	NaN	NaN	NaN	5	NaN	NaN	NaN	NaN	0	5	5
745	'>gi|29029591|ref|NP_803188.1| putative tRNA (cytidine(32)/guanosine(34)-2''-O)-methyltransferase isoform b [Homo sapiens]'	NaN	NaN	NaN	NaN	NaN	5	NaN	NaN	0	5	5
746	'>gi|291084534|ref|NP_001166902.1| obscurin-like protein 1 isoform 2 precursor [Homo sapiens]'	NaN	NaN	5	NaN	NaN	NaN	NaN	NaN	0	5	5
747	'>gi|31377705|ref|NP_078824.2| centrosomal protein of 97 kDa [Homo sapiens]'	NaN	NaN	NaN	5	NaN	NaN	NaN	NaN	0	5	5
748	'>gi|32967601|ref|NP_066267.2| ankyrin-3 isoform 1 [Homo sapiens]'	NaN	NaN	5	NaN	NaN	NaN	NaN	NaN	0	5	5
749	'>gi|336176064|ref|NP_001229528.1| RNA-binding protein 39 isoform c [Homo sapiens]'	NaN	NaN	NaN	NaN	5	NaN	NaN	NaN	0	5	5
750	'>gi|34147522|ref|NP_064632.2| chaperone activity of bc1 complex-like, mitochondrial [Homo sapiens]'	NaN	NaN	NaN	NaN	5	NaN	NaN	NaN	0	5	5
751	'>gi|378744165|ref|NP_001243755.1| RNA polymerase II-associated factor 1 homolog isoform 2 [Homo sapiens]'	NaN	NaN	NaN	5	NaN	NaN	NaN	NaN	0	5	5
752	'>gi|38683860|ref|NP_003740.2| insulin receptor substrate 2 [Homo sapiens]'	NaN	NaN	5	NaN	NaN	NaN	NaN	NaN	0	5	5
753	'>gi|388240786|ref|NP_001252525.1| prefoldin subunit 6 [Homo sapiens]'	NaN	NaN	NaN	NaN	NaN	NaN	5	NaN	0	5	5
754	'>gi|388454220|ref|NP_001252541.1| CCR4-NOT transcription complex subunit 1 isoform c [Homo sapiens]'	NaN	5	NaN	NaN	NaN	NaN	NaN	NaN	0	5	5
755	'>gi|392513662|ref|NP_001254738.1| interleukin enhancer-binding factor 2 isoform 2 [Homo sapiens]'	NaN	NaN	NaN	NaN	NaN	5	NaN	NaN	0	5	5
756	'>gi|40353761|ref|NP_954661.1| BRCA1-A complex subunit BRE isoform 2 [Homo sapiens]'	NaN	NaN	NaN	NaN	NaN	5	NaN	NaN	0	5	5
757	'>gi|4502171|ref|NP_000476.1| adenine phosphoribosyltransferase isoform a [Homo sapiens]'	NaN	NaN	NaN	NaN	NaN	NaN	5	NaN	0	5	5
758	'>gi|4502847|ref|NP_001271.1| cold-inducible RNA-binding protein isoform 1 [Homo sapiens]'	NaN	NaN	NaN	NaN	NaN	NaN	5	NaN	0	5	5
759	'>gi|4503143|ref|NP_001900.1| cathepsin D preproprotein [Homo sapiens]'	NaN	5	NaN	NaN	NaN	NaN	NaN	NaN	0	5	5
760	'>gi|4503519|ref|NP_003745.1| eukaryotic translation initiation factor 3 subunit F [Homo sapiens]'	NaN	NaN	NaN	NaN	5	NaN	NaN	NaN	0	5	5
761	'>gi|4503607|ref|NP_000117.1| electron transfer flavoprotein subunit alpha, mitochondrial isoform a [Homo sapiens]'	NaN	NaN	NaN	NaN	NaN	5	NaN	NaN	0	5	5
762	'>gi|4505781|ref|NP_000283.1| phosphorylase b kinase regulatory subunit alpha, liver isoform [Homo sapiens]'	NaN	NaN	5	NaN	NaN	NaN	NaN	NaN	0	5	5
763	'>gi|4505783|ref|NP_000284.1| phosphorylase b kinase regulatory subunit beta isoform a [Homo sapiens]'	NaN	NaN	NaN	5	NaN	NaN	NaN	NaN	0	5	5
764	'>gi|4506007|ref|NP_002701.1| serine/threonine-protein phosphatase PP1-gamma catalytic subunit isoform 1 [Homo sapiens]'	NaN	NaN	NaN	NaN	NaN	5	NaN	NaN	0	5	5
765	'>gi|4506179|ref|NP_002777.1| proteasome subunit alpha type-1 isoform 2 [Homo sapiens]'	NaN	NaN	NaN	NaN	NaN	5	NaN	NaN	0	5	5
766	'>gi|4506671|ref|NP_000995.1| 60S acidic ribosomal protein P2 [Homo sapiens]'	NaN	NaN	NaN	NaN	NaN	NaN	5	NaN	0	5	5
767	'>gi|4506697|ref|NP_001014.1| 40S ribosomal protein S20 isoform 2 [Homo sapiens]'	NaN	NaN	NaN	NaN	NaN	NaN	5	NaN	0	5	5
768	'>gi|4506723|ref|NP_000997.1| 40S ribosomal protein S3a isoform 1 [Homo sapiens]'	NaN	NaN	NaN	NaN	NaN	5	NaN	NaN	0	5	5
769	'>gi|4507133|ref|NP_003087.1| small nuclear ribonucleoprotein G [Homo sapiens]'	NaN	NaN	NaN	NaN	NaN	NaN	5	NaN	0	5	5
770	'>gi|4507157|ref|NP_003096.1| sortilin-related receptor preproprotein [Homo sapiens]'	NaN	5	NaN	NaN	NaN	NaN	NaN	NaN	0	5	5
771	'>gi|4507705|ref|NP_003302.1| pleckstrin homology-like domain family A member 2 [Homo sapiens]'	NaN	NaN	NaN	NaN	NaN	5	NaN	NaN	0	5	5
772	'>gi|45331215|ref|NP_115805.1| leucine zipper putative tumor suppressor 2 [Homo sapiens]'	NaN	NaN	NaN	5	NaN	NaN	NaN	NaN	0	5	5
773	'>gi|4557032|ref|NP_002291.1| L-lactate dehydrogenase B chain [Homo sapiens]'	NaN	NaN	NaN	NaN	NaN	5	NaN	NaN	0	5	5
774	'>gi|46592991|ref|NP_064522.3| GRIP1-associated protein 1 [Homo sapiens]'	NaN	NaN	NaN	5	NaN	NaN	NaN	NaN	0	5	5
775	'>gi|4758032|ref|NP_004757.1| coatomer subunit beta'' [Homo sapiens]'	NaN	NaN	NaN	5	NaN	NaN	NaN	NaN	0	5	5
776	'>gi|4759156|ref|NP_004587.1| U1 small nuclear ribonucleoprotein A [Homo sapiens]'	NaN	NaN	NaN	NaN	NaN	5	NaN	NaN	0	5	5
777	'>gi|4885579|ref|NP_005435.1| cell differentiation protein RCD1 homolog isoform 2 [Homo sapiens]'	NaN	NaN	NaN	NaN	NaN	5	NaN	NaN	0	5	5
778	'>gi|50301240|ref|NP_001001998.1| exosome component 10 isoform 1 [Homo sapiens]'	NaN	NaN	NaN	5	NaN	NaN	NaN	NaN	0	5	5
779	'>gi|51243032|ref|NP_001003712.1| oxysterol-binding protein-related protein 8 isoform b [Homo sapiens]'	NaN	NaN	NaN	5	NaN	NaN	NaN	NaN	0	5	5
780	'>gi|5174529|ref|NP_005902.1| S-adenosylmethionine synthase isoform type-2 [Homo sapiens]'	NaN	NaN	NaN	NaN	NaN	5	NaN	NaN	0	5	5
781	'>gi|523425729|ref|NP_001265629.1| DNA-directed RNA polymerases I, II, and III subunit RPABC3 isoform 3 [Homo sapiens]'	NaN	NaN	NaN	NaN	NaN	NaN	5	NaN	0	5	5
782	'>gi|530412344|ref|XP_005257481.1| PREDICTED: 28S ribosomal protein S7, mitochondrial isoform X1 [Homo sapiens]'	NaN	NaN	NaN	NaN	NaN	5	NaN	NaN	0	5	5
783	'>gi|530414369|ref|XP_005266835.1| PREDICTED: serpin B12 isoform X1 [Homo sapiens]'	NaN	NaN	NaN	NaN	NaN	NaN	NaN	5	0	5	5
784	'>gi|530420151|ref|XP_005261691.1| PREDICTED: phosphatidylinositol 4-kinase alpha isoform X1 [Homo sapiens]'	NaN	NaN	5	NaN	NaN	NaN	NaN	NaN	0	5	5
785	'>gi|533112473|ref|NP_001269201.1| set1/Ash2 histone methyltransferase complex subunit ASH2 isoform d [Homo sapiens]'	NaN	NaN	NaN	5	NaN	NaN	NaN	NaN	0	5	5
786	'>gi|543173140|ref|NP_001269496.1| nucleolar protein of 40 kDa isoform b [Homo sapiens]'	NaN	NaN	NaN	NaN	NaN	5	NaN	NaN	0	5	5
787	'>gi|544583596|ref|NP_001269786.1| 5''-3'' exoribonuclease 1 isoform c [Homo sapiens]'	NaN	NaN	5	NaN	NaN	NaN	NaN	NaN	0	5	5
788	'>gi|54792138|ref|NP_055692.2| probable helicase with zinc finger domain [Homo sapiens]'	NaN	NaN	5	NaN	NaN	NaN	NaN	NaN	0	5	5
789	'>gi|550544224|ref|NP_001272389.1| ras GTPase-activating-like protein IQGAP2 isoform 2 [Homo sapiens]'	NaN	NaN	5	NaN	NaN	NaN	NaN	NaN	0	5	5
790	'>gi|56243522|ref|NP_005616.2| syntenin-1 isoform 1 [Homo sapiens]'	NaN	NaN	NaN	NaN	NaN	5	NaN	NaN	0	5	5
791	'>gi|56243533|ref|NP_071327.2| stromal cell-derived factor 2-like protein 1 precursor [Homo sapiens]'	NaN	NaN	NaN	NaN	NaN	5	NaN	NaN	0	5	5
792	'>gi|566559918|ref|NP_001274424.1| fidgetin-like protein 1 isoform 1 [Homo sapiens]'	NaN	NaN	NaN	NaN	5	NaN	NaN	NaN	0	5	5
793	'>gi|567757576|ref|NP_001274672.1| squalene synthase isoform 1 [Homo sapiens]'	NaN	NaN	NaN	NaN	5	NaN	NaN	NaN	0	5	5
794	'>gi|567757591|ref|NP_001274680.1| squalene synthase isoform 4 [Homo sapiens]'	NaN	NaN	NaN	NaN	NaN	5	NaN	NaN	0	5	5
795	'>gi|571026657|ref|NP_001275686.1| BRISC and BRCA1-A complex member 1 isoform 2 [Homo sapiens]'	NaN	NaN	NaN	NaN	NaN	5	NaN	NaN	0	5	5
796	'>gi|5729862|ref|NP_006518.1| histone RNA hairpin-binding protein [Homo sapiens]'	NaN	NaN	NaN	NaN	NaN	5	NaN	NaN	0	5	5
797	'>gi|578804532|ref|XP_006712674.1| PREDICTED: telomere-associated protein RIF1 isoform X4 [Homo sapiens]'	NaN	5	NaN	NaN	NaN	NaN	NaN	NaN	0	5	5
798	'>gi|578805929|ref|XP_006713149.1| PREDICTED: THUMP domain-containing protein 3 isoform X5 [Homo sapiens]'	NaN	NaN	NaN	NaN	5	NaN	NaN	NaN	0	5	5
799	'>gi|578817634|ref|XP_006717238.1| PREDICTED: serine/threonine-protein phosphatase 6 catalytic subunit isoform X1 [Homo sapiens]'	NaN	NaN	NaN	NaN	NaN	5	NaN	NaN	0	5	5
800	'>gi|5803003|ref|NP_006720.1| protein diaphanous homolog 2 isoform 156 [Homo sapiens]'	NaN	NaN	5	NaN	NaN	NaN	NaN	NaN	0	5	5
801	'>gi|58331185|ref|NP_001009570.1| T-complex protein 1 subunit eta isoform b [Homo sapiens]'	NaN	NaN	NaN	NaN	5	NaN	NaN	NaN	0	5	5
802	'>gi|58331268|ref|NP_060139.2| DNA excision repair protein ERCC-6-like [Homo sapiens]'	NaN	NaN	5	NaN	NaN	NaN	NaN	NaN	0	5	5
803	'>gi|62739166|ref|NP_000926.2| procollagen-lysine,2-oxoglutarate 5-dioxygenase 2 isoform 2 precursor [Homo sapiens]'	NaN	NaN	NaN	5	NaN	NaN	NaN	NaN	0	5	5
804	'>gi|662236737|ref|NP_001284529.1| hsp70-binding protein 1 isoform 1 [Homo sapiens]'	NaN	NaN	NaN	NaN	NaN	5	NaN	NaN	0	5	5
805	'>gi|66346685|ref|NP_056455.3| plasminogen activator inhibitor 1 RNA-binding protein isoform 4 [Homo sapiens]'	NaN	NaN	NaN	NaN	5	NaN	NaN	NaN	0	5	5
806	'>gi|68303575|ref|NP_001020276.1| casein kinase I isoform alpha isoform 1 [Homo sapiens]'	NaN	NaN	NaN	NaN	NaN	5	NaN	NaN	0	5	5
807	'>gi|71483646|ref|NP_001025067.1| WD repeat domain phosphoinositide-interacting protein 4 isoform 2 [Homo sapiens]'	NaN	NaN	NaN	NaN	NaN	5	NaN	NaN	0	5	5
808	'>gi|75677585|ref|NP_004739.3| cell cycle progression protein 1 isoform 1 [Homo sapiens]'	NaN	NaN	NaN	5	NaN	NaN	NaN	NaN	0	5	5
809	'>gi|7706326|ref|NP_057131.1| splicing factor 3B subunit 6 [Homo sapiens]'	NaN	NaN	NaN	NaN	NaN	NaN	5	NaN	0	5	5
810	'>gi|82546824|ref|NP_001032242.1| forkhead box protein K1 [Homo sapiens]'	NaN	NaN	NaN	5	NaN	NaN	NaN	NaN	0	5	5
811	'>gi|9910280|ref|NP_064505.1| UDP-glucose:glycoprotein glucosyltransferase 1 precursor [Homo sapiens]'	NaN	NaN	5	NaN	NaN	NaN	NaN	NaN	0	5	5
812	'>gi|346986435|ref|NP_001231367.1| arginase-1 isoform 1 [Homo sapiens]'	3	4	4	NaN	NaN	3	2	4	0	4	20
813	'>gi|14141161|ref|NP_004492.2| heterogeneous nuclear ribonucleoprotein U isoform b [Homo sapiens]'	4	4	NaN	NaN	3	3	4	NaN	0	4	18
814	'>gi|34419635|ref|NP_002146.2| heat shock 70 kDa protein 6 [Homo sapiens]'	1	1	3	3	1	4	2	NaN	0	4	15
815	'>gi|4506773|ref|NP_002956.1| protein S100-A9 [Homo sapiens]'	4	3	2	3	NaN	NaN	1	NaN	0	4	13
816	'>gi|113722133|ref|NP_055861.3| probable helicase senataxin [Homo sapiens]'	NaN	NaN	4	2	3	1	2	NaN	0	4	12
817	'>gi|557636736|ref|NP_001273554.1| RNA-binding protein with serine-rich domain 1 isoform a [Homo sapiens]'	4	NaN	3	NaN	1	4	NaN	NaN	0	4	12
818	'>gi|147904340|ref|NP_079498.2| WD repeat-containing protein 82 [Homo sapiens]'	NaN	NaN	NaN	2	2	4	2	NaN	0	4	10
819	'>gi|167234419|ref|NP_005110.2| thyroid hormone receptor-associated protein 3 [Homo sapiens]'	NaN	2	4	4	NaN	NaN	NaN	NaN	0	4	10
820	'>gi|17998551|ref|NP_536722.1| serpin B12 [Homo sapiens]'	4	1	NaN	NaN	1	1	2	NaN	0	4	9
821	'>gi|4504347|ref|NP_000549.1| hemoglobin subunit alpha [Homo sapiens]'	4	NaN	NaN	3	2	NaN	NaN	NaN	0	4	9
822	'>gi|612407827|ref|NP_055186.3| A-kinase anchor protein 8-like isoform 1 [Homo sapiens]'	2	NaN	4	1	2	NaN	NaN	NaN	0	4	9
823	'>gi|115298657|ref|NP_002954.2| protein S100-A7 [Homo sapiens]'	4	1	1	NaN	NaN	1	NaN	1	0	4	8
824	'>gi|115527097|ref|NP_006026.3| serine/threonine-protein kinase MRCK beta [Homo sapiens]'	NaN	NaN	4	4	NaN	NaN	NaN	NaN	0	4	8
825	'>gi|148539848|ref|NP_077741.2| desmocollin-3 isoform Dsc3b preproprotein [Homo sapiens]'	4	2	NaN	2	NaN	NaN	NaN	NaN	0	4	8
826	'>gi|170932494|ref|NP_003560.2| syntaxin-7 [Homo sapiens]'	NaN	NaN	NaN	NaN	NaN	2	2	4	0	4	8
827	'>gi|312596881|ref|NP_001186092.1| 26S protease regulatory subunit 8 isoform 2 [Homo sapiens]'	NaN	NaN	NaN	NaN	4	4	NaN	NaN	0	4	8
828	'>gi|4505775|ref|NP_002626.1| phosphate carrier protein, mitochondrial isoform b precursor [Homo sapiens]'	NaN	NaN	NaN	1	3	NaN	4	NaN	0	4	8
829	'>gi|11141889|ref|NP_068590.1| protein salvador homolog 1 [Homo sapiens]'	NaN	NaN	NaN	NaN	3	4	NaN	NaN	0	4	7
830	'>gi|134142826|ref|NP_006188.3| pericentriolar material 1 protein [Homo sapiens]'	NaN	4	3	NaN	NaN	NaN	NaN	NaN	0	4	7
831	'>gi|207029415|ref|NP_001128727.1| histone-binding protein RBBP4 isoform b [Homo sapiens]'	NaN	NaN	NaN	NaN	3	4	NaN	NaN	0	4	7
832	'>gi|20911035|ref|NP_624311.1| peptidyl-prolyl cis-trans isomerase-like 4 [Homo sapiens]'	NaN	NaN	NaN	3	4	NaN	NaN	NaN	0	4	7
833	'>gi|21389469|ref|NP_653237.1| mitochondrial intermembrane space import and assembly protein 40 isoform 2 [Homo sapiens]'	NaN	NaN	NaN	NaN	NaN	4	3	NaN	0	4	7
834	'>gi|258613943|ref|NP_001158222.1| aspartyl/asparaginyl beta-hydroxylase isoform f [Homo sapiens]'	NaN	NaN	NaN	4	2	NaN	NaN	1	0	4	7
835	'>gi|312434011|ref|NP_001186084.1| histone acetyltransferase KAT7 isoform 2 [Homo sapiens]'	NaN	NaN	NaN	4	NaN	3	NaN	NaN	0	4	7
836	'>gi|41350216|ref|NP_061982.3| chitobiosyldiphosphodolichol beta-mannosyltransferase [Homo sapiens]'	NaN	NaN	NaN	NaN	4	3	NaN	NaN	0	4	7
837	'>gi|4506181|ref|NP_002778.1| proteasome subunit alpha type-2 [Homo sapiens]'	NaN	NaN	NaN	NaN	NaN	4	3	NaN	0	4	7
838	'>gi|4506681|ref|NP_001006.1| 40S ribosomal protein S11 [Homo sapiens]'	NaN	NaN	NaN	NaN	NaN	4	3	NaN	0	4	7
839	'>gi|11321607|ref|NP_004228.1| pachytene checkpoint protein 2 homolog isoform 1 [Homo sapiens]'	NaN	NaN	NaN	NaN	4	2	NaN	NaN	0	4	6
840	'>gi|119220559|ref|NP_001072993.1| multifunctional protein ADE2 isoform 1 [Homo sapiens]'	NaN	NaN	NaN	NaN	4	2	NaN	NaN	0	4	6
841	'>gi|14269586|ref|NP_110438.1| 28S ribosomal protein S26, mitochondrial [Homo sapiens]'	NaN	NaN	NaN	NaN	NaN	4	2	NaN	0	4	6
842	'>gi|151301228|ref|NP_060362.3| pre-mRNA-processing factor 40 homolog A [Homo sapiens]'	NaN	NaN	4	2	NaN	NaN	NaN	NaN	0	4	6
843	'>gi|291621647|ref|NP_006311.2| membrane-associated progesterone receptor component 2 [Homo sapiens]'	NaN	NaN	NaN	NaN	NaN	2	4	NaN	0	4	6
844	'>gi|5032315|ref|NP_004001.1| dystrophin Dp427p2 isoform [Homo sapiens]'	NaN	NaN	NaN	NaN	NaN	4	NaN	2	0	4	6
845	'>gi|50592988|ref|NP_003357.2| cytochrome b-c1 complex subunit 2, mitochondrial precursor [Homo sapiens]'	NaN	NaN	NaN	NaN	4	2	NaN	NaN	0	4	6
846	'>gi|52630342|ref|NP_002108.4| HLA class I histocompatibility antigen, Cw-1 alpha chain precursor [Homo sapiens]'	NaN	NaN	NaN	NaN	2	4	NaN	NaN	0	4	6
847	'>gi|6005824|ref|NP_009121.1| SEC23-interacting protein [Homo sapiens]'	NaN	NaN	2	4	NaN	NaN	NaN	NaN	0	4	6
848	'>gi|66346695|ref|NP_001990.2| fibrillin-2 precursor [Homo sapiens]'	NaN	2	4	NaN	NaN	NaN	NaN	NaN	0	4	6
849	'>gi|13128992|ref|NP_076943.1| uncharacterized protein C19orf43 [Homo sapiens]'	NaN	NaN	NaN	NaN	NaN	4	1	NaN	0	4	5
850	'>gi|156071462|ref|NP_001627.2| ADP/ATP translocase 3 [Homo sapiens]'	NaN	NaN	NaN	1	NaN	4	NaN	NaN	0	4	5
851	'>gi|186928854|ref|NP_005821.2| 28S ribosomal protein S31, mitochondrial [Homo sapiens]'	NaN	NaN	NaN	NaN	1	4	NaN	NaN	0	4	5
852	'>gi|23111034|ref|NP_003090.2| sorting nexin-1 isoform a [Homo sapiens]'	NaN	NaN	NaN	1	4	NaN	NaN	NaN	0	4	5
853	'>gi|239582772|ref|NP_078796.2| uncharacterized protein C2orf47, mitochondrial precursor [Homo sapiens]'	NaN	NaN	NaN	NaN	NaN	1	4	NaN	0	4	5
854	'>gi|379030588|ref|NP_001243778.1| DNA polymerase delta catalytic subunit [Homo sapiens]'	NaN	NaN	4	1	NaN	NaN	NaN	NaN	0	4	5
855	'>gi|42558279|ref|NP_817124.1| tubulin beta-8 chain [Homo sapiens]'	NaN	NaN	NaN	NaN	4	1	NaN	NaN	0	4	5
856	'>gi|4501989|ref|NP_001125.1| alpha-fetoprotein precursor [Homo sapiens]'	1	NaN	NaN	4	NaN	NaN	NaN	NaN	0	4	5
857	'>gi|4758638|ref|NP_004896.1| peroxiredoxin-6 [Homo sapiens]'	NaN	NaN	NaN	NaN	NaN	4	1	NaN	0	4	5
858	'>gi|538260597|ref|NP_001269314.1| casein kinase II subunit beta isoform 2 [Homo sapiens]'	NaN	NaN	NaN	NaN	NaN	4	1	NaN	0	4	5
859	'>gi|73466520|ref|NP_001026976.1| fatty aldehyde dehydrogenase isoform 1 [Homo sapiens]'	NaN	NaN	NaN	NaN	4	1	NaN	NaN	0	4	5
860	'>gi|7706495|ref|NP_057390.1| dnaJ homolog subfamily B member 11 precursor [Homo sapiens]'	NaN	NaN	NaN	NaN	4	1	NaN	NaN	0	4	5
861	'>gi|103472005|ref|NP_002408.3| antigen KI-67 isoform 1 [Homo sapiens]'	NaN	NaN	4	NaN	NaN	NaN	NaN	NaN	0	4	4
862	'>gi|108773787|ref|NP_000312.2| retinoblastoma-associated protein [Homo sapiens]'	NaN	NaN	NaN	4	NaN	NaN	NaN	NaN	0	4	4
863	'>gi|112420977|ref|NP_036430.1| cullin-associated NEDD8-dissociated protein 2 isoform 2 [Homo sapiens]'	NaN	NaN	4	NaN	NaN	NaN	NaN	NaN	0	4	4
864	'>gi|116268097|ref|NP_542172.2| beta-1,3-galactosyltransferase 6 [Homo sapiens]'	NaN	NaN	NaN	NaN	NaN	4	NaN	NaN	0	4	4
865	'>gi|118200335|ref|NP_001071639.1| protein FAM127A [Homo sapiens]'	NaN	NaN	NaN	NaN	NaN	NaN	4	NaN	0	4	4
866	'>gi|13124773|ref|NP_057542.2| protein FAM203A [Homo sapiens]'	NaN	NaN	NaN	NaN	4	NaN	NaN	NaN	0	4	4
867	'>gi|131888135|ref|NP_001076437.1| TOM1-like protein 2 isoform 3 [Homo sapiens]'	NaN	NaN	NaN	NaN	4	NaN	NaN	NaN	0	4	4
868	'>gi|13376840|ref|NP_079510.1| WD repeat-containing protein 61 [Homo sapiens]'	NaN	NaN	NaN	NaN	NaN	4	NaN	NaN	0	4	4
869	'>gi|14165274|ref|NP_115786.1| protein Hook homolog 3 [Homo sapiens]'	NaN	NaN	NaN	4	NaN	NaN	NaN	NaN	0	4	4
870	'>gi|145580631|ref|NP_859052.3| sulfhydryl oxidase 2 precursor [Homo sapiens]'	NaN	NaN	NaN	4	NaN	NaN	NaN	NaN	0	4	4
871	'>gi|148470404|ref|NP_001091674.1| heterogeneous nuclear ribonucleoprotein F [Homo sapiens]'	NaN	NaN	NaN	4	NaN	NaN	NaN	NaN	0	4	4
872	'>gi|153070260|ref|NP_002347.5| myristoylated alanine-rich C-kinase substrate [Homo sapiens]'	NaN	NaN	NaN	4	NaN	NaN	NaN	NaN	0	4	4
873	'>gi|153792694|ref|NP_057336.3| baculoviral IAP repeat-containing protein 6 [Homo sapiens]'	NaN	4	NaN	NaN	NaN	NaN	NaN	NaN	0	4	4
874	'>gi|156713442|ref|NP_001096137.1| proteasome subunit alpha type-4 isoform 1 [Homo sapiens]'	NaN	NaN	NaN	NaN	NaN	4	NaN	NaN	0	4	4
875	'>gi|157388967|ref|NP_060689.2| coiled-coil domain-containing protein 87 [Homo sapiens]'	NaN	NaN	NaN	NaN	NaN	NaN	4	NaN	0	4	4
876	'>gi|157694497|ref|NP_076418.3| zinc finger and BTB domain-containing protein 10 isoform b [Homo sapiens]'	NaN	NaN	NaN	4	NaN	NaN	NaN	NaN	0	4	4
877	'>gi|16445419|ref|NP_005689.2| secretory carrier-associated membrane protein 3 isoform 1 [Homo sapiens]'	NaN	NaN	NaN	NaN	NaN	4	NaN	NaN	0	4	4
878	'>gi|166795297|ref|NP_057225.2| cytoplasmic dynein 1 light intermediate chain 1 [Homo sapiens]'	NaN	NaN	NaN	NaN	4	NaN	NaN	NaN	0	4	4
879	'>gi|17402904|ref|NP_478126.1| exosome complex component MTR3 [Homo sapiens]'	NaN	NaN	NaN	NaN	NaN	4	NaN	NaN	0	4	4
880	'>gi|17986001|ref|NP_005505.2| major histocompatibility complex, class I, B precursor [Homo sapiens]'	NaN	NaN	NaN	NaN	NaN	4	NaN	NaN	0	4	4
881	'>gi|18087855|ref|NP_542408.1| dynein light chain 2, cytoplasmic [Homo sapiens]'	NaN	NaN	NaN	NaN	NaN	NaN	4	NaN	0	4	4
882	'>gi|188497750|ref|NP_277035.2| hexokinase-1 isoform HKI-td [Homo sapiens]'	NaN	NaN	NaN	4	NaN	NaN	NaN	NaN	0	4	4
883	'>gi|188536047|ref|NP_003065.3| SWI/SNF complex subunit SMARCC1 [Homo sapiens]'	NaN	NaN	4	NaN	NaN	NaN	NaN	NaN	0	4	4
884	'>gi|193083125|ref|NP_001122390.1| MAP/microtubule affinity-regulating kinase 3 isoform a [Homo sapiens]'	NaN	NaN	NaN	4	NaN	NaN	NaN	NaN	0	4	4
885	'>gi|19557691|ref|NP_149351.1| surfeit locus protein 4 isoform 1 [Homo sapiens]'	NaN	NaN	NaN	NaN	NaN	NaN	4	NaN	0	4	4
886	'>gi|19923973|ref|NP_612453.1| BTB/POZ domain-containing protein KCTD12 [Homo sapiens]'	NaN	NaN	NaN	NaN	NaN	4	NaN	NaN	0	4	4
887	'>gi|20127408|ref|NP_000173.2| trifunctional enzyme subunit alpha, mitochondrial precursor [Homo sapiens]'	NaN	NaN	NaN	4	NaN	NaN	NaN	NaN	0	4	4
888	'>gi|203097003|ref|NP_065875.3| rho GTPase-activating protein 21 [Homo sapiens]'	NaN	NaN	4	NaN	NaN	NaN	NaN	NaN	0	4	4
889	'''>gi|206597515|ref|NP_001128662.1| arf-GAP with Rho-GAP domain, ANK repeat and PH domain-containing protein 1 isoform d [Homo sap...'' <Preview truncated at 128 characters>'	NaN	NaN	4	NaN	NaN	NaN	NaN	NaN	0	4	4
890	'>gi|21359867|ref|NP_001907.2| cytochrome c1, heme protein, mitochondrial precursor [Homo sapiens]'	NaN	NaN	NaN	NaN	NaN	4	NaN	NaN	0	4	4
891	'>gi|21361114|ref|NP_003553.2| mitochondrial 2-oxoglutarate/malate carrier protein isoform 1 [Homo sapiens]'	NaN	NaN	NaN	NaN	NaN	4	NaN	NaN	0	4	4
892	'>gi|22027622|ref|NP_004286.2| TNF receptor-associated factor 4 [Homo sapiens]'	NaN	NaN	NaN	NaN	4	NaN	NaN	NaN	0	4	4
893	'>gi|22035554|ref|NP_663722.1| amyloid beta A4 precursor protein-binding family B member 1 isoform b [Homo sapiens]'	NaN	NaN	NaN	4	NaN	NaN	NaN	NaN	0	4	4
894	'>gi|22035588|ref|NP_078816.2| 39S ribosomal protein L24, mitochondrial [Homo sapiens]'	NaN	NaN	NaN	NaN	NaN	4	NaN	NaN	0	4	4
895	'>gi|22748937|ref|NP_065801.1| exportin-5 [Homo sapiens]'	NaN	NaN	NaN	4	NaN	NaN	NaN	NaN	0	4	4
896	'>gi|256223453|ref|NP_009135.4| probable ATP-dependent RNA helicase DDX20 [Homo sapiens]'	NaN	NaN	NaN	4	NaN	NaN	NaN	NaN	0	4	4
897	'>gi|257467565|ref|NP_940928.2| zinc finger protein 710 [Homo sapiens]'	NaN	NaN	NaN	4	NaN	NaN	NaN	NaN	0	4	4
898	'>gi|269847874|ref|NP_073739.3| probable ATP-dependent RNA helicase YTHDC2 [Homo sapiens]'	NaN	NaN	4	NaN	NaN	NaN	NaN	NaN	0	4	4
899	'>gi|270265835|ref|NP_001161842.1| cullin-7 isoform 1 [Homo sapiens]'	NaN	NaN	4	NaN	NaN	NaN	NaN	NaN	0	4	4
900	'>gi|27262628|ref|NP_002473.2| nuclear autoantigenic sperm protein isoform 2 [Homo sapiens]'	NaN	NaN	4	NaN	NaN	NaN	NaN	NaN	0	4	4
901	'>gi|282165695|ref|NP_001162595.1| AF4/FMR2 family member 2 isoform 4 [Homo sapiens]'	NaN	NaN	NaN	4	NaN	NaN	NaN	NaN	0	4	4
902	'>gi|282165704|ref|NP_001164100.1| chromodomain-helicase-DNA-binding protein 8 isoform 1 [Homo sapiens]'	NaN	4	NaN	NaN	NaN	NaN	NaN	NaN	0	4	4
903	'>gi|291167764|ref|NP_001166936.1| kinesin-like protein KIF21A isoform 4 [Homo sapiens]'	NaN	NaN	4	NaN	NaN	NaN	NaN	NaN	0	4	4
904	'>gi|291327487|ref|NP_963863.2| protein SMG7 isoform 4 [Homo sapiens]'	NaN	NaN	4	NaN	NaN	NaN	NaN	NaN	0	4	4
905	'>gi|29789090|ref|NP_061185.1| protein RCC2 [Homo sapiens]'	NaN	NaN	NaN	NaN	4	NaN	NaN	NaN	0	4	4
906	'>gi|306518614|ref|NP_001182351.1| tRNA modification GTPase GTPBP3, mitochondrial isoform VII [Homo sapiens]'	NaN	NaN	NaN	NaN	NaN	4	NaN	NaN	0	4	4
907	'>gi|313569770|ref|NP_001186270.1| 60S ribosomal protein L17 isoform a [Homo sapiens]'	NaN	NaN	NaN	NaN	NaN	4	NaN	NaN	0	4	4
908	'>gi|315434214|ref|NP_001186779.1| 28S ribosomal protein S29, mitochondrial isoform 2 [Homo sapiens]'	NaN	NaN	NaN	NaN	NaN	4	NaN	NaN	0	4	4
909	'>gi|320118883|ref|NP_001188503.1| iron-sulfur protein NUBPL isoform 3 [Homo sapiens]'	NaN	NaN	NaN	NaN	NaN	4	NaN	NaN	0	4	4
910	'''>gi|32307148|ref|NP_858058.1| UDP-N-acetylglucosamine--peptide N-acetylglucosaminyltransferase 110 kDa subunit isoform 1 [Homo s...'' <Preview truncated at 128 characters>'	NaN	NaN	NaN	4	NaN	NaN	NaN	NaN	0	4	4
911	'>gi|32483416|ref|NP_066554.2| neurofilament heavy polypeptide [Homo sapiens]'	NaN	4	NaN	NaN	NaN	NaN	NaN	NaN	0	4	4
912	'''>gi|325651836|ref|NP_003592.3| SWI/SNF-related matrix-associated actin-dependent regulator of chromatin subfamily A member 5 [Ho...'' <Preview truncated at 128 characters>'	NaN	NaN	4	NaN	NaN	NaN	NaN	NaN	0	4	4
913	'>gi|327315343|ref|NP_001192157.1| sortilin isoform 2 [Homo sapiens]'	NaN	NaN	NaN	4	NaN	NaN	NaN	NaN	0	4	4
914	'>gi|33188463|ref|NP_872578.1| 28S ribosomal protein S9, mitochondrial [Homo sapiens]'	NaN	NaN	NaN	NaN	NaN	4	NaN	NaN	0	4	4
915	'>gi|335334964|ref|NP_001229417.1| zinc finger SWIM domain-containing protein 8 isoform 3 [Homo sapiens]'	NaN	NaN	4	NaN	NaN	NaN	NaN	NaN	0	4	4
916	'>gi|34577075|ref|NP_005460.2| acyl-coenzyme A thioesterase 8 [Homo sapiens]'	NaN	NaN	NaN	NaN	NaN	4	NaN	NaN	0	4	4
917	'>gi|349732206|ref|NP_001231855.1| U4/U6 small nuclear ribonucleoprotein Prp4 isoform 2 [Homo sapiens]'	NaN	NaN	NaN	NaN	4	NaN	NaN	NaN	0	4	4
918	'>gi|350529370|ref|NP_001231921.1| protein phosphatase 1 regulatory subunit 12A isoform d [Homo sapiens]'	NaN	NaN	4	NaN	NaN	NaN	NaN	NaN	0	4	4
919	'>gi|375065852|ref|NP_001243479.1| MAGUK p55 subfamily member 5 isoform 2 [Homo sapiens]'	NaN	NaN	NaN	4	NaN	NaN	NaN	NaN	0	4	4
920	'>gi|380714663|ref|NP_001244126.1| cullin-3 isoform 2 [Homo sapiens]'	NaN	NaN	NaN	4	NaN	NaN	NaN	NaN	0	4	4
921	'''>gi|380848751|ref|NP_001244160.1| putative bifunctional UDP-N-acetylglucosamine transferase and deubiquitinase ALG13 isoform 6 [...'' <Preview truncated at 128 characters>'	NaN	NaN	NaN	4	NaN	NaN	NaN	NaN	0	4	4
922	'>gi|38202257|ref|NP_938148.1| neutral alpha-glucosidase AB isoform 2 precursor [Homo sapiens]'	NaN	NaN	NaN	4	NaN	NaN	NaN	NaN	0	4	4
923	'>gi|38455391|ref|NP_006388.2| ribonuclease H2 subunit A [Homo sapiens]'	NaN	NaN	NaN	NaN	NaN	4	NaN	NaN	0	4	4
924	'>gi|38570062|ref|NP_057033.2| Golgi to ER traffic protein 4 homolog [Homo sapiens]'	NaN	NaN	NaN	NaN	NaN	4	NaN	NaN	0	4	4
925	'>gi|38679960|ref|NP_942131.1| acetyl-CoA carboxylase 1 isoform 1 [Homo sapiens]'	NaN	4	NaN	NaN	NaN	NaN	NaN	NaN	0	4	4
926	'>gi|38683855|ref|NP_060422.4| pentatricopeptide repeat domain-containing protein 3, mitochondrial precursor [Homo sapiens]'	NaN	NaN	NaN	4	NaN	NaN	NaN	NaN	0	4	4
927	'>gi|395455090|ref|NP_001257460.1| pre-mRNA-splicing regulator WTAP isoform 1 [Homo sapiens]'	NaN	NaN	NaN	NaN	4	NaN	NaN	NaN	0	4	4
928	'>gi|40288288|ref|NP_954592.1| histone-arginine methyltransferase CARM1 [Homo sapiens]'	NaN	NaN	NaN	NaN	4	NaN	NaN	NaN	0	4	4
929	'>gi|41393577|ref|NP_079051.9| gem-associated protein 6 [Homo sapiens]'	NaN	NaN	NaN	NaN	NaN	NaN	4	NaN	0	4	4
930	'>gi|42716280|ref|NP_976221.1| vigilin isoform a [Homo sapiens]'	NaN	NaN	4	NaN	NaN	NaN	NaN	NaN	0	4	4
931	'>gi|4502443|ref|NP_001714.1| dystonin isoform 1e precursor [Homo sapiens]'	NaN	NaN	NaN	4	NaN	NaN	NaN	NaN	0	4	4
932	'>gi|4502747|ref|NP_001252.1| cyclin-dependent kinase 9 [Homo sapiens]'	NaN	NaN	NaN	NaN	NaN	4	NaN	NaN	0	4	4
933	'>gi|4503179|ref|NP_003602.1| oral-facial-digital syndrome 1 protein [Homo sapiens]'	NaN	NaN	NaN	4	NaN	NaN	NaN	NaN	0	4	4
934	'>gi|4504425|ref|NP_002119.1| high mobility group protein B1 [Homo sapiens]'	NaN	NaN	NaN	NaN	NaN	4	NaN	NaN	0	4	4
935	'>gi|4505785|ref|NP_000285.1| phosphorylase b kinase gamma catalytic chain, liver/testis isoform isoform 1 [Homo sapiens]'	NaN	NaN	NaN	NaN	NaN	4	NaN	NaN	0	4	4
936	'>gi|4506613|ref|NP_000974.1| 60S ribosomal protein L22 proprotein [Homo sapiens]'	NaN	NaN	NaN	NaN	NaN	NaN	4	NaN	0	4	4
937	'>gi|4506699|ref|NP_001015.1| 40S ribosomal protein S21 [Homo sapiens]'	NaN	NaN	NaN	NaN	NaN	NaN	4	NaN	0	4	4
938	'>gi|4506711|ref|NP_001021.1| 40S ribosomal protein S27 [Homo sapiens]'	NaN	NaN	NaN	NaN	NaN	NaN	4	NaN	0	4	4
939	'>gi|4507555|ref|NP_003267.1| thymopoietin isoform alpha [Homo sapiens]'	NaN	NaN	NaN	4	NaN	NaN	NaN	NaN	0	4	4
940	'>gi|4557663|ref|NP_001542.1| immunoglobulin-binding protein 1 [Homo sapiens]'	NaN	NaN	NaN	NaN	NaN	4	NaN	NaN	0	4	4
941	'>gi|45597177|ref|NP_055858.2| TBC1 domain family member 9B isoform b [Homo sapiens]'	NaN	NaN	4	NaN	NaN	NaN	NaN	NaN	0	4	4
942	'>gi|4758216|ref|NP_004413.1| segment polarity protein dishevelled homolog DVL-2 [Homo sapiens]'	NaN	NaN	NaN	4	NaN	NaN	NaN	NaN	0	4	4
943	'>gi|4759160|ref|NP_004166.1| small nuclear ribonucleoprotein Sm D3 [Homo sapiens]'	NaN	NaN	NaN	NaN	NaN	NaN	4	NaN	0	4	4
944	'>gi|4826972|ref|NP_005096.1| RNA-binding protein 8A [Homo sapiens]'	NaN	NaN	NaN	NaN	NaN	NaN	4	NaN	0	4	4
945	'>gi|4885375|ref|NP_005310.1| histone H1.2 [Homo sapiens]'	4	NaN	NaN	NaN	NaN	NaN	NaN	NaN	0	4	4
946	'>gi|49574510|ref|NP_057097.2| complex I intermediate-associated protein 30, mitochondrial precursor [Homo sapiens]'	NaN	NaN	NaN	NaN	NaN	4	NaN	NaN	0	4	4
947	'>gi|5031635|ref|NP_005498.1| cofilin-1 [Homo sapiens]'	NaN	NaN	NaN	NaN	NaN	NaN	4	NaN	0	4	4
948	'>gi|50592994|ref|NP_003320.2| thioredoxin isoform 1 [Homo sapiens]'	NaN	NaN	NaN	NaN	NaN	NaN	4	NaN	0	4	4
949	'>gi|50593002|ref|NP_003081.2| U2 small nuclear ribonucleoprotein A'' [Homo sapiens]'	NaN	NaN	NaN	NaN	NaN	4	NaN	NaN	0	4	4
950	'>gi|520975484|ref|NP_001265569.1| ran-specific GTPase-activating protein isoform 3 [Homo sapiens]'	NaN	NaN	NaN	NaN	NaN	4	NaN	NaN	0	4	4
951	'>gi|52632383|ref|NP_001524.2| heterogeneous nuclear ribonucleoprotein L isoform a [Homo sapiens]'	NaN	NaN	NaN	NaN	4	NaN	NaN	NaN	0	4	4
952	'>gi|530381044|ref|XP_005265966.1| PREDICTED: SUMO-interacting motif-containing protein 1 isoform X1 [Homo sapiens]'	NaN	NaN	NaN	4	NaN	NaN	NaN	NaN	0	4	4
953	'>gi|530385499|ref|XP_005250208.1| PREDICTED: protein CASP isoform X2 [Homo sapiens]'	NaN	NaN	4	NaN	NaN	NaN	NaN	NaN	0	4	4
954	'>gi|530412284|ref|XP_005257451.1| PREDICTED: ATP-citrate synthase isoform X2 [Homo sapiens]'	NaN	NaN	4	NaN	NaN	NaN	NaN	NaN	0	4	4
955	'''>gi|530416031|ref|XP_005258726.1| PREDICTED: serine/threonine-protein phosphatase 6 regulatory subunit 1 isoform X1 [Homo sapien...'' <Preview truncated at 128 characters>'	NaN	NaN	4	NaN	NaN	NaN	NaN	NaN	0	4	4
956	'>gi|533112484|ref|NP_001269207.1| matrin-3 isoform c [Homo sapiens]'	NaN	4	NaN	NaN	NaN	NaN	NaN	NaN	0	4	4
957	'>gi|544711292|ref|NP_001269867.1| SCL-interrupting locus protein isoform 4 [Homo sapiens]'	NaN	NaN	4	NaN	NaN	NaN	NaN	NaN	0	4	4
958	'>gi|554506556|ref|NP_001272972.1| medium-chain specific acyl-CoA dehydrogenase, mitochondrial isoform d precursor [Homo sapiens]'	NaN	NaN	NaN	NaN	NaN	4	NaN	NaN	0	4	4
959	'>gi|557440901|ref|NP_001273501.1| E3 ubiquitin-protein ligase BRE1B isoform 1 [Homo sapiens]'	NaN	NaN	4	NaN	NaN	NaN	NaN	NaN	0	4	4
960	'>gi|55749531|ref|NP_006833.2| splicing factor 3B subunit 2 [Homo sapiens]'	NaN	NaN	4	NaN	NaN	NaN	NaN	NaN	0	4	4
961	'>gi|55770906|ref|NP_064581.2| pre-mRNA-splicing factor SYF1 [Homo sapiens]'	NaN	NaN	NaN	4	NaN	NaN	NaN	NaN	0	4	4
962	'>gi|567757558|ref|NP_001274666.1| protein SETSIP [Homo sapiens]'	NaN	NaN	NaN	NaN	NaN	4	NaN	NaN	0	4	4
963	'>gi|56788356|ref|NP_001008697.1| tuftelin-interacting protein 11 [Homo sapiens]'	NaN	NaN	NaN	4	NaN	NaN	NaN	NaN	0	4	4
964	'''>gi|578806754|ref|XP_006713473.1| PREDICTED: membrane-associated guanylate kinase, WW and PDZ domain-containing protein 1 isofor...'' <Preview truncated at 128 characters>'	NaN	NaN	4	NaN	NaN	NaN	NaN	NaN	0	4	4
965	'>gi|578820348|ref|XP_005252859.2| PREDICTED: pleckstrin homology domain-containing family A member 7 isoform X2 [Homo sapiens]'	NaN	NaN	NaN	4	NaN	NaN	NaN	NaN	0	4	4
966	'>gi|578826056|ref|XP_005268040.2| PREDICTED: sal-like protein 2 isoform X1 [Homo sapiens]'	NaN	NaN	4	NaN	NaN	NaN	NaN	NaN	0	4	4
967	'>gi|578830420|ref|XP_006721765.1| PREDICTED: 2'',3''-cyclic-nucleotide 3''-phosphodiesterase isoform X2 [Homo sapiens]'	NaN	NaN	NaN	NaN	NaN	4	NaN	NaN	0	4	4
968	'>gi|5803165|ref|NP_006799.1| protein transport protein Sec61 subunit beta [Homo sapiens]'	NaN	NaN	NaN	NaN	NaN	NaN	4	NaN	0	4	4
969	'>gi|5901926|ref|NP_008937.1| cleavage and polyadenylation specificity factor subunit 5 [Homo sapiens]'	NaN	NaN	NaN	NaN	NaN	4	NaN	NaN	0	4	4
970	'>gi|6041669|ref|NP_004538.2| NADH dehydrogenase [ubiquinone] 1 beta subcomplex subunit 4 isoform 1 [Homo sapiens]'	NaN	NaN	NaN	NaN	NaN	NaN	4	NaN	0	4	4
971	'>gi|635574620|ref|NP_001278972.1| SET domain-containing protein 5 isoform 2 [Homo sapiens]'	NaN	NaN	4	NaN	NaN	NaN	NaN	NaN	0	4	4
972	'>gi|659667952|ref|NP_001281074.1| lupus La protein [Homo sapiens]'	NaN	NaN	NaN	NaN	4	NaN	NaN	NaN	0	4	4
973	'>gi|663429546|ref|NP_001287699.1| lysophospholipase-like protein 1 isoform c [Homo sapiens]'	NaN	NaN	NaN	NaN	NaN	4	NaN	NaN	0	4	4
974	'>gi|66392203|ref|NP_001018146.1| NME1-NME2 protein [Homo sapiens]'	NaN	NaN	NaN	NaN	NaN	NaN	4	NaN	0	4	4
975	'>gi|665505985|ref|NP_001287829.1| 28S ribosomal protein S34, mitochondrial isoform 1 [Homo sapiens]'	NaN	NaN	NaN	NaN	NaN	4	NaN	NaN	0	4	4
976	'>gi|68077168|ref|NP_919259.3| dnaJ homolog subfamily C member 21 isoform 1 [Homo sapiens]'	NaN	NaN	NaN	4	NaN	NaN	NaN	NaN	0	4	4
977	'>gi|6912398|ref|NP_036218.1| general transcription factor 3C polypeptide 3 isoform 1 [Homo sapiens]'	NaN	NaN	NaN	4	NaN	NaN	NaN	NaN	0	4	4
978	'>gi|7019465|ref|NP_037462.1| nucleoside diphosphate kinase 7 isoform a [Homo sapiens]'	NaN	NaN	NaN	NaN	NaN	4	NaN	NaN	0	4	4
979	'>gi|73623035|ref|NP_006452.3| sperm-associated antigen 5 [Homo sapiens]'	NaN	NaN	4	NaN	NaN	NaN	NaN	NaN	0	4	4
980	'>gi|7657013|ref|NP_036270.1| protein AATF [Homo sapiens]'	NaN	NaN	NaN	4	NaN	NaN	NaN	NaN	0	4	4
981	'>gi|7657234|ref|NP_055082.1| small acidic protein [Homo sapiens]'	NaN	NaN	NaN	NaN	NaN	4	NaN	NaN	0	4	4
982	'>gi|7661968|ref|NP_055481.1| clathrin interactor 1 isoform 2 [Homo sapiens]'	NaN	NaN	NaN	4	NaN	NaN	NaN	NaN	0	4	4
983	'>gi|7662276|ref|NP_055534.1| protein FAM115A isoform 1 [Homo sapiens]'	NaN	NaN	NaN	4	NaN	NaN	NaN	NaN	0	4	4
984	'>gi|7705925|ref|NP_057370.1| L-xylulose reductase isoform 1 [Homo sapiens]'	NaN	NaN	NaN	NaN	NaN	4	NaN	NaN	0	4	4
985	'>gi|78214522|ref|NP_001030335.1| 60S ribosomal protein L38 [Homo sapiens]'	NaN	NaN	NaN	NaN	NaN	NaN	4	NaN	0	4	4
986	'>gi|8923557|ref|NP_060366.1| glucose-induced degradation protein 8 homolog [Homo sapiens]'	NaN	NaN	NaN	NaN	NaN	4	NaN	NaN	0	4	4
987	'>gi|93277122|ref|NP_002887.2| RNA-binding protein 4 isoform 1 [Homo sapiens]'	NaN	NaN	NaN	NaN	NaN	4	NaN	NaN	0	4	4
988	'>gi|9951915|ref|NP_000678.1| adenosylhomocysteinase isoform 1 [Homo sapiens]'	NaN	NaN	NaN	NaN	NaN	4	NaN	NaN	0	4	4
989	'>gi|4506145|ref|NP_002760.1| trypsin-1 preproprotein [Homo sapiens]'	2	NaN	3	2	2	3	2	1	0	3	15
990	'>gi|4505821|ref|NP_002643.1| prolactin-inducible protein precursor [Homo sapiens]'	3	2	2	NaN	NaN	2	NaN	1	0	3	10
991	'>gi|4557367|ref|NP_000377.1| bleomycin hydrolase [Homo sapiens]'	2	3	1	NaN	NaN	1	1	2	0	3	10
992	'>gi|312433998|ref|NP_001186078.1| lactotransferrin isoform 2 [Homo sapiens]'	3	NaN	NaN	3	NaN	NaN	NaN	2	0	3	8
993	'>gi|507834128|ref|NP_001002252.2| ADP-ribosylation factor-like protein 6-interacting protein 4 isoform 4 [Homo sapiens]'	NaN	2	1	NaN	2	3	NaN	NaN	0	3	8
994	'>gi|170016077|ref|NP_065143.2| manganese-transporting ATPase 13A1 [Homo sapiens]'	NaN	NaN	2	3	NaN	NaN	NaN	2	0	3	7
995	'>gi|170296790|ref|NP_031369.2| trypsin-3 isoform 1 preproprotein [Homo sapiens]'	1	3	1	2	NaN	NaN	NaN	NaN	0	3	7
996	'>gi|4506901|ref|NP_003008.1| serine/arginine-rich splicing factor 3 [Homo sapiens]'	NaN	1	NaN	NaN	NaN	3	3	NaN	0	3	7
997	'>gi|16933567|ref|NP_005361.2| ras-related protein Rab-8A [Homo sapiens]'	NaN	NaN	NaN	NaN	NaN	3	3	NaN	0	3	6
998	'>gi|21327708|ref|NP_631946.1| nucleosome assembly protein 1-like 1 [Homo sapiens]'	NaN	NaN	NaN	NaN	3	3	NaN	NaN	0	3	6
999	'>gi|443497964|ref|NP_001263218.1| cAMP-dependent protein kinase type I-alpha regulatory subunit isoform a [Homo sapiens]'	NaN	NaN	NaN	NaN	3	3	NaN	NaN	0	3	6
1000	'>gi|56243583|ref|NP_077005.2| WD repeat-containing protein 18 [Homo sapiens]'	NaN	NaN	NaN	NaN	3	3	NaN	NaN	0	3	6
1001	'>gi|597709777|ref|NP_001243000.2| E3 ubiquitin-protein ligase RNF213 isoform 3 [Homo sapiens]'	3	NaN	NaN	NaN	2	1	NaN	NaN	0	3	6
1002	'>gi|70778918|ref|NP_002207.2| inter-alpha-trypsin inhibitor heavy chain H2 precursor [Homo sapiens]'	3	NaN	NaN	3	NaN	NaN	NaN	NaN	0	3	6
1003	'>gi|77539758|ref|NP_001029249.1| histone H4 [Homo sapiens]'	2	1	NaN	NaN	NaN	NaN	3	NaN	0	3	6
1004	'>gi|13124881|ref|NP_074036.1| core-binding factor subunit beta isoform 1 [Homo sapiens]'	NaN	NaN	NaN	NaN	NaN	3	2	NaN	0	3	5
1005	'>gi|14790190|ref|NP_055816.2| msx2-interacting protein [Homo sapiens]'	NaN	NaN	NaN	NaN	3	NaN	2	NaN	0	3	5
1006	'>gi|169790833|ref|NP_001116078.1| lysosome-associated membrane glycoprotein 2 isoform C precursor [Homo sapiens]'	NaN	NaN	3	2	NaN	NaN	NaN	NaN	0	3	5
1007	'>gi|556503440|ref|NP_001273295.1| MAP7 domain-containing protein 1 isoform 3 [Homo sapiens]'	NaN	NaN	2	3	NaN	NaN	NaN	NaN	0	3	5
1008	'>gi|8922944|ref|NP_060832.1| protein lin-7 homolog C [Homo sapiens]'	NaN	NaN	NaN	NaN	NaN	2	3	NaN	0	3	5
1009	'>gi|13128860|ref|NP_004955.2| histone deacetylase 1 [Homo sapiens]'	NaN	NaN	NaN	1	3	NaN	NaN	NaN	0	3	4
1010	'>gi|14277700|ref|NP_001007.2| 40S ribosomal protein S12 [Homo sapiens]'	NaN	NaN	NaN	NaN	NaN	1	3	NaN	0	3	4
1011	'>gi|22035616|ref|NP_665741.1| oxysterol-binding protein-related protein 7 [Homo sapiens]'	NaN	1	3	NaN	NaN	NaN	NaN	NaN	0	3	4
1012	'>gi|28872725|ref|NP_002806.2| 26S proteasome non-ATPase regulatory subunit 11 [Homo sapiens]'	NaN	NaN	NaN	NaN	1	3	NaN	NaN	0	3	4
1013	'>gi|311893365|ref|NP_001185798.1| calpain-1 catalytic subunit [Homo sapiens]'	3	NaN	NaN	1	NaN	NaN	NaN	NaN	0	3	4
1014	'>gi|4505371|ref|NP_002487.1| NADH dehydrogenase [ubiquinone] iron-sulfur protein 8, mitochondrial precursor [Homo sapiens]'	NaN	NaN	NaN	NaN	NaN	1	3	NaN	0	3	4
1015	'>gi|4506625|ref|NP_000981.1| 60S ribosomal protein L27a [Homo sapiens]'	NaN	NaN	NaN	NaN	NaN	1	3	NaN	0	3	4
1016	'>gi|4506743|ref|NP_001003.1| 40S ribosomal protein S8 [Homo sapiens]'	NaN	NaN	NaN	NaN	NaN	3	1	NaN	0	3	4
1017	'>gi|4557581|ref|NP_001435.1| fatty acid-binding protein, epidermal [Homo sapiens]'	3	1	NaN	NaN	NaN	NaN	NaN	NaN	0	3	4
1018	'''>gi|665821217|ref|NP_001287921.1| eukaryotic translation initiation factor 3 subunit K {ECO:0000255|HAMAP-Rule:MF_03010} isoform...'' <Preview truncated at 128 characters>'	NaN	NaN	NaN	NaN	NaN	1	3	NaN	0	3	4
1019	'>gi|71902540|ref|NP_000042.3| serine-protein kinase ATM [Homo sapiens]'	NaN	3	1	NaN	NaN	NaN	NaN	NaN	0	3	4
1020	'>gi|106775678|ref|NP_001035807.1| histone H2A type 2-A [Homo sapiens]'	NaN	NaN	NaN	NaN	NaN	NaN	3	NaN	0	3	3
1021	'>gi|11034825|ref|NP_037415.1| methionine adenosyltransferase 2 subunit beta isoform 1 [Homo sapiens]'	NaN	NaN	NaN	NaN	NaN	3	NaN	NaN	0	3	3
1022	'>gi|115387094|ref|NP_002991.2| succinate dehydrogenase [ubiquinone] iron-sulfur subunit, mitochondrial precursor [Homo sapiens]'	NaN	NaN	NaN	NaN	NaN	3	NaN	NaN	0	3	3
1023	'>gi|115583670|ref|NP_003244.2| T-lymphoma invasion and metastasis-inducing protein 1 [Homo sapiens]'	NaN	NaN	3	NaN	NaN	NaN	NaN	NaN	0	3	3
1024	'>gi|119943112|ref|NP_001351.2| 7-dehydrocholesterol reductase [Homo sapiens]'	NaN	NaN	NaN	NaN	NaN	3	NaN	NaN	0	3	3
1025	'>gi|119964726|ref|NP_000867.2| cation-independent mannose-6-phosphate receptor precursor [Homo sapiens]'	NaN	3	NaN	NaN	NaN	NaN	NaN	NaN	0	3	3
1026	'>gi|122937229|ref|NP_001073886.1| zinc finger protein 629 [Homo sapiens]'	NaN	NaN	NaN	3	NaN	NaN	NaN	NaN	0	3	3
1027	'>gi|122939167|ref|NP_062559.2| WD repeat domain phosphoinositide-interacting protein 3 [Homo sapiens]'	NaN	NaN	NaN	NaN	NaN	3	NaN	NaN	0	3	3
1028	'>gi|124244056|ref|NP_689637.3| APC membrane recruitment protein 1 [Homo sapiens]'	NaN	NaN	3	NaN	NaN	NaN	NaN	NaN	0	3	3
1029	'>gi|125987603|ref|NP_001075028.1| cleavage and polyadenylation specificity factor subunit 4 isoform 2 [Homo sapiens]'	NaN	NaN	NaN	NaN	NaN	3	NaN	NaN	0	3	3
1030	'>gi|13236579|ref|NP_077306.1| long-chain fatty acid transport protein 3 [Homo sapiens]'	NaN	NaN	NaN	3	NaN	NaN	NaN	NaN	0	3	3
1031	'>gi|13259508|ref|NP_075408.1| dynactin subunit 1 isoform 2 [Homo sapiens]'	NaN	NaN	3	NaN	NaN	NaN	NaN	NaN	0	3	3
1032	'>gi|133925811|ref|NP_002261.3| transportin-1 isoform 1 [Homo sapiens]'	NaN	NaN	NaN	3	NaN	NaN	NaN	NaN	0	3	3
1033	'>gi|134142337|ref|NP_004987.2| multidrug resistance-associated protein 1 [Homo sapiens]'	NaN	NaN	3	NaN	NaN	NaN	NaN	NaN	0	3	3
1034	'>gi|13491166|ref|NP_055491.1| pumilio homolog 1 isoform 2 [Homo sapiens]'	NaN	NaN	3	NaN	NaN	NaN	NaN	NaN	0	3	3
1035	'>gi|13699824|ref|NP_004514.2| kinesin-like protein KIF11 [Homo sapiens]'	NaN	NaN	3	NaN	NaN	NaN	NaN	NaN	0	3	3
1036	'>gi|13994287|ref|NP_114124.1| Krueppel-like factor 16 [Homo sapiens]'	NaN	NaN	NaN	NaN	NaN	3	NaN	NaN	0	3	3
1037	'>gi|14149657|ref|NP_055787.1| transcription factor 25 [Homo sapiens]'	NaN	NaN	NaN	3	NaN	NaN	NaN	NaN	0	3	3
1038	'>gi|14589933|ref|NP_115832.1| protocadherin-7 isoform b precursor [Homo sapiens]'	NaN	NaN	3	NaN	NaN	NaN	NaN	NaN	0	3	3
1039	'>gi|145977194|ref|NP_001078844.1| uncharacterized protein C1orf226 isoform 2 [Homo sapiens]'	NaN	NaN	NaN	3	NaN	NaN	NaN	NaN	0	3	3
1040	'>gi|145977196|ref|NP_001078841.1| UPF0723 protein C11orf83 precursor [Homo sapiens]'	NaN	NaN	NaN	NaN	NaN	NaN	3	NaN	0	3	3
1041	'>gi|153251297|ref|NP_060822.2| translation machinery-associated protein 16 [Homo sapiens]'	NaN	NaN	NaN	NaN	NaN	3	NaN	NaN	0	3	3
1042	'>gi|154354979|ref|NP_036466.2| unconventional myosin-X [Homo sapiens]'	NaN	3	NaN	NaN	NaN	NaN	NaN	NaN	0	3	3
[truncated: 1,141 more rows]
