# Supplementary material for: Comparative Proteomics Reveals Strain-Specific β-TrCP Degradation via Rotavirus NSP1 Hijacking a Host Cullin-3-Rbx1 Complex
Source: PLoS Pathog. 2016 Oct 5;12(10):e1005929. doi: 10.1371/journal.ppat.1005929 (PMC5051689; doi:10.1371/journal.ppat.1005929)
Supplement: S4 Table — (XLSX) [file ppat.1005929.s011.xlsx]

## Sheet: Global
Rank Number	Protein Name	WA_n_NSP1_01	WA_n_NSP1_02	WA_n_NSP1_03	WA_n_NSP1_04	WA_n_NSP1_05	WA_n_NSP1_06	WA_n_NSP1_07	WA_n_NSP1_08	CONTAMINANT	MAX	SUM
1	'>gi|13654237|ref|NP_008835.5| DNA-dependent protein kinase catalytic subunit isoform 1 [Homo sapiens]'	200	104	NaN	NaN	NaN	NaN	NaN	NaN	0	200	304
2	'>WA-N-NSP1'	30	22	44	85	195	50	44	16	0	195	486
3	'>gi|29788785|ref|NP_821133.1| tubulin beta chain isoform b [Homo sapiens]'	13	NaN	22	40	112	46	8	2	0	112	243
4	'>gi|393715095|ref|NP_001257329.1| tubulin alpha-1A chain isoform 2 [Homo sapiens]'	15	10	19	NaN	92	1	NaN	NaN	0	92	137
5	'>gi|58530840|ref|NP_004406.2| desmoplakin isoform I [Homo sapiens]'	69	50	37	32	38	26	89	40	0	89	381
6	'>gi|156523968|ref|NP_001609.2| poly [ADP-ribose] polymerase 1 [Homo sapiens]'	6	11	89	17	1	NaN	NaN	NaN	0	89	124
7	'>gi|54607053|ref|NP_006827.1| translational activator GCN1 [Homo sapiens]'	11	81	2	NaN	NaN	NaN	NaN	NaN	0	81	94
8	'>gi|578838539|ref|XP_006724776.1| PREDICTED: insulin receptor substrate 4 isoform X2 [Homo sapiens]'	NaN	NaN	78	NaN	NaN	NaN	NaN	NaN	0	78	78
9	'>gi|5729877|ref|NP_006588.1| heat shock cognate 71 kDa protein isoform 1 [Homo sapiens]'	3	NaN	16	75	54	NaN	1	NaN	0	75	149
10	'>gi|19913406|ref|NP_001058.2| DNA topoisomerase 2-alpha [Homo sapiens]'	NaN	25	68	NaN	NaN	NaN	NaN	NaN	0	68	93
11	'>gi|4503165|ref|NP_003581.1| cullin-3 isoform 1 [Homo sapiens]'	3	1	57	63	1	NaN	NaN	NaN	0	63	125
12	'>gi|61676188|ref|NP_113584.3| E3 ubiquitin-protein ligase HUWE1 [Homo sapiens]'	63	16	1	NaN	NaN	NaN	NaN	NaN	0	63	80
13	'>gi|5453603|ref|NP_006422.1| T-complex protein 1 subunit beta isoform 1 [Homo sapiens]'	NaN	NaN	NaN	18	59	NaN	NaN	NaN	0	59	77
14	'>gi|4504733|ref|NP_003595.1| insulin receptor substrate 4 [Homo sapiens]'	5	21	NaN	58	27	10	NaN	NaN	0	58	121
15	'>gi|63162572|ref|NP_005989.3| T-complex protein 1 subunit gamma isoform a [Homo sapiens]'	NaN	NaN	NaN	37	58	NaN	NaN	NaN	0	58	95
16	'>gi|24234688|ref|NP_004125.3| stress-70 protein, mitochondrial precursor [Homo sapiens]'	NaN	NaN	5	57	31	NaN	NaN	NaN	0	57	93
17	'>gi|48762932|ref|NP_006576.2| T-complex protein 1 subunit theta isoform 1 [Homo sapiens]'	NaN	4	NaN	28	53	NaN	NaN	NaN	0	53	85
18	'>gi|24307939|ref|NP_036205.1| T-complex protein 1 subunit epsilon [Homo sapiens]'	1	NaN	NaN	29	52	NaN	NaN	NaN	0	52	82
19	'>gi|157412270|ref|NP_112480.2| heterogeneous nuclear ribonucleoprotein M isoform b [Homo sapiens]'	NaN	NaN	2	52	19	NaN	NaN	NaN	0	52	73
20	'>gi|161702986|ref|NP_001104547.1| ezrin [Homo sapiens]'	NaN	NaN	11	52	4	NaN	NaN	NaN	0	52	67
21	'>gi|16507237|ref|NP_005338.1| 78 kDa glucose-regulated protein precursor [Homo sapiens]'	NaN	NaN	7	51	14	NaN	NaN	NaN	0	51	72
22	'>gi|41399285|ref|NP_955472.1| 60 kDa heat shock protein, mitochondrial [Homo sapiens]'	NaN	NaN	5	29	50	1	NaN	NaN	0	50	85
23	'>gi|38455427|ref|NP_006421.2| T-complex protein 1 subunit delta isoform a [Homo sapiens]'	NaN	NaN	3	30	47	NaN	NaN	NaN	0	47	80
24	'>gi|544583486|ref|NP_001269802.1| E3 ubiquitin-protein ligase UBR5 isoform 2 [Homo sapiens]'	5	47	NaN	NaN	NaN	NaN	NaN	NaN	0	47	52
25	'>gi|18105007|ref|NP_004332.2| CAD protein [Homo sapiens]'	3	47	NaN	NaN	NaN	NaN	NaN	NaN	0	47	50
26	'>gi|45439370|ref|NP_065842.1| serine/threonine-protein kinase TAO1 isoform 1 [Homo sapiens]'	NaN	2	44	5	NaN	NaN	NaN	NaN	0	44	51
27	'>gi|5453607|ref|NP_006420.1| T-complex protein 1 subunit eta isoform a [Homo sapiens]'	NaN	NaN	NaN	NaN	44	NaN	NaN	NaN	0	44	44
28	'>gi|167466173|ref|NP_005337.2| heat shock 70 kDa protein 1A/1B [Homo sapiens]'	NaN	NaN	8	42	30	NaN	NaN	NaN	0	42	80
29	'>gi|38201706|ref|NP_060124.2| sterile alpha motif domain-containing protein 9 [Homo sapiens]'	NaN	20	42	NaN	NaN	NaN	NaN	NaN	0	42	62
30	'>gi|11225260|ref|NP_003277.1| DNA topoisomerase 1 [Homo sapiens]'	13	11	36	41	NaN	NaN	NaN	NaN	0	41	101
31	'>gi|45643123|ref|NP_002524.2| nuclear valosin-containing protein-like isoform 1 [Homo sapiens]'	NaN	1	26	41	NaN	NaN	NaN	NaN	0	41	68
32	'>gi|5730023|ref|NP_006657.1| ruvB-like 2 [Homo sapiens]'	NaN	NaN	NaN	NaN	41	2	NaN	NaN	0	41	43
33	'>gi|57863257|ref|NP_110379.2| T-complex protein 1 subunit alpha isoform a [Homo sapiens]'	NaN	NaN	3	23	40	1	NaN	NaN	0	40	67
34	'>gi|431822408|ref|NP_001258901.1| heat shock protein HSP 90-beta isoform c [Homo sapiens]'	NaN	NaN	17	40	NaN	NaN	NaN	NaN	0	40	57
35	'>gi|4502643|ref|NP_001753.1| T-complex protein 1 subunit zeta isoform a [Homo sapiens]'	NaN	NaN	2	14	39	NaN	NaN	NaN	0	39	55
36	'>gi|528524479|ref|NP_001268649.1| polyubiquitin-B precursor [Homo sapiens]'	15	NaN	38	37	31	11	NaN	3	0	38	135
37	'>gi|57013276|ref|NP_006073.2| tubulin alpha-1B chain [Homo sapiens]'	NaN	NaN	NaN	38	3	36	11	9	0	38	97
38	'>gi|153945728|ref|NP_005900.2| microtubule-associated protein 1B [Homo sapiens]'	37	35	2	5	1	5	NaN	NaN	0	37	85
39	'>gi|93102389|ref|NP_001035247.1| centrosomal protein of 44 kDa isoform a [Homo sapiens]'	NaN	NaN	2	8	37	19	NaN	NaN	0	37	66
40	'>gi|237681109|ref|NP_001153705.1| sodium/potassium-transporting ATPase subunit alpha-1 isoform c [Homo sapiens]'	NaN	NaN	9	37	NaN	NaN	NaN	NaN	0	37	46
41	'>gi|4757732|ref|NP_004199.1| apoptosis-inducing factor 1, mitochondrial isoform 1 precursor [Homo sapiens]'	NaN	NaN	NaN	37	NaN	NaN	NaN	NaN	0	37	37
42	'>gi|22202629|ref|NP_665811.1| apoptosis-inducing factor 1, mitochondrial isoform 2 precursor [Homo sapiens]'	NaN	NaN	5	NaN	35	NaN	NaN	NaN	0	35	40
43	'>gi|50659095|ref|NP_004719.2| nucleolar RNA helicase 2 isoform 1 [Homo sapiens]'	NaN	NaN	NaN	35	NaN	NaN	NaN	NaN	0	35	35
44	'>gi|283436222|ref|NP_001164006.1| ATPase family AAA domain-containing protein 3A isoform 2 [Homo sapiens]'	NaN	NaN	NaN	27	34	NaN	NaN	NaN	0	34	61
45	'>gi|5031741|ref|NP_005871.1| dnaJ homolog subfamily A member 2 [Homo sapiens]'	NaN	NaN	NaN	1	33	17	NaN	NaN	0	33	51
46	'>gi|8051636|ref|NP_009166.2| exportin-T [Homo sapiens]'	NaN	NaN	12	33	NaN	NaN	NaN	NaN	0	33	45
47	'>gi|578811110|ref|XP_006714926.1| PREDICTED: heterogeneous nuclear ribonucleoprotein H isoform X11 [Homo sapiens]'	NaN	NaN	NaN	NaN	33	NaN	NaN	NaN	0	33	33
48	'>gi|19913408|ref|NP_001059.2| DNA topoisomerase 2-beta [Homo sapiens]'	NaN	16	32	NaN	NaN	NaN	NaN	NaN	0	32	48
49	'>gi|148529014|ref|NP_001914.3| DNA damage-binding protein 1 [Homo sapiens]'	NaN	NaN	32	1	NaN	NaN	NaN	NaN	0	32	33
50	'>gi|4504511|ref|NP_001530.1| dnaJ homolog subfamily A member 1 [Homo sapiens]'	NaN	NaN	1	3	31	17	NaN	NaN	0	31	52
51	'>gi|157694494|ref|NP_001099008.1| myb-binding protein 1A isoform 1 [Homo sapiens]'	3	5	30	NaN	NaN	NaN	NaN	NaN	0	30	38
52	'>gi|33350932|ref|NP_001367.2| cytoplasmic dynein 1 heavy chain 1 [Homo sapiens]'	30	NaN	NaN	NaN	NaN	NaN	NaN	NaN	0	30	30
53	'>gi|42822864|ref|NP_976322.1| ribonuclease inhibitor [Homo sapiens]'	1	NaN	1	NaN	29	2	NaN	NaN	0	29	33
54	'>gi|164607124|ref|NP_001106849.1| Fanconi anemia group I protein isoform 1 [Homo sapiens]'	NaN	NaN	29	NaN	NaN	NaN	NaN	NaN	0	29	29
55	'>gi|4505257|ref|NP_002435.1| moesin [Homo sapiens]'	NaN	NaN	NaN	28	5	NaN	NaN	NaN	0	28	33
56	'>gi|32307161|ref|NP_003583.2| cullin-1 [Homo sapiens]'	NaN	NaN	2	28	NaN	NaN	NaN	NaN	0	28	30
57	'>gi|124378039|ref|NP_055681.1| protein transport protein Sec16A isoform 1 [Homo sapiens]'	NaN	28	NaN	NaN	NaN	NaN	NaN	NaN	0	28	28
58	'>gi|15718687|ref|NP_000996.2| 40S ribosomal protein S3 isoform 1 [Homo sapiens]'	NaN	NaN	NaN	NaN	2	26	NaN	NaN	0	26	28
59	'>gi|261399877|ref|NP_001159757.1| T-complex protein 1 subunit eta isoform d [Homo sapiens]'	NaN	NaN	2	25	NaN	1	3	NaN	0	25	31
60	'>gi|301171467|ref|NP_001180345.1| ATP-dependent RNA helicase DDX3X isoform 2 [Homo sapiens]'	NaN	NaN	NaN	25	NaN	NaN	NaN	NaN	0	25	25
61	'>gi|148470406|ref|NP_001091676.1| heterogeneous nuclear ribonucleoprotein F [Homo sapiens]'	NaN	NaN	NaN	5	24	23	1	NaN	0	24	53
62	'>gi|4505775|ref|NP_002626.1| phosphate carrier protein, mitochondrial isoform b precursor [Homo sapiens]'	2	1	NaN	1	4	24	7	NaN	0	24	39
63	'>gi|62750354|ref|NP_954659.1| matrin-3 isoform a [Homo sapiens]'	NaN	NaN	24	9	NaN	NaN	NaN	NaN	0	24	33
64	'>gi|4507943|ref|NP_003391.1| exportin-1 [Homo sapiens]'	NaN	NaN	17	23	NaN	NaN	NaN	NaN	0	23	40
65	'>gi|100913206|ref|NP_001348.2| ATP-dependent RNA helicase A [Homo sapiens]'	NaN	NaN	23	NaN	NaN	NaN	NaN	NaN	0	23	23
66	'>gi|225545550|ref|NP_057195.2| telomere length regulation protein TEL2 homolog [Homo sapiens]'	NaN	NaN	NaN	23	NaN	NaN	NaN	NaN	0	23	23
67	'>gi|4757810|ref|NP_004037.1| ATP synthase subunit alpha, mitochondrial isoform a precursor [Homo sapiens]'	NaN	NaN	NaN	NaN	23	NaN	NaN	NaN	0	23	23
68	'>gi|119703744|ref|NP_001933.2| desmoglein-1 preproprotein [Homo sapiens]'	20	10	18	14	14	9	22	11	0	22	118
69	'>gi|4503471|ref|NP_001393.1| elongation factor 1-alpha 1 [Homo sapiens]'	NaN	NaN	5	6	22	10	3	NaN	0	22	46
70	'>gi|14141161|ref|NP_004492.2| heterogeneous nuclear ribonucleoprotein U isoform b [Homo sapiens]'	2	2	22	13	NaN	2	3	NaN	0	22	44
71	'>gi|46367787|ref|NP_002559.2| polyadenylate-binding protein 1 [Homo sapiens]'	NaN	NaN	NaN	22	10	NaN	NaN	NaN	0	22	32
72	'>gi|48928046|ref|NP_387448.2| F-box/WD repeat-containing protein 11 isoform B [Homo sapiens]'	NaN	NaN	NaN	10	22	NaN	NaN	NaN	0	22	32
73	'>gi|24638454|ref|NP_733765.1| sarcoplasmic/endoplasmic reticulum calcium ATPase 2 isoform b [Homo sapiens]'	NaN	NaN	NaN	22	NaN	NaN	NaN	NaN	0	22	22
74	'>gi|354983495|ref|NP_001238979.1| protein-L-isoaspartate(D-aspartate) O-methyltransferase isoform 3 [Homo sapiens]'	NaN	NaN	NaN	NaN	3	NaN	21	NaN	0	21	24
75	'>gi|226530908|ref|NP_005380.2| protein-L-isoaspartate(D-aspartate) O-methyltransferase isoform 1 [Homo sapiens]'	NaN	NaN	NaN	NaN	NaN	21	NaN	NaN	0	21	21
76	'>gi|41872631|ref|NP_004095.4| fatty acid synthase [Homo sapiens]'	NaN	21	NaN	NaN	NaN	NaN	NaN	NaN	0	21	21
77	'>gi|57864582|ref|NP_001009931.1| hornerin [Homo sapiens]'	14	16	17	11	15	10	20	13	0	20	116
78	'>gi|62122917|ref|NP_001014364.1| filaggrin-2 [Homo sapiens]'	20	8	15	14	10	7	17	6	0	20	97
79	'>gi|386781571|ref|NP_001247422.1| radixin isoform 1 [Homo sapiens]'	NaN	NaN	1	20	17	NaN	NaN	NaN	0	20	38
80	'>gi|5174735|ref|NP_006079.1| tubulin beta-4B chain [Homo sapiens]'	1	1	3	7	20	5	NaN	NaN	0	20	37
81	'>gi|11067747|ref|NP_001244.1| cell division cycle 5-like protein [Homo sapiens]'	NaN	NaN	14	20	NaN	NaN	NaN	NaN	0	20	34
82	'>gi|4557553|ref|NP_000108.1| emerin [Homo sapiens]'	NaN	NaN	NaN	NaN	3	20	2	NaN	0	20	25
83	'>gi|208609990|ref|NP_055484.3| nuclear pore complex protein Nup93 isoform 1 [Homo sapiens]'	NaN	NaN	NaN	20	NaN	NaN	NaN	NaN	0	20	20
84	'>gi|25777612|ref|NP_002800.2| 26S proteasome non-ATPase regulatory subunit 3 [Homo sapiens]'	NaN	NaN	NaN	NaN	20	NaN	NaN	NaN	0	20	20
85	'>gi|57863269|ref|NP_055871.1| ribosomal RNA processing protein 1 homolog B [Homo sapiens]'	NaN	NaN	NaN	20	NaN	NaN	NaN	NaN	0	20	20
86	'>gi|5032179|ref|NP_005753.1| transcription intermediary factor 1-beta [Homo sapiens]'	NaN	NaN	14	19	NaN	NaN	NaN	NaN	0	19	33
87	'>gi|4506675|ref|NP_002941.1| dolichyl-diphosphooligosaccharide--protein glycosyltransferase subunit 1 precursor [Homo sapiens]'	NaN	NaN	NaN	19	12	NaN	NaN	NaN	0	19	31
88	'>gi|14165439|ref|NP_002131.2| heterogeneous nuclear ribonucleoprotein K isoform a [Homo sapiens]'	NaN	NaN	NaN	6	19	NaN	NaN	NaN	0	19	25
89	'>gi|4503483|ref|NP_001952.1| elongation factor 2 [Homo sapiens]'	NaN	NaN	4	19	NaN	NaN	NaN	NaN	0	19	23
90	'>gi|612407827|ref|NP_055186.3| A-kinase anchor protein 8-like isoform 1 [Homo sapiens]'	NaN	NaN	3	19	NaN	NaN	NaN	NaN	0	19	22
91	'>gi|42822870|ref|NP_976320.1| ribonuclease inhibitor [Homo sapiens]'	NaN	NaN	NaN	NaN	NaN	19	NaN	NaN	0	19	19
92	'>gi|4504811|ref|NP_002221.1| junction plakoglobin [Homo sapiens]'	14	NaN	11	11	12	6	18	11	0	18	83
93	'>gi|4885375|ref|NP_005310.1| histone H1.2 [Homo sapiens]'	2	7	7	4	4	18	NaN	NaN	0	18	42
94	'>gi|371502112|ref|NP_001243064.1| exportin-2 isoform 2 [Homo sapiens]'	NaN	NaN	8	18	NaN	NaN	NaN	NaN	0	18	26
95	'>gi|156071459|ref|NP_001143.2| ADP/ATP translocase 2 [Homo sapiens]'	NaN	NaN	NaN	1	2	18	2	NaN	0	18	23
96	'>gi|148613856|ref|NP_001091974.1| probable ATP-dependent RNA helicase DDX17 isoform 3 [Homo sapiens]'	NaN	NaN	NaN	18	3	NaN	NaN	NaN	0	18	21
97	'>gi|32189394|ref|NP_001677.2| ATP synthase subunit beta, mitochondrial precursor [Homo sapiens]'	NaN	NaN	NaN	NaN	18	2	NaN	NaN	0	18	20
98	'>gi|4506725|ref|NP_000998.1| 40S ribosomal protein S4, X isoform X isoform [Homo sapiens]'	NaN	NaN	NaN	NaN	NaN	18	2	NaN	0	18	20
99	'>gi|15431301|ref|NP_000962.2| 60S ribosomal protein L7 [Homo sapiens]'	NaN	NaN	NaN	NaN	NaN	18	NaN	NaN	0	18	18
100	'>gi|6005757|ref|NP_009123.1| FACT complex subunit SPT16 [Homo sapiens]'	NaN	NaN	18	NaN	NaN	NaN	NaN	NaN	0	18	18
101	'>gi|68800243|ref|NP_001560.2| interleukin-1 receptor-associated kinase 1 isoform 1 [Homo sapiens]'	NaN	NaN	NaN	18	NaN	NaN	NaN	NaN	0	18	18
102	'>gi|48526509|ref|NP_001001563.1| mitochondrial import inner membrane translocase subunit TIM50 [Homo sapiens]'	NaN	NaN	NaN	2	3	17	NaN	NaN	0	17	22
103	'>gi|4506753|ref|NP_003698.1| ruvB-like 1 [Homo sapiens]'	NaN	NaN	NaN	4	17	NaN	NaN	NaN	0	17	21
104	'>gi|40217847|ref|NP_054733.2| U5 small nuclear ribonucleoprotein 200 kDa helicase [Homo sapiens]'	NaN	17	NaN	NaN	2	NaN	NaN	NaN	0	17	19
105	'>gi|11321601|ref|NP_002618.1| ATP-dependent 6-phosphofructokinase, platelet type isoform 1 [Homo sapiens]'	NaN	NaN	NaN	17	NaN	NaN	NaN	NaN	0	17	17
106	'>gi|126032350|ref|NP_001075109.1| DNA-dependent protein kinase catalytic subunit isoform 2 [Homo sapiens]'	NaN	NaN	17	NaN	NaN	NaN	NaN	NaN	0	17	17
107	'>gi|223278387|ref|NP_059118.2| calmodulin-like protein 5 [Homo sapiens]'	5	7	16	9	9	8	4	7	0	16	65
108	'>gi|109255228|ref|NP_055627.2| centrosomal protein of 170 kDa isoform alpha [Homo sapiens]'	NaN	14	16	NaN	NaN	NaN	NaN	NaN	0	16	30
109	'>gi|4506773|ref|NP_002956.1| protein S100-A9 [Homo sapiens]'	NaN	NaN	16	2	3	NaN	2	5	0	16	28
110	'''>gi|32307148|ref|NP_858058.1| UDP-N-acetylglucosamine--peptide N-acetylglucosaminyltransferase 110 kDa subunit isoform 1 [Homo s...'' <Preview truncated at 128 characters>'	NaN	NaN	16	5	NaN	NaN	NaN	NaN	0	16	21
111	'>gi|154146191|ref|NP_005339.3| heat shock protein HSP 90-alpha isoform 2 [Homo sapiens]'	NaN	NaN	3	16	NaN	NaN	NaN	NaN	0	16	19
112	'>gi|186700623|ref|NP_078994.3| rab-like protein 6 isoform 1 [Homo sapiens]'	NaN	NaN	16	NaN	NaN	NaN	NaN	NaN	0	16	16
113	'>gi|21361399|ref|NP_055040.2| serine/threonine-protein phosphatase 2A 65 kDa regulatory subunit A alpha isoform [Homo sapiens]'	NaN	NaN	NaN	NaN	16	NaN	NaN	NaN	0	16	16
114	'>gi|66528888|ref|NP_001018125.1| Fanconi anemia group D2 protein isoform b [Homo sapiens]'	NaN	NaN	16	NaN	NaN	NaN	NaN	NaN	0	16	16
115	'>gi|6912286|ref|NP_036246.1| caspase-14 precursor [Homo sapiens]'	3	5	15	3	10	3	6	12	0	15	57
116	'>gi|426214088|ref|NP_001258766.1| reticulocalbin-2 isoform b precursor [Homo sapiens]'	NaN	NaN	NaN	2	15	11	NaN	NaN	0	15	28
117	'>gi|118572613|ref|NP_057417.3| serine/arginine repetitive matrix protein 2 [Homo sapiens]'	15	4	3	1	NaN	NaN	NaN	NaN	0	15	23
118	'>gi|4506667|ref|NP_000993.1| 60S acidic ribosomal protein P0 [Homo sapiens]'	NaN	NaN	NaN	NaN	8	15	NaN	NaN	0	15	23
119	'>gi|557357733|ref|NP_001273433.1| heat shock protein 105 kDa isoform 3 [Homo sapiens]'	NaN	NaN	15	7	NaN	NaN	NaN	NaN	0	15	22
120	'>gi|166235184|ref|NP_055246.2| paladin [Homo sapiens]'	NaN	NaN	1	15	NaN	NaN	NaN	NaN	0	15	16
121	'>gi|221316723|ref|NP_078938.2| N-acetyltransferase 10 isoform a [Homo sapiens]'	NaN	NaN	15	NaN	NaN	NaN	NaN	NaN	0	15	15
122	'>gi|22748937|ref|NP_065801.1| exportin-5 [Homo sapiens]'	NaN	NaN	15	NaN	NaN	NaN	NaN	NaN	0	15	15
123	'>gi|26051235|ref|NP_060700.2| nuclear pore complex protein Nup133 [Homo sapiens]'	NaN	NaN	15	NaN	NaN	NaN	NaN	NaN	0	15	15
124	'>gi|304376301|ref|NP_001182070.1| treacle protein isoform g [Homo sapiens]'	8	14	NaN	NaN	2	3	NaN	NaN	0	14	27
125	'>gi|9845502|ref|NP_002286.2| 40S ribosomal protein SA [Homo sapiens]'	NaN	NaN	NaN	NaN	14	12	NaN	NaN	0	14	26
126	'>gi|52630342|ref|NP_002108.4| HLA class I histocompatibility antigen, Cw-1 alpha chain precursor [Homo sapiens]'	NaN	NaN	NaN	NaN	10	14	NaN	NaN	0	14	24
127	'>gi|76496472|ref|NP_001029025.1| 60S ribosomal protein L3 isoform b [Homo sapiens]'	NaN	NaN	NaN	NaN	9	14	NaN	NaN	0	14	23
128	'>gi|4885281|ref|NP_005262.1| glutamate dehydrogenase 1, mitochondrial precursor [Homo sapiens]'	NaN	NaN	1	2	14	NaN	NaN	NaN	0	14	17
129	'>gi|66933005|ref|NP_001019820.1| calnexin precursor [Homo sapiens]'	NaN	NaN	3	14	NaN	NaN	NaN	NaN	0	14	17
130	'>gi|45387945|ref|NP_065779.1| extended synaptotagmin-2 [Homo sapiens]'	NaN	NaN	2	14	NaN	NaN	NaN	NaN	0	14	16
131	'>gi|91208426|ref|NP_006436.3| pre-mRNA-processing-splicing factor 8 [Homo sapiens]'	2	14	NaN	NaN	NaN	NaN	NaN	NaN	0	14	16
132	'>gi|12056465|ref|NP_001427.2| rRNA 2''-O-methyltransferase fibrillarin [Homo sapiens]'	NaN	NaN	NaN	NaN	1	14	NaN	NaN	0	14	15
133	'>gi|117168248|ref|NP_057479.2| very-long-chain (3R)-3-hydroxyacyl-CoA dehydratase 3 [Homo sapiens]'	NaN	NaN	NaN	NaN	NaN	14	NaN	NaN	0	14	14
134	'>gi|14591909|ref|NP_000960.2| 60S ribosomal protein L5 [Homo sapiens]'	NaN	NaN	NaN	NaN	NaN	14	NaN	NaN	0	14	14
135	'>gi|148664226|ref|NP_004563.2| plakophilin-2 isoform 2b [Homo sapiens]'	NaN	NaN	NaN	14	NaN	NaN	NaN	NaN	0	14	14
136	'>gi|4504191|ref|NP_000170.1| DNA mismatch repair protein Msh6 isoform 1 [Homo sapiens]'	NaN	NaN	14	NaN	NaN	NaN	NaN	NaN	0	14	14
137	'>gi|4504265|ref|NP_003513.1| histone H2B type 1-C/E/F/G/I [Homo sapiens]'	NaN	NaN	NaN	NaN	NaN	NaN	14	NaN	0	14	14
138	'>gi|530380464|ref|XP_005268461.1| PREDICTED: la-related protein 1 isoform X1 [Homo sapiens]'	NaN	NaN	14	NaN	NaN	NaN	NaN	NaN	0	14	14
139	'>gi|645912975|ref|NP_001280143.1| tubulin beta chain isoform d [Homo sapiens]'	NaN	14	NaN	NaN	NaN	NaN	NaN	NaN	0	14	14
140	'>gi|68509926|ref|NP_001349.2| putative pre-mRNA-splicing factor ATP-dependent RNA helicase DHX15 [Homo sapiens]'	NaN	NaN	NaN	14	NaN	NaN	NaN	NaN	0	14	14
141	'>gi|5032093|ref|NP_005619.1| neutral amino acid transporter B(0) isoform 1 [Homo sapiens]'	NaN	NaN	3	13	9	NaN	NaN	NaN	0	13	25
142	'>gi|32483374|ref|NP_006383.2| nucleolar protein 56 [Homo sapiens]'	NaN	NaN	NaN	7	13	NaN	NaN	NaN	0	13	20
143	'>gi|4503529|ref|NP_001407.1| eukaryotic initiation factor 4A-I isoform 1 [Homo sapiens]'	NaN	NaN	NaN	NaN	13	6	NaN	NaN	0	13	19
144	'>gi|573014819|ref|NP_001275907.1| X-ray repair cross-complementing protein 6 isoform 3 [Homo sapiens]'	NaN	NaN	NaN	13	6	NaN	NaN	NaN	0	13	19
145	'>gi|4506695|ref|NP_001013.1| 40S ribosomal protein S19 [Homo sapiens]'	NaN	NaN	NaN	NaN	NaN	3	13	NaN	0	13	16
146	'>gi|7657381|ref|NP_055317.1| pre-mRNA-processing factor 19 [Homo sapiens]'	NaN	NaN	NaN	3	13	NaN	NaN	NaN	0	13	16
147	'>gi|11968182|ref|NP_072045.1| 40S ribosomal protein S18 [Homo sapiens]'	NaN	NaN	NaN	NaN	NaN	2	13	NaN	0	13	15
148	'>gi|61744483|ref|NP_001013269.1| 4F2 cell-surface antigen heavy chain isoform f [Homo sapiens]'	NaN	NaN	1	13	1	NaN	NaN	NaN	0	13	15
149	'>gi|7706254|ref|NP_057018.1| nucleolar protein 58 [Homo sapiens]'	NaN	NaN	NaN	1	13	NaN	NaN	NaN	0	13	14
150	'>gi|217272892|ref|NP_004238.3| 116 kDa U5 small nuclear ribonucleoprotein component isoform a [Homo sapiens]'	NaN	NaN	13	NaN	NaN	NaN	NaN	NaN	0	13	13
151	'>gi|255918196|ref|NP_001157634.1| serine/threonine-protein phosphatase 6 regulatory subunit 3 isoform 1 [Homo sapiens]'	NaN	NaN	13	NaN	NaN	NaN	NaN	NaN	0	13	13
152	'>gi|31652236|ref|NP_001904.2| protein CASP isoform b [Homo sapiens]'	NaN	NaN	NaN	13	NaN	NaN	NaN	NaN	0	13	13
153	'>gi|4505941|ref|NP_000929.1| DNA-directed RNA polymerase II subunit RPB2 [Homo sapiens]'	NaN	NaN	13	NaN	NaN	NaN	NaN	NaN	0	13	13
154	'>gi|47419936|ref|NP_003128.3| SRSF protein kinase 1 [Homo sapiens]'	NaN	NaN	NaN	13	NaN	NaN	NaN	NaN	0	13	13
155	'>gi|89276756|ref|NP_003904.3| serine/threonine-protein kinase PRP4 homolog [Homo sapiens]'	13	NaN	NaN	NaN	NaN	NaN	NaN	NaN	0	13	13
156	'>gi|4501887|ref|NP_001605.1| actin, cytoplasmic 2 [Homo sapiens]'	NaN	2	10	3	12	9	6	8	0	12	50
157	'>gi|4502027|ref|NP_000468.1| serum albumin preproprotein [Homo sapiens]'	12	NaN	NaN	6	NaN	NaN	11	12	0	12	41
158	'>gi|21614544|ref|NP_002955.2| protein S100-A8 [Homo sapiens]'	NaN	NaN	12	3	4	NaN	NaN	4	0	12	23
159	'>gi|112421013|ref|NP_065859.3| signal-induced proliferation-associated 1-like protein 2 [Homo sapiens]'	NaN	12	5	NaN	NaN	NaN	NaN	NaN	0	12	17
160	'>gi|125988409|ref|NP_006074.2| protein Red [Homo sapiens]'	NaN	NaN	1	12	1	NaN	NaN	NaN	0	12	14
161	'>gi|29171705|ref|NP_803182.1| melanoma-associated antigen D2 [Homo sapiens]'	NaN	NaN	NaN	12	2	NaN	NaN	NaN	0	12	14
162	'>gi|5031579|ref|NP_005849.1| A-kinase anchor protein 8 [Homo sapiens]'	NaN	NaN	2	12	NaN	NaN	NaN	NaN	0	12	14
163	'>gi|14210536|ref|NP_115914.1| tubulin beta-6 chain [Homo sapiens]'	NaN	NaN	NaN	NaN	12	1	NaN	NaN	0	12	13
164	'>gi|13654270|ref|NP_112483.1| ribosomal biogenesis protein LAS1L isoform 1 [Homo sapiens]'	NaN	NaN	NaN	12	NaN	NaN	NaN	NaN	0	12	12
165	'>gi|208022622|ref|NP_001129064.1| ubiquitin-40S ribosomal protein S27a precursor [Homo sapiens]'	NaN	12	NaN	NaN	NaN	NaN	NaN	NaN	0	12	12
166	'>gi|29788768|ref|NP_821080.1| tubulin beta-2B chain [Homo sapiens]'	NaN	NaN	NaN	NaN	12	NaN	NaN	NaN	0	12	12
167	'>gi|4506439|ref|NP_002884.1| histone-binding protein RBBP7 isoform 2 [Homo sapiens]'	NaN	NaN	NaN	NaN	12	NaN	NaN	NaN	0	12	12
168	'>gi|4506691|ref|NP_001011.1| 40S ribosomal protein S16 [Homo sapiens]'	NaN	NaN	NaN	NaN	NaN	NaN	12	NaN	0	12	12
169	'>gi|4506723|ref|NP_000997.1| 40S ribosomal protein S3a isoform 1 [Homo sapiens]'	NaN	NaN	NaN	NaN	NaN	12	NaN	NaN	0	12	12
170	'>gi|4506787|ref|NP_003861.1| ras GTPase-activating-like protein IQGAP1 [Homo sapiens]'	NaN	NaN	12	NaN	NaN	NaN	NaN	NaN	0	12	12
171	'>gi|50513245|ref|NP_005474.2| chromatin assembly factor 1 subunit A [Homo sapiens]'	NaN	NaN	12	NaN	NaN	NaN	NaN	NaN	0	12	12
172	'>gi|530365262|ref|XP_005245488.1| PREDICTED: protein S100-A7 isoform X1 [Homo sapiens]'	NaN	NaN	NaN	NaN	NaN	NaN	NaN	12	0	12	12
173	'>gi|66392203|ref|NP_001018146.1| NME1-NME2 protein [Homo sapiens]'	NaN	NaN	NaN	NaN	NaN	NaN	12	NaN	0	12	12
174	'>gi|576583524|ref|NP_001276675.1| glyceraldehyde-3-phosphate dehydrogenase isoform 1 [Homo sapiens]'	5	4	11	2	3	7	5	7	0	11	44
175	'>gi|4502337|ref|NP_001176.1| zinc-alpha-2-glycoprotein precursor [Homo sapiens]'	2	6	10	NaN	1	1	11	7	0	11	38
176	'>gi|17105394|ref|NP_000975.2| 60S ribosomal protein L23a [Homo sapiens]'	NaN	NaN	NaN	NaN	NaN	11	11	NaN	0	11	22
177	'>gi|68563515|ref|NP_001020402.1| keratinocyte proline-rich protein [Homo sapiens]'	3	NaN	3	1	NaN	NaN	11	2	0	11	20
178	'>gi|10835063|ref|NP_002511.1| nucleophosmin isoform 1 [Homo sapiens]'	2	1	5	NaN	NaN	11	NaN	NaN	0	11	19
179	'>gi|157388965|ref|NP_689483.3| schlafen family member 11 [Homo sapiens]'	NaN	NaN	7	11	NaN	NaN	NaN	NaN	0	11	18
180	'>gi|4506455|ref|NP_002892.1| reticulocalbin-1 precursor [Homo sapiens]'	NaN	NaN	NaN	NaN	6	11	NaN	NaN	0	11	17
181	'>gi|379030596|ref|NP_001243785.1| F-box/WD repeat-containing protein 1A isoform 3 [Homo sapiens]'	NaN	NaN	NaN	3	11	NaN	NaN	NaN	0	11	14
182	'>gi|46276893|ref|NP_996896.1| transcription elongation factor B polypeptide 2 isoform b [Homo sapiens]'	NaN	NaN	NaN	NaN	NaN	3	11	NaN	0	11	14
183	'>gi|4508011|ref|NP_003444.1| zinc finger MYM-type protein 2 [Homo sapiens]'	NaN	2	11	NaN	NaN	NaN	NaN	NaN	0	11	13
184	'>gi|5454064|ref|NP_006319.1| RNA-binding protein 14 isoform 1 [Homo sapiens]'	NaN	NaN	NaN	11	1	NaN	NaN	NaN	0	11	12
185	'>gi|12056468|ref|NP_068831.1| junction plakoglobin [Homo sapiens]'	NaN	11	NaN	NaN	NaN	NaN	NaN	NaN	0	11	11
186	'>gi|27363457|ref|NP_079152.3| aarF domain-containing protein kinase 4 isoform a [Homo sapiens]'	NaN	NaN	NaN	NaN	11	NaN	NaN	NaN	0	11	11
187	'>gi|281604136|ref|NP_001164014.1| serine/threonine-protein phosphatase PGAM5, mitochondrial isoform 1 [Homo sapiens]'	NaN	NaN	NaN	NaN	NaN	11	NaN	NaN	0	11	11
188	'>gi|31621305|ref|NP_573566.2| leucine-rich PPR motif-containing protein, mitochondrial precursor [Homo sapiens]'	NaN	NaN	11	NaN	NaN	NaN	NaN	NaN	0	11	11
189	'>gi|32130516|ref|NP_004704.2| nuclear export mediator factor NEMF isoform 1 [Homo sapiens]'	NaN	NaN	11	NaN	NaN	NaN	NaN	NaN	0	11	11
190	'>gi|355477264|ref|NP_001239049.1| PAS domain-containing serine/threonine-protein kinase isoform 2 [Homo sapiens]'	NaN	NaN	11	NaN	NaN	NaN	NaN	NaN	0	11	11
191	'>gi|48762920|ref|NP_002617.3| ATP-dependent 6-phosphofructokinase, liver type isoform b [Homo sapiens]'	NaN	NaN	NaN	11	NaN	NaN	NaN	NaN	0	11	11
192	'>gi|578836872|ref|XP_006724172.1| PREDICTED: cdc42 effector protein 1 isoform X3 [Homo sapiens]'	NaN	NaN	NaN	NaN	11	NaN	NaN	NaN	0	11	11
193	'>gi|62241042|ref|NP_004437.2| bifunctional glutamate/proline--tRNA ligase [Homo sapiens]'	NaN	NaN	11	NaN	NaN	NaN	NaN	NaN	0	11	11
194	'>gi|94721239|ref|NP_038203.2| isoleucine--tRNA ligase, cytoplasmic [Homo sapiens]'	NaN	NaN	11	NaN	NaN	NaN	NaN	NaN	0	11	11
195	'>gi|4557032|ref|NP_002291.1| L-lactate dehydrogenase B chain [Homo sapiens]'	7	8	7	10	8	5	1	NaN	0	10	46
196	'>gi|578835525|ref|XP_006723678.1| PREDICTED: protein-glutamine gamma-glutamyltransferase E isoform X1 [Homo sapiens]'	10	NaN	3	1	NaN	1	3	8	0	10	26
197	'>gi|320461711|ref|NP_001189360.1| peroxiredoxin-1 [Homo sapiens]'	NaN	NaN	3	1	NaN	8	10	NaN	0	10	22
198	'>gi|116812577|ref|NP_057103.2| putative RNA-binding protein Luc7-like 2 isoform 1 [Homo sapiens]'	10	NaN	NaN	NaN	6	NaN	NaN	NaN	0	10	16
199	'>gi|323276700|ref|NP_001191020.1| 40S ribosomal protein S10 [Homo sapiens]'	NaN	NaN	NaN	NaN	NaN	6	10	NaN	0	10	16
200	'>gi|67189747|ref|NP_001019833.1| 60S ribosomal protein L6 [Homo sapiens]'	10	2	NaN	NaN	NaN	3	NaN	NaN	0	10	15
201	'>gi|290542345|ref|NP_001166599.1| YTH domain-containing family protein 2 isoform 1 [Homo sapiens]'	NaN	NaN	NaN	10	3	1	NaN	NaN	0	10	14
202	'>gi|231573214|ref|NP_056380.2| E3 ubiquitin-protein ligase listerin [Homo sapiens]'	NaN	3	10	NaN	NaN	NaN	NaN	NaN	0	10	13
203	'>gi|618468591|ref|NP_001278557.1| endoribonuclease Dicer isoform 1 [Homo sapiens]'	NaN	10	3	NaN	NaN	NaN	NaN	NaN	0	10	13
204	'>gi|11141903|ref|NP_068598.1| FAST kinase domain-containing protein 5 [Homo sapiens]'	NaN	NaN	NaN	10	2	NaN	NaN	NaN	0	10	12
205	'>gi|118197272|ref|NP_060506.5| autophagy-related protein 2 homolog B [Homo sapiens]'	NaN	10	1	NaN	1	NaN	NaN	NaN	0	10	12
206	'>gi|41327754|ref|NP_065690.2| receptor-interacting serine/threonine-protein kinase 4 [Homo sapiens]'	NaN	NaN	2	10	NaN	NaN	NaN	NaN	0	10	12
207	'>gi|449083351|ref|NP_001263347.1| protein transport protein Sec16A isoform 2 [Homo sapiens]'	2	NaN	10	NaN	NaN	NaN	NaN	NaN	0	10	12
208	'>gi|510937039|ref|NP_001265400.1| protein MON2 homolog isoform 4 [Homo sapiens]'	NaN	2	10	NaN	NaN	NaN	NaN	NaN	0	10	12
209	'>gi|56181387|ref|NP_005852.2| E3 ubiquitin-protein ligase CHIP isoform a [Homo sapiens]'	NaN	NaN	NaN	NaN	2	10	NaN	NaN	0	10	12
210	'>gi|33239445|ref|NP_003742.2| eukaryotic translation initiation factor 3 subunit B [Homo sapiens]'	NaN	NaN	10	1	NaN	NaN	NaN	NaN	0	10	11
211	'>gi|4506605|ref|NP_000969.1| 60S ribosomal protein L23 [Homo sapiens]'	NaN	NaN	NaN	NaN	NaN	1	10	NaN	0	10	11
212	'>gi|117606360|ref|NP_056125.3| PH and SEC7 domain-containing protein 3 isoform a [Homo sapiens]'	NaN	NaN	10	NaN	NaN	NaN	NaN	NaN	0	10	10
213	'>gi|157384998|ref|NP_002325.2| low-density lipoprotein receptor-related protein 4 precursor [Homo sapiens]'	NaN	10	NaN	NaN	NaN	NaN	NaN	NaN	0	10	10
214	'>gi|224586882|ref|NP_003642.3| Y-box-binding protein 3 isoform a [Homo sapiens]'	NaN	NaN	NaN	NaN	10	NaN	NaN	NaN	0	10	10
215	'>gi|238776833|ref|NP_005773.3| THO complex subunit 4 [Homo sapiens]'	NaN	NaN	NaN	NaN	NaN	10	NaN	NaN	0	10	10
216	'>gi|260656043|ref|NP_001159586.1| neuropathy target esterase isoform d [Homo sapiens]'	NaN	NaN	10	NaN	NaN	NaN	NaN	NaN	0	10	10
217	'>gi|311771641|ref|NP_001185708.1| cullin-2 isoform b [Homo sapiens]'	NaN	NaN	NaN	10	NaN	NaN	NaN	NaN	0	10	10
218	'>gi|358030308|ref|NP_001239589.1| band 4.1-like protein 2 isoform d [Homo sapiens]'	NaN	NaN	NaN	10	NaN	NaN	NaN	NaN	0	10	10
219	'>gi|54792138|ref|NP_055692.2| probable helicase with zinc finger domain [Homo sapiens]'	NaN	10	NaN	NaN	NaN	NaN	NaN	NaN	0	10	10
220	'>gi|550544217|ref|NP_001272368.1| rapamycin-insensitive companion of mTOR isoform 2 [Homo sapiens]'	NaN	NaN	10	NaN	NaN	NaN	NaN	NaN	0	10	10
221	'>gi|578833748|ref|XP_006723010.1| PREDICTED: very-long-chain enoyl-CoA reductase isoform X3 [Homo sapiens]'	NaN	NaN	NaN	NaN	NaN	10	NaN	NaN	0	10	10
222	'>gi|6005926|ref|NP_009210.1| splicing factor U2AF 65 kDa subunit isoform a [Homo sapiens]'	NaN	NaN	NaN	NaN	10	NaN	NaN	NaN	0	10	10
223	'>gi|661567300|ref|NP_001281269.1| zinc finger CCCH domain-containing protein 18 isoform 1 [Homo sapiens]'	NaN	NaN	10	NaN	NaN	NaN	NaN	NaN	0	10	10
224	'>gi|66346679|ref|NP_001018077.1| plasminogen activator inhibitor 1 RNA-binding protein isoform 1 [Homo sapiens]'	NaN	NaN	NaN	NaN	10	NaN	NaN	NaN	0	10	10
225	'>gi|7019415|ref|NP_037468.1| protein transport protein Sec61 subunit alpha isoform 1 [Homo sapiens]'	NaN	NaN	NaN	NaN	NaN	10	NaN	NaN	0	10	10
226	'>gi|71361682|ref|NP_006176.2| nuclear mitotic apparatus protein 1 isoform 1 [Homo sapiens]'	NaN	10	NaN	NaN	NaN	NaN	NaN	NaN	0	10	10
227	'>gi|73760405|ref|NP_001027454.1| thymopoietin isoform beta [Homo sapiens]'	NaN	NaN	NaN	NaN	10	NaN	NaN	NaN	0	10	10
228	'>gi|8922665|ref|NP_060686.1| pantothenate kinase 4 [Homo sapiens]'	NaN	NaN	NaN	10	NaN	NaN	NaN	NaN	0	10	10
229	'>gi|77539758|ref|NP_001029249.1| histone H4 [Homo sapiens]'	5	4	1	3	2	6	9	8	0	9	38
230	'>gi|4757834|ref|NP_004273.1| BAG family molecular chaperone regulator 2 [Homo sapiens]'	NaN	NaN	NaN	NaN	NaN	9	9	NaN	0	9	18
231	'>gi|4502551|ref|NP_001210.1| calumenin isoform a precursor [Homo sapiens]'	NaN	NaN	NaN	NaN	8	9	NaN	NaN	0	9	17
232	'>gi|4506597|ref|NP_000967.1| 60S ribosomal protein L12 [Homo sapiens]'	NaN	NaN	NaN	NaN	NaN	7	9	NaN	0	9	16
233	'>gi|395132450|ref|NP_001257420.1| 60S ribosomal protein L13a isoform 2 [Homo sapiens]'	NaN	NaN	NaN	NaN	NaN	6	9	NaN	0	9	15
234	'>gi|530388540|ref|XP_005251347.1| PREDICTED: transcription elongation factor B polypeptide 1 isoform X1 [Homo sapiens]'	NaN	NaN	NaN	NaN	NaN	NaN	9	6	0	9	15
235	'>gi|55956788|ref|NP_005372.2| nucleolin [Homo sapiens]'	NaN	NaN	6	9	NaN	NaN	NaN	NaN	0	9	15
236	'>gi|375151597|ref|NP_001243509.1| 60S ribosomal protein L10 isoform c [Homo sapiens]'	NaN	NaN	NaN	NaN	NaN	9	5	NaN	0	9	14
237	'>gi|23308577|ref|NP_006614.2| D-3-phosphoglycerate dehydrogenase [Homo sapiens]'	NaN	NaN	NaN	1	9	NaN	NaN	NaN	0	9	10
238	'>gi|4506209|ref|NP_002794.1| 26S protease regulatory subunit 7 isoform 1 [Homo sapiens]'	NaN	NaN	NaN	NaN	9	1	NaN	NaN	0	9	10
239	'>gi|4506661|ref|NP_000963.1| 60S ribosomal protein L7a [Homo sapiens]'	1	NaN	NaN	NaN	NaN	9	NaN	NaN	0	9	10
240	'>gi|5803227|ref|NP_006817.1| 14-3-3 protein theta [Homo sapiens]'	NaN	NaN	NaN	NaN	1	9	NaN	NaN	0	9	10
241	'>gi|91208418|ref|NP_001035095.1| transcription elongation regulator 1 isoform 2 [Homo sapiens]'	NaN	1	9	NaN	NaN	NaN	NaN	NaN	0	9	10
242	'>gi|110347425|ref|NP_001036016.1| structural maintenance of chromosomes protein 2 [Homo sapiens]'	NaN	NaN	9	NaN	NaN	NaN	NaN	NaN	0	9	9
243	'>gi|12667788|ref|NP_002464.1| myosin-9 [Homo sapiens]'	NaN	NaN	9	NaN	NaN	NaN	NaN	NaN	0	9	9
244	'>gi|133925803|ref|NP_001076047.1| RNA binding protein fox-1 homolog 2 isoform 5 [Homo sapiens]'	NaN	NaN	NaN	NaN	9	NaN	NaN	NaN	0	9	9
245	'>gi|14389309|ref|NP_116093.1| tubulin alpha-1C chain [Homo sapiens]'	NaN	NaN	NaN	NaN	9	NaN	NaN	NaN	0	9	9
246	'>gi|160420317|ref|NP_001104026.1| filamin-A isoform 2 [Homo sapiens]'	NaN	9	NaN	NaN	NaN	NaN	NaN	NaN	0	9	9
247	'>gi|182508169|ref|NP_003864.4| neuropilin-1 isoform a precursor [Homo sapiens]'	NaN	NaN	9	NaN	NaN	NaN	NaN	NaN	0	9	9
248	'>gi|183603929|ref|NP_001116827.1| serine/threonine-protein phosphatase 6 catalytic subunit isoform a [Homo sapiens]'	NaN	NaN	NaN	NaN	NaN	9	NaN	NaN	0	9	9
249	'>gi|18426904|ref|NP_569079.1| ATPase WRNIP1 isoform 2 [Homo sapiens]'	NaN	NaN	NaN	9	NaN	NaN	NaN	NaN	0	9	9
250	'>gi|238624110|ref|NP_001154806.1| histone H2B type 2-F isoform b [Homo sapiens]'	NaN	NaN	NaN	NaN	NaN	9	NaN	NaN	0	9	9
251	'''>gi|325651836|ref|NP_003592.3| SWI/SNF-related matrix-associated actin-dependent regulator of chromatin subfamily A member 5 [Ho...'' <Preview truncated at 128 characters>'	NaN	NaN	9	NaN	NaN	NaN	NaN	NaN	0	9	9
252	'>gi|378925625|ref|NP_001243779.1| titin isoform N2BA [Homo sapiens]'	NaN	NaN	NaN	9	NaN	NaN	NaN	NaN	0	9	9
253	'>gi|379317177|ref|NP_001243839.1| nucleolar RNA helicase 2 isoform 2 [Homo sapiens]'	NaN	NaN	9	NaN	NaN	NaN	NaN	NaN	0	9	9
254	'>gi|4503481|ref|NP_001395.1| elongation factor 1-gamma [Homo sapiens]'	NaN	NaN	NaN	NaN	9	NaN	NaN	NaN	0	9	9
255	'>gi|4507157|ref|NP_003096.1| sortilin-related receptor preproprotein [Homo sapiens]'	NaN	9	NaN	NaN	NaN	NaN	NaN	NaN	0	9	9
256	'>gi|4757926|ref|NP_004893.1| RNA-binding protein 39 isoform b [Homo sapiens]'	9	NaN	NaN	NaN	NaN	NaN	NaN	NaN	0	9	9
257	'>gi|4885379|ref|NP_005312.1| histone H1.4 [Homo sapiens]'	9	NaN	NaN	NaN	NaN	NaN	NaN	NaN	0	9	9
258	'>gi|5031755|ref|NP_005817.1| heterogeneous nuclear ribonucleoprotein R isoform 2 [Homo sapiens]'	NaN	NaN	NaN	9	NaN	NaN	NaN	NaN	0	9	9
259	'>gi|5174447|ref|NP_006089.1| guanine nucleotide-binding protein subunit beta-2-like 1 [Homo sapiens]'	NaN	NaN	NaN	NaN	NaN	9	NaN	NaN	0	9	9
260	'>gi|570700827|ref|NP_001275682.1| structural maintenance of chromosomes protein 4 isoform 2 [Homo sapiens]'	NaN	NaN	9	NaN	NaN	NaN	NaN	NaN	0	9	9
261	'>gi|5729840|ref|NP_006650.1| gamma-tubulin complex component 2 isoform 2 [Homo sapiens]'	NaN	NaN	NaN	9	NaN	NaN	NaN	NaN	0	9	9
262	'>gi|5803225|ref|NP_006752.1| 14-3-3 protein epsilon [Homo sapiens]'	NaN	NaN	NaN	NaN	NaN	9	NaN	NaN	0	9	9
263	'>gi|618857509|ref|NP_006001.4| mesencephalic astrocyte-derived neurotrophic factor precursor [Homo sapiens]'	9	NaN	NaN	NaN	NaN	NaN	NaN	NaN	0	9	9
264	'>gi|7661968|ref|NP_055481.1| clathrin interactor 1 isoform 2 [Homo sapiens]'	NaN	NaN	NaN	9	NaN	NaN	NaN	NaN	0	9	9
265	'>gi|7705855|ref|NP_057226.1| estradiol 17-beta-dehydrogenase 12 [Homo sapiens]'	NaN	NaN	NaN	NaN	NaN	9	NaN	NaN	0	9	9
266	'>gi|13435361|ref|NP_077739.1| desmocollin-1 isoform Dsc1a preproprotein [Homo sapiens]'	5	4	5	5	5	4	6	8	0	8	42
267	'>gi|4504279|ref|NP_002098.1| histone H3.3 [Homo sapiens]'	5	1	NaN	3	4	5	8	4	0	8	30
268	'>gi|4557367|ref|NP_000377.1| bleomycin hydrolase [Homo sapiens]'	8	3	2	2	1	1	4	3	0	8	24
269	'>gi|16579885|ref|NP_000959.2| 60S ribosomal protein L4 [Homo sapiens]'	6	NaN	NaN	NaN	8	4	NaN	NaN	0	8	18
270	'>gi|34147630|ref|NP_003312.3| elongation factor Tu, mitochondrial precursor [Homo sapiens]'	1	2	2	NaN	8	3	NaN	1	0	8	17
271	'>gi|21071032|ref|NP_057306.2| probable ATP-dependent RNA helicase DDX41 [Homo sapiens]'	NaN	NaN	NaN	8	8	NaN	NaN	NaN	0	8	16
272	'>gi|283135201|ref|NP_001164105.1| RNA-binding protein FUS isoform 2 [Homo sapiens]'	NaN	NaN	NaN	8	6	NaN	1	NaN	0	8	15
273	'>gi|5902072|ref|NP_008850.1| serpin B3 [Homo sapiens]'	NaN	NaN	6	NaN	NaN	NaN	NaN	8	0	8	14
274	'>gi|4506621|ref|NP_000978.1| 60S ribosomal protein L26 [Homo sapiens]'	NaN	NaN	NaN	NaN	NaN	8	5	NaN	0	8	13
275	'>gi|33636719|ref|NP_006342.2| mitochondrial import inner membrane translocase subunit TIM44 [Homo sapiens]'	NaN	NaN	NaN	NaN	4	8	NaN	NaN	0	8	12
276	'>gi|118601081|ref|NP_001073027.1| heterogeneous nuclear ribonucleoprotein U-like protein 2 [Homo sapiens]'	NaN	NaN	8	3	NaN	NaN	NaN	NaN	0	8	11
277	'>gi|15431288|ref|NP_009035.3| 60S ribosomal protein L10a [Homo sapiens]'	NaN	NaN	NaN	NaN	NaN	8	3	NaN	0	8	11
278	'>gi|24234683|ref|NP_004642.2| ubiquitin carboxyl-terminal hydrolase 11 [Homo sapiens]'	NaN	NaN	8	3	NaN	NaN	NaN	NaN	0	8	11
279	'>gi|4506623|ref|NP_000979.1| 60S ribosomal protein L27 [Homo sapiens]'	NaN	NaN	NaN	NaN	NaN	2	8	1	0	8	11
280	'>gi|24638433|ref|NP_056146.1| nicastrin isoform 1 precursor [Homo sapiens]'	NaN	NaN	8	1	NaN	NaN	NaN	NaN	0	8	9
281	'>gi|10863945|ref|NP_066964.1| X-ray repair cross-complementing protein 5 [Homo sapiens]'	NaN	NaN	NaN	8	NaN	NaN	NaN	NaN	0	8	8
282	'>gi|110347463|ref|NP_006725.3| transcription factor HIVEP2 [Homo sapiens]'	NaN	8	NaN	NaN	NaN	NaN	NaN	NaN	0	8	8
283	'>gi|133925811|ref|NP_002261.3| transportin-1 isoform 1 [Homo sapiens]'	NaN	NaN	NaN	8	NaN	NaN	NaN	NaN	0	8	8
284	'>gi|13435356|ref|NP_006109.2| HCLS1-associated protein X-1 isoform a [Homo sapiens]'	NaN	NaN	NaN	NaN	NaN	8	NaN	NaN	0	8	8
285	'>gi|157388904|ref|NP_060272.3| HEAT repeat-containing protein 2 [Homo sapiens]'	NaN	NaN	NaN	8	NaN	NaN	NaN	NaN	0	8	8
286	'>gi|18375650|ref|NP_542416.1| tyrosine-protein phosphatase non-receptor type 13 isoform 4 [Homo sapiens]'	NaN	8	NaN	NaN	NaN	NaN	NaN	NaN	0	8	8
287	'>gi|20070344|ref|NP_079426.2| threonine--tRNA ligase, mitochondrial isoform a [Homo sapiens]'	NaN	NaN	NaN	8	NaN	NaN	NaN	NaN	0	8	8
288	'>gi|208973244|ref|NP_001129174.1| 14-3-3 protein zeta/delta [Homo sapiens]'	NaN	NaN	NaN	NaN	NaN	8	NaN	NaN	0	8	8
289	'>gi|284795266|ref|NP_067026.3| signal recognition particle receptor subunit beta [Homo sapiens]'	NaN	NaN	NaN	NaN	NaN	8	NaN	NaN	0	8	8
290	'>gi|301171475|ref|NP_001180346.1| ATP-dependent RNA helicase DDX3X isoform 3 [Homo sapiens]'	NaN	NaN	NaN	NaN	8	NaN	NaN	NaN	0	8	8
291	'>gi|33946291|ref|NP_079106.3| lysophosphatidylcholine acyltransferase 1 [Homo sapiens]'	NaN	NaN	NaN	NaN	8	NaN	NaN	NaN	0	8	8
292	'>gi|38372919|ref|NP_001719.2| basigin isoform 1 precursor [Homo sapiens]'	NaN	NaN	NaN	NaN	8	NaN	NaN	NaN	0	8	8
293	'>gi|388454220|ref|NP_001252541.1| CCR4-NOT transcription complex subunit 1 isoform c [Homo sapiens]'	NaN	8	NaN	NaN	NaN	NaN	NaN	NaN	0	8	8
294	'>gi|4503131|ref|NP_001895.1| catenin beta-1 [Homo sapiens]'	NaN	NaN	NaN	8	NaN	NaN	NaN	NaN	0	8	8
295	'''>gi|4506019|ref|NP_002708.1| serine/threonine-protein phosphatase 2A 55 kDa regulatory subunit B alpha isoform isoform 1 [Homo s...'' <Preview truncated at 128 characters>'	NaN	NaN	NaN	NaN	8	NaN	NaN	NaN	0	8	8
296	'>gi|4759068|ref|NP_004580.1| protein SCO1 homolog, mitochondrial [Homo sapiens]'	NaN	NaN	NaN	NaN	NaN	8	NaN	NaN	0	8	8
297	'>gi|4885399|ref|NP_005436.1| structural maintenance of chromosomes protein 3 [Homo sapiens]'	NaN	NaN	8	NaN	NaN	NaN	NaN	NaN	0	8	8
298	'>gi|527317371|ref|NP_001268392.1| structural maintenance of chromosomes protein 1A isoform 2 [Homo sapiens]'	NaN	NaN	8	NaN	NaN	NaN	NaN	NaN	0	8	8
299	'>gi|530380667|ref|XP_005268560.1| PREDICTED: treacle protein isoform X2 [Homo sapiens]'	NaN	NaN	8	NaN	NaN	NaN	NaN	NaN	0	8	8
300	'>gi|530407124|ref|XP_005254964.1| PREDICTED: zinc finger protein 710 isoform X3 [Homo sapiens]'	NaN	NaN	NaN	8	NaN	NaN	NaN	NaN	0	8	8
301	'''>gi|530414178|ref|XP_005266746.1| PREDICTED: mitochondrial import inner membrane translocase subunit Tim21 isoform X1 [Homo sapi...'' <Preview truncated at 128 characters>'	NaN	NaN	NaN	NaN	NaN	NaN	8	NaN	0	8	8
302	'>gi|54112121|ref|NP_036558.3| splicing factor 3B subunit 3 [Homo sapiens]'	NaN	NaN	8	NaN	NaN	NaN	NaN	NaN	0	8	8
303	'>gi|544063468|ref|NP_001269555.1| lamin isoform A-delta50 [Homo sapiens]'	NaN	NaN	8	NaN	NaN	NaN	NaN	NaN	0	8	8
304	'>gi|62414289|ref|NP_003371.2| vimentin [Homo sapiens]'	NaN	NaN	NaN	NaN	8	NaN	NaN	NaN	0	8	8
305	'>gi|67944630|ref|NP_001020092.1| 60S ribosomal protein L9 [Homo sapiens]'	NaN	NaN	NaN	NaN	NaN	8	NaN	NaN	0	8	8
306	'>gi|530431917|ref|XP_005277372.1| PREDICTED: 40S ribosomal protein S9 isoform X14 [Homo sapiens]'	7	NaN	NaN	NaN	NaN	6	6	NaN	0	7	19
307	'>gi|325301078|ref|NP_001191456.1| translocon-associated protein subunit delta isoform 3 precursor [Homo sapiens]'	NaN	NaN	NaN	NaN	NaN	6	7	1	0	7	14
308	'>gi|4758138|ref|NP_004387.1| probable ATP-dependent RNA helicase DDX5 [Homo sapiens]'	NaN	NaN	NaN	7	7	NaN	NaN	NaN	0	7	14
309	'>gi|4506743|ref|NP_001003.1| 40S ribosomal protein S8 [Homo sapiens]'	NaN	NaN	NaN	NaN	NaN	7	6	NaN	0	7	13
310	'>gi|106775678|ref|NP_001035807.1| histone H2A type 2-A [Homo sapiens]'	NaN	NaN	NaN	NaN	NaN	2	7	3	0	7	12
311	'>gi|25777713|ref|NP_733779.1| S-phase kinase-associated protein 1 isoform b [Homo sapiens]'	NaN	NaN	NaN	NaN	NaN	5	7	NaN	0	7	12
312	'>gi|262206280|ref|NP_003306.3| dnaJ homolog subfamily C member 7 isoform 1 [Homo sapiens]'	NaN	NaN	NaN	5	7	NaN	NaN	NaN	0	7	12
313	'>gi|217330646|ref|NP_006704.3| activated RNA polymerase II transcriptional coactivator p15 [Homo sapiens]'	2	1	NaN	NaN	NaN	1	7	NaN	0	7	11
314	'>gi|55741709|ref|NP_067062.1| RNA-binding protein 25 [Homo sapiens]'	NaN	NaN	7	4	NaN	NaN	NaN	NaN	0	7	11
315	'>gi|567757576|ref|NP_001274672.1| squalene synthase isoform 1 [Homo sapiens]'	NaN	NaN	NaN	NaN	7	4	NaN	NaN	0	7	11
316	'>gi|71772415|ref|NP_001025180.1| 40S ribosomal protein S15a [Homo sapiens]'	NaN	NaN	NaN	NaN	NaN	NaN	7	4	0	7	11
317	'>gi|385198059|ref|NP_001245237.1| putative ribosomal RNA methyltransferase NOP2 isoform 2 [Homo sapiens]'	NaN	NaN	7	3	NaN	NaN	NaN	NaN	0	7	10
318	'>gi|4506613|ref|NP_000974.1| 60S ribosomal protein L22 proprotein [Homo sapiens]'	NaN	NaN	NaN	NaN	NaN	NaN	7	3	0	7	10
319	'>gi|4506681|ref|NP_001006.1| 40S ribosomal protein S11 [Homo sapiens]'	NaN	NaN	NaN	NaN	NaN	3	7	NaN	0	7	10
320	'>gi|4506741|ref|NP_001002.1| 40S ribosomal protein S7 [Homo sapiens]'	NaN	NaN	NaN	NaN	NaN	3	7	NaN	0	7	10
321	'>gi|5729875|ref|NP_006658.1| membrane-associated progesterone receptor component 1 isoform 1 [Homo sapiens]'	NaN	NaN	NaN	NaN	NaN	7	3	NaN	0	7	10
322	'>gi|21361322|ref|NP_006078.2| tubulin beta-4A chain isoform 3 [Homo sapiens]'	NaN	NaN	NaN	1	7	1	NaN	NaN	0	7	9
323	'>gi|4503525|ref|NP_003743.1| eukaryotic translation initiation factor 3 subunit C isoform a [Homo sapiens]'	NaN	NaN	7	2	NaN	NaN	NaN	NaN	0	7	9
324	'>gi|4557617|ref|NP_000811.1| growth arrest-specific protein 6 precursor [Homo sapiens]'	NaN	NaN	NaN	7	2	NaN	NaN	NaN	0	7	9
325	'>gi|574957204|ref|NP_001276334.1| MMS19 nucleotide excision repair protein homolog isoform 1 [Homo sapiens]'	NaN	NaN	2	7	NaN	NaN	NaN	NaN	0	7	9
326	'>gi|66346695|ref|NP_001990.2| fibrillin-2 precursor [Homo sapiens]'	2	7	NaN	NaN	NaN	NaN	NaN	NaN	0	7	9
327	'>gi|14043072|ref|NP_112533.1| heterogeneous nuclear ribonucleoproteins A2/B1 isoform B1 [Homo sapiens]'	NaN	NaN	NaN	NaN	1	7	NaN	NaN	0	7	8
328	'>gi|209915584|ref|NP_001129607.1| 60S ribosomal protein L28 isoform 3 [Homo sapiens]'	NaN	NaN	NaN	NaN	NaN	1	7	NaN	0	7	8
329	'>gi|21361114|ref|NP_003553.2| mitochondrial 2-oxoglutarate/malate carrier protein isoform 1 [Homo sapiens]'	NaN	NaN	NaN	NaN	NaN	7	1	NaN	0	7	8
330	'>gi|108936958|ref|NP_005819.3| DDB1- and CUL4-associated factor 7 [Homo sapiens]'	NaN	NaN	NaN	NaN	NaN	7	NaN	NaN	0	7	7
331	'>gi|15055539|ref|NP_002943.2| 40S ribosomal protein S2 [Homo sapiens]'	NaN	NaN	NaN	NaN	NaN	7	NaN	NaN	0	7	7
332	'>gi|151101459|ref|NP_055746.3| serine/threonine-protein phosphatase 6 regulatory subunit 1 [Homo sapiens]'	NaN	NaN	7	NaN	NaN	NaN	NaN	NaN	0	7	7
333	'>gi|156104872|ref|NP_006485.2| ETS domain-containing transcription factor ERF isoform 1 [Homo sapiens]'	NaN	NaN	NaN	7	NaN	NaN	NaN	NaN	0	7	7
334	'>gi|192448443|ref|NP_068758.3| peptidyl-prolyl cis-trans isomerase FKBP10 precursor [Homo sapiens]'	NaN	NaN	NaN	7	NaN	NaN	NaN	NaN	0	7	7
335	'>gi|207113164|ref|NP_001128717.1| treacle protein isoform f [Homo sapiens]'	NaN	NaN	NaN	7	NaN	NaN	NaN	NaN	0	7	7
336	'>gi|21237805|ref|NP_003066.2| SWI/SNF complex subunit SMARCC2 isoform a [Homo sapiens]'	NaN	NaN	7	NaN	NaN	NaN	NaN	NaN	0	7	7
337	'>gi|226371704|ref|NP_076415.3| zinc finger and SCAN domain-containing protein 18 isoform 3 [Homo sapiens]'	NaN	NaN	NaN	7	NaN	NaN	NaN	NaN	0	7	7
338	'>gi|281182727|ref|NP_001162582.1| protein SCO2 homolog, mitochondrial precursor [Homo sapiens]'	NaN	NaN	NaN	NaN	NaN	7	NaN	NaN	0	7	7
339	'>gi|289547594|ref|NP_001166117.1| 1-phosphatidylinositol 4,5-bisphosphate phosphodiesterase beta-4 isoform c [Homo sapiens]'	NaN	NaN	7	NaN	NaN	NaN	NaN	NaN	0	7	7
340	'>gi|300192933|ref|NP_006787.2| AFG3-like protein 2 [Homo sapiens]'	NaN	NaN	NaN	7	NaN	NaN	NaN	NaN	0	7	7
341	'>gi|31881687|ref|NP_853551.1| replication factor C subunit 4 [Homo sapiens]'	NaN	NaN	NaN	NaN	NaN	7	NaN	NaN	0	7	7
342	'>gi|325296984|ref|NP_001191676.1| replication factor C subunit 1 isoform 2 [Homo sapiens]'	NaN	NaN	7	NaN	NaN	NaN	NaN	NaN	0	7	7
343	'>gi|37693993|ref|NP_002504.2| nucleoside diphosphate kinase 3 precursor [Homo sapiens]'	NaN	NaN	NaN	NaN	NaN	NaN	7	NaN	0	7	7
344	'>gi|38569423|ref|NP_942127.1| ATP-citrate synthase isoform 2 [Homo sapiens]'	NaN	NaN	7	NaN	NaN	NaN	NaN	NaN	0	7	7
345	'>gi|40254924|ref|NP_060979.2| leucine-rich repeat-containing protein 59 [Homo sapiens]'	NaN	NaN	NaN	NaN	NaN	7	NaN	NaN	0	7	7
346	'>gi|4503363|ref|NP_003850.1| dolichol-phosphate mannosyltransferase subunit 1 [Homo sapiens]'	NaN	NaN	NaN	NaN	NaN	7	NaN	NaN	0	7	7
347	'>gi|50345988|ref|NP_001001973.1| ATP synthase subunit gamma, mitochondrial isoform L (liver) precursor [Homo sapiens]'	NaN	NaN	NaN	NaN	NaN	7	NaN	NaN	0	7	7
348	'>gi|530412640|ref|XP_005257621.1| PREDICTED: 60S ribosomal protein L19 isoform X1 [Homo sapiens]'	NaN	NaN	NaN	NaN	NaN	7	NaN	NaN	0	7	7
349	'>gi|578823289|ref|XP_006719294.1| PREDICTED: protein FAM186A isoform X1 [Homo sapiens]'	NaN	NaN	NaN	NaN	NaN	NaN	NaN	7	0	7	7
350	'''>gi|578840073|ref|XP_006725288.1| PREDICTED: pyridoxal-dependent decarboxylase domain-containing protein 1-like isoform X3 [Homo...'' <Preview truncated at 128 characters>'	NaN	NaN	NaN	7	NaN	NaN	NaN	NaN	0	7	7
351	'>gi|6005824|ref|NP_009121.1| SEC23-interacting protein [Homo sapiens]'	NaN	NaN	7	NaN	NaN	NaN	NaN	NaN	0	7	7
352	'>gi|68160922|ref|NP_001020242.1| 40S ribosomal protein S14 [Homo sapiens]'	NaN	NaN	NaN	NaN	NaN	NaN	7	NaN	0	7	7
353	'>gi|91206456|ref|NP_690002.2| protein FAM133B isoform 1 [Homo sapiens]'	7	NaN	NaN	NaN	NaN	NaN	NaN	NaN	0	7	7
354	'>gi|17998551|ref|NP_536722.1| serpin B12 [Homo sapiens]'	3	2	2	NaN	2	2	6	3	0	6	20
355	'>gi|115583685|ref|NP_003042.3| monocarboxylate transporter 1 [Homo sapiens]'	NaN	NaN	NaN	2	6	5	NaN	NaN	0	6	13
356	'>gi|4503143|ref|NP_001900.1| cathepsin D preproprotein [Homo sapiens]'	2	NaN	5	NaN	NaN	NaN	NaN	6	0	6	13
357	'>gi|544711041|ref|NP_001269836.1| T-complex protein 1 subunit theta isoform 2 [Homo sapiens]'	2	NaN	6	NaN	NaN	4	1	NaN	0	6	13
358	'>gi|15431290|ref|NP_000966.2| 60S ribosomal protein L11 isoform 1 [Homo sapiens]'	NaN	NaN	NaN	NaN	NaN	6	5	NaN	0	6	11
359	'>gi|4506401|ref|NP_002871.1| RAF proto-oncogene serine/threonine-protein kinase [Homo sapiens]'	NaN	NaN	NaN	6	4	NaN	NaN	NaN	0	6	10
360	'>gi|45593130|ref|NP_055181.3| guanine nucleotide-binding protein-like 3 isoform 1 [Homo sapiens]'	NaN	NaN	NaN	4	6	NaN	NaN	NaN	0	6	10
361	'>gi|11415026|ref|NP_000971.1| 60S ribosomal protein L18a [Homo sapiens]'	NaN	NaN	NaN	NaN	NaN	3	6	NaN	0	6	9
362	'>gi|14043022|ref|NP_004981.2| methionine--tRNA ligase, cytoplasmic [Homo sapiens]'	NaN	NaN	6	3	NaN	NaN	NaN	NaN	0	6	9
363	'>gi|18104948|ref|NP_000973.2| 60S ribosomal protein L21 [Homo sapiens]'	NaN	NaN	NaN	NaN	NaN	6	3	NaN	0	6	9
364	'>gi|28872725|ref|NP_002806.2| 26S proteasome non-ATPase regulatory subunit 11 [Homo sapiens]'	NaN	NaN	NaN	NaN	3	6	NaN	NaN	0	6	9
365	'>gi|467094898|ref|NP_001264129.1| protein cornichon homolog 4 isoform 5 [Homo sapiens]'	NaN	NaN	NaN	NaN	NaN	2	1	6	0	6	9
366	'>gi|4885111|ref|NP_005176.1| calmodulin-like protein 3 [Homo sapiens]'	NaN	NaN	6	NaN	NaN	NaN	NaN	3	0	6	9
367	'>gi|530420483|ref|XP_005261850.1| PREDICTED: uncharacterized protein KIAA1671 isoform X1 [Homo sapiens]'	NaN	6	3	NaN	NaN	NaN	NaN	NaN	0	6	9
368	'>gi|212549555|ref|NP_001131145.1| interleukin enhancer-binding factor 3 isoform e [Homo sapiens]'	NaN	NaN	2	6	NaN	NaN	NaN	NaN	0	6	8
369	'>gi|38505222|ref|NP_061895.3| protein disulfide-isomerase TMX3 precursor [Homo sapiens]'	NaN	NaN	NaN	2	6	NaN	NaN	NaN	0	6	8
370	'>gi|4504771|ref|NP_002203.1| eukaryotic translation initiation factor 6 isoform a [Homo sapiens]'	NaN	NaN	NaN	NaN	NaN	6	NaN	2	0	6	8
371	'>gi|50592996|ref|NP_006077.2| tubulin beta-3 chain isoform 1 [Homo sapiens]'	NaN	NaN	1	1	6	NaN	NaN	NaN	0	6	8
372	'>gi|13376431|ref|NP_079224.1| protein FAM188A [Homo sapiens]'	NaN	NaN	NaN	NaN	6	1	NaN	NaN	0	6	7
373	'>gi|151301228|ref|NP_060362.3| pre-mRNA-processing factor 40 homolog A [Homo sapiens]'	1	NaN	6	NaN	NaN	NaN	NaN	NaN	0	6	7
374	'>gi|169404009|ref|NP_003135.2| translocon-associated protein subunit alpha isoform 1 precursor [Homo sapiens]'	NaN	NaN	NaN	NaN	1	6	NaN	NaN	0	6	7
375	'>gi|34328899|ref|NP_005392.2| tyrosine-protein phosphatase non-receptor type 14 [Homo sapiens]'	NaN	NaN	6	1	NaN	NaN	NaN	NaN	0	6	7
376	'>gi|4503337|ref|NP_001354.1| H/ACA ribonucleoprotein complex subunit 4 isoform 1 [Homo sapiens]'	NaN	NaN	NaN	1	6	NaN	NaN	NaN	0	6	7
377	'>gi|5729953|ref|NP_006591.1| nuclear migration protein nudC [Homo sapiens]'	NaN	NaN	NaN	NaN	6	1	NaN	NaN	0	6	7
378	'>gi|115527082|ref|NP_005954.3| myosin-1 [Homo sapiens]'	6	NaN	NaN	NaN	NaN	NaN	NaN	NaN	0	6	6
379	'>gi|119943112|ref|NP_001351.2| 7-dehydrocholesterol reductase [Homo sapiens]'	NaN	NaN	NaN	NaN	NaN	6	NaN	NaN	0	6	6
380	'>gi|14211540|ref|NP_066014.1| putative helicase MOV-10 isoform 1 [Homo sapiens]'	NaN	NaN	6	NaN	NaN	NaN	NaN	NaN	0	6	6
381	'>gi|145309311|ref|NP_001034680.2| probable ubiquitin carboxyl-terminal hydrolase FAF-X isoform 4 [Homo sapiens]'	NaN	6	NaN	NaN	NaN	NaN	NaN	NaN	0	6	6
382	'>gi|156119605|ref|NP_036336.2| general transcription factor 3C polypeptide 4 [Homo sapiens]'	NaN	NaN	NaN	6	NaN	NaN	NaN	NaN	0	6	6
383	'>gi|18699732|ref|NP_057260.2| 45 kDa calcium-binding protein isoform 2 precursor [Homo sapiens]'	NaN	NaN	NaN	NaN	6	NaN	NaN	NaN	0	6	6
384	'>gi|19923142|ref|NP_002256.2| importin subunit beta-1 isoform 1 [Homo sapiens]'	NaN	NaN	NaN	6	NaN	NaN	NaN	NaN	0	6	6
385	'>gi|208431836|ref|NP_001129126.1| polyadenylate-binding protein 4 isoform 3 [Homo sapiens]'	NaN	NaN	NaN	6	NaN	NaN	NaN	NaN	0	6	6
386	'>gi|21070997|ref|NP_003147.2| stromal interaction molecule 1 isoform 2 precursor [Homo sapiens]'	NaN	NaN	NaN	6	NaN	NaN	NaN	NaN	0	6	6
387	'>gi|221316566|ref|NP_036256.2| cysteine and histidine-rich domain-containing protein 1 isoform a [Homo sapiens]'	NaN	NaN	NaN	NaN	NaN	6	NaN	NaN	0	6	6
388	'>gi|223555917|ref|NP_848927.2| protein LYRIC [Homo sapiens]'	NaN	NaN	NaN	6	NaN	NaN	NaN	NaN	0	6	6
389	'>gi|24430155|ref|NP_694546.1| 26S protease regulatory subunit 6B isoform 2 [Homo sapiens]'	NaN	NaN	NaN	NaN	6	NaN	NaN	NaN	0	6	6
390	'>gi|24797086|ref|NP_002262.3| importin-5 [Homo sapiens]'	NaN	NaN	6	NaN	NaN	NaN	NaN	NaN	0	6	6
391	'>gi|259013556|ref|NP_004851.2| fragile X mental retardation syndrome-related protein 2 [Homo sapiens]'	NaN	NaN	NaN	6	NaN	NaN	NaN	NaN	0	6	6
392	'>gi|28872765|ref|NP_777360.1| 26S proteasome non-ATPase regulatory subunit 12 isoform 2 [Homo sapiens]'	NaN	NaN	NaN	NaN	6	NaN	NaN	NaN	0	6	6
393	'>gi|316983124|ref|NP_066357.2| 60S ribosomal protein L36a isoform a [Homo sapiens]'	NaN	NaN	NaN	NaN	NaN	NaN	6	NaN	0	6	6
394	'>gi|324021736|ref|NP_001191231.1| amyloid beta A4 protein isoform i precursor [Homo sapiens]'	NaN	NaN	6	NaN	NaN	NaN	NaN	NaN	0	6	6
395	'>gi|38327634|ref|NP_006764.3| ATP-dependent RNA helicase DDX18 [Homo sapiens]'	NaN	NaN	NaN	6	NaN	NaN	NaN	NaN	0	6	6
396	'>gi|4502981|ref|NP_001852.1| cytochrome c oxidase subunit 4 isoform 1, mitochondrial precursor [Homo sapiens]'	NaN	NaN	NaN	NaN	NaN	NaN	6	NaN	0	6	6
397	'>gi|4506017|ref|NP_002706.1| serine/threonine-protein phosphatase 2A catalytic subunit alpha isoform [Homo sapiens]'	NaN	NaN	NaN	NaN	NaN	6	NaN	NaN	0	6	6
398	'>gi|4506693|ref|NP_001012.1| 40S ribosomal protein S17 [Homo sapiens]'	NaN	NaN	NaN	NaN	NaN	NaN	6	NaN	0	6	6
399	'>gi|4826686|ref|NP_004930.1| ATP-dependent RNA helicase DDX1 [Homo sapiens]'	NaN	NaN	NaN	6	NaN	NaN	NaN	NaN	0	6	6
400	'>gi|5031863|ref|NP_005558.1| galectin-3-binding protein precursor [Homo sapiens]'	NaN	NaN	NaN	6	NaN	NaN	NaN	NaN	0	6	6
401	'>gi|507834126|ref|NP_001002251.2| ADP-ribosylation factor-like protein 6-interacting protein 4 isoform 3 [Homo sapiens]'	6	NaN	NaN	NaN	NaN	NaN	NaN	NaN	0	6	6
402	'>gi|51479145|ref|NP_006412.2| brefeldin A-inhibited guanine nucleotide-exchange protein 1 [Homo sapiens]'	NaN	6	NaN	NaN	NaN	NaN	NaN	NaN	0	6	6
403	'>gi|530387859|ref|XP_005273602.1| PREDICTED: BTB/POZ domain-containing protein KCTD9 isoform X5 [Homo sapiens]'	NaN	NaN	NaN	NaN	NaN	NaN	NaN	6	0	6	6
404	'>gi|5453690|ref|NP_006136.1| dnaJ homolog subfamily B member 1 isoform 1 [Homo sapiens]'	NaN	NaN	NaN	NaN	NaN	6	NaN	NaN	0	6	6
405	'>gi|55770844|ref|NP_001894.2| catenin alpha-1 isoform 1 [Homo sapiens]'	NaN	NaN	NaN	6	NaN	NaN	NaN	NaN	0	6	6
406	'>gi|578801453|ref|XP_006711586.1| PREDICTED: tropomyosin alpha-3 chain isoform X9 [Homo sapiens]'	NaN	NaN	6	NaN	NaN	NaN	NaN	NaN	0	6	6
407	'>gi|5902076|ref|NP_008855.1| serine/arginine-rich splicing factor 1 isoform 1 [Homo sapiens]'	NaN	NaN	NaN	NaN	NaN	6	NaN	NaN	0	6	6
408	'>gi|6005942|ref|NP_009057.1| transitional endoplasmic reticulum ATPase [Homo sapiens]'	NaN	NaN	NaN	6	NaN	NaN	NaN	NaN	0	6	6
409	'>gi|73695475|ref|NP_060542.4| HEAT repeat-containing protein 1 [Homo sapiens]'	NaN	6	NaN	NaN	NaN	NaN	NaN	NaN	0	6	6
410	'>gi|7657015|ref|NP_055121.1| tRNA-splicing ligase RtcB homolog [Homo sapiens]'	NaN	NaN	NaN	NaN	6	NaN	NaN	NaN	0	6	6
411	'>gi|7657508|ref|NP_055063.1| E3 ubiquitin-protein ligase RBX1 [Homo sapiens]'	NaN	NaN	NaN	NaN	NaN	NaN	6	NaN	0	6	6
412	'>gi|7705433|ref|NP_057175.1| eukaryotic translation initiation factor 3 subunit L isoform 1 [Homo sapiens]'	NaN	NaN	NaN	NaN	6	NaN	NaN	NaN	0	6	6
413	'>gi|88900507|ref|NP_001034708.1| protein arginine N-methyltransferase 5 isoform b [Homo sapiens]'	NaN	NaN	NaN	6	NaN	NaN	NaN	NaN	0	6	6
414	'>gi|665505971|ref|NP_001287783.1| dermcidin isoform 2 preproprotein [Homo sapiens]'	5	5	4	5	4	NaN	3	NaN	0	5	26
415	'>gi|346986435|ref|NP_001231367.1| arginase-1 isoform 1 [Homo sapiens]'	3	NaN	5	1	1	1	2	3	0	5	16
416	'>gi|381342476|ref|NP_001244222.1| heterogeneous nuclear ribonucleoprotein H [Homo sapiens]'	NaN	2	NaN	4	2	5	NaN	NaN	0	5	13
417	'>gi|13904870|ref|NP_001000.2| 40S ribosomal protein S5 [Homo sapiens]'	NaN	NaN	NaN	NaN	NaN	5	5	NaN	0	5	10
418	'>gi|4505357|ref|NP_002480.1| NADH dehydrogenase [ubiquinone] 1 alpha subcomplex subunit 4 [Homo sapiens]'	NaN	NaN	NaN	NaN	NaN	1	5	4	0	5	10
419	'>gi|4506901|ref|NP_003008.1| serine/arginine-rich splicing factor 3 [Homo sapiens]'	NaN	NaN	NaN	NaN	NaN	5	5	NaN	0	5	10
420	'>gi|4507729|ref|NP_001060.1| tubulin beta-2A chain [Homo sapiens]'	NaN	NaN	1	5	1	3	NaN	NaN	0	5	10
421	'>gi|16751921|ref|NP_444513.1| dermcidin isoform 1 preproprotein [Homo sapiens]'	NaN	NaN	NaN	NaN	NaN	5	NaN	4	0	5	9
422	'>gi|167614488|ref|NP_056342.3| TBC1 domain family member 10B [Homo sapiens]'	NaN	NaN	5	4	NaN	NaN	NaN	NaN	0	5	9
423	'>gi|23110960|ref|NP_001324.2| cathepsin L2 preproprotein [Homo sapiens]'	NaN	NaN	5	NaN	NaN	NaN	NaN	4	0	5	9
424	'>gi|313569770|ref|NP_001186270.1| 60S ribosomal protein L17 isoform a [Homo sapiens]'	NaN	NaN	NaN	NaN	NaN	5	4	NaN	0	5	9
425	'>gi|39780588|ref|NP_060598.3| pre-rRNA-processing protein TSR1 homolog [Homo sapiens]'	NaN	NaN	4	5	NaN	NaN	NaN	NaN	0	5	9
426	'>gi|4505067|ref|NP_002349.1| mitotic spindle assembly checkpoint protein MAD2A [Homo sapiens]'	NaN	NaN	NaN	NaN	NaN	4	5	NaN	0	5	9
427	'>gi|4505821|ref|NP_002643.1| prolactin-inducible protein precursor [Homo sapiens]'	NaN	NaN	2	NaN	NaN	1	5	1	0	5	9
428	'>gi|34098946|ref|NP_004550.2| nuclease-sensitive element-binding protein 1 [Homo sapiens]'	NaN	NaN	NaN	NaN	5	3	NaN	NaN	0	5	8
429	'>gi|4506625|ref|NP_000981.1| 60S ribosomal protein L27a [Homo sapiens]'	NaN	NaN	NaN	NaN	NaN	3	5	NaN	0	5	8
430	'>gi|4506707|ref|NP_001019.1| 40S ribosomal protein S25 [Homo sapiens]'	NaN	NaN	NaN	NaN	NaN	3	5	NaN	0	5	8
431	'>gi|4506711|ref|NP_001021.1| 40S ribosomal protein S27 [Homo sapiens]'	NaN	NaN	NaN	NaN	NaN	NaN	5	3	0	5	8
432	'>gi|150036268|ref|NP_004002.2| dystrophin Dp260-1 isoform [Homo sapiens]'	5	2	NaN	NaN	NaN	NaN	NaN	NaN	0	5	7
433	'>gi|153252132|ref|NP_001093163.1| 60S ribosomal protein L31 isoform 3 [Homo sapiens]'	NaN	NaN	NaN	NaN	NaN	NaN	5	2	0	5	7
434	'>gi|188497750|ref|NP_277035.2| hexokinase-1 isoform HKI-td [Homo sapiens]'	NaN	NaN	2	5	NaN	NaN	NaN	NaN	0	5	7
435	'>gi|258613943|ref|NP_001158222.1| aspartyl/asparaginyl beta-hydroxylase isoform f [Homo sapiens]'	NaN	NaN	5	2	NaN	NaN	NaN	NaN	0	5	7
436	'''>gi|4758786|ref|NP_004541.1| NADH dehydrogenase [ubiquinone] iron-sulfur protein 2, mitochondrial isoform 1 precursor [Homo sapi...'' <Preview truncated at 128 characters>'	NaN	NaN	NaN	NaN	5	2	NaN	NaN	0	5	7
437	'>gi|5031877|ref|NP_005564.1| lamin-B1 isoform 1 [Homo sapiens]'	NaN	NaN	NaN	5	2	NaN	NaN	NaN	0	5	7
438	'>gi|557440906|ref|NP_001273515.1| CDP-diacylglycerol--inositol 3-phosphatidyltransferase isoform 3 [Homo sapiens]'	NaN	NaN	NaN	NaN	NaN	2	5	NaN	0	5	7
439	'>gi|194306642|ref|NP_060096.3| dnaJ homolog subfamily B member 12 [Homo sapiens]'	NaN	NaN	NaN	NaN	1	5	NaN	NaN	0	5	6
440	'>gi|216548478|ref|NP_689493.3| synaptotagmin-11 [Homo sapiens]'	NaN	NaN	1	NaN	5	NaN	NaN	NaN	0	5	6
441	'>gi|42822866|ref|NP_976323.1| ribonuclease inhibitor [Homo sapiens]'	NaN	NaN	NaN	5	NaN	1	NaN	NaN	0	5	6
442	'>gi|5901912|ref|NP_008819.1| calmodulin [Homo sapiens]'	NaN	NaN	5	NaN	NaN	NaN	NaN	1	0	5	6
443	'>gi|109715835|ref|NP_071353.4| HEAT repeat-containing protein 6 [Homo sapiens]'	NaN	NaN	5	NaN	NaN	NaN	NaN	NaN	0	5	5
444	'>gi|112420977|ref|NP_036430.1| cullin-associated NEDD8-dissociated protein 2 isoform 2 [Homo sapiens]'	NaN	NaN	5	NaN	NaN	NaN	NaN	NaN	0	5	5
445	'>gi|116235474|ref|NP_443134.2| serine/threonine-protein kinase 11-interacting protein [Homo sapiens]'	NaN	NaN	5	NaN	NaN	NaN	NaN	NaN	0	5	5
446	'>gi|145580608|ref|NP_001077430.1| WD repeat-containing protein 62 isoform 1 [Homo sapiens]'	NaN	NaN	5	NaN	NaN	NaN	NaN	NaN	0	5	5
447	'>gi|148536855|ref|NP_001091868.1| coatomer subunit alpha isoform 1 [Homo sapiens]'	NaN	NaN	5	NaN	NaN	NaN	NaN	NaN	0	5	5
448	'>gi|149999606|ref|NP_006293.2| mannosyl-oligosaccharide glucosidase isoform 1 [Homo sapiens]'	NaN	NaN	NaN	5	NaN	NaN	NaN	NaN	0	5	5
449	'>gi|154448892|ref|NP_055839.3| exportin-7 [Homo sapiens]'	NaN	NaN	5	NaN	NaN	NaN	NaN	NaN	0	5	5
450	'>gi|16117791|ref|NP_000987.2| 60S ribosomal protein L35a [Homo sapiens]'	NaN	NaN	NaN	NaN	NaN	NaN	5	NaN	0	5	5
451	'>gi|18643383|ref|NP_079470.1| inositol-trisphosphate 3-kinase C [Homo sapiens]'	NaN	NaN	NaN	5	NaN	NaN	NaN	NaN	0	5	5
452	'>gi|208022632|ref|NP_001129069.1| girdin isoform 1 [Homo sapiens]'	NaN	5	NaN	NaN	NaN	NaN	NaN	NaN	0	5	5
453	'>gi|209954811|ref|NP_001129628.1| zinc finger protein 507 [Homo sapiens]'	NaN	NaN	5	NaN	NaN	NaN	NaN	NaN	0	5	5
454	'>gi|214829241|ref|NP_001135756.1| 40S ribosomal protein S24 isoform b [Homo sapiens]'	NaN	NaN	NaN	NaN	NaN	NaN	5	NaN	0	5	5
455	'>gi|22035569|ref|NP_037461.2| PAX3- and PAX7-binding protein 1 isoform 2 [Homo sapiens]'	NaN	NaN	5	NaN	NaN	NaN	NaN	NaN	0	5	5
456	'>gi|222352151|ref|NP_006187.2| poly(rC)-binding protein 1 [Homo sapiens]'	NaN	NaN	NaN	NaN	NaN	5	NaN	NaN	0	5	5
457	'>gi|224028246|ref|NP_001138881.1| non-POU domain-containing octamer-binding protein isoform 1 [Homo sapiens]'	NaN	NaN	NaN	NaN	5	NaN	NaN	NaN	0	5	5
458	'>gi|225543215|ref|NP_001139438.1| antigen KI-67 isoform 2 [Homo sapiens]'	NaN	5	NaN	NaN	NaN	NaN	NaN	NaN	0	5	5
459	'>gi|24430151|ref|NP_002793.2| 26S protease regulatory subunit 4 [Homo sapiens]'	NaN	NaN	NaN	NaN	5	NaN	NaN	NaN	0	5	5
460	'>gi|253735778|ref|NP_001155856.1| rho guanine nucleotide exchange factor 2 isoform 2 [Homo sapiens]'	NaN	NaN	5	NaN	NaN	NaN	NaN	NaN	0	5	5
461	'>gi|25777602|ref|NP_002799.3| 26S proteasome non-ATPase regulatory subunit 2 isoform 1 [Homo sapiens]'	NaN	NaN	NaN	5	NaN	NaN	NaN	NaN	0	5	5
462	'>gi|296434287|ref|NP_001171809.1| protocadherin-19 isoform c precursor [Homo sapiens]'	NaN	NaN	5	NaN	NaN	NaN	NaN	NaN	0	5	5
463	'>gi|312596881|ref|NP_001186092.1| 26S protease regulatory subunit 8 isoform 2 [Homo sapiens]'	NaN	NaN	NaN	NaN	5	NaN	NaN	NaN	0	5	5
464	'>gi|320118865|ref|NP_001188493.1| pleiotropic regulator 1 isoform 2 [Homo sapiens]'	NaN	NaN	NaN	NaN	5	NaN	NaN	NaN	0	5	5
465	'>gi|327315343|ref|NP_001192157.1| sortilin isoform 2 [Homo sapiens]'	NaN	NaN	NaN	5	NaN	NaN	NaN	NaN	0	5	5
466	'>gi|33188445|ref|NP_036222.3| microtubule-actin cross-linking factor 1 [Homo sapiens]'	5	NaN	NaN	NaN	NaN	NaN	NaN	NaN	0	5	5
467	'>gi|34147522|ref|NP_064632.2| chaperone activity of bc1 complex-like, mitochondrial [Homo sapiens]'	NaN	NaN	NaN	NaN	5	NaN	NaN	NaN	0	5	5
468	'>gi|379030588|ref|NP_001243778.1| DNA polymerase delta catalytic subunit [Homo sapiens]'	NaN	NaN	5	NaN	NaN	NaN	NaN	NaN	0	5	5
469	'>gi|38016937|ref|NP_055731.2| serine/threonine-protein kinase LMTK2 precursor [Homo sapiens]'	NaN	5	NaN	NaN	NaN	NaN	NaN	NaN	0	5	5
470	'>gi|38569394|ref|NP_003631.2| elongator complex protein 1 [Homo sapiens]'	NaN	NaN	5	NaN	NaN	NaN	NaN	NaN	0	5	5
471	'>gi|40254978|ref|NP_112179.2| pre-mRNA 3''-end-processing factor FIP1 isoform 1 [Homo sapiens]'	NaN	NaN	NaN	5	NaN	NaN	NaN	NaN	0	5	5
472	'>gi|402794180|ref|NP_001258028.1| poly(U)-binding-splicing factor PUF60 isoform g [Homo sapiens]'	NaN	NaN	NaN	NaN	5	NaN	NaN	NaN	0	5	5
473	'>gi|42476299|ref|NP_056390.2| PERQ amino acid-rich with GYF domain-containing protein 2 isoform b [Homo sapiens]'	NaN	NaN	5	NaN	NaN	NaN	NaN	NaN	0	5	5
474	'>gi|4502709|ref|NP_001777.1| cyclin-dependent kinase 1 isoform 1 [Homo sapiens]'	NaN	NaN	NaN	NaN	NaN	5	NaN	NaN	0	5	5
475	'>gi|4503519|ref|NP_003745.1| eukaryotic translation initiation factor 3 subunit F [Homo sapiens]'	NaN	NaN	NaN	NaN	5	NaN	NaN	NaN	0	5	5
476	'>gi|46519147|ref|NP_060217.1| ankyrin repeat and KH domain-containing protein 1 isoform 1 [Homo sapiens]'	NaN	5	NaN	NaN	NaN	NaN	NaN	NaN	0	5	5
477	'>gi|4758340|ref|NP_004452.1| phenylalanine--tRNA ligase alpha subunit [Homo sapiens]'	NaN	NaN	NaN	NaN	5	NaN	NaN	NaN	0	5	5
478	'>gi|4758788|ref|NP_004542.1| NADH dehydrogenase [ubiquinone] iron-sulfur protein 3, mitochondrial precursor [Homo sapiens]'	NaN	NaN	NaN	NaN	NaN	5	NaN	NaN	0	5	5
479	'>gi|4826730|ref|NP_004949.1| serine/threonine-protein kinase mTOR [Homo sapiens]'	NaN	5	NaN	NaN	NaN	NaN	NaN	NaN	0	5	5
480	'>gi|4885487|ref|NP_005430.1| myeloid leukemia factor 2 [Homo sapiens]'	NaN	NaN	NaN	NaN	NaN	5	NaN	NaN	0	5	5
481	'>gi|51317376|ref|NP_001003796.1| NHP2-like protein 1 [Homo sapiens]'	NaN	NaN	NaN	NaN	NaN	NaN	5	NaN	0	5	5
482	'>gi|51477721|ref|NP_001003811.1| testis-expressed sequence 11 protein isoform 1 [Homo sapiens]'	NaN	NaN	5	NaN	NaN	NaN	NaN	NaN	0	5	5
483	'>gi|530362743|ref|XP_005270979.1| PREDICTED: protein Hook homolog 1 isoform X1 [Homo sapiens]'	NaN	NaN	NaN	5	NaN	NaN	NaN	NaN	0	5	5
484	'>gi|530367753|ref|XP_005264449.1| PREDICTED: ancient ubiquitous protein 1 isoform X1 [Homo sapiens]'	NaN	NaN	NaN	NaN	NaN	5	NaN	NaN	0	5	5
485	'>gi|530380502|ref|XP_005268480.1| PREDICTED: glucocorticoid receptor isoform X5 [Homo sapiens]'	NaN	NaN	NaN	5	NaN	NaN	NaN	NaN	0	5	5
486	'>gi|56243522|ref|NP_005616.2| syntenin-1 isoform 1 [Homo sapiens]'	NaN	NaN	NaN	NaN	NaN	5	NaN	NaN	0	5	5
487	'>gi|568214245|ref|NP_001274744.1| ubiquitin-associated protein 2-like isoform c [Homo sapiens]'	NaN	NaN	5	NaN	NaN	NaN	NaN	NaN	0	5	5
488	'>gi|568815719|ref|NP_001275582.1| clathrin heavy chain 1 isoform 2 [Homo sapiens]'	NaN	NaN	5	NaN	NaN	NaN	NaN	NaN	0	5	5
489	'>gi|578837844|ref|XP_006724538.1| PREDICTED: dystrophin isoform X8 [Homo sapiens]'	NaN	NaN	5	NaN	NaN	NaN	NaN	NaN	0	5	5
490	'>gi|5803036|ref|NP_006796.1| heterogeneous nuclear ribonucleoprotein A0 [Homo sapiens]'	NaN	NaN	NaN	NaN	NaN	5	NaN	NaN	0	5	5
491	'>gi|613410170|ref|NP_002105.3| zinc finger protein 40 [Homo sapiens]'	NaN	5	NaN	NaN	NaN	NaN	NaN	NaN	0	5	5
492	'>gi|73466520|ref|NP_001026976.1| fatty aldehyde dehydrogenase isoform 1 [Homo sapiens]'	NaN	NaN	NaN	NaN	5	NaN	NaN	NaN	0	5	5
493	'>gi|7657689|ref|NP_055078.1| ATP-dependent zinc metalloprotease YME1L1 isoform 3 [Homo sapiens]'	NaN	NaN	NaN	NaN	5	NaN	NaN	NaN	0	5	5
494	'>gi|7662274|ref|NP_055643.1| TOX high mobility group box family member 4 [Homo sapiens]'	NaN	NaN	NaN	5	NaN	NaN	NaN	NaN	0	5	5
495	'>gi|82546830|ref|NP_068579.3| exocyst complex component 4 isoform a [Homo sapiens]'	NaN	NaN	5	NaN	NaN	NaN	NaN	NaN	0	5	5
496	'>gi|82659089|ref|NP_059348.2| double-stranded RNA-binding protein Staufen homolog 1 isoform a [Homo sapiens]'	NaN	NaN	NaN	NaN	5	NaN	NaN	NaN	0	5	5
497	'>gi|8922328|ref|NP_060517.1| pre-mRNA-splicing factor RBM22 [Homo sapiens]'	NaN	NaN	NaN	NaN	5	NaN	NaN	NaN	0	5	5
498	'>gi|203098098|ref|NP_065910.3| protein Shroom3 [Homo sapiens]'	4	4	3	4	3	4	4	NaN	0	4	26
499	'>gi|60097902|ref|NP_002007.1| filaggrin [Homo sapiens]'	3	1	4	1	3	1	NaN	3	0	4	16
500	'>gi|4503571|ref|NP_001419.1| alpha-enolase isoform 1 [Homo sapiens]'	NaN	NaN	4	1	NaN	1	4	3	0	4	13
501	'>gi|67782356|ref|NP_001255.3| corneodesmosin precursor [Homo sapiens]'	1	NaN	2	NaN	1	NaN	3	4	0	4	11
502	'>gi|422398845|ref|NP_001258710.1| 26S proteasome non-ATPase regulatory subunit 6 isoform 4 [Homo sapiens]'	2	NaN	1	NaN	NaN	4	3	NaN	0	4	10
503	'>gi|4507475|ref|NP_000350.1| protein-glutamine gamma-glutamyltransferase K [Homo sapiens]'	NaN	NaN	2	NaN	NaN	1	3	4	0	4	10
504	'>gi|5453549|ref|NP_006397.1| peroxiredoxin-4 precursor [Homo sapiens]'	NaN	NaN	NaN	NaN	NaN	4	2	3	0	4	9
505	'>gi|118200335|ref|NP_001071639.1| protein FAM127A [Homo sapiens]'	NaN	NaN	NaN	NaN	NaN	NaN	4	4	0	4	8
506	'>gi|17158005|ref|NP_477521.1| mucin-like protein 1 precursor [Homo sapiens]'	NaN	NaN	NaN	NaN	NaN	NaN	4	4	0	4	8
507	'>gi|205360838|ref|NP_005138.3| dnaJ homolog subfamily A member 3, mitochondrial isoform 1 [Homo sapiens]'	NaN	NaN	NaN	NaN	4	4	NaN	NaN	0	4	8
508	'>gi|38201623|ref|NP_937884.1| eukaryotic translation initiation factor 4 gamma 1 isoform 5 [Homo sapiens]'	NaN	4	4	NaN	NaN	NaN	NaN	NaN	0	4	8
509	'>gi|4506685|ref|NP_001008.1| 40S ribosomal protein S13 [Homo sapiens]'	NaN	NaN	NaN	NaN	NaN	4	4	NaN	0	4	8
510	'>gi|17986001|ref|NP_005505.2| major histocompatibility complex, class I, B precursor [Homo sapiens]'	NaN	NaN	NaN	NaN	3	4	NaN	NaN	0	4	7
511	'''>gi|20070197|ref|NP_005207.2| dolichyl-diphosphooligosaccharide--protein glycosyltransferase 48 kDa subunit precursor [Homo sapi...'' <Preview truncated at 128 characters>'	NaN	NaN	NaN	NaN	4	3	NaN	NaN	0	4	7
512	'>gi|21389469|ref|NP_653237.1| mitochondrial intermembrane space import and assembly protein 40 isoform 2 [Homo sapiens]'	NaN	NaN	NaN	NaN	NaN	3	4	NaN	0	4	7
513	'>gi|253970504|ref|NP_001156758.1| RNA-binding protein EWS isoform 4 [Homo sapiens]'	NaN	NaN	NaN	3	4	NaN	NaN	NaN	0	4	7
514	'>gi|300388183|ref|NP_001177966.1| 26S proteasome non-ATPase regulatory subunit 1 isoform 2 [Homo sapiens]'	NaN	NaN	4	3	NaN	NaN	NaN	NaN	0	4	7
515	'>gi|341604768|ref|NP_001230059.1| 60S ribosomal protein L13 isoform 2 [Homo sapiens]'	3	NaN	NaN	NaN	NaN	4	NaN	NaN	0	4	7
516	'>gi|358356404|ref|NP_001240312.1| 60S ribosomal protein L15 isoform 1 [Homo sapiens]'	NaN	NaN	NaN	NaN	NaN	4	3	NaN	0	4	7
517	'>gi|4504985|ref|NP_002298.1| galectin-7 [Homo sapiens]'	NaN	NaN	4	NaN	1	NaN	1	1	0	4	7
518	'>gi|4506699|ref|NP_001015.1| 40S ribosomal protein S21 [Homo sapiens]'	NaN	NaN	NaN	NaN	NaN	NaN	4	3	0	4	7
519	'>gi|24234686|ref|NP_694881.1| heat shock cognate 71 kDa protein isoform 2 [Homo sapiens]'	NaN	4	NaN	NaN	NaN	2	NaN	NaN	0	4	6
520	'>gi|4502163|ref|NP_001638.1| apolipoprotein D precursor [Homo sapiens]'	NaN	NaN	1	NaN	NaN	NaN	4	1	0	4	6
521	'''>gi|4503523|ref|NP_003744.1| eukaryotic translation initiation factor 3 subunit D {ECO:0000255|HAMAP-Rule:MF_03003} [Homo sapien...'' <Preview truncated at 128 characters>'	NaN	NaN	NaN	2	4	NaN	NaN	NaN	0	4	6
522	'>gi|4506669|ref|NP_000994.1| 60S acidic ribosomal protein P1 isoform 1 [Homo sapiens]'	NaN	NaN	NaN	NaN	NaN	4	2	NaN	0	4	6
523	'>gi|8923444|ref|NP_060308.1| H/ACA ribonucleoprotein complex subunit 2 isoform a [Homo sapiens]'	NaN	NaN	NaN	NaN	NaN	2	4	NaN	0	4	6
524	'>gi|109148539|ref|NP_821158.2| gamma-glutamyltransferase 7 [Homo sapiens]'	NaN	NaN	1	4	NaN	NaN	NaN	NaN	0	4	5
525	'>gi|117938762|ref|NP_001070956.1| protein GNAS isoform f [Homo sapiens]'	NaN	NaN	NaN	NaN	1	4	NaN	NaN	0	4	5
526	'>gi|148539848|ref|NP_077741.2| desmocollin-3 isoform Dsc3b preproprotein [Homo sapiens]'	NaN	NaN	4	NaN	NaN	NaN	1	NaN	0	4	5
527	'>gi|149944680|ref|NP_056117.1| HAUS augmin-like complex subunit 5 [Homo sapiens]'	NaN	NaN	NaN	4	1	NaN	NaN	NaN	0	4	5
528	'>gi|169881273|ref|NP_002628.2| phosphorylase b kinase regulatory subunit alpha, skeletal muscle isoform isoform 1 [Homo sapiens]'	NaN	NaN	4	1	NaN	NaN	NaN	NaN	0	4	5
529	'>gi|171906582|ref|NP_064583.2| coiled-coil domain-containing protein 47 precursor [Homo sapiens]'	NaN	NaN	NaN	1	4	NaN	NaN	NaN	0	4	5
530	'>gi|24307961|ref|NP_055472.1| TELO2-interacting protein 1 homolog [Homo sapiens]'	NaN	NaN	4	NaN	NaN	NaN	1	NaN	0	4	5
531	'>gi|251831110|ref|YP_003024029.1| cytochrome c oxidase subunit II (mitochondrion) [Homo sapiens]'	NaN	NaN	NaN	NaN	NaN	1	4	NaN	0	4	5
532	'>gi|4504517|ref|NP_001531.1| heat shock protein beta-1 [Homo sapiens]'	NaN	NaN	4	NaN	NaN	1	NaN	NaN	0	4	5
533	'>gi|4506697|ref|NP_001014.1| 40S ribosomal protein S20 isoform 2 [Homo sapiens]'	NaN	NaN	NaN	NaN	NaN	1	4	NaN	0	4	5
534	'>gi|58331171|ref|NP_001009186.1| T-complex protein 1 subunit zeta isoform b [Homo sapiens]'	NaN	NaN	NaN	NaN	NaN	4	1	NaN	0	4	5
535	'>gi|6005731|ref|NP_009167.1| calcineurin B homologous protein 1 [Homo sapiens]'	NaN	NaN	NaN	NaN	NaN	1	4	NaN	0	4	5
536	'>gi|9910278|ref|NP_064584.1| keratinocyte-associated transmembrane protein 2 precursor [Homo sapiens]'	NaN	NaN	NaN	4	1	NaN	NaN	NaN	0	4	5
537	'>gi|108773810|ref|NP_064502.9| leucine--tRNA ligase, cytoplasmic [Homo sapiens]'	NaN	NaN	4	NaN	NaN	NaN	NaN	NaN	0	4	4
538	'>gi|109948304|ref|NP_060695.2| WD40 repeat-containing protein SMU1 [Homo sapiens]'	NaN	NaN	NaN	NaN	4	NaN	NaN	NaN	0	4	4
539	'>gi|122937211|ref|NP_001073867.1| proteasome-associated protein ECM29 homolog [Homo sapiens]'	NaN	NaN	4	NaN	NaN	NaN	NaN	NaN	0	4	4
540	'>gi|13236579|ref|NP_077306.1| long-chain fatty acid transport protein 3 [Homo sapiens]'	NaN	NaN	NaN	4	NaN	NaN	NaN	NaN	0	4	4
541	'>gi|151301215|ref|NP_067064.2| protein Wiz [Homo sapiens]'	NaN	NaN	4	NaN	NaN	NaN	NaN	NaN	0	4	4
542	'>gi|154350241|ref|NP_065073.3| brefeldin A-inhibited guanine nucleotide-exchange protein 3 [Homo sapiens]'	NaN	4	NaN	NaN	NaN	NaN	NaN	NaN	0	4	4
543	'>gi|156631005|ref|NP_002803.2| 26S proteasome non-ATPase regulatory subunit 8 [Homo sapiens]'	NaN	NaN	NaN	NaN	NaN	4	NaN	NaN	0	4	4
544	'>gi|157502195|ref|NP_787128.2| 26S proteasome non-ATPase regulatory subunit 13 isoform 2 [Homo sapiens]'	NaN	NaN	NaN	NaN	NaN	4	NaN	NaN	0	4	4
545	'>gi|189458819|ref|NP_001121620.1| transferrin receptor protein 1 [Homo sapiens]'	NaN	NaN	NaN	4	NaN	NaN	NaN	NaN	0	4	4
546	'>gi|194306567|ref|NP_853556.2| replication factor C subunit 5 isoform 2 [Homo sapiens]'	NaN	NaN	NaN	NaN	NaN	4	NaN	NaN	0	4	4
547	'''>gi|209413738|ref|NP_001129243.1| dolichyl-diphosphooligosaccharide--protein glycosyltransferase subunit 2 isoform 2 precursor [...'' <Preview truncated at 128 characters>'	NaN	NaN	NaN	NaN	4	NaN	NaN	NaN	0	4	4
548	'>gi|209869993|ref|NP_001129477.1| trifunctional purine biosynthetic protein adenosine-3 isoform 1 [Homo sapiens]'	NaN	NaN	4	NaN	NaN	NaN	NaN	NaN	0	4	4
549	'>gi|21327708|ref|NP_631946.1| nucleosome assembly protein 1-like 1 [Homo sapiens]'	NaN	NaN	NaN	NaN	4	NaN	NaN	NaN	0	4	4
550	'>gi|21361144|ref|NP_002795.2| 26S protease regulatory subunit 6A [Homo sapiens]'	NaN	NaN	NaN	NaN	4	NaN	NaN	NaN	0	4	4
551	'>gi|21464101|ref|NP_036611.2| 14-3-3 protein gamma [Homo sapiens]'	NaN	NaN	NaN	NaN	NaN	4	NaN	NaN	0	4	4
552	'>gi|21493033|ref|NP_009133.2| A-kinase anchor protein 10, mitochondrial precursor [Homo sapiens]'	NaN	NaN	NaN	4	NaN	NaN	NaN	NaN	0	4	4
553	'>gi|21536320|ref|NP_653333.1| heterogeneous nuclear ribonucleoprotein U-like protein 1 isoform d [Homo sapiens]'	NaN	NaN	NaN	4	NaN	NaN	NaN	NaN	0	4	4
554	'>gi|221316632|ref|NP_001137534.1| coatomer subunit beta [Homo sapiens]'	NaN	NaN	NaN	4	NaN	NaN	NaN	NaN	0	4	4
555	'>gi|22202633|ref|NP_002615.2| prefoldin subunit 5 isoform alpha [Homo sapiens]'	NaN	NaN	NaN	NaN	NaN	NaN	4	NaN	0	4	4
556	'>gi|223890252|ref|NP_066973.2| glutamate receptor-interacting protein 1 isoform 1 [Homo sapiens]'	NaN	NaN	4	NaN	NaN	NaN	NaN	NaN	0	4	4
557	'>gi|224831241|ref|NP_001139281.1| myosin-14 isoform 3 [Homo sapiens]'	NaN	NaN	4	NaN	NaN	NaN	NaN	NaN	0	4	4
558	'>gi|224831257|ref|NP_055467.3| importin-13 [Homo sapiens]'	NaN	NaN	NaN	4	NaN	NaN	NaN	NaN	0	4	4
559	'>gi|226342869|ref|NP_001139686.1| TBC1 domain family member 15 isoform 2 [Homo sapiens]'	NaN	NaN	NaN	4	NaN	NaN	NaN	NaN	0	4	4
560	'>gi|24430139|ref|NP_056355.2| RNA polymerase II-associated protein 1 [Homo sapiens]'	NaN	NaN	4	NaN	NaN	NaN	NaN	NaN	0	4	4
561	'>gi|256574805|ref|NP_001157918.1| uncharacterized protein C6orf132 [Homo sapiens]'	NaN	NaN	4	NaN	NaN	NaN	NaN	NaN	0	4	4
562	'>gi|257467639|ref|NP_542194.2| protein SOGA1 isoform 1 [Homo sapiens]'	NaN	4	NaN	NaN	NaN	NaN	NaN	NaN	0	4	4
563	'>gi|30089954|ref|NP_056541.2| DDB1- and CUL4-associated factor 8 [Homo sapiens]'	NaN	NaN	NaN	4	NaN	NaN	NaN	NaN	0	4	4
564	'>gi|32189371|ref|NP_060945.2| transmembrane protein 165 precursor [Homo sapiens]'	NaN	NaN	NaN	NaN	NaN	4	NaN	NaN	0	4	4
565	'>gi|32698730|ref|NP_065823.1| nuclear fragile X mental retardation-interacting protein 2 [Homo sapiens]'	NaN	NaN	NaN	4	NaN	NaN	NaN	NaN	0	4	4
566	'>gi|34740329|ref|NP_919223.1| heterogeneous nuclear ribonucleoprotein A3 [Homo sapiens]'	NaN	NaN	NaN	NaN	NaN	4	NaN	NaN	0	4	4
567	'>gi|372266129|ref|NP_001243194.1| protein flightless-1 homolog isoform 3 [Homo sapiens]'	NaN	NaN	4	NaN	NaN	NaN	NaN	NaN	0	4	4
568	'>gi|387849337|ref|NP_001248755.1| AP-3 complex subunit delta-1 isoform 3 [Homo sapiens]'	NaN	NaN	4	NaN	NaN	NaN	NaN	NaN	0	4	4
569	'>gi|431822379|ref|NP_001258930.1| dedicator of cytokinesis protein 7 isoform 4 [Homo sapiens]'	NaN	4	NaN	NaN	NaN	NaN	NaN	NaN	0	4	4
570	'>gi|4502491|ref|NP_001203.1| complement component 1 Q subcomponent-binding protein, mitochondrial precursor [Homo sapiens]'	NaN	NaN	NaN	NaN	NaN	4	NaN	NaN	0	4	4
571	'>gi|4505255|ref|NP_002433.1| RNA-binding protein Musashi homolog 1 [Homo sapiens]'	NaN	NaN	NaN	NaN	NaN	4	NaN	NaN	0	4	4
572	'>gi|4506631|ref|NP_000980.1| 60S ribosomal protein L30 [Homo sapiens]'	NaN	NaN	NaN	NaN	NaN	NaN	4	NaN	0	4	4
573	'>gi|4506663|ref|NP_000964.1| 60S ribosomal protein L8 [Homo sapiens]'	NaN	NaN	NaN	NaN	NaN	4	NaN	NaN	0	4	4
574	'>gi|4507555|ref|NP_003267.1| thymopoietin isoform alpha [Homo sapiens]'	NaN	NaN	NaN	4	NaN	NaN	NaN	NaN	0	4	4
575	'>gi|4507951|ref|NP_003396.1| 14-3-3 protein eta [Homo sapiens]'	NaN	NaN	NaN	NaN	NaN	4	NaN	NaN	0	4	4
576	'>gi|45439306|ref|NP_001340.2| aspartate--tRNA ligase, cytoplasmic isoform 1 [Homo sapiens]'	NaN	NaN	NaN	NaN	4	NaN	NaN	NaN	0	4	4
577	'>gi|45597177|ref|NP_055858.2| TBC1 domain family member 9B isoform b [Homo sapiens]'	NaN	NaN	4	NaN	NaN	NaN	NaN	NaN	0	4	4
578	'>gi|4757702|ref|NP_004837.1| eukaryotic translation initiation factor 4E type 2 isoform A [Homo sapiens]'	NaN	NaN	NaN	NaN	NaN	4	NaN	NaN	0	4	4
579	'>gi|4759158|ref|NP_004588.1| small nuclear ribonucleoprotein Sm D2 isoform 1 [Homo sapiens]'	NaN	NaN	NaN	NaN	NaN	NaN	4	NaN	0	4	4
580	'>gi|4827067|ref|NP_005087.1| zinc finger MYM-type protein 3 isoform 1 [Homo sapiens]'	NaN	NaN	4	NaN	NaN	NaN	NaN	NaN	0	4	4
581	'>gi|5031653|ref|NP_005863.1| pre-mRNA-splicing factor SPF27 [Homo sapiens]'	NaN	NaN	NaN	NaN	NaN	4	NaN	NaN	0	4	4
582	'>gi|5031981|ref|NP_005796.1| 26S proteasome non-ATPase regulatory subunit 14 [Homo sapiens]'	NaN	NaN	NaN	NaN	NaN	4	NaN	NaN	0	4	4
583	'''>gi|511630715|ref|NP_001265432.1| dolichyl-diphosphooligosaccharide--protein glycosyltransferase subunit STT3A isoform a [Homo s...'' <Preview truncated at 128 characters>'	NaN	NaN	NaN	4	NaN	NaN	NaN	NaN	0	4	4
584	'>gi|52630440|ref|NP_036313.3| peptidyl-prolyl cis-trans isomerase FKBP8 [Homo sapiens]'	NaN	NaN	NaN	NaN	4	NaN	NaN	NaN	0	4	4
585	'>gi|5292161|ref|NP_002801.1| 26S proteasome non-ATPase regulatory subunit 4 [Homo sapiens]'	NaN	NaN	NaN	NaN	4	NaN	NaN	NaN	0	4	4
586	'>gi|530438702|ref|XP_005276741.1| PREDICTED: 40S ribosomal protein S26-like [Homo sapiens]'	NaN	NaN	NaN	NaN	NaN	NaN	4	NaN	0	4	4
587	'>gi|53759103|ref|NP_006381.2| importin-8 isoform 1 [Homo sapiens]'	NaN	NaN	4	NaN	NaN	NaN	NaN	NaN	0	4	4
588	'>gi|548960892|ref|NP_001271455.1| aurora kinase B isoform 3 [Homo sapiens]'	NaN	NaN	NaN	NaN	NaN	4	NaN	NaN	0	4	4
589	'>gi|557129022|ref|NP_001273387.1| ubiquitin carboxyl-terminal hydrolase 7 isoform 3 [Homo sapiens]'	NaN	NaN	4	NaN	NaN	NaN	NaN	NaN	0	4	4
590	'>gi|557636736|ref|NP_001273554.1| RNA-binding protein with serine-rich domain 1 isoform a [Homo sapiens]'	4	NaN	NaN	NaN	NaN	NaN	NaN	NaN	0	4	4
591	'>gi|568214361|ref|NP_001274739.1| cytoplasmic FMR1-interacting protein 1 isoform a [Homo sapiens]'	NaN	NaN	4	NaN	NaN	NaN	NaN	NaN	0	4	4
592	'>gi|57634534|ref|NP_055950.1| nuclear pore complex protein Nup205 [Homo sapiens]'	NaN	4	NaN	NaN	NaN	NaN	NaN	NaN	0	4	4
593	'>gi|578819171|ref|XP_006717791.1| PREDICTED: wings apart-like protein homolog isoform X3 [Homo sapiens]'	NaN	NaN	4	NaN	NaN	NaN	NaN	NaN	0	4	4
594	'>gi|62198237|ref|NP_006222.2| DNA polymerase epsilon catalytic subunit A [Homo sapiens]'	NaN	4	NaN	NaN	NaN	NaN	NaN	NaN	0	4	4
595	'>gi|62460637|ref|NP_078934.3| importin-4 [Homo sapiens]'	NaN	NaN	4	NaN	NaN	NaN	NaN	NaN	0	4	4
596	'>gi|659667952|ref|NP_001281074.1| lupus La protein [Homo sapiens]'	NaN	NaN	NaN	NaN	4	NaN	NaN	NaN	0	4	4
597	'>gi|663070994|ref|NP_001284644.1| survival motor neuron protein isoform a [Homo sapiens]'	NaN	NaN	NaN	NaN	NaN	4	NaN	NaN	0	4	4
598	'>gi|663429567|ref|NP_001287660.1| activating molecule in BECN1-regulated autophagy protein 1 isoform 4 [Homo sapiens]'	NaN	NaN	4	NaN	NaN	NaN	NaN	NaN	0	4	4
599	'>gi|7657198|ref|NP_055288.1| probable dimethyladenosine transferase [Homo sapiens]'	NaN	NaN	NaN	NaN	NaN	4	NaN	NaN	0	4	4
600	'>gi|7661948|ref|NP_055545.1| malectin precursor [Homo sapiens]'	NaN	NaN	NaN	NaN	NaN	4	NaN	NaN	0	4	4
601	'>gi|7661960|ref|NP_055523.1| kinetochore-associated protein 1 [Homo sapiens]'	NaN	4	NaN	NaN	NaN	NaN	NaN	NaN	0	4	4
602	'>gi|93102371|ref|NP_060783.3| protein polybromo-1 [Homo sapiens]'	NaN	4	NaN	NaN	NaN	NaN	NaN	NaN	0	4	4
603	'>gi|9966805|ref|NP_065147.1| ATP-dependent RNA helicase DDX24 [Homo sapiens]'	NaN	NaN	4	NaN	NaN	NaN	NaN	NaN	0	4	4
604	'>gi|4885165|ref|NP_005204.1| cystatin-A [Homo sapiens]'	2	3	2	2	NaN	2	2	2	0	3	15
605	'>gi|4557014|ref|NP_001743.1| catalase [Homo sapiens]'	3	3	2	1	2	NaN	3	NaN	0	3	14
606	'>gi|115298657|ref|NP_002954.2| protein S100-A7 [Homo sapiens]'	3	NaN	3	1	NaN	3	1	NaN	0	3	11
607	'>gi|4505931|ref|NP_002681.1| DNA polymerase beta [Homo sapiens]'	2	NaN	2	NaN	3	1	1	1	0	3	10
608	'>RVB Gene 3'	2	3	NaN	NaN	1	3	NaN	NaN	0	3	9
609	'>gi|578836330|ref|XP_006723981.1| PREDICTED: histone H2B type F-S-like [Homo sapiens]'	NaN	NaN	2	1	3	NaN	NaN	3	0	3	9
610	'>gi|221316614|ref|NP_004416.2| extracellular matrix protein 1 isoform 1 precursor [Homo sapiens]'	3	NaN	1	NaN	NaN	NaN	3	1	0	3	8
611	'>gi|50845388|ref|NP_001002858.1| annexin A2 isoform 1 [Homo sapiens]'	3	NaN	2	NaN	3	NaN	NaN	NaN	0	3	8
612	'>gi|52630326|ref|NP_001005273.1| chromodomain-helicase-DNA-binding protein 3 isoform 1 [Homo sapiens]'	3	2	3	NaN	NaN	NaN	NaN	NaN	0	3	8
613	'>gi|32189392|ref|NP_005800.3| peroxiredoxin-2 [Homo sapiens]'	2	NaN	NaN	NaN	NaN	1	NaN	3	0	3	6
614	'>gi|4506619|ref|NP_000977.1| 60S ribosomal protein L24 [Homo sapiens]'	NaN	NaN	NaN	NaN	NaN	3	3	NaN	0	3	6
615	'>gi|530360793|ref|XP_005245779.1| PREDICTED: serine/arginine repetitive matrix protein 1 isoform X6 [Homo sapiens]'	3	NaN	NaN	NaN	NaN	3	NaN	NaN	0	3	6
616	'>gi|9966881|ref|NP_065134.1| nuclear pore complex protein Nup107 [Homo sapiens]'	NaN	NaN	3	3	NaN	NaN	NaN	NaN	0	3	6
617	'>gi|145580615|ref|NP_075384.3| protein KRI1 homolog [Homo sapiens]'	NaN	NaN	3	2	NaN	NaN	NaN	NaN	0	3	5
618	'>gi|22538437|ref|NP_680093.1| cathepsin B preproprotein [Homo sapiens]'	NaN	NaN	NaN	NaN	NaN	1	1	3	0	3	5
619	'>gi|347446678|ref|NP_001231514.1| putative RNA-binding protein Luc7-like 2 isoform 3 [Homo sapiens]'	NaN	3	2	NaN	NaN	NaN	NaN	NaN	0	3	5
620	'>gi|38327552|ref|NP_938405.1| ras GTPase-activating protein-binding protein 1 [Homo sapiens]'	NaN	NaN	NaN	2	3	NaN	NaN	NaN	0	3	5
621	'>gi|4502303|ref|NP_001688.1| ATP synthase subunit O, mitochondrial precursor [Homo sapiens]'	NaN	NaN	NaN	NaN	NaN	2	3	NaN	0	3	5
622	'>gi|4506629|ref|NP_000983.1| 60S ribosomal protein L29 [Homo sapiens]'	1	NaN	NaN	NaN	1	3	NaN	NaN	0	3	5
623	'>gi|46852147|ref|NP_060530.3| isoleucine--tRNA ligase, mitochondrial precursor [Homo sapiens]'	NaN	NaN	2	3	NaN	NaN	NaN	NaN	0	3	5
624	'>gi|4826998|ref|NP_005057.1| splicing factor, proline- and glutamine-rich [Homo sapiens]'	NaN	NaN	3	2	NaN	NaN	NaN	NaN	0	3	5
625	'>gi|4885105|ref|NP_005432.1| chromatin assembly factor 1 subunit B [Homo sapiens]'	NaN	NaN	NaN	2	3	NaN	NaN	NaN	0	3	5
626	'>gi|499589768|ref|NP_001265123.1| neutral alpha-glucosidase AB isoform 6 [Homo sapiens]'	NaN	NaN	3	2	NaN	NaN	NaN	NaN	0	3	5
627	'>gi|116642885|ref|NP_001070867.1| probable hydrolase PNKD isoform 3 precursor [Homo sapiens]'	NaN	NaN	NaN	NaN	NaN	1	3	NaN	0	3	4
628	'>gi|18860839|ref|NP_000235.2| menin isoform 1 [Homo sapiens]'	NaN	NaN	NaN	3	1	NaN	NaN	NaN	0	3	4
629	'>gi|21071001|ref|NP_001135.3| E3 ubiquitin-protein ligase AMFR [Homo sapiens]'	NaN	NaN	NaN	3	1	NaN	NaN	NaN	0	3	4
630	'>gi|21361875|ref|NP_116249.2| protein LTV1 homolog [Homo sapiens]'	NaN	NaN	NaN	3	1	NaN	NaN	NaN	0	3	4
631	'>gi|226529917|ref|NP_001152759.1| triosephosphate isomerase isoform 2 [Homo sapiens]'	NaN	NaN	1	NaN	NaN	NaN	NaN	3	0	3	4
632	'>gi|24475816|ref|NP_612510.1| very-long-chain enoyl-CoA reductase [Homo sapiens]'	NaN	NaN	NaN	NaN	1	NaN	3	NaN	0	3	4
633	'>gi|25777615|ref|NP_002802.2| 26S proteasome non-ATPase regulatory subunit 7 [Homo sapiens]'	NaN	NaN	NaN	NaN	3	1	NaN	NaN	0	3	4
634	'>gi|4506489|ref|NP_002906.1| replication factor C subunit 3 isoform 1 [Homo sapiens]'	NaN	NaN	NaN	NaN	1	3	NaN	NaN	0	3	4
635	'>gi|53729346|ref|NP_000290.2| plakophilin-1 isoform 1b [Homo sapiens]'	1	NaN	NaN	NaN	NaN	NaN	3	NaN	0	3	4
636	'>gi|6678271|ref|NP_031401.1| TAR DNA-binding protein 43 [Homo sapiens]'	NaN	NaN	NaN	NaN	1	3	NaN	NaN	0	3	4
637	'>gi|78214522|ref|NP_001030335.1| 60S ribosomal protein L38 [Homo sapiens]'	NaN	NaN	NaN	NaN	NaN	NaN	3	1	0	3	4
638	'>gi|110618253|ref|NP_005026.3| DNA-directed RNA polymerase, mitochondrial precursor [Homo sapiens]'	NaN	NaN	3	NaN	NaN	NaN	NaN	NaN	0	3	3
639	'>gi|11321607|ref|NP_004228.1| pachytene checkpoint protein 2 homolog isoform 1 [Homo sapiens]'	NaN	NaN	NaN	NaN	3	NaN	NaN	NaN	0	3	3
640	'>gi|115527080|ref|NP_004680.2| metastasis-associated protein MTA1 isoform MTA1 [Homo sapiens]'	NaN	NaN	NaN	3	NaN	NaN	NaN	NaN	0	3	3
641	'>gi|119964726|ref|NP_000867.2| cation-independent mannose-6-phosphate receptor precursor [Homo sapiens]'	NaN	3	NaN	NaN	NaN	NaN	NaN	NaN	0	3	3
642	'>gi|120587019|ref|NP_055160.2| zinc finger protein 318 [Homo sapiens]'	NaN	3	NaN	NaN	NaN	NaN	NaN	NaN	0	3	3
643	'>gi|13236532|ref|NP_077279.1| zinc finger and SCAN domain-containing protein 5A [Homo sapiens]'	NaN	NaN	NaN	NaN	NaN	NaN	NaN	3	0	3	3
644	'>gi|14149657|ref|NP_055787.1| transcription factor 25 [Homo sapiens]'	NaN	NaN	NaN	3	NaN	NaN	NaN	NaN	0	3	3
645	'>gi|14269586|ref|NP_110438.1| 28S ribosomal protein S26, mitochondrial [Homo sapiens]'	NaN	NaN	NaN	NaN	NaN	NaN	3	NaN	0	3	3
646	'>gi|145580631|ref|NP_859052.3| sulfhydryl oxidase 2 precursor [Homo sapiens]'	NaN	NaN	NaN	3	NaN	NaN	NaN	NaN	0	3	3
647	'>gi|148470404|ref|NP_001091674.1| heterogeneous nuclear ribonucleoprotein F [Homo sapiens]'	NaN	NaN	3	NaN	NaN	NaN	NaN	NaN	0	3	3
648	'>gi|15431303|ref|NP_000652.2| 60S ribosomal protein L9 [Homo sapiens]'	NaN	NaN	NaN	NaN	NaN	NaN	3	NaN	0	3	3
649	'>gi|156071462|ref|NP_001627.2| ADP/ATP translocase 3 [Homo sapiens]'	NaN	NaN	NaN	NaN	NaN	3	NaN	NaN	0	3	3
650	'>gi|157266264|ref|NP_942147.3| pleckstrin homology-like domain family B member 3 [Homo sapiens]'	NaN	NaN	NaN	3	NaN	NaN	NaN	NaN	0	3	3
651	'>gi|157739864|ref|NP_001099032.1| ubiquitin conjugation factor E4 B isoform 1 [Homo sapiens]'	NaN	3	NaN	NaN	NaN	NaN	NaN	NaN	0	3	3
652	'>gi|16117794|ref|NP_056229.2| 60S ribosomal protein L36 [Homo sapiens]'	NaN	NaN	NaN	NaN	NaN	NaN	3	NaN	0	3	3
653	'>gi|17388799|ref|NP_490647.1| dnaJ homolog subfamily B member 6 isoform a [Homo sapiens]'	NaN	NaN	NaN	NaN	NaN	3	NaN	NaN	0	3	3
654	'>gi|187281616|ref|NP_077718.3| NADH dehydrogenase [ubiquinone] iron-sulfur protein 7, mitochondrial [Homo sapiens]'	NaN	NaN	NaN	NaN	NaN	NaN	3	NaN	0	3	3
655	'>gi|20127499|ref|NP_006266.2| serine/arginine-rich splicing factor 6 [Homo sapiens]'	3	NaN	NaN	NaN	NaN	NaN	NaN	NaN	0	3	3
656	'>gi|20149619|ref|NP_056325.2| dehydrogenase/reductase SDR family member 7B [Homo sapiens]'	NaN	NaN	NaN	NaN	NaN	3	NaN	NaN	0	3	3
657	'>gi|21314632|ref|NP_003029.2| neutral amino acid transporter A isoform 1 [Homo sapiens]'	NaN	NaN	NaN	3	NaN	NaN	NaN	NaN	0	3	3
658	'>gi|21361103|ref|NP_003696.2| calcium-binding mitochondrial carrier protein Aralar1 [Homo sapiens]'	NaN	NaN	NaN	3	NaN	NaN	NaN	NaN	0	3	3
659	'>gi|221307568|ref|NP_001138295.1| C-myc promoter-binding protein isoform 1 [Homo sapiens]'	NaN	3	NaN	NaN	NaN	NaN	NaN	NaN	0	3	3
660	'>gi|222144293|ref|NP_002255.3| importin subunit alpha-5 [Homo sapiens]'	NaN	NaN	NaN	NaN	3	NaN	NaN	NaN	0	3	3
661	'>gi|224282119|ref|NP_001017392.2| SURP and G-patch domain-containing protein 2 [Homo sapiens]'	NaN	NaN	3	NaN	NaN	NaN	NaN	NaN	0	3	3
662	'>gi|237649015|ref|NP_006815.2| probable rRNA-processing protein EBP2 isoform 2 [Homo sapiens]'	NaN	NaN	NaN	NaN	NaN	3	NaN	NaN	0	3	3
663	'>gi|24797067|ref|NP_002107.3| HLA class I histocompatibility antigen, A-1 alpha chain precursor [Homo sapiens]'	NaN	NaN	NaN	NaN	3	NaN	NaN	NaN	0	3	3
664	'>gi|256223453|ref|NP_009135.4| probable ATP-dependent RNA helicase DDX20 [Homo sapiens]'	NaN	NaN	NaN	3	NaN	NaN	NaN	NaN	0	3	3
665	'>gi|258645150|ref|NP_001158275.1| RNA-binding motif protein, X chromosome isoform 2 [Homo sapiens]'	NaN	NaN	NaN	NaN	3	NaN	NaN	NaN	0	3	3
666	'>gi|260763955|ref|NP_057049.5| NADH dehydrogenase [ubiquinone] 1 alpha subcomplex subunit 13 [Homo sapiens]'	NaN	NaN	NaN	NaN	NaN	NaN	3	NaN	0	3	3
667	'>gi|264681558|ref|NP_079436.4| WD repeat-containing protein 26 isoform a [Homo sapiens]'	NaN	NaN	NaN	3	NaN	NaN	NaN	NaN	0	3	3
668	'>gi|266453278|ref|NP_001161093.1| ataxin-10 isoform 2 [Homo sapiens]'	NaN	NaN	NaN	NaN	3	NaN	NaN	NaN	0	3	3
669	'>gi|268370295|ref|NP_001161205.1| valine--tRNA ligase, mitochondrial isoform 3 [Homo sapiens]'	NaN	NaN	3	NaN	NaN	NaN	NaN	NaN	0	3	3
670	'>gi|27734709|ref|NP_775885.1| nodal modulator 2 isoform 2 precursor [Homo sapiens]'	NaN	NaN	3	NaN	NaN	NaN	NaN	NaN	0	3	3
671	'>gi|298676520|ref|NP_001177344.1| transcription initiation factor TFIID subunit 6 isoform epsilon [Homo sapiens]'	NaN	NaN	NaN	3	NaN	NaN	NaN	NaN	0	3	3
672	'>gi|300797780|ref|NP_998820.3| serine/threonine-protein kinase WNK1 isoform 3 [Homo sapiens]'	NaN	3	NaN	NaN	NaN	NaN	NaN	NaN	0	3	3
673	'>gi|301336155|ref|NP_001180384.1| tRNA (cytosine(34)-C(5))-methyltransferase isoform 2 [Homo sapiens]'	NaN	NaN	NaN	3	NaN	NaN	NaN	NaN	0	3	3
674	'>gi|311771535|ref|NP_001185771.1| T-complex protein 1 subunit beta isoform 2 [Homo sapiens]'	NaN	NaN	NaN	NaN	NaN	3	NaN	NaN	0	3	3
675	'>gi|312836798|ref|NP_001186125.1| armadillo repeat-containing protein 6 isoform 1 [Homo sapiens]'	NaN	NaN	NaN	NaN	3	NaN	NaN	NaN	0	3	3
676	'>gi|31982936|ref|NP_003892.2| sphingosine-1-phosphate lyase 1 [Homo sapiens]'	NaN	NaN	NaN	NaN	3	NaN	NaN	NaN	0	3	3
677	'>gi|325910904|ref|NP_001191818.1| aldehyde dehydrogenase, mitochondrial isoform 2 precursor [Homo sapiens]'	NaN	NaN	NaN	NaN	3	NaN	NaN	NaN	0	3	3
678	'>gi|327478416|ref|NP_001192184.1| occludin isoform b precursor [Homo sapiens]'	NaN	NaN	NaN	NaN	3	NaN	NaN	NaN	0	3	3
679	'>gi|338827763|ref|NP_001229791.1| cAMP-dependent protein kinase catalytic subunit beta isoform 9 [Homo sapiens]'	NaN	NaN	NaN	NaN	NaN	3	NaN	NaN	0	3	3
680	'>gi|34101286|ref|NP_057191.2| zinc finger RNA-binding protein [Homo sapiens]'	NaN	NaN	3	NaN	NaN	NaN	NaN	NaN	0	3	3
681	'>gi|34734062|ref|NP_001987.2| fibulin-1 isoform C precursor [Homo sapiens]'	NaN	NaN	NaN	3	NaN	NaN	NaN	NaN	0	3	3
682	'>gi|371875793|ref|NP_001243125.1| serine/threonine-protein kinase A-Raf isoform 2 [Homo sapiens]'	NaN	NaN	NaN	3	NaN	NaN	NaN	NaN	0	3	3
683	'>gi|386642862|ref|NP_001245367.1| threonine--tRNA ligase, cytoplasmic isoform 2 [Homo sapiens]'	NaN	NaN	NaN	3	NaN	NaN	NaN	NaN	0	3	3
684	'>gi|38679960|ref|NP_942131.1| acetyl-CoA carboxylase 1 isoform 1 [Homo sapiens]'	NaN	3	NaN	NaN	NaN	NaN	NaN	NaN	0	3	3
685	'>gi|40255047|ref|NP_079203.3| pleckstrin homology domain-containing family H member 3 precursor [Homo sapiens]'	NaN	NaN	NaN	3	NaN	NaN	NaN	NaN	0	3	3
686	'>gi|42558279|ref|NP_817124.1| tubulin beta-8 chain [Homo sapiens]'	NaN	NaN	NaN	NaN	3	NaN	NaN	NaN	0	3	3
687	'>gi|42734503|ref|NP_976240.1| caprin-1 isoform 2 [Homo sapiens]'	NaN	NaN	NaN	3	NaN	NaN	NaN	NaN	0	3	3
688	'>gi|42741684|ref|NP_976225.1| zinc finger Ran-binding domain-containing protein 2 isoform 1 [Homo sapiens]'	3	NaN	NaN	NaN	NaN	NaN	NaN	NaN	0	3	3
689	'>gi|42794754|ref|NP_976251.1| long-chain-fatty-acid--CoA ligase 3 [Homo sapiens]'	NaN	NaN	NaN	3	NaN	NaN	NaN	NaN	0	3	3
690	'>gi|441478305|ref|NP_001259002.1| glutamine--tRNA ligase isoform b [Homo sapiens]'	NaN	NaN	NaN	3	NaN	NaN	NaN	NaN	0	3	3
691	'>gi|443497964|ref|NP_001263218.1| cAMP-dependent protein kinase type I-alpha regulatory subunit isoform a [Homo sapiens]'	NaN	NaN	NaN	NaN	3	NaN	NaN	NaN	0	3	3
692	'>gi|4501889|ref|NP_001606.1| actin, gamma-enteric smooth muscle isoform 1 precursor [Homo sapiens]'	3	NaN	NaN	NaN	NaN	NaN	NaN	NaN	0	3	3
693	'>gi|4502285|ref|NP_001672.1| sarcoplasmic/endoplasmic reticulum calcium ATPase 2 isoform a [Homo sapiens]'	NaN	NaN	3	NaN	NaN	NaN	NaN	NaN	0	3	3
694	'>gi|4502565|ref|NP_001740.1| calpain small subunit 1 [Homo sapiens]'	NaN	NaN	NaN	NaN	NaN	3	NaN	NaN	0	3	3
695	'>gi|4502861|ref|NP_001275.1| AP-3 complex subunit sigma-1 [Homo sapiens]'	NaN	NaN	NaN	NaN	NaN	NaN	3	NaN	0	3	3
696	'>gi|4503249|ref|NP_003463.1| protein DEK isoform 1 [Homo sapiens]'	NaN	NaN	NaN	NaN	3	NaN	NaN	NaN	0	3	3
697	'>gi|4503509|ref|NP_003741.1| eukaryotic translation initiation factor 3 subunit A [Homo sapiens]'	NaN	NaN	3	NaN	NaN	NaN	NaN	NaN	0	3	3
698	'>gi|4503513|ref|NP_003748.1| eukaryotic translation initiation factor 3 subunit I [Homo sapiens]'	NaN	NaN	NaN	NaN	NaN	3	NaN	NaN	0	3	3
699	'>gi|4505785|ref|NP_000285.1| phosphorylase b kinase gamma catalytic chain, liver/testis isoform isoform 1 [Homo sapiens]'	NaN	NaN	NaN	NaN	NaN	3	NaN	NaN	0	3	3
700	'>gi|4506687|ref|NP_001009.1| 40S ribosomal protein S15 [Homo sapiens]'	NaN	NaN	NaN	NaN	NaN	NaN	3	NaN	0	3	3
701	'>gi|4506701|ref|NP_001016.1| 40S ribosomal protein S23 [Homo sapiens]'	NaN	NaN	NaN	NaN	NaN	NaN	3	NaN	0	3	3
702	'>gi|4507241|ref|NP_003137.1| FACT complex subunit SSRP1 [Homo sapiens]'	NaN	NaN	NaN	3	NaN	NaN	NaN	NaN	0	3	3
703	'>gi|4507401|ref|NP_003192.1| transcription factor A, mitochondrial isoform 1 precursor [Homo sapiens]'	NaN	NaN	NaN	NaN	NaN	3	NaN	NaN	0	3	3
704	'>gi|45827701|ref|NP_005119.2| protein dopey-2 [Homo sapiens]'	NaN	3	NaN	NaN	NaN	NaN	NaN	NaN	0	3	3
705	'>gi|4759208|ref|NP_004774.1| serine/threonine-protein kinase TAO2 isoform 2 [Homo sapiens]'	NaN	NaN	3	NaN	NaN	NaN	NaN	NaN	0	3	3
706	'>gi|48255945|ref|NP_001673.2| plasma membrane calcium-transporting ATPase 1 isoform 1b [Homo sapiens]'	NaN	NaN	3	NaN	NaN	NaN	NaN	NaN	0	3	3
707	'>gi|4826908|ref|NP_005018.1| phosphatidylinositol 3-kinase regulatory subunit beta [Homo sapiens]'	NaN	NaN	NaN	3	NaN	NaN	NaN	NaN	0	3	3
708	'>gi|5032009|ref|NP_005600.1| glycogen phosphorylase, muscle form isoform 1 [Homo sapiens]'	3	NaN	NaN	NaN	NaN	NaN	NaN	NaN	0	3	3
709	'''>gi|511630717|ref|NP_001265433.1| dolichyl-diphosphooligosaccharide--protein glycosyltransferase subunit STT3A isoform b [Homo s...'' <Preview truncated at 128 characters>'	NaN	NaN	NaN	NaN	3	NaN	NaN	NaN	0	3	3
710	'>gi|518830597|ref|NP_001265524.1| DNA replication licensing factor MCM7 isoform 2 [Homo sapiens]'	NaN	NaN	NaN	3	NaN	NaN	NaN	NaN	0	3	3
711	'>gi|521258690|ref|NP_001265585.1| small nuclear ribonucleoprotein Sm D3 [Homo sapiens]'	NaN	NaN	NaN	NaN	NaN	NaN	3	NaN	0	3	3
712	'>gi|52426743|ref|NP_006098.2| luc7-like protein 3 [Homo sapiens]'	3	NaN	NaN	NaN	NaN	NaN	NaN	NaN	0	3	3
713	'>gi|526252798|ref|NP_001268232.1| serine palmitoyltransferase 1 isoform c [Homo sapiens]'	NaN	NaN	NaN	NaN	3	NaN	NaN	NaN	0	3	3
714	'>gi|52632379|ref|NP_001005332.1| melanoma-associated antigen D1 isoform b [Homo sapiens]'	NaN	NaN	NaN	3	NaN	NaN	NaN	NaN	0	3	3
715	'>gi|528281421|ref|NP_001268463.1| band 4.1-like protein 3 isoform 3 [Homo sapiens]'	NaN	NaN	3	NaN	NaN	NaN	NaN	NaN	0	3	3
716	'>gi|530364412|ref|XP_005245071.1| PREDICTED: synaptotagmin-11 isoform X1 [Homo sapiens]'	NaN	NaN	NaN	3	NaN	NaN	NaN	NaN	0	3	3
717	'>gi|530379538|ref|XP_005248676.1| PREDICTED: AP-3 complex subunit beta-1 isoform X2 [Homo sapiens]'	NaN	NaN	3	NaN	NaN	NaN	NaN	NaN	0	3	3
718	'>gi|530394340|ref|XP_005270205.1| PREDICTED: ATP-dependent RNA helicase DDX50 isoform X1 [Homo sapiens]'	NaN	NaN	NaN	3	NaN	NaN	NaN	NaN	0	3	3
719	'>gi|530415144|ref|XP_005260107.1| PREDICTED: ubiquitin-60S ribosomal protein L40 isoform X1 [Homo sapiens]'	NaN	NaN	NaN	NaN	NaN	NaN	3	NaN	0	3	3
720	'>gi|530420151|ref|XP_005261691.1| PREDICTED: phosphatidylinositol 4-kinase alpha isoform X1 [Homo sapiens]'	NaN	3	NaN	NaN	NaN	NaN	NaN	NaN	0	3	3
721	'>gi|530420475|ref|XP_005261846.1| PREDICTED: protein NipSnap homolog 1 isoform X1 [Homo sapiens]'	NaN	NaN	NaN	NaN	NaN	3	NaN	NaN	0	3	3
722	'>gi|530431101|ref|XP_005277007.1| PREDICTED: protein LSM14 homolog A isoform X3 [Homo sapiens]'	NaN	NaN	NaN	NaN	3	NaN	NaN	NaN	0	3	3
723	'>gi|5454158|ref|NP_006286.1| valine--tRNA ligase [Homo sapiens]'	NaN	NaN	3	NaN	NaN	NaN	NaN	NaN	0	3	3
724	'>gi|545746373|ref|NP_001271151.1| elongator complex protein 3 isoform 3 [Homo sapiens]'	NaN	NaN	NaN	NaN	3	NaN	NaN	NaN	0	3	3
725	'>gi|551411917|ref|NP_001272478.1| DBF4-type zinc finger-containing protein 2 isoform 2 [Homo sapiens]'	NaN	NaN	3	NaN	NaN	NaN	NaN	NaN	0	3	3
726	'>gi|55743130|ref|NP_001007075.1| 60S ribosomal protein L32 [Homo sapiens]'	NaN	NaN	NaN	NaN	NaN	NaN	3	NaN	0	3	3
727	'>gi|55749531|ref|NP_006833.2| splicing factor 3B subunit 2 [Homo sapiens]'	NaN	NaN	3	NaN	NaN	NaN	NaN	NaN	0	3	3
728	'>gi|56699409|ref|NP_002130.2| RNA-binding motif protein, X chromosome isoform 1 [Homo sapiens]'	NaN	NaN	NaN	NaN	NaN	3	NaN	NaN	0	3	3
729	'>gi|56788364|ref|NP_065194.2| gamma-tubulin complex component 6 [Homo sapiens]'	NaN	3	NaN	NaN	NaN	NaN	NaN	NaN	0	3	3
730	'>gi|578809377|ref|XP_006714376.1| PREDICTED: protein WWC2 isoform X2 [Homo sapiens]'	NaN	NaN	3	NaN	NaN	NaN	NaN	NaN	0	3	3
731	'>gi|578846880|ref|XP_006726861.1| PREDICTED: splicing factor U2AF 35 kDa subunit-like isoform X1 [Homo sapiens]'	NaN	NaN	NaN	NaN	NaN	3	NaN	NaN	0	3	3
732	'>gi|58761484|ref|NP_001008800.1| T-complex protein 1 subunit gamma isoform c [Homo sapiens]'	NaN	NaN	3	NaN	NaN	NaN	NaN	NaN	0	3	3
733	'>gi|58761506|ref|NP_001011699.1| HAUS augmin-like complex subunit 8 isoform b [Homo sapiens]'	NaN	NaN	NaN	NaN	3	NaN	NaN	NaN	0	3	3
734	'>gi|609876591|ref|NP_001278340.1| protein SON isoform E [Homo sapiens]'	3	NaN	NaN	NaN	NaN	NaN	NaN	NaN	0	3	3
735	'>gi|62241003|ref|NP_705838.3| cardiomyopathy-associated protein 5 [Homo sapiens]'	NaN	NaN	NaN	3	NaN	NaN	NaN	NaN	0	3	3
736	'>gi|66392227|ref|NP_001018149.1| nucleoside diphosphate kinase B isoform a [Homo sapiens]'	NaN	NaN	NaN	NaN	NaN	3	NaN	NaN	0	3	3
737	'>gi|666638015|ref|NP_001287997.1| ADP-ribosylation factor-like protein 1 isoform 2 [Homo sapiens]'	NaN	NaN	NaN	NaN	NaN	NaN	3	NaN	0	3	3
738	'>gi|6912482|ref|NP_036450.1| LETM1 and EF-hand domain-containing protein 1, mitochondrial precursor [Homo sapiens]'	NaN	NaN	NaN	3	NaN	NaN	NaN	NaN	0	3	3
739	'>gi|71143156|ref|NP_001025034.1| UPF0669 protein C6orf120 precursor [Homo sapiens]'	NaN	NaN	NaN	NaN	NaN	3	NaN	NaN	0	3	3
740	'>gi|72534712|ref|NP_001026881.1| endoplasmic reticulum-Golgi intermediate compartment protein 1 [Homo sapiens]'	NaN	NaN	NaN	NaN	NaN	3	NaN	NaN	0	3	3
741	'>gi|74099697|ref|NP_001027565.1| heterogeneous nuclear ribonucleoprotein H2 [Homo sapiens]'	NaN	NaN	NaN	NaN	3	NaN	NaN	NaN	0	3	3
742	'>gi|7657013|ref|NP_036270.1| protein AATF [Homo sapiens]'	NaN	NaN	NaN	3	NaN	NaN	NaN	NaN	0	3	3
743	'>gi|76880486|ref|NP_006819.2| activating signal cointegrator 1 complex subunit 3 isoform a [Homo sapiens]'	NaN	3	NaN	NaN	NaN	NaN	NaN	NaN	0	3	3
744	'>gi|7706326|ref|NP_057131.1| splicing factor 3B subunit 6 [Homo sapiens]'	NaN	NaN	NaN	NaN	NaN	NaN	3	NaN	0	3	3
745	'>gi|7706343|ref|NP_057146.1| mitotic spindle-associated MMXD complex subunit MIP18 [Homo sapiens]'	NaN	NaN	NaN	NaN	NaN	NaN	3	NaN	0	3	3
746	'>gi|7706573|ref|NP_057631.1| 45 kDa calcium-binding protein isoform 1 precursor [Homo sapiens]'	NaN	NaN	NaN	NaN	NaN	3	NaN	NaN	0	3	3
747	'>gi|78000183|ref|NP_001030168.1| 60S ribosomal protein L14 [Homo sapiens]'	NaN	NaN	NaN	NaN	NaN	3	NaN	NaN	0	3	3
748	'>gi|8923219|ref|NP_060192.1| tRNA (guanine(26)-N(2))-dimethyltransferase isoform 1 [Homo sapiens]'	NaN	NaN	NaN	3	NaN	NaN	NaN	NaN	0	3	3
749	'>gi|9994179|ref|NP_037392.1| SAP30-binding protein isoform 2 [Homo sapiens]'	NaN	NaN	NaN	NaN	3	NaN	NaN	NaN	0	3	3
750	'>gi|349732256|ref|NP_001231867.1| thioredoxin isoform 2 [Homo sapiens]'	1	1	2	2	2	1	2	2	0	2	13
751	'>gi|34419635|ref|NP_002146.2| heat shock 70 kDa protein 6 [Homo sapiens]'	1	1	2	2	2	NaN	1	NaN	0	2	9
752	'>gi|4506145|ref|NP_002760.1| trypsin-1 preproprotein [Homo sapiens]'	2	1	1	1	2	NaN	2	NaN	0	2	9
753	'''>gi|26006851|ref|NP_003710.1| high affinity cAMP-specific and IBMX-insensitive 3'',5''-cyclic phosphodiesterase 8B isoform 1 [Homo...'' <Preview truncated at 128 characters>'	1	1	2	1	2	1	NaN	NaN	0	2	8
754	'>gi|27777657|ref|NP_776249.1| serpin A12 precursor [Homo sapiens]'	1	1	1	2	NaN	1	1	1	0	2	8
755	'>gi|281182404|ref|NP_060830.2| gamma-taxilin isoform 1 [Homo sapiens]'	NaN	NaN	2	2	2	NaN	NaN	NaN	0	2	6
756	'>gi|297374821|ref|NP_001172026.1| insulin preproprotein [Homo sapiens]'	1	1	1	2	NaN	1	NaN	NaN	0	2	6
757	'>gi|38708169|ref|NP_114159.2| sorting nexin-25 [Homo sapiens]'	NaN	NaN	2	1	1	1	NaN	1	0	2	6
758	'>gi|507834128|ref|NP_001002252.2| ADP-ribosylation factor-like protein 6-interacting protein 4 isoform 4 [Homo sapiens]'	NaN	2	2	NaN	NaN	2	NaN	NaN	0	2	6
759	'>gi|193083114|ref|NP_001122386.1| poly(rC)-binding protein 2 isoform g [Homo sapiens]'	NaN	NaN	NaN	NaN	2	2	1	NaN	0	2	5
760	'>gi|308387374|ref|NP_001184147.1| cAMP-specific 3'',5''-cyclic phosphodiesterase 4D isoform PDE4D5 [Homo sapiens]'	2	1	NaN	NaN	2	NaN	NaN	NaN	0	2	5
761	'>gi|4503113|ref|NP_001314.1| cystatin-M precursor [Homo sapiens]'	NaN	NaN	1	1	NaN	2	NaN	1	0	2	5
762	'>gi|567316172|ref|NP_001274528.1| THAP domain-containing protein 5 isoform 3 [Homo sapiens]'	NaN	1	2	NaN	1	NaN	NaN	1	0	2	5
763	'>gi|117189975|ref|NP_112604.2| heterogeneous nuclear ribonucleoproteins C1/C2 isoform a [Homo sapiens]'	NaN	NaN	NaN	NaN	2	2	NaN	NaN	0	2	4
764	'>gi|13128860|ref|NP_004955.2| histone deacetylase 1 [Homo sapiens]'	NaN	NaN	NaN	2	2	NaN	NaN	NaN	0	2	4
765	'>gi|148596949|ref|NP_004732.2| nucleolar and coiled-body phosphoprotein 1 isoform 2 [Homo sapiens]'	2	NaN	NaN	2	NaN	NaN	NaN	NaN	0	2	4
766	'>gi|153085470|ref|NP_001093139.1| HIG1 domain family member 1A, mitochondrial isoform b [Homo sapiens]'	NaN	NaN	NaN	NaN	NaN	NaN	2	2	0	2	4
767	'>gi|19923967|ref|NP_612446.1| G-protein coupled receptor-associated sorting protein 2 [Homo sapiens]'	NaN	NaN	2	2	NaN	NaN	NaN	NaN	0	2	4
768	'>gi|31377562|ref|NP_060115.3| HAUS augmin-like complex subunit 6 isoform 1 [Homo sapiens]'	NaN	NaN	2	2	NaN	NaN	NaN	NaN	0	2	4
769	'>gi|315360622|ref|NP_001186746.1| gamma-glutamylcyclotransferase isoform 4 [Homo sapiens]'	1	NaN	2	NaN	NaN	NaN	NaN	1	0	2	4
770	'>gi|323422988|ref|NP_001191056.1| lymphoid-restricted membrane protein [Homo sapiens]'	1	NaN	1	NaN	2	NaN	NaN	NaN	0	2	4
771	'>gi|355477269|ref|NP_001239053.1| PAS domain-containing serine/threonine-protein kinase isoform 4 [Homo sapiens]'	NaN	2	NaN	2	NaN	NaN	NaN	NaN	0	2	4
772	'>gi|390979647|ref|NP_705833.3| beta/gamma crystallin domain-containing protein 3 [Homo sapiens]'	NaN	2	2	NaN	NaN	NaN	NaN	NaN	0	2	4
773	'>gi|395132436|ref|NP_001257419.1| 60S ribosomal protein L18 isoform 2 [Homo sapiens]'	2	NaN	NaN	NaN	NaN	NaN	2	NaN	0	2	4
774	'>gi|4504255|ref|NP_002097.1| histone H2A.Z [Homo sapiens]'	2	NaN	NaN	NaN	NaN	NaN	2	NaN	0	2	4
775	'>gi|4505211|ref|NP_002419.1| matrix metalloproteinase-15 preproprotein [Homo sapiens]'	NaN	NaN	1	2	1	NaN	NaN	NaN	0	2	4
776	'>gi|4505813|ref|NP_003737.1| dynein light chain 1, cytoplasmic [Homo sapiens]'	NaN	NaN	NaN	NaN	NaN	NaN	2	2	0	2	4
777	'>gi|47458811|ref|NP_998814.1| sideroflexin-4 [Homo sapiens]'	NaN	NaN	NaN	NaN	2	2	NaN	NaN	0	2	4
778	'>gi|4758302|ref|NP_004441.1| enhancer of rudimentary homolog [Homo sapiens]'	NaN	NaN	NaN	NaN	NaN	NaN	2	2	0	2	4
779	'>gi|578836248|ref|XP_006723956.1| PREDICTED: RNA-binding protein 39 isoform X4 [Homo sapiens]'	NaN	1	NaN	2	1	NaN	NaN	NaN	0	2	4
780	'>gi|147904340|ref|NP_079498.2| WD repeat-containing protein 82 [Homo sapiens]'	NaN	1	NaN	NaN	NaN	2	NaN	NaN	0	2	3
781	'>gi|193794853|ref|NP_079197.3| protein POF1B [Homo sapiens]'	NaN	NaN	NaN	NaN	NaN	NaN	1	2	0	2	3
782	'>gi|197927448|ref|NP_060501.3| WD repeat-containing protein 6 [Homo sapiens]'	NaN	NaN	1	2	NaN	NaN	NaN	NaN	0	2	3
783	'>gi|23110925|ref|NP_002789.1| proteasome subunit beta type-6 isoform 1 proprotein [Homo sapiens]'	NaN	NaN	NaN	NaN	NaN	NaN	2	1	0	2	3
784	'>gi|239582772|ref|NP_078796.2| uncharacterized protein C2orf47, mitochondrial precursor [Homo sapiens]'	NaN	NaN	NaN	NaN	NaN	1	2	NaN	0	2	3
785	'>gi|256017153|ref|NP_001157743.1| rho GTPase-activating protein 7 isoform 4 [Homo sapiens]'	NaN	NaN	2	NaN	NaN	NaN	NaN	1	0	2	3
786	'>gi|260436922|ref|NP_001159506.1| suprabasin isoform 1 precursor [Homo sapiens]'	NaN	NaN	NaN	NaN	NaN	NaN	2	1	0	2	3
787	'>gi|310750366|ref|NP_001185546.1| ensconsin isoform 7 [Homo sapiens]'	NaN	NaN	1	2	NaN	NaN	NaN	NaN	0	2	3
788	'>gi|32483416|ref|NP_066554.2| neurofilament heavy polypeptide [Homo sapiens]'	2	1	NaN	NaN	NaN	NaN	NaN	NaN	0	2	3
789	'>gi|32967597|ref|NP_870986.1| pyruvate kinase PKLR isoform 2 [Homo sapiens]'	NaN	NaN	2	NaN	NaN	1	NaN	NaN	0	2	3
790	'>gi|33239451|ref|NP_872590.1| proliferating cell nuclear antigen [Homo sapiens]'	NaN	NaN	NaN	NaN	NaN	2	1	NaN	0	2	3
791	'>gi|392513662|ref|NP_001254738.1| interleukin enhancer-binding factor 2 isoform 2 [Homo sapiens]'	NaN	NaN	NaN	NaN	2	1	NaN	NaN	0	2	3
792	'>gi|4503253|ref|NP_001335.1| dolichyl-diphosphooligosaccharide--protein glycosyltransferase subunit DAD1 [Homo sapiens]'	NaN	NaN	NaN	NaN	NaN	NaN	1	2	0	2	3
793	'>gi|4504415|ref|NP_002118.1| HLA class I histocompatibility antigen, alpha chain G precursor [Homo sapiens]'	NaN	NaN	NaN	NaN	1	2	NaN	NaN	0	2	3
794	'>gi|45387955|ref|NP_991330.1| protein QIL1 precursor [Homo sapiens]'	NaN	NaN	NaN	NaN	NaN	NaN	2	1	0	2	3
795	'>gi|4557305|ref|NP_000025.1| fructose-bisphosphate aldolase A isoform 1 [Homo sapiens]'	NaN	NaN	2	NaN	1	NaN	NaN	NaN	0	2	3
796	'>gi|4557395|ref|NP_000058.1| carbonic anhydrase 2 isoform 1 [Homo sapiens]'	1	NaN	NaN	2	NaN	NaN	NaN	NaN	0	2	3
797	'>gi|47825361|ref|NP_001001414.1| F-box only protein 50 [Homo sapiens]'	2	NaN	1	NaN	NaN	NaN	NaN	NaN	0	2	3
798	'>gi|56237027|ref|NP_006537.3| insulin-like growth factor 2 mRNA-binding protein 1 isoform 1 [Homo sapiens]'	NaN	NaN	NaN	2	1	NaN	NaN	NaN	0	2	3
799	'>gi|574584816|ref|NP_001276058.1| tubulin beta-4A chain isoform 3 [Homo sapiens]'	NaN	NaN	NaN	NaN	1	2	NaN	NaN	0	2	3
800	'>gi|578819257|ref|XP_006717827.1| PREDICTED: AP-3 complex subunit mu-1 isoform X2 [Homo sapiens]'	NaN	NaN	NaN	NaN	1	2	NaN	NaN	0	2	3
801	'>gi|5803209|ref|NP_006777.1| urotensin-2 isoform b preproprotein [Homo sapiens]'	NaN	NaN	NaN	2	1	NaN	NaN	NaN	0	2	3
802	'''>gi|665821217|ref|NP_001287921.1| eukaryotic translation initiation factor 3 subunit K {ECO:0000255|HAMAP-Rule:MF_03010} isoform...'' <Preview truncated at 128 characters>'	NaN	NaN	NaN	NaN	NaN	1	2	NaN	0	2	3
803	'>gi|67003568|ref|NP_001019850.1| skin-specific protein 32 [Homo sapiens]'	2	NaN	1	NaN	NaN	NaN	NaN	NaN	0	2	3
804	'>gi|109134349|ref|NP_036265.3| coatomer subunit gamma-2 isoform 1 [Homo sapiens]'	NaN	NaN	NaN	2	NaN	NaN	NaN	NaN	0	2	2
805	'>gi|109255234|ref|NP_079390.3| centrosomal protein of 290 kDa [Homo sapiens]'	NaN	NaN	NaN	NaN	NaN	NaN	2	NaN	0	2	2
806	'>gi|115430233|ref|NP_037414.3| E3 ubiquitin-protein ligase UHRF1 isoform 2 [Homo sapiens]'	NaN	NaN	NaN	2	NaN	NaN	NaN	NaN	0	2	2
807	'>gi|116812586|ref|NP_060230.5| condensin-2 complex subunit G2 isoform a [Homo sapiens]'	NaN	NaN	2	NaN	NaN	NaN	NaN	NaN	0	2	2
808	'>gi|117647226|ref|NP_060289.2| mitochondrial ribonuclease P protein 1 precursor [Homo sapiens]'	NaN	NaN	NaN	NaN	NaN	2	NaN	NaN	0	2	2
809	'>gi|12025678|ref|NP_004915.2| alpha-actinin-4 [Homo sapiens]'	NaN	NaN	2	NaN	NaN	NaN	NaN	NaN	0	2	2
810	'>gi|126012573|ref|NP_004516.2| low-density lipoprotein receptor-related protein 2 precursor [Homo sapiens]'	2	NaN	NaN	NaN	NaN	NaN	NaN	NaN	0	2	2
811	'>gi|13236559|ref|NP_077295.1| multiple myeloma tumor-associated protein 2 [Homo sapiens]'	NaN	NaN	NaN	NaN	NaN	2	NaN	NaN	0	2	2
812	'>gi|13375618|ref|NP_055577.1| delta(24)-sterol reductase precursor [Homo sapiens]'	NaN	NaN	NaN	NaN	2	NaN	NaN	NaN	0	2	2
813	'>gi|13376181|ref|NP_079079.1| tubulin alpha chain-like 3 isoform 1 [Homo sapiens]'	NaN	NaN	NaN	NaN	2	NaN	NaN	NaN	0	2	2
814	'>gi|134288884|ref|NP_001077083.1| probable glutamate--tRNA ligase, mitochondrial [Homo sapiens]'	NaN	NaN	NaN	NaN	2	NaN	NaN	NaN	0	2	2
815	'>gi|13491166|ref|NP_055491.1| pumilio homolog 1 isoform 2 [Homo sapiens]'	NaN	NaN	2	NaN	NaN	NaN	NaN	NaN	0	2	2
816	'>gi|14043070|ref|NP_112420.1| heterogeneous nuclear ribonucleoprotein A1 isoform b [Homo sapiens]'	NaN	NaN	NaN	NaN	NaN	2	NaN	NaN	0	2	2
817	'>gi|14277700|ref|NP_001007.2| 40S ribosomal protein S12 [Homo sapiens]'	NaN	NaN	NaN	NaN	NaN	NaN	2	NaN	0	2	2
818	'>gi|145301607|ref|NP_001077422.1| thyroid adenoma-associated protein isoform a [Homo sapiens]'	NaN	NaN	2	NaN	NaN	NaN	NaN	NaN	0	2	2
819	'>gi|145701015|ref|NP_001077425.1| zinc finger protein 655 isoform f [Homo sapiens]'	NaN	NaN	NaN	2	NaN	NaN	NaN	NaN	0	2	2
820	'>gi|14589933|ref|NP_115832.1| protocadherin-7 isoform b precursor [Homo sapiens]'	NaN	NaN	2	NaN	NaN	NaN	NaN	NaN	0	2	2
821	'>gi|14717407|ref|NP_005633.2| transcription initiation factor TFIID subunit 7 [Homo sapiens]'	NaN	NaN	NaN	NaN	2	NaN	NaN	NaN	0	2	2
822	'>gi|148224884|ref|NP_783859.1| phosphatidylglycerophosphatase and protein-tyrosine phosphatase 1 isoform 1 [Homo sapiens]'	NaN	NaN	NaN	NaN	NaN	NaN	2	NaN	0	2	2
823	'>gi|148368978|ref|NP_689512.2| condensin-2 complex subunit H2 isoform 2 [Homo sapiens]'	NaN	NaN	NaN	2	NaN	NaN	NaN	NaN	0	2	2
824	'>gi|148491070|ref|NP_001896.2| CTP synthase 1 isoform a [Homo sapiens]'	NaN	NaN	NaN	2	NaN	NaN	NaN	NaN	0	2	2
825	'>gi|148612818|ref|NP_001091982.1| cGMP-dependent protein kinase 1 isoform 1 [Homo sapiens]'	NaN	NaN	NaN	2	NaN	NaN	NaN	NaN	0	2	2
826	'>gi|148727288|ref|NP_002327.2| low-density lipoprotein receptor-related protein 6 precursor [Homo sapiens]'	NaN	2	NaN	NaN	NaN	NaN	NaN	NaN	0	2	2
827	'>gi|148727331|ref|NP_001092006.1| ubiquitin carboxyl-terminal hydrolase 5 isoform 1 [Homo sapiens]'	NaN	NaN	2	NaN	NaN	NaN	NaN	NaN	0	2	2
828	'>gi|148746218|ref|NP_057365.3| serine/threonine-protein kinase TAO3 [Homo sapiens]'	NaN	NaN	NaN	2	NaN	NaN	NaN	NaN	0	2	2
829	'>gi|149192855|ref|NP_037450.2| protein PRRC2B [Homo sapiens]'	NaN	2	NaN	NaN	NaN	NaN	NaN	NaN	0	2	2
830	'>gi|149999380|ref|NP_071934.3| inverted formin-2 isoform 1 [Homo sapiens]'	NaN	NaN	2	NaN	NaN	NaN	NaN	NaN	0	2	2
831	'>gi|149999611|ref|NP_003125.3| signal recognition particle 14 kDa protein [Homo sapiens]'	NaN	NaN	NaN	NaN	NaN	NaN	2	NaN	0	2	2
832	'>gi|150417986|ref|NP_006411.2| brefeldin A-inhibited guanine nucleotide-exchange protein 2 [Homo sapiens]'	NaN	2	NaN	NaN	NaN	NaN	NaN	NaN	0	2	2
833	'>gi|151108473|ref|NP_057152.2| mitochondrial fission 1 protein [Homo sapiens]'	NaN	NaN	NaN	NaN	NaN	NaN	2	NaN	0	2	2
834	'>gi|153070260|ref|NP_002347.5| myristoylated alanine-rich C-kinase substrate [Homo sapiens]'	NaN	NaN	NaN	2	NaN	NaN	NaN	NaN	0	2	2
835	'>gi|153251297|ref|NP_060822.2| translation machinery-associated protein 16 [Homo sapiens]'	NaN	NaN	NaN	NaN	NaN	2	NaN	NaN	0	2	2
836	'>gi|153945846|ref|NP_002215.2| inositol 1,4,5-trisphosphate receptor type 3 [Homo sapiens]'	NaN	NaN	2	NaN	NaN	NaN	NaN	NaN	0	2	2
837	'>gi|15451916|ref|NP_001195.2| bone morphogenetic protein receptor type-2 precursor [Homo sapiens]'	NaN	NaN	NaN	NaN	NaN	2	NaN	NaN	0	2	2
838	'>gi|156142178|ref|NP_054886.2| thyroid transcription factor 1-associated protein 26 [Homo sapiens]'	NaN	NaN	NaN	NaN	NaN	2	NaN	NaN	0	2	2
839	'>gi|156616299|ref|NP_001096080.1| gamma-tubulin complex component 5 isoform b [Homo sapiens]'	NaN	NaN	2	NaN	NaN	NaN	NaN	NaN	0	2	2
840	'>gi|156938331|ref|NP_060392.3| pre-mRNA-processing factor 39 [Homo sapiens]'	NaN	NaN	NaN	2	NaN	NaN	NaN	NaN	0	2	2
841	'>gi|157311635|ref|NP_940890.3| protein FAM83H [Homo sapiens]'	NaN	NaN	2	NaN	NaN	NaN	NaN	NaN	0	2	2
842	'>gi|157388937|ref|NP_060389.2| syntaxin-17 [Homo sapiens]'	NaN	NaN	NaN	NaN	NaN	2	NaN	NaN	0	2	2
843	'>gi|157671927|ref|NP_660208.2| spermatogenesis-associated protein 5 [Homo sapiens]'	NaN	NaN	NaN	2	NaN	NaN	NaN	NaN	0	2	2
844	'>gi|163310725|ref|NP_079467.3| ER degradation-enhancing alpha-mannosidase-like protein 3 precursor [Homo sapiens]'	NaN	NaN	2	NaN	NaN	NaN	NaN	NaN	0	2	2
845	'>gi|16445419|ref|NP_005689.2| secretory carrier-associated membrane protein 3 isoform 1 [Homo sapiens]'	NaN	NaN	NaN	NaN	NaN	2	NaN	NaN	0	2	2
846	'>gi|169646441|ref|NP_001108628.1| rab GDP dissociation inhibitor beta isoform 2 [Homo sapiens]'	2	NaN	NaN	NaN	NaN	NaN	NaN	NaN	0	2	2
847	'>gi|170650670|ref|NP_859065.2| Lebercilin [Homo sapiens]'	NaN	NaN	NaN	NaN	2	NaN	NaN	NaN	0	2	2
848	'>gi|17158044|ref|NP_001001.2| 40S ribosomal protein S6 [Homo sapiens]'	NaN	NaN	NaN	NaN	NaN	2	NaN	NaN	0	2	2
849	'>gi|17986258|ref|NP_066299.2| myosin light polypeptide 6 isoform 1 [Homo sapiens]'	NaN	NaN	NaN	NaN	NaN	NaN	2	NaN	0	2	2
850	'>gi|18378731|ref|NP_064620.2| HMG box transcription factor BBX isoform 2 [Homo sapiens]'	NaN	NaN	2	NaN	NaN	NaN	NaN	NaN	0	2	2
851	'>gi|18765756|ref|NP_569122.1| dual specificity tyrosine-phosphorylation-regulated kinase 1A isoform 5 [Homo sapiens]'	NaN	NaN	NaN	2	NaN	NaN	NaN	NaN	0	2	2
852	'>gi|187960100|ref|NP_055486.2| ubiquitin-protein ligase E3C [Homo sapiens]'	NaN	NaN	2	NaN	NaN	NaN	NaN	NaN	0	2	2
853	'>gi|189458852|ref|NP_001121622.1| ORM1-like protein 1 [Homo sapiens]'	NaN	NaN	NaN	NaN	NaN	NaN	2	NaN	0	2	2
854	'>gi|192449449|ref|NP_071349.3| ubiquitin-conjugating enzyme E2 O [Homo sapiens]'	NaN	NaN	2	NaN	NaN	NaN	NaN	NaN	0	2	2
855	'>gi|192807323|ref|NP_001122321.1| transcription activator BRG1 isoform A [Homo sapiens]'	NaN	2	NaN	NaN	NaN	NaN	NaN	NaN	0	2	2
856	'>gi|193083125|ref|NP_001122390.1| MAP/microtubule affinity-regulating kinase 3 isoform a [Homo sapiens]'	NaN	NaN	NaN	2	NaN	NaN	NaN	NaN	0	2	2
857	'>gi|194578888|ref|NP_001124147.1| calmegin precursor [Homo sapiens]'	NaN	NaN	NaN	2	NaN	NaN	NaN	NaN	0	2	2
858	'>gi|197116386|ref|NP_001127703.1| 5''-nucleotidase domain-containing protein 2 isoform 1 [Homo sapiens]'	NaN	NaN	NaN	NaN	2	NaN	NaN	NaN	0	2	2
859	'>gi|197304777|ref|NP_001127853.1| TBC1 domain family member 5 isoform a [Homo sapiens]'	NaN	NaN	NaN	2	NaN	NaN	NaN	NaN	0	2	2
860	'>gi|19923198|ref|NP_001745.2| runt-related transcription factor 1 isoform AML1c [Homo sapiens]'	NaN	NaN	NaN	NaN	2	NaN	NaN	NaN	0	2	2
861	'>gi|19923315|ref|NP_005403.2| serine hydroxymethyltransferase, mitochondrial isoform 1 precursor [Homo sapiens]'	NaN	NaN	NaN	NaN	2	NaN	NaN	NaN	0	2	2
862	'>gi|19923570|ref|NP_066958.2| ribosomal protein S6 kinase alpha-2 isoform a [Homo sapiens]'	NaN	NaN	NaN	2	NaN	NaN	NaN	NaN	0	2	2
863	'>gi|19923669|ref|NP_005056.3| protein sel-1 homolog 1 isoform 1 precursor [Homo sapiens]'	NaN	NaN	NaN	2	NaN	NaN	NaN	NaN	0	2	2
864	'>gi|19923971|ref|NP_612452.1| HAUS augmin-like complex subunit 1 [Homo sapiens]'	NaN	NaN	NaN	NaN	NaN	2	NaN	NaN	0	2	2
865	'>gi|20127408|ref|NP_000173.2| trifunctional enzyme subunit alpha, mitochondrial precursor [Homo sapiens]'	NaN	NaN	NaN	2	NaN	NaN	NaN	NaN	0	2	2
866	'>gi|20336290|ref|NP_055781.2| putative ATP-dependent RNA helicase DHX30 isoform 2 [Homo sapiens]'	NaN	NaN	2	NaN	NaN	NaN	NaN	NaN	0	2	2
867	'>gi|208022641|ref|NP_003189.2| transcription elongation factor B polypeptide 3 [Homo sapiens]'	NaN	NaN	NaN	2	NaN	NaN	NaN	NaN	0	2	2
868	'>gi|21265093|ref|NP_115866.1| 39S ribosomal protein L41, mitochondrial [Homo sapiens]'	NaN	NaN	NaN	NaN	NaN	NaN	2	NaN	0	2	2
869	'>gi|21328448|ref|NP_647539.1| 14-3-3 protein beta/alpha [Homo sapiens]'	NaN	NaN	NaN	NaN	NaN	2	NaN	NaN	0	2	2
870	'>gi|21359867|ref|NP_001907.2| cytochrome c1, heme protein, mitochondrial precursor [Homo sapiens]'	NaN	NaN	NaN	NaN	NaN	2	NaN	NaN	0	2	2
871	'>gi|21361565|ref|NP_001679.2| ATP synthase F(0) complex subunit B1, mitochondrial precursor [Homo sapiens]'	NaN	NaN	NaN	NaN	NaN	2	NaN	NaN	0	2	2
872	'>gi|214830451|ref|NP_001135771.1| sequestosome-1 isoform 2 [Homo sapiens]'	NaN	NaN	NaN	NaN	2	NaN	NaN	NaN	0	2	2
873	'>gi|215490096|ref|NP_001135920.1| protein spinster homolog 1 isoform 1 [Homo sapiens]'	NaN	NaN	NaN	NaN	2	NaN	NaN	NaN	0	2	2
874	'>gi|215983058|ref|NP_115497.4| magnesium transporter protein 1 [Homo sapiens]'	NaN	NaN	NaN	NaN	NaN	2	NaN	NaN	0	2	2
875	'>gi|21735575|ref|NP_065698.1| junctophilin-1 [Homo sapiens]'	NaN	NaN	NaN	2	NaN	NaN	NaN	NaN	0	2	2
876	'>gi|218156275|ref|NP_001136176.1| protein FAM111B isoform b [Homo sapiens]'	NaN	NaN	NaN	2	NaN	NaN	NaN	NaN	0	2	2
877	'>gi|219879806|ref|NP_001137378.1| TRAF-type zinc finger domain-containing protein 1 [Homo sapiens]'	NaN	NaN	NaN	2	NaN	NaN	NaN	NaN	0	2	2
878	'>gi|22035653|ref|NP_663612.1| apolipoprotein L2 [Homo sapiens]'	NaN	NaN	NaN	NaN	NaN	2	NaN	NaN	0	2	2
879	'>gi|22035696|ref|NP_004702.2| synaptogyrin-1 isoform 1a [Homo sapiens]'	NaN	NaN	NaN	NaN	NaN	NaN	2	NaN	0	2	2
880	'>gi|224549005|ref|NP_001139019.1| splicing factor 45 [Homo sapiens]'	NaN	NaN	NaN	NaN	2	NaN	NaN	NaN	0	2	2
881	'>gi|224586884|ref|NP_001138898.1| Y-box-binding protein 3 isoform b [Homo sapiens]'	NaN	NaN	NaN	2	NaN	NaN	NaN	NaN	0	2	2
882	'>gi|228008396|ref|NP_001153145.1| heterogeneous nuclear ribonucleoprotein Q isoform 2 [Homo sapiens]'	NaN	NaN	NaN	NaN	2	NaN	NaN	NaN	0	2	2
883	'>gi|229577436|ref|NP_076968.2| spermatogenesis-associated protein 5-like protein 1 [Homo sapiens]'	NaN	NaN	NaN	2	NaN	NaN	NaN	NaN	0	2	2
884	'>gi|23110944|ref|NP_002782.1| proteasome subunit alpha type-6 isoform a [Homo sapiens]'	NaN	NaN	NaN	NaN	NaN	2	NaN	NaN	0	2	2
885	'>gi|23308697|ref|NP_003130.2| signal recognition particle receptor subunit alpha isoform 1 [Homo sapiens]'	NaN	NaN	NaN	2	NaN	NaN	NaN	NaN	0	2	2
886	'>gi|24308113|ref|NP_056449.1| KIF1-binding protein [Homo sapiens]'	NaN	NaN	NaN	2	NaN	NaN	NaN	NaN	0	2	2
887	'>gi|24308324|ref|NP_115604.1| fatty acyl-CoA reductase 1 [Homo sapiens]'	NaN	NaN	NaN	NaN	2	NaN	NaN	NaN	0	2	2
888	'>gi|24497453|ref|NP_002523.2| nuclear pore complex protein Nup88 [Homo sapiens]'	NaN	NaN	NaN	2	NaN	NaN	NaN	NaN	0	2	2
889	'>gi|254587994|ref|NP_001157019.1| synergin gamma isoform 7 [Homo sapiens]'	NaN	NaN	2	NaN	NaN	NaN	NaN	NaN	0	2	2
890	'>gi|25777671|ref|NP_002705.2| serine/threonine-protein phosphatase 1 regulatory subunit 10 [Homo sapiens]'	NaN	NaN	2	NaN	NaN	NaN	NaN	NaN	0	2	2
891	'>gi|26080431|ref|NP_079133.3| ATPase family AAA domain-containing protein 5 [Homo sapiens]'	NaN	2	NaN	NaN	NaN	NaN	NaN	NaN	0	2	2
892	'>gi|261490708|ref|NP_001159776.1| phosphatidylinositol-glycan biosynthesis class X protein isoform 1 precursor [Homo sapiens]'	NaN	NaN	NaN	NaN	NaN	2	NaN	NaN	0	2	2
893	'>gi|261878552|ref|NP_001159889.1| afadin- and alpha-actinin-binding protein isoform 1 [Homo sapiens]'	NaN	NaN	NaN	2	NaN	NaN	NaN	NaN	0	2	2
894	'>gi|266453768|ref|NP_001160160.1| ATP-dependent 6-phosphofructokinase, muscle type isoform 2 [Homo sapiens]'	NaN	NaN	NaN	2	NaN	NaN	NaN	NaN	0	2	2
895	'>gi|27477134|ref|NP_079199.2| nuclear pore membrane glycoprotein 210 precursor [Homo sapiens]'	NaN	2	NaN	NaN	NaN	NaN	NaN	NaN	0	2	2
896	'>gi|288806587|ref|NP_001165774.1| serine/threonine-protein kinase greatwall isoform 1 [Homo sapiens]'	NaN	NaN	NaN	2	NaN	NaN	NaN	NaN	0	2	2
897	'>gi|291621664|ref|NP_001167589.1| RNA-binding protein MEX3D isoform 2 [Homo sapiens]'	NaN	NaN	NaN	2	NaN	NaN	NaN	NaN	0	2	2
898	'>gi|29570793|ref|NP_808228.1| casein kinase II subunit alpha isoform b [Homo sapiens]'	NaN	NaN	NaN	NaN	NaN	2	NaN	NaN	0	2	2
899	'>gi|296080706|ref|NP_001171656.1| G-protein coupled receptor-associated sorting protein 1 [Homo sapiens]'	NaN	2	NaN	NaN	NaN	NaN	NaN	NaN	0	2	2
900	'>gi|29826282|ref|NP_817092.1| protein phosphatase 1G [Homo sapiens]'	NaN	NaN	NaN	2	NaN	NaN	NaN	NaN	0	2	2
901	'>gi|313760645|ref|NP_001186509.1| SUN domain-containing protein 2 isoform b [Homo sapiens]'	NaN	NaN	NaN	2	NaN	NaN	NaN	NaN	0	2	2
902	'>gi|315139004|ref|NP_001186709.1| proteasome subunit beta type-2 isoform 3 [Homo sapiens]'	NaN	NaN	NaN	NaN	NaN	2	NaN	NaN	0	2	2
903	'>gi|315139006|ref|NP_001186708.1| proteasome subunit beta type-2 isoform 2 [Homo sapiens]'	NaN	NaN	NaN	NaN	NaN	NaN	2	NaN	0	2	2
904	'>gi|31563534|ref|NP_852136.1| replication factor C subunit 2 isoform 1 [Homo sapiens]'	NaN	NaN	NaN	NaN	NaN	2	NaN	NaN	0	2	2
905	'>gi|33469919|ref|NP_005905.2| DNA replication licensing factor MCM4 [Homo sapiens]'	NaN	NaN	NaN	2	NaN	NaN	NaN	NaN	0	2	2
906	'>gi|33519475|ref|NP_004997.4| NADH-ubiquinone oxidoreductase 75 kDa subunit, mitochondrial isoform 1 precursor [Homo sapiens]'	NaN	NaN	NaN	2	NaN	NaN	NaN	NaN	0	2	2
907	'>gi|33946327|ref|NP_005076.3| nuclear pore complex protein Nup214 [Homo sapiens]'	NaN	2	NaN	NaN	NaN	NaN	NaN	NaN	0	2	2
908	'>gi|342672030|ref|NP_001184026.2| trypsin-3 isoform 3 preproprotein [Homo sapiens]'	NaN	2	NaN	NaN	NaN	NaN	NaN	NaN	0	2	2
909	'>gi|342672053|ref|NP_001230154.1| pescadillo homolog isoform 2 [Homo sapiens]'	NaN	NaN	NaN	2	NaN	NaN	NaN	NaN	0	2	2
910	'>gi|34335134|ref|NP_899195.1| protein SEC13 homolog isoform 1 [Homo sapiens]'	NaN	NaN	NaN	NaN	NaN	2	NaN	NaN	0	2	2
911	'>gi|34485722|ref|NP_002258.2| importin subunit alpha-4 [Homo sapiens]'	NaN	NaN	NaN	NaN	2	NaN	NaN	NaN	0	2	2
912	'>gi|352962149|ref|NP_001238754.1| transcription factor Sp1 isoform c [Homo sapiens]'	NaN	NaN	NaN	2	NaN	NaN	NaN	NaN	0	2	2
913	'>gi|355594753|ref|NP_001822.3| clusterin preproprotein [Homo sapiens]'	NaN	NaN	2	NaN	NaN	NaN	NaN	NaN	0	2	2
914	'>gi|372622373|ref|NP_001243241.1| serine/threonine-protein kinase 3 isoform 2 [Homo sapiens]'	NaN	NaN	NaN	NaN	2	NaN	NaN	NaN	0	2	2
915	'>gi|378744165|ref|NP_001243755.1| RNA polymerase II-associated factor 1 homolog isoform 2 [Homo sapiens]'	NaN	NaN	NaN	2	NaN	NaN	NaN	NaN	0	2	2
916	'>gi|38027923|ref|NP_006828.2| COP9 signalosome complex subunit 5 [Homo sapiens]'	NaN	NaN	NaN	NaN	NaN	2	NaN	NaN	0	2	2
917	'''>gi|380848751|ref|NP_001244160.1| putative bifunctional UDP-N-acetylglucosamine transferase and deubiquitinase ALG13 isoform 6 [...'' <Preview truncated at 128 characters>'	NaN	NaN	2	NaN	NaN	NaN	NaN	NaN	0	2	2
918	'>gi|38201714|ref|NP_001410.2| ELAV-like protein 1 [Homo sapiens]'	NaN	NaN	NaN	NaN	NaN	2	NaN	NaN	0	2	2
919	'>gi|383792189|ref|NP_059867.3| ataxin-2-like protein isoform F [Homo sapiens]'	NaN	NaN	2	NaN	NaN	NaN	NaN	NaN	0	2	2
920	'>gi|38524594|ref|NP_056323.2| TCDD-inducible poly [ADP-ribose] polymerase [Homo sapiens]'	NaN	NaN	NaN	NaN	NaN	2	NaN	NaN	0	2	2
921	'>gi|386781463|ref|NP_001247419.1| lipolysis-stimulated lipoprotein receptor isoform 5 [Homo sapiens]'	NaN	NaN	NaN	NaN	2	NaN	NaN	NaN	0	2	2
922	'>gi|387527981|ref|NP_001248347.1| translation initiation factor eIF-2B subunit gamma isoform 3 [Homo sapiens]'	NaN	NaN	NaN	NaN	2	NaN	NaN	NaN	0	2	2
923	'>gi|389886539|ref|NP_001254507.1| torsin-1A-interacting protein 1 isoform 1 [Homo sapiens]'	NaN	NaN	NaN	NaN	2	NaN	NaN	NaN	0	2	2
924	'>gi|39652628|ref|NP_055427.2| constitutive coactivator of PPAR-gamma-like protein 1 isoform a [Homo sapiens]'	NaN	NaN	2	NaN	NaN	NaN	NaN	NaN	0	2	2
925	'>gi|39780552|ref|NP_060522.3| protein VAC14 homolog [Homo sapiens]'	NaN	NaN	NaN	2	NaN	NaN	NaN	NaN	0	2	2
926	'>gi|39930517|ref|NP_612361.1| atherin [Homo sapiens]'	NaN	NaN	NaN	2	NaN	NaN	NaN	NaN	0	2	2
927	'>gi|40217849|ref|NP_008908.2| zinc finger and BTB domain-containing protein 25 [Homo sapiens]'	NaN	2	NaN	NaN	NaN	NaN	NaN	NaN	0	2	2
928	'>gi|40789249|ref|NP_060592.2| aspartate--tRNA ligase, mitochondrial [Homo sapiens]'	NaN	NaN	NaN	NaN	2	NaN	NaN	NaN	0	2	2
929	'>gi|410991931|ref|NP_001258610.1| pyrroline-5-carboxylate reductase 2 isoform 2 [Homo sapiens]'	NaN	NaN	NaN	NaN	NaN	2	NaN	NaN	0	2	2
930	'>gi|411147369|ref|NP_001258628.1| ATP-binding cassette sub-family B member 7, mitochondrial isoform 5 [Homo sapiens]'	NaN	NaN	NaN	NaN	2	NaN	NaN	NaN	0	2	2
931	'>gi|41393563|ref|NP_055889.2| kinesin-like protein KIF1B isoform b [Homo sapiens]'	NaN	NaN	2	NaN	NaN	NaN	NaN	NaN	0	2	2
932	'>gi|42734430|ref|NP_036364.2| polymerase I and transcript release factor [Homo sapiens]'	NaN	NaN	NaN	NaN	2	NaN	NaN	NaN	0	2	2
933	'>gi|42822868|ref|NP_976321.1| ribonuclease inhibitor [Homo sapiens]'	NaN	NaN	NaN	NaN	2	NaN	NaN	NaN	0	2	2
934	'>gi|42822874|ref|NP_976319.1| ribonuclease inhibitor [Homo sapiens]'	NaN	NaN	NaN	NaN	2	NaN	NaN	NaN	0	2	2
935	'>gi|4502101|ref|NP_000691.1| annexin A1 [Homo sapiens]'	NaN	NaN	2	NaN	NaN	NaN	NaN	NaN	0	2	2
936	'>gi|4502171|ref|NP_000476.1| adenine phosphoribosyltransferase isoform a [Homo sapiens]'	NaN	NaN	NaN	NaN	NaN	NaN	2	NaN	0	2	2
937	'>gi|4503521|ref|NP_001559.1| eukaryotic translation initiation factor 3 subunit E [Homo sapiens]'	NaN	NaN	NaN	NaN	2	NaN	NaN	NaN	0	2	2
938	'>gi|4503607|ref|NP_000117.1| electron transfer flavoprotein subunit alpha, mitochondrial isoform a [Homo sapiens]'	NaN	NaN	NaN	NaN	NaN	2	NaN	NaN	0	2	2
939	'>gi|4503987|ref|NP_003869.1| gamma-glutamyl hydrolase precursor [Homo sapiens]'	NaN	NaN	NaN	NaN	NaN	NaN	2	NaN	0	2	2
940	'>gi|4504897|ref|NP_002257.1| importin subunit alpha-1 [Homo sapiens]'	NaN	NaN	NaN	NaN	2	NaN	NaN	NaN	0	2	2
941	'>gi|4505135|ref|NP_002382.1| midkine isoform a precursor [Homo sapiens]'	NaN	NaN	NaN	NaN	NaN	NaN	2	NaN	0	2	2
942	'>gi|4505939|ref|NP_000928.1| DNA-directed RNA polymerase II subunit RPB1 [Homo sapiens]'	NaN	2	NaN	NaN	NaN	NaN	NaN	NaN	0	2	2
943	'>gi|4506671|ref|NP_000995.1| 60S acidic ribosomal protein P2 [Homo sapiens]'	NaN	NaN	NaN	NaN	NaN	NaN	2	NaN	0	2	2
944	'>gi|4507131|ref|NP_003086.1| small nuclear ribonucleoprotein F [Homo sapiens]'	NaN	NaN	NaN	NaN	NaN	NaN	2	NaN	0	2	2
945	'>gi|4507877|ref|NP_003364.1| vinculin isoform VCL [Homo sapiens]'	NaN	NaN	2	NaN	NaN	NaN	NaN	NaN	0	2	2
946	'>gi|454544715|ref|NP_001263626.1| cellular tumor antigen p53 isoform j [Homo sapiens]'	NaN	NaN	NaN	NaN	2	NaN	NaN	NaN	0	2	2
947	'>gi|4557663|ref|NP_001542.1| immunoglobulin-binding protein 1 [Homo sapiens]'	NaN	NaN	NaN	NaN	NaN	2	NaN	NaN	0	2	2
948	'>gi|46276868|ref|NP_055501.2| uncharacterized protein KIAA0355 [Homo sapiens]'	NaN	NaN	2	NaN	NaN	NaN	NaN	NaN	0	2	2
949	'>gi|4758472|ref|NP_004480.1| G protein pathway suppressor 2 [Homo sapiens]'	NaN	NaN	2	NaN	NaN	NaN	NaN	NaN	0	2	2
950	'>gi|4759100|ref|NP_004759.1| serine/arginine-rich splicing factor 11 isoform 1 [Homo sapiens]'	2	NaN	NaN	NaN	NaN	NaN	NaN	NaN	0	2	2
951	'>gi|4759146|ref|NP_004778.1| slit homolog 2 protein isoform 1 precursor [Homo sapiens]'	NaN	NaN	2	NaN	NaN	NaN	NaN	NaN	0	2	2
952	'>gi|4759156|ref|NP_004587.1| U1 small nuclear ribonucleoprotein A [Homo sapiens]'	NaN	NaN	NaN	NaN	NaN	2	NaN	NaN	0	2	2
953	'>gi|4759344|ref|NP_004715.1| centromere/kinetochore protein zw10 homolog [Homo sapiens]'	NaN	NaN	NaN	2	NaN	NaN	NaN	NaN	0	2	2
954	'>gi|47717104|ref|NP_057025.2| V-type proton ATPase subunit H isoform 1 [Homo sapiens]'	NaN	NaN	NaN	NaN	2	NaN	NaN	NaN	0	2	2
955	'>gi|5031611|ref|NP_005859.1| BET1 homolog [Homo sapiens]'	NaN	NaN	NaN	NaN	NaN	NaN	2	NaN	0	2	2
956	'>gi|5032027|ref|NP_005601.1| histone-binding protein RBBP4 isoform a [Homo sapiens]'	NaN	NaN	NaN	NaN	2	NaN	NaN	NaN	0	2	2
957	'>gi|5032315|ref|NP_004001.1| dystrophin Dp427p2 isoform [Homo sapiens]'	NaN	NaN	NaN	NaN	NaN	NaN	NaN	2	0	2	2
958	'>gi|503774357|ref|NP_001265139.1| nuclear pore complex protein Nup153 isoform 3 [Homo sapiens]'	NaN	NaN	2	NaN	NaN	NaN	NaN	NaN	0	2	2
959	'>gi|50592988|ref|NP_003357.2| cytochrome b-c1 complex subunit 2, mitochondrial precursor [Homo sapiens]'	NaN	NaN	NaN	NaN	2	NaN	NaN	NaN	0	2	2
960	'>gi|506949341|ref|NP_001265202.1| SRSF protein kinase 2 isoform b precursor [Homo sapiens]'	NaN	NaN	NaN	2	NaN	NaN	NaN	NaN	0	2	2
961	'>gi|50845384|ref|NP_008919.3| A disintegrin and metalloproteinase with thrombospondin motifs 1 preproprotein [Homo sapiens]'	NaN	NaN	NaN	2	NaN	NaN	NaN	NaN	0	2	2
962	'>gi|51093832|ref|NP_056450.2| GTPase-activating protein and VPS9 domain-containing protein 1 isoform 4 [Homo sapiens]'	NaN	NaN	2	NaN	NaN	NaN	NaN	NaN	0	2	2
963	'>gi|51317366|ref|NP_115997.5| unconventional myosin-XVIIIb [Homo sapiens]'	2	NaN	NaN	NaN	NaN	NaN	NaN	NaN	0	2	2
964	'>gi|522838244|ref|NP_001265614.1| angiomotin-like protein 2 isoform 3 [Homo sapiens]'	NaN	NaN	NaN	NaN	NaN	NaN	NaN	2	0	2	2
965	'>gi|525507390|ref|NP_112598.3| epiplakin [Homo sapiens]'	2	NaN	NaN	NaN	NaN	NaN	NaN	NaN	0	2	2
966	'>gi|527498244|ref|NP_001268382.1| methyl-CpG-binding domain protein 3 isoform 1 [Homo sapiens]'	NaN	NaN	NaN	NaN	NaN	2	NaN	NaN	0	2	2
967	'>gi|530360791|ref|XP_005245778.1| PREDICTED: serine/arginine repetitive matrix protein 1 isoform X5 [Homo sapiens]'	NaN	NaN	NaN	NaN	2	NaN	NaN	NaN	0	2	2
968	'>gi|530379378|ref|XP_005248599.1| PREDICTED: phosphatidylinositol 3-kinase regulatory subunit alpha isoform X1 [Homo sapiens]'	NaN	NaN	NaN	2	NaN	NaN	NaN	NaN	0	2	2
969	'>gi|530384253|ref|XP_005267294.1| PREDICTED: bcl-2-associated transcription factor 1 isoform X2 [Homo sapiens]'	NaN	NaN	NaN	2	NaN	NaN	NaN	NaN	0	2	2
970	'>gi|530413510|ref|XP_005256420.1| PREDICTED: COP9 signalosome complex subunit 1 isoform X14 [Homo sapiens]'	NaN	NaN	NaN	NaN	2	NaN	NaN	NaN	0	2	2
971	'>gi|530415128|ref|XP_005260099.1| PREDICTED: tropomyosin alpha-4 chain isoform X1 [Homo sapiens]'	NaN	NaN	NaN	NaN	NaN	NaN	NaN	2	0	2	2
972	'>gi|533112494|ref|NP_775871.2| mucin-19 precursor [Homo sapiens]'	NaN	NaN	NaN	NaN	NaN	NaN	2	NaN	0	2	2
973	'>gi|53759151|ref|NP_005054.3| acyl-CoA desaturase [Homo sapiens]'	NaN	NaN	NaN	NaN	NaN	2	NaN	NaN	0	2	2
974	'>gi|543173140|ref|NP_001269496.1| nucleolar protein of 40 kDa isoform b [Homo sapiens]'	NaN	NaN	NaN	NaN	NaN	2	NaN	NaN	0	2	2
975	'>gi|543583729|ref|NP_001269526.1| catenin alpha-2 isoform 3 [Homo sapiens]'	NaN	NaN	2	NaN	NaN	NaN	NaN	NaN	0	2	2
976	'>gi|544186102|ref|NP_001269606.1| peroxisome biogenesis factor 1 isoform 2 [Homo sapiens]'	NaN	NaN	2	NaN	NaN	NaN	NaN	NaN	0	2	2
977	'>gi|5453760|ref|NP_006147.1| NEDD8 precursor [Homo sapiens]'	NaN	NaN	NaN	2	NaN	NaN	NaN	NaN	0	2	2
978	'>gi|545478189|ref|NP_001269913.1| FERM, RhoGEF and pleckstrin domain-containing protein 2 isoform c [Homo sapiens]'	NaN	NaN	NaN	2	NaN	NaN	NaN	NaN	0	2	2
979	'>gi|545478838|ref|NP_001269883.1| protein arginine N-methyltransferase 5 isoform d [Homo sapiens]'	NaN	NaN	NaN	NaN	2	NaN	NaN	NaN	0	2	2
980	'>gi|555943745|ref|NP_001273208.1| gamma-tubulin complex component 3 isoform 4 [Homo sapiens]'	NaN	NaN	NaN	2	NaN	NaN	NaN	NaN	0	2	2
981	'>gi|555943794|ref|NP_001273171.1| general transcription factor 3C polypeptide 1 isoform 2 [Homo sapiens]'	NaN	2	NaN	NaN	NaN	NaN	NaN	NaN	0	2	2
982	'>gi|556503440|ref|NP_001273295.1| MAP7 domain-containing protein 1 isoform 3 [Homo sapiens]'	NaN	NaN	2	NaN	NaN	NaN	NaN	NaN	0	2	2
983	'>gi|55749577|ref|NP_001142.2| ADP/ATP translocase 1 [Homo sapiens]'	NaN	2	NaN	NaN	NaN	NaN	NaN	NaN	0	2	2
984	'>gi|557786188|ref|NP_001273587.1| TBC1 domain family member 4 isoform 2 [Homo sapiens]'	NaN	NaN	2	NaN	NaN	NaN	NaN	NaN	0	2	2
985	'>gi|557878659|ref|NP_001273638.1| general transcription factor 3C polypeptide 5 isoform 3 [Homo sapiens]'	NaN	NaN	NaN	NaN	2	NaN	NaN	NaN	0	2	2
986	'>gi|558757341|ref|NP_001273940.1| Golgi-associated plant pathogenesis-related protein 1 isoform c [Homo sapiens]'	NaN	NaN	NaN	NaN	NaN	NaN	2	NaN	0	2	2
987	'>gi|56676330|ref|NP_057371.2| heterochromatin protein 1-binding protein 3 [Homo sapiens]'	NaN	NaN	NaN	2	NaN	NaN	NaN	NaN	0	2	2
988	'>gi|56676371|ref|NP_037423.2| cleavage and polyadenylation specificity factor subunit 1 [Homo sapiens]'	NaN	NaN	2	NaN	NaN	NaN	NaN	NaN	0	2	2
989	'''>gi|5730027|ref|NP_006550.1| KH domain-containing, RNA-binding, signal transduction-associated protein 1 isoform 1 [Homo sapiens...'' <Preview truncated at 128 characters>'	NaN	NaN	NaN	NaN	2	NaN	NaN	NaN	0	2	2
990	'>gi|57634536|ref|NP_055970.1| la-related protein 4B [Homo sapiens]'	NaN	NaN	NaN	2	NaN	NaN	NaN	NaN	0	2	2
991	'>gi|578795539|ref|XP_006710237.1| PREDICTED: HLA class II histocompatibility antigen, DRB1-10 beta chain-like [Homo sapiens]'	NaN	NaN	NaN	NaN	NaN	2	NaN	NaN	0	2	2
992	'>gi|578801321|ref|XP_006711533.1| PREDICTED: cingulin isoform X2 [Homo sapiens]'	NaN	NaN	NaN	NaN	NaN	NaN	NaN	2	0	2	2
993	'>gi|578802290|ref|XP_006711862.1| PREDICTED: signal-induced proliferation-associated 1-like protein 2 isoform X8 [Homo sapiens]'	NaN	NaN	NaN	NaN	2	NaN	NaN	NaN	0	2	2
994	'>gi|578810003|ref|XP_006714565.1| PREDICTED: cleft lip and palate transmembrane protein 1-like protein isoform X1 [Homo sapiens]'	NaN	NaN	NaN	NaN	2	NaN	NaN	NaN	0	2	2
995	'>gi|578817956|ref|XP_006717372.1| PREDICTED: collagen alpha-1(XXVII) chain isoform X2 [Homo sapiens]'	NaN	NaN	NaN	NaN	2	NaN	NaN	NaN	0	2	2
996	'>gi|578826056|ref|XP_005268040.2| PREDICTED: sal-like protein 2 isoform X1 [Homo sapiens]'	NaN	NaN	2	NaN	NaN	NaN	NaN	NaN	0	2	2
997	'>gi|578826903|ref|XP_006720562.1| PREDICTED: zinc finger protein 710 isoform X5 [Homo sapiens]'	NaN	NaN	2	NaN	NaN	NaN	NaN	NaN	0	2	2
998	'>gi|578828681|ref|XP_006721159.1| PREDICTED: protein spinster homolog 1 isoform X2 [Homo sapiens]'	NaN	NaN	NaN	NaN	NaN	2	NaN	NaN	0	2	2
999	'>gi|578831285|ref|XP_006722091.1| PREDICTED: transcription factor Sp2 isoform X6 [Homo sapiens]'	NaN	NaN	NaN	2	NaN	NaN	NaN	NaN	0	2	2
1000	'>gi|578842191|ref|XP_006726110.1| PREDICTED: HLA class I histocompatibility antigen, A-26 alpha chain isoform X2 [Homo sapiens]'	NaN	NaN	NaN	NaN	NaN	2	NaN	NaN	0	2	2
1001	'>gi|5803109|ref|NP_006803.1| protein OS-9 isoform 1 precursor [Homo sapiens]'	NaN	NaN	NaN	2	NaN	NaN	NaN	NaN	0	2	2
1002	'>gi|5901926|ref|NP_008937.1| cleavage and polyadenylation specificity factor subunit 5 [Homo sapiens]'	NaN	NaN	NaN	NaN	NaN	2	NaN	NaN	0	2	2
1003	'>gi|597709777|ref|NP_001243000.2| E3 ubiquitin-protein ligase RNF213 isoform 3 [Homo sapiens]'	2	NaN	NaN	NaN	NaN	NaN	NaN	NaN	0	2	2
1004	'>gi|61743954|ref|NP_001611.1| neuroblast differentiation-associated protein AHNAK isoform 1 [Homo sapiens]'	2	NaN	NaN	NaN	NaN	NaN	NaN	NaN	0	2	2
1005	'>gi|62899047|ref|NP_068749.3| RAD50-interacting protein 1 [Homo sapiens]'	NaN	NaN	NaN	2	NaN	NaN	NaN	NaN	0	2	2
1006	'>gi|62988322|ref|NP_003300.1| testis-specific Y-encoded-like protein 1 [Homo sapiens]'	NaN	NaN	NaN	NaN	2	NaN	NaN	NaN	0	2	2
1007	'>gi|634743319|ref|NP_001278915.1| bromodomain-containing protein 2 isoform 4 [Homo sapiens]'	2	NaN	NaN	NaN	NaN	NaN	NaN	NaN	0	2	2
1008	'>gi|661903030|ref|NP_001284370.1| cAMP-specific 3'',5''-cyclic phosphodiesterase 4B isoform 5 [Homo sapiens]'	NaN	NaN	NaN	2	NaN	NaN	NaN	NaN	0	2	2
1009	'>gi|663071059|ref|NP_001284634.1| latrophilin-2 isoform 2 preproprotein [Homo sapiens]'	NaN	NaN	2	NaN	NaN	NaN	NaN	NaN	0	2	2
1010	'>gi|66472382|ref|NP_009115.2| nischarin isoform 1 [Homo sapiens]'	NaN	NaN	2	NaN	NaN	NaN	NaN	NaN	0	2	2
1011	'>gi|664806097|ref|NP_001287789.1| probable ATP-dependent RNA helicase DDX46 isoform 1 [Homo sapiens]'	2	NaN	NaN	NaN	NaN	NaN	NaN	NaN	0	2	2
1012	'>gi|665821248|ref|NP_001287900.1| tubulin-folding cofactor B isoform 2 [Homo sapiens]'	NaN	NaN	NaN	NaN	NaN	2	NaN	NaN	0	2	2
1013	'>gi|667667691|ref|NP_001288092.1| transmembrane protein 209 isoform 2 [Homo sapiens]'	NaN	NaN	NaN	NaN	2	NaN	NaN	NaN	0	2	2
1014	'>gi|66880553|ref|NP_000126.2| Fanconi anemia group A protein isoform a [Homo sapiens]'	NaN	NaN	2	NaN	NaN	NaN	NaN	NaN	0	2	2
1015	'>gi|6912734|ref|NP_036602.1| transportin-3 isoform 1 [Homo sapiens]'	NaN	NaN	NaN	2	NaN	NaN	NaN	NaN	0	2	2
1016	'>gi|71902540|ref|NP_000042.3| serine-protein kinase ATM [Homo sapiens]'	NaN	2	NaN	NaN	NaN	NaN	NaN	NaN	0	2	2
1017	'>gi|73390140|ref|NP_001026971.1| LIM domain kinase 2 isoform 1 [Homo sapiens]'	NaN	NaN	NaN	2	NaN	NaN	NaN	NaN	0	2	2
1018	'>gi|73623028|ref|NP_001027017.1| carnitine O-palmitoyltransferase 1, liver isoform isoform 2 [Homo sapiens]'	NaN	NaN	NaN	2	NaN	NaN	NaN	NaN	0	2	2
1019	'>gi|73747829|ref|NP_039269.2| DNA ligase 3 isoform alpha precursor [Homo sapiens]'	NaN	NaN	2	NaN	NaN	NaN	NaN	NaN	0	2	2
1020	'>gi|7657655|ref|NP_055109.1| translocating chain-associated membrane protein 1 [Homo sapiens]'	NaN	NaN	NaN	NaN	NaN	2	NaN	NaN	0	2	2
1021	'>gi|88759348|ref|NP_078822.3| RING finger protein 219 [Homo sapiens]'	NaN	NaN	NaN	2	NaN	NaN	NaN	NaN	0	2	2
1022	'>gi|88853865|ref|NP_001034702.1| isoamyl acetate-hydrolyzing esterase 1 homolog precursor [Homo sapiens]'	2	NaN	NaN	NaN	NaN	NaN	NaN	NaN	0	2	2
1023	'>gi|8923398|ref|NP_060286.1| cell growth-regulating nucleolar protein [Homo sapiens]'	NaN	NaN	NaN	NaN	2	NaN	NaN	NaN	0	2	2
1024	'>gi|8923942|ref|NP_061118.1| H/ACA ribonucleoprotein complex subunit 3 [Homo sapiens]'	NaN	NaN	NaN	NaN	NaN	NaN	2	NaN	0	2	2
1025	'>gi|94536771|ref|NP_001035521.1| cytochrome c oxidase assembly factor 3 homolog, mitochondrial [Homo sapiens]'	NaN	NaN	NaN	NaN	NaN	NaN	2	NaN	0	2	2
1026	'>gi|94681046|ref|NP_064569.3| metal transporter CNNM4 precursor [Homo sapiens]'	NaN	NaN	NaN	2	NaN	NaN	NaN	NaN	0	2	2
1027	'>gi|170296790|ref|NP_031369.2| trypsin-3 isoform 1 preproprotein [Homo sapiens]'	1	NaN	1	1	1	1	NaN	1	0	1	6
1028	'>gi|16933537|ref|NP_444504.1| glomulin [Homo sapiens]'	NaN	NaN	1	1	NaN	1	NaN	NaN	0	1	3
1029	'>RRV5'	NaN	NaN	NaN	1	1	NaN	NaN	NaN	0	1	2
1030	'>gi|113722133|ref|NP_055861.3| probable helicase senataxin [Homo sapiens]'	NaN	NaN	NaN	NaN	1	1	NaN	NaN	0	1	2
1031	'>gi|116268105|ref|NP_689565.2| protein FAM210A [Homo sapiens]'	NaN	NaN	NaN	NaN	NaN	1	1	NaN	0	1	2
1032	'>gi|118498359|ref|NP_056474.2| ribosomal L1 domain-containing protein 1 [Homo sapiens]'	NaN	NaN	NaN	1	1	NaN	NaN	NaN	0	1	2
1033	'>gi|134142337|ref|NP_004987.2| multidrug resistance-associated protein 1 [Homo sapiens]'	NaN	1	1	NaN	NaN	NaN	NaN	NaN	0	1	2
1034	'>gi|14110420|ref|NP_112738.1| heterogeneous nuclear ribonucleoprotein D0 isoform a [Homo sapiens]'	NaN	NaN	NaN	NaN	1	1	NaN	NaN	0	1	2
1035	'>gi|14150100|ref|NP_115700.1| cancer-related nucleoside-triphosphatase [Homo sapiens]'	NaN	NaN	NaN	NaN	NaN	1	1	NaN	0	1	2
1036	'>gi|150456463|ref|NP_835465.2| gasdermin-A [Homo sapiens]'	1	NaN	1	NaN	NaN	NaN	NaN	NaN	0	1	2
1037	'>gi|16117789|ref|NP_296374.1| 60S ribosomal protein L34 [Homo sapiens]'	NaN	NaN	NaN	NaN	NaN	1	1	NaN	0	1	2
1038	'>gi|17986247|ref|NP_536341.1| septin-4 isoform 3 [Homo sapiens]'	1	1	NaN	NaN	NaN	NaN	NaN	NaN	0	1	2
1039	'>gi|20070349|ref|NP_112200.2| vacuole membrane protein 1 [Homo sapiens]'	NaN	NaN	NaN	NaN	1	1	NaN	NaN	0	1	2
1040	'>gi|20806097|ref|NP_071896.8| nucleolar complex protein 3 homolog [Homo sapiens]'	1	NaN	NaN	1	NaN	NaN	NaN	NaN	0	1	2
1041	'>gi|21264345|ref|NP_006253.2| peripherin [Homo sapiens]'	1	NaN	NaN	NaN	NaN	NaN	1	NaN	0	1	2
1042	'>gi|21361458|ref|NP_055601.2| rho guanine nucleotide exchange factor 17 [Homo sapiens]'	NaN	1	NaN	1	NaN	NaN	NaN	NaN	0	1	2
1043	'>gi|215490089|ref|NP_005861.2| histone deacetylase complex subunit SAP18 [Homo sapiens]'	NaN	NaN	NaN	NaN	NaN	1	1	NaN	0	1	2
1044	'>gi|23097242|ref|NP_690862.1| fer3-like protein [Homo sapiens]'	1	NaN	NaN	NaN	1	NaN	NaN	NaN	0	1	2
1045	'>gi|37537722|ref|NP_079034.3| agmatinase, mitochondrial precursor [Homo sapiens]'	NaN	1	NaN	1	NaN	NaN	NaN	NaN	0	1	2
1046	'>gi|38176283|ref|NP_937886.1| ankyrin repeat and SOCS box protein 7 isoform 2 [Homo sapiens]'	NaN	NaN	NaN	NaN	1	1	NaN	NaN	0	1	2
1047	'>gi|382546190|ref|NP_001244264.1| ATP synthase subunit alpha, mitochondrial isoform c [Homo sapiens]'	NaN	NaN	NaN	1	NaN	1	NaN	NaN	0	1	2
1048	'>gi|40068497|ref|NP_076996.2| FAST kinase domain-containing protein 3 [Homo sapiens]'	NaN	NaN	NaN	NaN	1	1	NaN	NaN	0	1	2
1049	'>gi|42718020|ref|NP_976033.1| retinitis pigmentosa 9 protein [Homo sapiens]'	1	NaN	NaN	NaN	NaN	1	NaN	NaN	0	1	2
1050	'>gi|4504253|ref|NP_002096.1| histone H2AX [Homo sapiens]'	NaN	1	NaN	1	NaN	NaN	NaN	NaN	0	1	2
1051	'>gi|4759336|ref|NP_004620.1| Fanconi anemia group G protein [Homo sapiens]'	NaN	NaN	NaN	1	1	NaN	NaN	NaN	0	1	2
1052	'>gi|51479156|ref|NP_006467.4| ATP synthase subunit g, mitochondrial [Homo sapiens]'	NaN	NaN	NaN	NaN	NaN	NaN	1	1	0	1	2
1053	'>gi|5174449|ref|NP_006017.1| histone H1x [Homo sapiens]'	1	NaN	NaN	NaN	NaN	1	NaN	NaN	0	1	2
1054	'>gi|530410380|ref|XP_005256727.1| PREDICTED: gem-associated protein 4 isoform X4 [Homo sapiens]'	NaN	NaN	1	1	NaN	NaN	NaN	NaN	0	1	2
1055	'>gi|56786147|ref|NP_001792.2| cysteine dioxygenase type 1 [Homo sapiens]'	NaN	NaN	NaN	1	1	NaN	NaN	NaN	0	1	2
1056	'>gi|568384749|ref|NP_001275513.1| protein FAM133B isoform 2 [Homo sapiens]'	NaN	1	NaN	1	NaN	NaN	NaN	NaN	0	1	2
1057	'''>gi|588282761|ref|NP_001277046.1| putative mitochondrial import inner membrane translocase subunit Tim23B isoform 1 [Homo sapien...'' <Preview truncated at 128 characters>'	NaN	NaN	NaN	NaN	NaN	1	1	NaN	0	1	2
1058	'>gi|6005717|ref|NP_009031.1| ATP synthase subunit e, mitochondrial [Homo sapiens]'	NaN	NaN	NaN	NaN	NaN	NaN	1	1	0	1	2
1059	'>gi|62460635|ref|NP_001014842.1| transmembrane 9 superfamily member 1 isoform b precursor [Homo sapiens]'	NaN	NaN	NaN	NaN	1	1	NaN	NaN	0	1	2
1060	'>gi|664806009|ref|NP_001287745.1| zinc finger CCHC domain-containing protein 10 isoform 1 [Homo sapiens]'	1	1	NaN	NaN	NaN	NaN	NaN	NaN	0	1	2
1061	'>gi|84697022|ref|NP_705873.2| homeobox protein Hox-A1 isoform b [Homo sapiens]'	1	NaN	NaN	1	NaN	NaN	NaN	NaN	0	1	2
1062	'>gi|8922297|ref|NP_060502.1| putative RNA-binding protein Luc7-like 1 isoform a [Homo sapiens]'	1	NaN	NaN	NaN	1	NaN	NaN	NaN	0	1	2
1063	'>RRV NSP6 '	NaN	1	NaN	NaN	NaN	NaN	NaN	NaN	0	1	1
1064	'>gi|10047140|ref|NP_064528.1| RNA-binding protein PNO1 [Homo sapiens]'	NaN	NaN	NaN	NaN	NaN	1	NaN	NaN	0	1	1
1065	'>gi|10800130|ref|NP_066409.1| histone H2A type 1-D [Homo sapiens]'	NaN	NaN	NaN	NaN	1	NaN	NaN	NaN	0	1	1
1066	'>gi|10863889|ref|NP_005137.1| U4/U6.U5 tri-snRNP-associated protein 1 [Homo sapiens]'	NaN	NaN	1	NaN	NaN	NaN	NaN	NaN	0	1	1
1067	'>gi|10863927|ref|NP_066953.1| peptidyl-prolyl cis-trans isomerase A isoform 1 [Homo sapiens]'	NaN	NaN	NaN	NaN	NaN	NaN	1	NaN	0	1	1
1068	'>gi|108773787|ref|NP_000312.2| retinoblastoma-associated protein [Homo sapiens]'	NaN	NaN	1	NaN	NaN	NaN	NaN	NaN	0	1	1
1069	'>gi|108796661|ref|NP_001012986.2| spindlin-4 [Homo sapiens]'	NaN	NaN	NaN	1	NaN	NaN	NaN	NaN	0	1	1
1070	'>gi|109948302|ref|NP_055388.2| transmembrane protein 97 [Homo sapiens]'	NaN	NaN	NaN	NaN	NaN	NaN	1	NaN	0	1	1
1071	'>gi|110349772|ref|NP_000079.2| collagen alpha-1(I) chain preproprotein [Homo sapiens]'	1	NaN	NaN	NaN	NaN	NaN	NaN	NaN	0	1	1
1072	'>gi|110556644|ref|NP_722520.2| zinc finger protein ZFPM1 [Homo sapiens]'	NaN	NaN	1	NaN	NaN	NaN	NaN	NaN	0	1	1
1073	'>gi|110825988|ref|NP_005637.3| probable methyltransferase TARBP1 [Homo sapiens]'	NaN	NaN	1	NaN	NaN	NaN	NaN	NaN	0	1	1
1074	'>gi|111118986|ref|NP_150646.3| alpha-1A adrenergic receptor isoform 2 [Homo sapiens]'	NaN	NaN	NaN	NaN	1	NaN	NaN	NaN	0	1	1
1075	'>gi|111160296|ref|NP_005012.2| ectonucleotide pyrophosphatase/phosphodiesterase family member 3 [Homo sapiens]'	NaN	NaN	NaN	NaN	NaN	NaN	1	NaN	0	1	1
1076	'>gi|112363080|ref|NP_055927.2| microtubule-associated serine/threonine-protein kinase 2 [Homo sapiens]'	NaN	1	NaN	NaN	NaN	NaN	NaN	NaN	0	1	1
1077	'>gi|11527402|ref|NP_068839.1| integral membrane protein 2B [Homo sapiens]'	NaN	NaN	NaN	NaN	NaN	1	NaN	NaN	0	1	1
1078	'>gi|115529451|ref|NP_001070151.1| nucleolar transcription factor 1 isoform b [Homo sapiens]'	1	NaN	NaN	NaN	NaN	NaN	NaN	NaN	0	1	1
1079	'>gi|115583670|ref|NP_003244.2| T-lymphoma invasion and metastasis-inducing protein 1 [Homo sapiens]'	NaN	NaN	1	NaN	NaN	NaN	NaN	NaN	0	1	1
1080	'>gi|115647981|ref|NP_001070254.1| glutamine and serine-rich protein 1 [Homo sapiens]'	NaN	1	NaN	NaN	NaN	NaN	NaN	NaN	0	1	1
1081	'>gi|116089325|ref|NP_001070667.1| splicing regulatory glutamine/lysine-rich protein 1 isoform a [Homo sapiens]'	NaN	1	NaN	NaN	NaN	NaN	NaN	NaN	0	1	1
1082	'>gi|116812591|ref|NP_008964.3| protein RER1 [Homo sapiens]'	NaN	NaN	NaN	NaN	NaN	NaN	1	NaN	0	1	1
1083	'>gi|12408675|ref|NP_036526.2| prefoldin subunit 2 [Homo sapiens]'	NaN	NaN	NaN	NaN	NaN	NaN	1	NaN	0	1	1
1084	'>gi|12408677|ref|NP_002614.2| prefoldin subunit 4 [Homo sapiens]'	NaN	NaN	NaN	NaN	NaN	NaN	1	NaN	0	1	1
1085	'>gi|125987603|ref|NP_001075028.1| cleavage and polyadenylation specificity factor subunit 4 isoform 2 [Homo sapiens]'	NaN	NaN	NaN	NaN	NaN	1	NaN	NaN	0	1	1
1086	'>gi|125988395|ref|NP_001074930.1| bifunctional arginine demethylase and lysyl-hydroxylase JMJD6 isoform 1 [Homo sapiens]'	NaN	NaN	NaN	NaN	1	NaN	NaN	NaN	0	1	1
1087	'>gi|12962937|ref|NP_056480.1| aladin isoform 1 [Homo sapiens]'	NaN	NaN	NaN	NaN	1	NaN	NaN	NaN	0	1	1
1088	'>gi|13123772|ref|NP_056257.1| CCR4-NOT transcription complex subunit 10 isoform 1 [Homo sapiens]'	NaN	NaN	NaN	NaN	NaN	NaN	1	NaN	0	1	1
1089	'>gi|13129016|ref|NP_076955.1| DET1- and DDB1-associated protein 1 [Homo sapiens]'	NaN	NaN	NaN	NaN	NaN	NaN	1	NaN	0	1	1
1090	'>gi|134142824|ref|NP_004465.3| forkhead box protein D2 [Homo sapiens]'	NaN	NaN	NaN	1	NaN	NaN	NaN	NaN	0	1	1
1091	'>gi|134288847|ref|NP_722581.4| probable G-protein coupled receptor 111 precursor [Homo sapiens]'	NaN	1	NaN	NaN	NaN	NaN	NaN	NaN	0	1	1
1092	'>gi|13514831|ref|NP_004389.2| probable ATP-dependent RNA helicase DDX10 [Homo sapiens]'	NaN	NaN	1	NaN	NaN	NaN	NaN	NaN	0	1	1
1093	'>gi|14150141|ref|NP_115722.1| programmed cell death protein 2-like [Homo sapiens]'	NaN	NaN	NaN	NaN	NaN	1	NaN	NaN	0	1	1
1094	'>gi|14210518|ref|NP_115899.1| partitioning defective 6 homolog gamma [Homo sapiens]'	NaN	1	NaN	NaN	NaN	NaN	NaN	NaN	0	1	1
1095	'>gi|142976686|ref|NP_001077362.1| striatin-3 isoform 1 [Homo sapiens]'	NaN	NaN	NaN	1	NaN	NaN	NaN	NaN	0	1	1
1096	'>gi|145977196|ref|NP_001078841.1| UPF0723 protein C11orf83 precursor [Homo sapiens]'	NaN	NaN	NaN	NaN	NaN	NaN	1	NaN	0	1	1
1097	'>gi|146134388|ref|NP_062535.2| YLP motif-containing protein 1 [Homo sapiens]'	NaN	1	NaN	NaN	NaN	NaN	NaN	NaN	0	1	1
1098	'>gi|148491106|ref|NP_001091873.1| zinc finger and BTB domain-containing protein 21 isoform S [Homo sapiens]'	NaN	NaN	1	NaN	NaN	NaN	NaN	NaN	0	1	1
1099	'>gi|148727341|ref|NP_009109.3| serine-threonine kinase receptor-associated protein [Homo sapiens]'	NaN	NaN	NaN	NaN	1	NaN	NaN	NaN	0	1	1
1100	'>gi|149363636|ref|NP_036533.2| plexin-B2 precursor [Homo sapiens]'	NaN	NaN	NaN	NaN	NaN	1	NaN	NaN	0	1	1
1101	'>gi|150170658|ref|NP_660312.2| protein FAM92A1 isoform 1 [Homo sapiens]'	NaN	NaN	NaN	NaN	NaN	1	NaN	NaN	0	1	1
1102	'>gi|150378498|ref|NP_056127.2| uncharacterized protein KIAA1109 [Homo sapiens]'	NaN	NaN	NaN	NaN	NaN	NaN	NaN	1	0	1	1
1103	'>gi|15082258|ref|NP_009207.2| chromobox protein homolog 3 [Homo sapiens]'	NaN	NaN	NaN	NaN	NaN	1	NaN	NaN	0	1	1
1104	'>gi|153251823|ref|NP_689923.2| protein TBATA [Homo sapiens]'	NaN	NaN	NaN	NaN	NaN	NaN	1	NaN	0	1	1
1105	'>gi|153252214|ref|NP_001092876.1| zinc transporter ZIP6 isoform 2 [Homo sapiens]'	NaN	NaN	NaN	NaN	1	NaN	NaN	NaN	0	1	1
1106	'>gi|154426292|ref|NP_000688.2| arachidonate 12-lipoxygenase, 12S-type [Homo sapiens]'	1	NaN	NaN	NaN	NaN	NaN	NaN	NaN	0	1	1
1107	'>gi|155722983|ref|NP_057376.2| heat shock protein 75 kDa, mitochondrial isoform 1 precursor [Homo sapiens]'	NaN	NaN	NaN	1	NaN	NaN	NaN	NaN	0	1	1
1108	'>gi|158937242|ref|NP_000769.2| cytochrome P450 4A11 [Homo sapiens]'	NaN	NaN	NaN	NaN	NaN	1	NaN	NaN	0	1	1
1109	'>gi|163644316|ref|NP_056025.2| microtubule cross-linking factor 1 [Homo sapiens]'	NaN	1	NaN	NaN	NaN	NaN	NaN	NaN	0	1	1
1110	'>gi|163792194|ref|NP_112196.3| TRMT1-like protein isoform 1 [Homo sapiens]'	NaN	NaN	NaN	1	NaN	NaN	NaN	NaN	0	1	1
1111	'>gi|163838631|ref|NP_001106207.1| protein FAM208A isoform a [Homo sapiens]'	NaN	NaN	1	NaN	NaN	NaN	NaN	NaN	0	1	1
1112	'>gi|16445357|ref|NP_439896.1| MFS-type transporter SLC18B1 [Homo sapiens]'	NaN	NaN	NaN	NaN	NaN	1	NaN	NaN	0	1	1
1113	'>gi|164607128|ref|NP_079157.3| solute carrier family 35 member E1 [Homo sapiens]'	NaN	NaN	NaN	NaN	NaN	1	NaN	NaN	0	1	1
1114	'>gi|16507950|ref|NP_055281.2| tektin-2 [Homo sapiens]'	NaN	NaN	NaN	NaN	NaN	NaN	NaN	1	0	1	1
1115	'>gi|166158925|ref|NP_001107228.1| thymidine phosphorylase isoform 1 proprotein [Homo sapiens]'	NaN	NaN	1	NaN	NaN	NaN	NaN	NaN	0	1	1
1116	'>gi|166795297|ref|NP_057225.2| cytoplasmic dynein 1 light intermediate chain 1 [Homo sapiens]'	NaN	NaN	NaN	NaN	1	NaN	NaN	NaN	0	1	1
1117	'>gi|167234419|ref|NP_005110.2| thyroid hormone receptor-associated protein 3 [Homo sapiens]'	NaN	NaN	1	NaN	NaN	NaN	NaN	NaN	0	1	1
1118	'>gi|168229156|ref|NP_078804.2| NF-kappa-B-activating protein [Homo sapiens]'	1	NaN	NaN	NaN	NaN	NaN	NaN	NaN	0	1	1
1119	'>gi|169881239|ref|NP_001116137.1| ATP-dependent RNA helicase DDX3Y [Homo sapiens]'	NaN	NaN	NaN	1	NaN	NaN	NaN	NaN	0	1	1
1120	'>gi|170014684|ref|NP_001018864.2| IQ calmodulin-binding motif-containing protein 1 isoform a [Homo sapiens]'	NaN	NaN	NaN	NaN	1	NaN	NaN	NaN	0	1	1
1121	'>gi|17158023|ref|NP_478070.1| protein FAM207A [Homo sapiens]'	NaN	NaN	NaN	NaN	NaN	1	NaN	NaN	0	1	1
1122	'>gi|17402904|ref|NP_478126.1| exosome complex component MTR3 [Homo sapiens]'	NaN	NaN	NaN	NaN	NaN	1	NaN	NaN	0	1	1
1123	'>gi|17921987|ref|NP_004367.2| cytochrome c oxidase assembly protein COX15 homolog isoform 2 [Homo sapiens]'	NaN	NaN	NaN	NaN	NaN	1	NaN	NaN	0	1	1
1124	'>gi|17921989|ref|NP_005991.1| tubulin alpha-4A chain isoform 1 [Homo sapiens]'	NaN	NaN	NaN	NaN	1	NaN	NaN	NaN	0	1	1
1125	'>gi|186928844|ref|NP_065805.2| rho GTPase-activating protein 31 [Homo sapiens]'	NaN	1	NaN	NaN	NaN	NaN	NaN	NaN	0	1	1
1126	'>gi|18699734|ref|NP_036606.2| uridine-cytidine kinase 2 [Homo sapiens]'	NaN	NaN	NaN	NaN	NaN	1	NaN	NaN	0	1	1
1127	'>gi|187960109|ref|NP_060547.2| RNA-binding protein 28 isoform 1 [Homo sapiens]'	NaN	NaN	1	NaN	NaN	NaN	NaN	NaN	0	1	1
1128	'>gi|189011548|ref|NP_808592.2| acid ceramidase isoform a preproprotein [Homo sapiens]'	NaN	NaN	NaN	1	NaN	NaN	NaN	NaN	0	1	1
1129	'>gi|189083844|ref|NP_001805.3| dipeptidyl peptidase 1 isoform a preproprotein [Homo sapiens]'	NaN	NaN	1	NaN	NaN	NaN	NaN	NaN	0	1	1
1130	'>gi|189491744|ref|NP_001121631.1| vacuolar protein sorting-associated protein 53 homolog isoform 1 [Homo sapiens]'	NaN	NaN	NaN	NaN	1	NaN	NaN	NaN	0	1	1
1131	'>gi|189571583|ref|NP_003250.3| intercellular adhesion molecule 5 precursor [Homo sapiens]'	NaN	NaN	1	NaN	NaN	NaN	NaN	NaN	0	1	1
1132	'>gi|190014578|ref|NP_054735.3| phosphatidylinositide phosphatase SAC1 [Homo sapiens]'	NaN	NaN	NaN	NaN	1	NaN	NaN	NaN	0	1	1
1133	'>gi|190194365|ref|NP_060579.3| poly(A) RNA polymerase, mitochondrial precursor [Homo sapiens]'	NaN	NaN	NaN	NaN	1	NaN	NaN	NaN	0	1	1
1134	'>gi|193211480|ref|NP_056175.3| superkiller viralicidic activity 2-like 2 [Homo sapiens]'	NaN	NaN	1	NaN	NaN	NaN	NaN	NaN	0	1	1
1135	'>gi|193804860|ref|NP_542775.2| synaptotagmin-like protein 4 [Homo sapiens]'	NaN	NaN	NaN	NaN	NaN	NaN	NaN	1	0	1	1
1136	'>gi|194097365|ref|NP_060117.3| pre-rRNA processing protein FTSJ3 [Homo sapiens]'	1	NaN	NaN	NaN	NaN	NaN	NaN	NaN	0	1	1
1137	'>gi|194272210|ref|NP_001123561.1| lysine--tRNA ligase isoform 1 [Homo sapiens]'	NaN	NaN	NaN	1	NaN	NaN	NaN	NaN	0	1	1
1138	'>gi|194440673|ref|NP_872335.2| THAP domain-containing protein 5 isoform 2 [Homo sapiens]'	NaN	NaN	NaN	1	NaN	NaN	NaN	NaN	0	1	1
1139	'>gi|195539395|ref|NP_002797.3| 26S protease regulatory subunit 10B [Homo sapiens]'	NaN	NaN	NaN	NaN	NaN	1	NaN	NaN	0	1	1
1140	'>gi|197304786|ref|NP_001127854.1| IQ motif and SEC7 domain-containing protein 1 isoform a [Homo sapiens]'	NaN	NaN	1	NaN	NaN	NaN	NaN	NaN	0	1	1
1141	'>gi|19923191|ref|NP_003897.2| germinal-center associated nuclear protein [Homo sapiens]'	NaN	1	NaN	NaN	NaN	NaN	NaN	NaN	0	1	1
1142	'>gi|20070125|ref|NP_000909.2| protein disulfide-isomerase precursor [Homo sapiens]'	NaN	NaN	NaN	NaN	1	NaN	NaN	NaN	0	1	1
1143	'>gi|20127519|ref|NP_036244.2| targeting protein for Xklp2 [Homo sapiens]'	NaN	NaN	NaN	1	NaN	NaN	NaN	NaN	0	1	1
1144	'>gi|201860300|ref|NP_003968.2| AH receptor-interacting protein [Homo sapiens]'	NaN	NaN	NaN	NaN	NaN	1	NaN	NaN	0	1	1
1145	'>gi|203097003|ref|NP_065875.3| rho GTPase-activating protein 21 [Homo sapiens]'	NaN	1	NaN	NaN	NaN	NaN	NaN	NaN	0	1	1
1146	'>gi|205360987|ref|NP_005671.2| TATA box-binding protein-associated factor RNA polymerase I subunit B [Homo sapiens]'	NaN	NaN	NaN	NaN	NaN	NaN	NaN	1	0	1	1
1147	'>gi|207029415|ref|NP_001128727.1| histone-binding protein RBBP4 isoform b [Homo sapiens]'	NaN	NaN	NaN	NaN	1	NaN	NaN	NaN	0	1	1
1148	'>gi|209969686|ref|NP_001129671.1| GRAM domain-containing protein 1A isoform 2 [Homo sapiens]'	NaN	NaN	NaN	1	NaN	NaN	NaN	NaN	0	1	1
1149	'>gi|21237768|ref|NP_620777.1| MAP kinase-activated protein kinase 5 isoform 2 [Homo sapiens]'	NaN	NaN	NaN	NaN	1	NaN	NaN	NaN	0	1	1
1150	'>gi|21361794|ref|NP_060918.2| cullin-associated NEDD8-dissociated protein 1 [Homo sapiens]'	NaN	NaN	1	NaN	NaN	NaN	NaN	NaN	0	1	1
1151	'>gi|214010149|ref|NP_001135741.1| vitamin K-dependent gamma-carboxylase isoform 2 [Homo sapiens]'	NaN	NaN	NaN	1	NaN	NaN	NaN	NaN	0	1	1
1152	'>gi|214010212|ref|NP_001135753.1| coatomer subunit delta isoform 2 [Homo sapiens]'	NaN	NaN	NaN	NaN	1	NaN	NaN	NaN	0	1	1
1153	'>gi|21493022|ref|NP_005091.2| A-kinase anchor protein 12 isoform 1 [Homo sapiens]'	NaN	1	NaN	NaN	NaN	NaN	NaN	NaN	0	1	1
1154	'>gi|215272412|ref|NP_001135806.1| RNA binding protein fox-1 homolog 1 isoform 4 [Homo sapiens]'	NaN	NaN	NaN	1	NaN	NaN	NaN	NaN	0	1	1
1155	'''>gi|215490009|ref|NP_001135887.1| aminoacyl tRNA synthase complex-interacting multifunctional protein 1 isoform a precursor [Hom...'' <Preview truncated at 128 characters>'	NaN	NaN	NaN	NaN	NaN	1	NaN	NaN	0	1	1
1156	'>gi|21553315|ref|NP_660150.1| GPI mannosyltransferase 1 [Homo sapiens]'	NaN	NaN	NaN	NaN	NaN	1	NaN	NaN	0	1	1
1157	'>gi|216548223|ref|NP_055664.3| synaptic vesicle glycoprotein 2A isoform 1 [Homo sapiens]'	NaN	NaN	NaN	1	NaN	NaN	NaN	NaN	0	1	1
1158	'>gi|21735548|ref|NP_009117.2| centrosome-associated protein CEP250 [Homo sapiens]'	NaN	1	NaN	NaN	NaN	NaN	NaN	NaN	0	1	1
1159	'>gi|218749883|ref|NP_057303.2| endoplasmic reticulum mannosyl-oligosaccharide 1,2-alpha-mannosidase [Homo sapiens]'	NaN	NaN	NaN	1	NaN	NaN	NaN	NaN	0	1	1
1160	'>gi|22035554|ref|NP_663722.1| amyloid beta A4 precursor protein-binding family B member 1 isoform b [Homo sapiens]'	NaN	NaN	NaN	1	NaN	NaN	NaN	NaN	0	1	1
1161	'>gi|22094135|ref|NP_115871.1| histone-lysine N-methyltransferase, H3 lysine-79 specific [Homo sapiens]'	NaN	NaN	NaN	NaN	NaN	NaN	NaN	1	0	1	1
1162	'>gi|221307584|ref|NP_001138303.1| prohibitin-2 isoform 1 [Homo sapiens]'	NaN	NaN	NaN	NaN	NaN	1	NaN	NaN	0	1	1
1163	'>gi|222144229|ref|NP_001138384.1| ubiquitin-like modifier-activating enzyme ATG7 isoform c [Homo sapiens]'	1	NaN	NaN	NaN	NaN	NaN	NaN	NaN	0	1	1
1164	'>gi|222352111|ref|NP_115766.3| MKI67 FHA domain-interacting nucleolar phosphoprotein [Homo sapiens]'	NaN	NaN	NaN	NaN	NaN	1	NaN	NaN	0	1	1
1165	'>gi|224177469|ref|NP_036564.3| histone-lysine N-methyltransferase SETDB1 isoform 2 [Homo sapiens]'	NaN	NaN	NaN	NaN	NaN	1	NaN	NaN	0	1	1
1166	'>gi|224451077|ref|NP_001138786.1| centrosomal protein of 44 kDa isoform b [Homo sapiens]'	NaN	NaN	NaN	NaN	1	NaN	NaN	NaN	0	1	1
1167	'>gi|224465235|ref|NP_001138999.1| histone-lysine N-methyltransferase EHMT1 isoform 2 [Homo sapiens]'	NaN	NaN	1	NaN	NaN	NaN	NaN	NaN	0	1	1
1168	'>gi|224589127|ref|NP_060596.2| transmembrane protein 33 [Homo sapiens]'	NaN	NaN	NaN	NaN	NaN	NaN	1	NaN	0	1	1
1169	'>gi|224593278|ref|NP_060365.7| probable ATP-dependent RNA helicase DDX27 [Homo sapiens]'	NaN	NaN	NaN	1	NaN	NaN	NaN	NaN	0	1	1
1170	'>gi|22547138|ref|NP_666499.1| 39S ribosomal protein L4, mitochondrial isoform a [Homo sapiens]'	NaN	NaN	NaN	NaN	NaN	1	NaN	NaN	0	1	1
1171	'>gi|226246630|ref|NP_001139690.1| tail-anchored protein insertion receptor WRB isoform 2 [Homo sapiens]'	NaN	NaN	NaN	NaN	NaN	NaN	1	NaN	0	1	1
1172	'>gi|226371754|ref|NP_112593.2| katanin p60 ATPase-containing subunit A-like 2 [Homo sapiens]'	NaN	NaN	NaN	1	NaN	NaN	NaN	NaN	0	1	1
1173	'>gi|226491502|ref|NP_078954.4| probable asparagine--tRNA ligase, mitochondrial isoform 1 precursor [Homo sapiens]'	NaN	NaN	NaN	NaN	1	NaN	NaN	NaN	0	1	1
1174	'>gi|22748615|ref|NP_689474.1| transmembrane protein 263 [Homo sapiens]'	NaN	NaN	NaN	NaN	NaN	NaN	1	NaN	0	1	1
1175	'>gi|22748877|ref|NP_689627.1| class E basic helix-loop-helix protein 22 [Homo sapiens]'	NaN	NaN	NaN	NaN	NaN	1	NaN	NaN	0	1	1
1176	'>gi|229577418|ref|NP_631916.2| zinc transporter ZIP11 isoform 2 [Homo sapiens]'	NaN	NaN	NaN	NaN	NaN	1	NaN	NaN	0	1	1
1177	'>gi|23110942|ref|NP_002781.2| proteasome subunit alpha type-5 isoform 1 [Homo sapiens]'	NaN	NaN	NaN	NaN	NaN	1	NaN	NaN	0	1	1
1178	'>gi|23110955|ref|NP_004381.2| pro-cathepsin H preproprotein [Homo sapiens]'	NaN	NaN	1	NaN	NaN	NaN	NaN	NaN	0	1	1
1179	'>gi|237820620|ref|NP_113673.3| glutamate-rich WD repeat-containing protein 1 [Homo sapiens]'	NaN	NaN	NaN	NaN	1	NaN	NaN	NaN	0	1	1
1180	'>gi|23943862|ref|NP_065111.1| N-acetyltransferase 14 [Homo sapiens]'	NaN	NaN	NaN	NaN	NaN	NaN	1	NaN	0	1	1
1181	'>gi|24307959|ref|NP_055275.1| cold shock domain-containing protein C2 [Homo sapiens]'	NaN	NaN	NaN	NaN	NaN	1	NaN	NaN	0	1	1
1182	'>gi|24308410|ref|NP_612367.1| uncharacterized protein C19orf52 [Homo sapiens]'	NaN	NaN	NaN	NaN	NaN	1	NaN	NaN	0	1	1
1183	'>gi|25121993|ref|NP_733839.1| RNA-binding protein Musashi homolog 2 isoform b [Homo sapiens]'	NaN	NaN	NaN	NaN	NaN	1	NaN	NaN	0	1	1
1184	'>gi|254553334|ref|NP_001156956.1| DDB1- and CUL4-associated factor 11 isoform 1 [Homo sapiens]'	NaN	NaN	NaN	NaN	1	NaN	NaN	NaN	0	1	1
1185	'>gi|255918200|ref|NP_001157636.1| serine/threonine-protein phosphatase 6 regulatory subunit 3 isoform 3 [Homo sapiens]'	NaN	NaN	NaN	1	NaN	NaN	NaN	NaN	0	1	1
1186	'>gi|260436837|ref|NP_001159479.1| protein 4.1 isoform 5 [Homo sapiens]'	NaN	1	NaN	NaN	NaN	NaN	NaN	NaN	0	1	1
1187	'>gi|262399371|ref|NP_001124396.2| transmembrane protein 201 isoform 1 [Homo sapiens]'	NaN	NaN	NaN	1	NaN	NaN	NaN	NaN	0	1	1
1188	'>gi|27436908|ref|NP_758455.1| 39S ribosomal protein L54, mitochondrial [Homo sapiens]'	NaN	NaN	NaN	NaN	NaN	NaN	1	NaN	0	1	1
1189	'>gi|27477111|ref|NP_006416.3| pre-mRNA-splicing factor SLU7 [Homo sapiens]'	NaN	NaN	NaN	1	NaN	NaN	NaN	NaN	0	1	1
1190	'>gi|27477138|ref|NP_078901.3| zinc finger CCCH-type antiviral protein 1 isoform 2 [Homo sapiens]'	NaN	NaN	NaN	1	NaN	NaN	NaN	NaN	0	1	1
1191	'>gi|281604138|ref|NP_001164015.1| serine/threonine-protein phosphatase PGAM5, mitochondrial isoform 2 [Homo sapiens]'	NaN	NaN	NaN	NaN	1	NaN	NaN	NaN	0	1	1
1192	'>gi|28173554|ref|NP_778225.1| histone H2B type 3-B [Homo sapiens]'	NaN	NaN	NaN	NaN	NaN	1	NaN	NaN	0	1	1
1193	'>gi|28373115|ref|NP_777618.1| sarcoplasmic/endoplasmic reticulum calcium ATPase 3 isoform c [Homo sapiens]'	NaN	NaN	NaN	1	NaN	NaN	NaN	NaN	0	1	1
1194	'>gi|284005309|ref|NP_004251.3| ATP-dependent DNA helicase Q4 [Homo sapiens]'	NaN	NaN	1	NaN	NaN	NaN	NaN	NaN	0	1	1
1195	'>gi|28558969|ref|NP_057063.2| mediator of RNA polymerase II transcription subunit 23 isoform b [Homo sapiens]'	NaN	NaN	1	NaN	NaN	NaN	NaN	NaN	0	1	1
1196	'>gi|29244924|ref|NP_115597.3| chromodomain-helicase-DNA-binding protein 6 [Homo sapiens]'	NaN	1	NaN	NaN	NaN	NaN	NaN	NaN	0	1	1
1197	'>gi|29558099|ref|NP_808908.1| protein phosphatase 1B isoform 3 [Homo sapiens]'	NaN	NaN	NaN	NaN	NaN	1	NaN	NaN	0	1	1
1198	'>gi|296010852|ref|NP_001171548.1| asparagine synthetase [glutamine-hydrolyzing] isoform c [Homo sapiens]'	NaN	NaN	NaN	NaN	1	NaN	NaN	NaN	0	1	1
1199	'>gi|297374799|ref|NP_001172014.1| potassium-transporting ATPase alpha chain 2 isoform 1 [Homo sapiens]'	NaN	NaN	NaN	1	NaN	NaN	NaN	NaN	0	1	1
1200	'>gi|298566206|ref|NP_001119528.2| dermokine isoform 3 precursor [Homo sapiens]'	NaN	NaN	NaN	NaN	NaN	1	NaN	NaN	0	1	1
1201	'>gi|301897469|ref|NP_001967.3| beta-enolase isoform 1 [Homo sapiens]'	NaN	NaN	NaN	NaN	NaN	1	NaN	NaN	0	1	1
1202	'>gi|30348954|ref|NP_065825.1| E3 ubiquitin-protein ligase MIB1 [Homo sapiens]'	NaN	1	NaN	NaN	NaN	NaN	NaN	NaN	0	1	1
1203	'>gi|304555614|ref|NP_689956.2| BRCA1-associated ATM activator 1 [Homo sapiens]'	NaN	NaN	NaN	1	NaN	NaN	NaN	NaN	0	1	1
1204	'>gi|30578418|ref|NP_849189.1| sideroflexin-2 [Homo sapiens]'	NaN	NaN	NaN	NaN	NaN	1	NaN	NaN	0	1	1
1205	'>gi|306482646|ref|NP_001182356.1| serine/arginine-rich splicing factor 2 [Homo sapiens]'	NaN	NaN	NaN	NaN	NaN	1	NaN	NaN	0	1	1
1206	'>gi|307775422|ref|NP_001182732.1| low-density lipoprotein receptor isoform 6 precursor [Homo sapiens]'	NaN	NaN	1	NaN	NaN	NaN	NaN	NaN	0	1	1
1207	'>gi|309747081|ref|NP_001184260.1| DNA polymerase epsilon subunit 2 isoform 3 [Homo sapiens]'	NaN	NaN	NaN	NaN	NaN	1	NaN	NaN	0	1	1
1208	'>gi|311893396|ref|NP_001185808.1| ATP5J2-PTCD1 fusion protein [Homo sapiens]'	NaN	NaN	NaN	NaN	NaN	NaN	NaN	1	0	1	1
1209	'>gi|313661470|ref|NP_001186346.1| rho GTPase-activating protein 23 [Homo sapiens]'	NaN	1	NaN	NaN	NaN	NaN	NaN	NaN	0	1	1
1210	'>gi|31377705|ref|NP_078824.2| centrosomal protein of 97 kDa [Homo sapiens]'	NaN	NaN	1	NaN	NaN	NaN	NaN	NaN	0	1	1
1211	'>gi|31377722|ref|NP_071404.2| p53 apoptosis effector related to PMP-22 [Homo sapiens]'	NaN	NaN	NaN	NaN	NaN	NaN	NaN	1	0	1	1
1212	'>gi|31543831|ref|NP_001061.2| tubulin gamma-1 chain [Homo sapiens]'	NaN	NaN	NaN	NaN	1	NaN	NaN	NaN	0	1	1
1213	'>gi|31881785|ref|NP_079023.2| Hermansky-Pudlak syndrome 6 protein [Homo sapiens]'	NaN	NaN	NaN	1	NaN	NaN	NaN	NaN	0	1	1
1214	'>gi|325652048|ref|NP_001191793.1| transcription elongation factor B polypeptide 1 isoform b [Homo sapiens]'	NaN	NaN	NaN	NaN	NaN	1	NaN	NaN	0	1	1
1215	'>gi|330340389|ref|NP_001193356.1| up-regulated during skeletal muscle growth protein 5 [Homo sapiens]'	NaN	NaN	NaN	NaN	NaN	NaN	1	NaN	0	1	1
1216	'>gi|332164781|ref|NP_001193728.1| pyruvate kinase PKM isoform f [Homo sapiens]'	NaN	NaN	NaN	NaN	1	NaN	NaN	NaN	0	1	1
1217	'>gi|333033787|ref|NP_001106674.2| nascent polypeptide-associated complex subunit alpha isoform a [Homo sapiens]'	NaN	NaN	NaN	NaN	NaN	1	NaN	NaN	0	1	1
1218	'>gi|33359701|ref|NP_872630.1| ubiquitin-conjugating enzyme E2 G2 isoform 2 [Homo sapiens]'	NaN	NaN	NaN	NaN	NaN	NaN	1	NaN	0	1	1
1219	'>gi|334191701|ref|NP_001229268.1| ATP-dependent 6-phosphofructokinase, platelet type isoform 2 [Homo sapiens]'	NaN	NaN	1	NaN	NaN	NaN	NaN	NaN	0	1	1
1220	'>gi|34147498|ref|NP_060336.3| transmembrane protein 70, mitochondrial isoform a [Homo sapiens]'	NaN	NaN	NaN	NaN	NaN	NaN	1	NaN	0	1	1
1221	'>gi|342187274|ref|NP_001230111.1| copper-transporting ATPase 2 isoform c [Homo sapiens]'	NaN	NaN	1	NaN	NaN	NaN	NaN	NaN	0	1	1
1222	'>gi|342349321|ref|NP_001230140.1| interleukin-18 isoform 2 proprotein [Homo sapiens]'	NaN	NaN	1	NaN	NaN	NaN	NaN	NaN	0	1	1
1223	'>gi|344179110|ref|NP_004235.4| scavenger receptor cysteine-rich type 1 protein M130 isoform a precursor [Homo sapiens]'	NaN	NaN	NaN	1	NaN	NaN	NaN	NaN	0	1	1
1224	'>gi|345441817|ref|NP_001230881.1| kinesin-like protein KIF2A isoform 3 [Homo sapiens]'	NaN	NaN	NaN	1	NaN	NaN	NaN	NaN	0	1	1
1225	'>gi|34577079|ref|NP_002886.2| retinoblastoma-like protein 1 isoform a [Homo sapiens]'	1	NaN	NaN	NaN	NaN	NaN	NaN	NaN	0	1	1
1226	'>gi|353411934|ref|NP_001238774.1| short transient receptor potential channel 1 isoform 1 [Homo sapiens]'	NaN	NaN	NaN	1	NaN	NaN	NaN	NaN	0	1	1
1227	'>gi|354983497|ref|NP_001238980.1| protein-L-isoaspartate(D-aspartate) O-methyltransferase isoform 4 [Homo sapiens]'	NaN	NaN	NaN	NaN	NaN	1	NaN	NaN	0	1	1
1228	'>gi|359843219|ref|NP_001241646.1| death domain-associated protein 6 isoform c [Homo sapiens]'	NaN	NaN	NaN	1	NaN	NaN	NaN	NaN	0	1	1
1229	'>gi|36029914|ref|NP_079330.2| deubiquitinating protein VCIP135 [Homo sapiens]'	NaN	NaN	NaN	NaN	NaN	NaN	NaN	1	0	1	1
1230	'>gi|373938448|ref|NP_001243328.1| elongation of very long chain fatty acids protein 1 isoform 1 [Homo sapiens]'	NaN	NaN	NaN	NaN	NaN	1	NaN	NaN	0	1	1
1231	'>gi|378744216|ref|NP_001243751.1| septin-4 isoform 6 [Homo sapiens]'	NaN	NaN	NaN	NaN	NaN	1	NaN	NaN	0	1	1
1232	'>gi|38027914|ref|NP_937832.1| COP9 signalosome complex subunit 8 isoform 2 [Homo sapiens]'	NaN	NaN	NaN	NaN	NaN	NaN	1	NaN	0	1	1
1233	'>gi|38044290|ref|NP_060082.2| zinc finger CCHC domain-containing protein 8 [Homo sapiens]'	NaN	NaN	NaN	1	NaN	NaN	NaN	NaN	0	1	1
1234	'>gi|38045913|ref|NP_937818.1| nucleoside diphosphate kinase A isoform a [Homo sapiens]'	NaN	NaN	NaN	NaN	NaN	NaN	1	NaN	0	1	1
1235	'>gi|380837121|ref|NP_004883.3| vesicle-trafficking protein SEC22b precursor [Homo sapiens]'	NaN	NaN	NaN	NaN	NaN	NaN	1	NaN	0	1	1
1236	'>gi|38348213|ref|NP_940850.1| regenerating islet-derived protein 3-gamma isoform 1 precursor [Homo sapiens]'	NaN	NaN	NaN	NaN	NaN	NaN	NaN	1	0	1	1
1237	'>gi|38373690|ref|NP_057213.2| COP9 signalosome complex subunit 4 isoform 1 [Homo sapiens]'	NaN	NaN	NaN	NaN	NaN	1	NaN	NaN	0	1	1
1238	'>gi|38454194|ref|NP_055259.2| gamma-tubulin complex component 4 isoform b [Homo sapiens]'	NaN	NaN	NaN	1	NaN	NaN	NaN	NaN	0	1	1
1239	'>gi|385648280|ref|NP_001245313.1| isocitrate dehydrogenase [NAD] subunit beta, mitochondrial isoform d [Homo sapiens]'	NaN	NaN	NaN	NaN	NaN	1	NaN	NaN	0	1	1
1240	'>gi|38569417|ref|NP_065796.1| alanine--tRNA ligase, mitochondrial [Homo sapiens]'	NaN	NaN	NaN	1	NaN	NaN	NaN	NaN	0	1	1
1241	'''>gi|392583868|ref|NP_001254793.1| SRA stem-loop-interacting RNA-binding protein, mitochondrial isoform 3 precursor [Homo sapiens...'' <Preview truncated at 128 characters>'	NaN	NaN	NaN	NaN	NaN	NaN	1	NaN	0	1	1
1242	'>gi|392841216|ref|NP_001254799.1| hydroxysteroid 11-beta-dehydrogenase 1-like protein isoform h precursor [Homo sapiens]'	NaN	1	NaN	NaN	NaN	NaN	NaN	NaN	0	1	1
1243	'>gi|395455055|ref|NP_001257426.1| zinc finger protein 334 isoform c [Homo sapiens]'	NaN	NaN	1	NaN	NaN	NaN	NaN	NaN	0	1	1
1244	'>gi|396080285|ref|NP_001257481.1| midkine isoform b precursor [Homo sapiens]'	NaN	NaN	NaN	NaN	NaN	1	NaN	NaN	0	1	1
1245	'>gi|397174762|ref|NP_001257545.1| prospero homeobox protein 1 [Homo sapiens]'	NaN	NaN	NaN	1	NaN	NaN	NaN	NaN	0	1	1
1246	'>gi|397174790|ref|NP_001257572.1| putative RNA-binding protein Luc7-like 2 isoform 4 [Homo sapiens]'	NaN	NaN	NaN	1	NaN	NaN	NaN	NaN	0	1	1
1247	'>gi|39753961|ref|NP_839943.2| ras GTPase-activating-like protein IQGAP3 [Homo sapiens]'	NaN	NaN	1	NaN	NaN	NaN	NaN	NaN	0	1	1
1248	'>gi|40217805|ref|NP_078930.3| polynucleotide 5''-hydroxyl-kinase NOL9 [Homo sapiens]'	NaN	NaN	NaN	1	NaN	NaN	NaN	NaN	0	1	1
1249	'>gi|40254446|ref|NP_003469.2| cullin-5 [Homo sapiens]'	NaN	NaN	NaN	1	NaN	NaN	NaN	NaN	0	1	1
1250	'>gi|40254851|ref|NP_037487.2| serine/threonine-protein kinase N3 [Homo sapiens]'	NaN	NaN	1	NaN	NaN	NaN	NaN	NaN	0	1	1
1251	'>gi|40288288|ref|NP_954592.1| histone-arginine methyltransferase CARM1 [Homo sapiens]'	NaN	NaN	NaN	NaN	1	NaN	NaN	NaN	0	1	1
1252	'>gi|410110904|ref|NP_001258540.1| syntaxin-10 isoform 4 [Homo sapiens]'	NaN	NaN	NaN	NaN	NaN	1	NaN	NaN	0	1	1
1253	'>gi|41281447|ref|NP_055529.2| intraflagellar transport protein 140 homolog [Homo sapiens]'	NaN	NaN	1	NaN	NaN	NaN	NaN	NaN	0	1	1
1254	'>gi|41281951|ref|NP_852001.1| transcription initiation protein SPT3 homolog isoform 2 [Homo sapiens]'	1	NaN	NaN	NaN	NaN	NaN	NaN	NaN	0	1	1
1255	'''>gi|41327781|ref|NP_951032.1| NADH dehydrogenase [ubiquinone] 1 alpha subcomplex assembly factor 3 isoform a precursor [Homo sap...'' <Preview truncated at 128 characters>'	NaN	NaN	NaN	NaN	NaN	NaN	1	NaN	0	1	1
1256	'>gi|41393561|ref|NP_056991.2| cytosol aminopeptidase [Homo sapiens]'	NaN	1	NaN	NaN	NaN	NaN	NaN	NaN	0	1	1
1257	'>gi|428977337|ref|NP_001258803.1| protein AAR2 homolog [Homo sapiens]'	NaN	NaN	NaN	NaN	NaN	1	NaN	NaN	0	1	1
1258	'>gi|4502167|ref|NP_000475.1| amyloid beta A4 protein isoform a precursor [Homo sapiens]'	NaN	NaN	NaN	1	NaN	NaN	NaN	NaN	0	1	1
1259	'>gi|4502193|ref|NP_001645.1| serine/threonine-protein kinase A-Raf isoform 1 [Homo sapiens]'	NaN	NaN	NaN	NaN	1	NaN	NaN	NaN	0	1	1
1260	'>gi|4502205|ref|NP_001651.1| ADP-ribosylation factor 4 [Homo sapiens]'	NaN	NaN	NaN	NaN	NaN	NaN	1	NaN	0	1	1
1261	'>gi|4502389|ref|NP_003851.1| barrier-to-autointegration factor [Homo sapiens]'	NaN	NaN	NaN	NaN	NaN	NaN	NaN	1	0	1	1
1262	'>gi|4502559|ref|NP_001736.1| calcium signal-modulating cyclophilin ligand [Homo sapiens]'	NaN	NaN	NaN	NaN	NaN	1	NaN	NaN	0	1	1
1263	'>gi|4503313|ref|NP_003638.1| diacylglycerol kinase epsilon [Homo sapiens]'	NaN	NaN	NaN	1	NaN	NaN	NaN	NaN	0	1	1
1264	'>gi|4503515|ref|NP_003747.1| eukaryotic translation initiation factor 3 subunit H [Homo sapiens]'	NaN	NaN	NaN	NaN	NaN	1	NaN	NaN	0	1	1
1265	'>gi|4503647|ref|NP_000123.1| coagulation factor VIII isoform a precursor [Homo sapiens]'	NaN	NaN	1	NaN	NaN	NaN	NaN	NaN	0	1	1
1266	'>gi|4503817|ref|NP_002026.1| 3-ketodihydrosphingosine reductase precursor [Homo sapiens]'	NaN	NaN	1	NaN	NaN	NaN	NaN	NaN	0	1	1
1267	'>gi|4504067|ref|NP_002070.1| aspartate aminotransferase, cytoplasmic [Homo sapiens]'	NaN	NaN	NaN	NaN	NaN	NaN	NaN	1	0	1	1
1268	'>gi|4504341|ref|NP_003633.1| histone acetyltransferase type B catalytic subunit [Homo sapiens]'	NaN	NaN	NaN	NaN	1	NaN	NaN	NaN	0	1	1
1269	'>gi|4505783|ref|NP_000284.1| phosphorylase b kinase regulatory subunit beta isoform a [Homo sapiens]'	NaN	NaN	1	NaN	NaN	NaN	NaN	NaN	0	1	1
1270	'>gi|4506091|ref|NP_002739.1| mitogen-activated protein kinase 6 [Homo sapiens]'	NaN	NaN	NaN	1	NaN	NaN	NaN	NaN	0	1	1
1271	'>gi|4506179|ref|NP_002777.1| proteasome subunit alpha type-1 isoform 2 [Homo sapiens]'	NaN	NaN	NaN	NaN	NaN	NaN	NaN	1	0	1	1
1272	'>gi|4506181|ref|NP_002778.1| proteasome subunit alpha type-2 [Homo sapiens]'	NaN	NaN	NaN	NaN	NaN	NaN	1	NaN	0	1	1
1273	'>gi|4506643|ref|NP_000989.1| 60S ribosomal protein L37a [Homo sapiens]'	NaN	NaN	NaN	NaN	NaN	NaN	1	NaN	0	1	1
1274	'>gi|4506715|ref|NP_001022.1| 40S ribosomal protein S28 [Homo sapiens]'	NaN	NaN	NaN	NaN	NaN	NaN	1	NaN	0	1	1
1275	'>gi|4506717|ref|NP_001023.1| 40S ribosomal protein S29 isoform 1 [Homo sapiens]'	NaN	NaN	NaN	NaN	NaN	NaN	NaN	1	0	1	1
1276	'>gi|4507047|ref|NP_003036.1| high affinity cationic amino acid transporter 1 [Homo sapiens]'	NaN	NaN	NaN	1	NaN	NaN	NaN	NaN	0	1	1
1277	'>gi|4507379|ref|NP_003185.1| TATA-box-binding protein isoform 1 [Homo sapiens]'	NaN	NaN	NaN	NaN	1	NaN	NaN	NaN	0	1	1
1278	'>gi|4507873|ref|NP_003363.1| prefoldin subunit 3 [Homo sapiens]'	NaN	NaN	NaN	NaN	NaN	1	NaN	NaN	0	1	1
1279	'>gi|45356151|ref|NP_056076.1| condensin-2 complex subunit D3 [Homo sapiens]'	NaN	1	NaN	NaN	NaN	NaN	NaN	NaN	0	1	1
1280	'>gi|45387949|ref|NP_588609.1| RING finger and SPRY domain-containing protein 1 precursor [Homo sapiens]'	NaN	NaN	NaN	NaN	1	NaN	NaN	NaN	0	1	1
1281	'>gi|4557791|ref|NP_000425.1| sialidase-1 precursor [Homo sapiens]'	NaN	NaN	NaN	NaN	NaN	1	NaN	NaN	0	1	1
1282	'>gi|4557809|ref|NP_000265.1| ornithine aminotransferase, mitochondrial isoform 1 precursor [Homo sapiens]'	NaN	NaN	NaN	NaN	NaN	NaN	1	NaN	0	1	1
1283	'>gi|4557894|ref|NP_000230.1| lysozyme C precursor [Homo sapiens]'	NaN	NaN	NaN	NaN	1	NaN	NaN	NaN	0	1	1
1284	'>gi|47578099|ref|NP_065184.2| selenoprotein N isoform 1 precursor [Homo sapiens]'	NaN	NaN	NaN	1	NaN	NaN	NaN	NaN	0	1	1
1285	'>gi|4757902|ref|NP_004335.1| centrin-2 [Homo sapiens]'	NaN	NaN	NaN	NaN	NaN	NaN	1	NaN	0	1	1
1286	'>gi|4757960|ref|NP_004351.1| cadherin-1 preproprotein [Homo sapiens]'	NaN	NaN	1	NaN	NaN	NaN	NaN	NaN	0	1	1
1287	'>gi|4758032|ref|NP_004757.1| coatomer subunit beta'' [Homo sapiens]'	NaN	NaN	NaN	1	NaN	NaN	NaN	NaN	0	1	1
1288	'>gi|4758222|ref|NP_004705.1| dual specificity tyrosine-phosphorylation-regulated kinase 1B isoform a [Homo sapiens]'	NaN	NaN	NaN	NaN	1	NaN	NaN	NaN	0	1	1
1289	'>gi|4758556|ref|NP_004689.1| U4/U6 small nuclear ribonucleoprotein Prp3 [Homo sapiens]'	NaN	NaN	NaN	1	NaN	NaN	NaN	NaN	0	1	1
1290	'>gi|4758774|ref|NP_004539.1| NADH dehydrogenase [ubiquinone] 1 beta subcomplex subunit 10 [Homo sapiens]'	NaN	NaN	NaN	NaN	NaN	1	NaN	NaN	0	1	1
1291	'>gi|4758784|ref|NP_004540.1| NADH dehydrogenase [ubiquinone] 1 subunit C2 isoform 1 [Homo sapiens]'	NaN	NaN	NaN	NaN	NaN	NaN	1	NaN	0	1	1
1292	'>gi|47933339|ref|NP_073605.4| putative RNA-binding protein 15 isoform 1 [Homo sapiens]'	NaN	NaN	1	NaN	NaN	NaN	NaN	NaN	0	1	1
1293	'>gi|4885049|ref|NP_005150.1| actin, alpha cardiac muscle 1 proprotein [Homo sapiens]'	NaN	NaN	NaN	NaN	1	NaN	NaN	NaN	0	1	1
1294	'>gi|4885371|ref|NP_005309.1| histone H1.0 [Homo sapiens]'	1	NaN	NaN	NaN	NaN	NaN	NaN	NaN	0	1	1
1295	'>gi|4885373|ref|NP_005316.1| histone H1.1 [Homo sapiens]'	NaN	NaN	NaN	NaN	NaN	NaN	1	NaN	0	1	1
1296	'>gi|48928050|ref|NP_036432.2| F-box/WD repeat-containing protein 11 isoform C [Homo sapiens]'	NaN	NaN	1	NaN	NaN	NaN	NaN	NaN	0	1	1
1297	'>gi|5032057|ref|NP_005611.1| protein S100-A11 [Homo sapiens]'	NaN	NaN	NaN	NaN	NaN	1	NaN	NaN	0	1	1
1298	'>gi|507834119|ref|NP_061164.3| ADP-ribosylation factor-like protein 6-interacting protein 4 isoform 1 [Homo sapiens]'	1	NaN	NaN	NaN	NaN	NaN	NaN	NaN	0	1	1
1299	'>gi|508083057|ref|NP_001265318.1| sodium-coupled neutral amino acid transporter 1 isoform 1 [Homo sapiens]'	NaN	NaN	NaN	NaN	1	NaN	NaN	NaN	0	1	1
1300	'>gi|51479129|ref|NP_001003713.1| ATP synthase subunit f, mitochondrial isoform 2b [Homo sapiens]'	NaN	NaN	NaN	NaN	NaN	NaN	1	NaN	0	1	1
1301	'>gi|5174415|ref|NP_006081.1| choline/ethanolaminephosphotransferase 1 [Homo sapiens]'	NaN	NaN	NaN	NaN	NaN	1	NaN	NaN	0	1	1
1302	'>gi|5174663|ref|NP_005971.1| protein S100-P [Homo sapiens]'	NaN	NaN	1	NaN	NaN	NaN	NaN	NaN	0	1	1
1303	'>gi|523425751|ref|NP_001265644.1| DNA-directed RNA polymerases I, II, and III subunit RPABC3 isoform 5 [Homo sapiens]'	NaN	NaN	NaN	NaN	NaN	NaN	1	NaN	0	1	1
1304	'>gi|525313660|ref|NP_001265668.1| 24-hydroxycholesterol 7-alpha-hydroxylase isoform 3 [Homo sapiens]'	NaN	NaN	NaN	NaN	NaN	NaN	NaN	1	0	1	1
1305	'>gi|526118169|ref|NP_001267721.1| surfeit locus protein 4 isoform 5 [Homo sapiens]'	NaN	NaN	NaN	NaN	NaN	NaN	1	NaN	0	1	1
1306	'>gi|526253066|ref|NP_001268223.1| zinc finger protein 281 isoform 2 [Homo sapiens]'	NaN	NaN	1	NaN	NaN	NaN	NaN	NaN	0	1	1
1307	'>gi|528281411|ref|NP_001268441.1| trifunctional enzyme subunit beta, mitochondrial isoform 2 precursor [Homo sapiens]'	NaN	NaN	NaN	NaN	1	NaN	NaN	NaN	0	1	1
1308	'>gi|530368915|ref|XP_005264132.1| PREDICTED: eukaryotic translation initiation factor 5B isoform X1 [Homo sapiens]'	NaN	NaN	1	NaN	NaN	NaN	NaN	NaN	0	1	1
1309	'>gi|530371191|ref|XP_005247024.1| PREDICTED: peptidyl-prolyl cis-trans isomerase G isoform X2 [Homo sapiens]'	1	NaN	NaN	NaN	NaN	NaN	NaN	NaN	0	1	1
1310	'>gi|530382330|ref|XP_005249324.1| PREDICTED: elongation of very long chain fatty acids protein 5 isoform X2 [Homo sapiens]'	NaN	NaN	NaN	NaN	NaN	1	NaN	NaN	0	1	1
1311	'>gi|530388518|ref|XP_005251337.1| PREDICTED: syntenin-1 isoform X1 [Homo sapiens]'	NaN	NaN	NaN	NaN	NaN	1	NaN	NaN	0	1	1
1312	'>gi|530408155|ref|XP_005255389.1| PREDICTED: nucleoside diphosphate kinase 3 isoform X1 [Homo sapiens]'	NaN	NaN	NaN	NaN	NaN	1	NaN	NaN	0	1	1
1313	'>gi|530410557|ref|XP_005256813.1| PREDICTED: nucleoredoxin isoform X1 [Homo sapiens]'	NaN	NaN	NaN	NaN	NaN	NaN	1	NaN	0	1	1
1314	'>gi|530411133|ref|XP_005258084.1| PREDICTED: transcription elongation factor SPT6 isoform X2 [Homo sapiens]'	NaN	NaN	NaN	NaN	NaN	NaN	NaN	1	0	1	1
1315	'>gi|530412344|ref|XP_005257481.1| PREDICTED: 28S ribosomal protein S7, mitochondrial isoform X1 [Homo sapiens]'	NaN	NaN	NaN	NaN	NaN	1	NaN	NaN	0	1	1
1316	'>gi|530412751|ref|XP_005257675.1| PREDICTED: signal transducer and activator of transcription 3 isoform X6 [Homo sapiens]'	NaN	NaN	NaN	1	NaN	NaN	NaN	NaN	0	1	1
1317	'>gi|530417244|ref|XP_005259311.1| PREDICTED: zinc finger and SCAN domain-containing protein 5A isoform X1 [Homo sapiens]'	NaN	NaN	NaN	1	NaN	NaN	NaN	NaN	0	1	1
1318	'>gi|530420153|ref|XP_005261692.1| PREDICTED: phosphatidylinositol 4-kinase alpha isoform X2 [Homo sapiens]'	NaN	NaN	1	NaN	NaN	NaN	NaN	NaN	0	1	1
1319	'>gi|530424093|ref|XP_005256096.1| PREDICTED: protein VAC14 homolog isoform X2 [Homo sapiens]'	NaN	NaN	NaN	NaN	NaN	NaN	1	NaN	0	1	1
1320	'>gi|531990794|ref|NP_001269086.1| putative tRNA (cytidine(32)/guanosine(34)-2''-O)-methyltransferase isoform c [Homo sapiens]'	NaN	NaN	NaN	NaN	NaN	1	NaN	NaN	0	1	1
1321	'>gi|532524990|ref|NP_001269138.1| sigma non-opioid intracellular receptor 1 isoform 10 [Homo sapiens]'	NaN	NaN	NaN	NaN	NaN	NaN	1	NaN	0	1	1
1322	'>gi|53831989|ref|NP_001005367.1| protein tweety homolog 1 isoform 2 [Homo sapiens]'	NaN	NaN	NaN	1	NaN	NaN	NaN	NaN	0	1	1
1323	'>gi|53832011|ref|NP_001005407.1| voltage-dependent T-type calcium channel subunit alpha-1H isoform b [Homo sapiens]'	NaN	NaN	NaN	NaN	1	NaN	NaN	NaN	0	1	1
1324	'>gi|538921154|ref|NP_001269348.1| NADH dehydrogenase [ubiquinone] 1 alpha subcomplex subunit 5 isoform 2 [Homo sapiens]'	NaN	NaN	NaN	NaN	NaN	NaN	1	NaN	0	1	1
1325	'>gi|544711067|ref|NP_001269838.1| T-complex protein 1 subunit theta isoform 4 [Homo sapiens]'	NaN	NaN	NaN	NaN	1	NaN	NaN	NaN	0	1	1
1326	'>gi|5453597|ref|NP_006126.1| F-actin-capping protein subunit alpha-1 [Homo sapiens]'	NaN	NaN	NaN	NaN	NaN	1	NaN	NaN	0	1	1
1327	'>gi|5453718|ref|NP_006402.1| 1-acyl-sn-glycerol-3-phosphate acyltransferase alpha [Homo sapiens]'	NaN	NaN	NaN	NaN	NaN	1	NaN	NaN	0	1	1
1328	'>gi|5454052|ref|NP_006133.1| 14-3-3 protein sigma [Homo sapiens]'	NaN	NaN	NaN	NaN	NaN	1	NaN	NaN	0	1	1
1329	'>gi|5454096|ref|NP_006273.1| serine/threonine-protein kinase 4 [Homo sapiens]'	NaN	NaN	NaN	NaN	1	NaN	NaN	NaN	0	1	1
1330	'>gi|545746375|ref|NP_001271175.1| signal-induced proliferation-associated 1-like protein 1 isoform 3 [Homo sapiens]'	NaN	1	NaN	NaN	NaN	NaN	NaN	NaN	0	1	1
1331	'>gi|54607141|ref|NP_060626.2| vacuolar protein sorting-associated protein 13D isoform 2 [Homo sapiens]'	NaN	NaN	NaN	NaN	NaN	NaN	1	NaN	0	1	1
1332	'>gi|548923952|ref|NP_001271359.1| U3 small nucleolar RNA-associated protein 15 homolog isoform 2 [Homo sapiens]'	NaN	NaN	NaN	NaN	1	NaN	NaN	NaN	0	1	1
1333	'>gi|555290077|ref|NP_001273103.1| C2 domain-containing protein 5 isoform a [Homo sapiens]'	NaN	NaN	1	NaN	NaN	NaN	NaN	NaN	0	1	1
1334	'>gi|557440899|ref|NP_001273490.1| nuclear mitotic apparatus protein 1 isoform 2 [Homo sapiens]'	NaN	NaN	NaN	NaN	1	NaN	NaN	NaN	0	1	1
1335	'>gi|557636741|ref|NP_001273556.1| RNA-binding protein with serine-rich domain 1 isoform c [Homo sapiens]'	NaN	1	NaN	NaN	NaN	NaN	NaN	NaN	0	1	1
1336	'>gi|55770900|ref|NP_060791.3| ribosome biogenesis protein BRX1 homolog [Homo sapiens]'	NaN	NaN	NaN	NaN	NaN	1	NaN	NaN	0	1	1
1337	'>gi|559098399|ref|NP_001273984.1| zinc finger protein with KRAB and SCAN domains 1 isoform c [Homo sapiens]'	NaN	NaN	NaN	1	NaN	NaN	NaN	NaN	0	1	1
1338	'>gi|55956766|ref|NP_004870.3| etoposide-induced protein 2.4 homolog isoform 1 [Homo sapiens]'	NaN	NaN	NaN	NaN	NaN	1	NaN	NaN	0	1	1
1339	'>gi|56687498|ref|NP_056106.1| dnaJ homolog subfamily C member 16 isoform 1 precursor [Homo sapiens]'	NaN	NaN	NaN	1	NaN	NaN	NaN	NaN	0	1	1
1340	'>gi|56711324|ref|NP_078787.2| HAUS augmin-like complex subunit 3 [Homo sapiens]'	NaN	NaN	NaN	1	NaN	NaN	NaN	NaN	0	1	1
1341	'>gi|567316253|ref|NP_001274511.1| M-phase inducer phosphatase 3 isoform a [Homo sapiens]'	NaN	NaN	NaN	NaN	1	NaN	NaN	NaN	0	1	1
1342	'>gi|56790919|ref|NP_114171.2| serine/threonine-protein kinase haspin [Homo sapiens]'	NaN	NaN	NaN	1	NaN	NaN	NaN	NaN	0	1	1
1343	'>gi|570700851|ref|NP_001275676.1| H/ACA ribonucleoprotein complex subunit 4 isoform 3 [Homo sapiens]'	NaN	NaN	NaN	NaN	1	NaN	NaN	NaN	0	1	1
1344	'>gi|57863259|ref|NP_001008897.1| T-complex protein 1 subunit alpha isoform b [Homo sapiens]'	NaN	NaN	NaN	NaN	1	NaN	NaN	NaN	0	1	1
1345	'>gi|57863273|ref|NP_001009814.1| von Willebrand factor A domain-containing protein 8 isoform b precursor [Homo sapiens]'	NaN	1	NaN	NaN	NaN	NaN	NaN	NaN	0	1	1
1346	'>gi|578801445|ref|XP_006711582.1| PREDICTED: tropomyosin alpha-3 chain isoform X5 [Homo sapiens]'	NaN	NaN	NaN	NaN	NaN	1	NaN	NaN	0	1	1
1347	'>gi|578811764|ref|XP_006715191.1| PREDICTED: threonylcarbamoyladenosine tRNA methylthiotransferase isoform X2 [Homo sapiens]'	NaN	NaN	NaN	1	NaN	NaN	NaN	NaN	0	1	1
1348	'>gi|578812976|ref|XP_006715629.1| PREDICTED: androglobin isoform X1 [Homo sapiens]'	NaN	NaN	NaN	NaN	NaN	1	NaN	NaN	0	1	1
1349	'>gi|578823197|ref|XP_006719261.1| PREDICTED: advillin isoform X1 [Homo sapiens]'	1	NaN	NaN	NaN	NaN	NaN	NaN	NaN	0	1	1
1350	'>gi|578827172|ref|XP_006720663.1| PREDICTED: HAUS augmin-like complex subunit 2 isoform X1 [Homo sapiens]'	NaN	NaN	NaN	NaN	NaN	1	NaN	NaN	0	1	1
1351	'>gi|578827456|ref|XP_006720769.1| PREDICTED: AP-3 complex subunit beta-2 isoform X3 [Homo sapiens]'	NaN	NaN	NaN	1	NaN	NaN	NaN	NaN	0	1	1
1352	'>gi|578834589|ref|XP_006723320.1| PREDICTED: protein Smaug homolog 2 isoform X5 [Homo sapiens]'	NaN	NaN	NaN	1	NaN	NaN	NaN	NaN	0	1	1
1353	'>gi|578835626|ref|XP_006723723.1| PREDICTED: phosphatidate cytidylyltransferase 2 isoform X1 [Homo sapiens]'	NaN	NaN	NaN	NaN	NaN	1	NaN	NaN	0	1	1
1354	'>gi|578836991|ref|XP_006724224.1| PREDICTED: calcium-binding protein 7 isoform X1 [Homo sapiens]'	NaN	NaN	NaN	1	NaN	NaN	NaN	NaN	0	1	1
1355	'>gi|578839118|ref|XP_006724959.1| PREDICTED: 39S ribosomal protein L23, mitochondrial-like [Homo sapiens]'	NaN	NaN	NaN	NaN	NaN	NaN	1	NaN	0	1	1
1356	'>gi|5803165|ref|NP_006799.1| protein transport protein Sec61 subunit beta [Homo sapiens]'	NaN	NaN	NaN	NaN	NaN	NaN	1	NaN	0	1	1
1357	'>gi|5803185|ref|NP_006745.1| synaptophysin-like protein 1 isoform a [Homo sapiens]'	NaN	NaN	NaN	NaN	NaN	NaN	NaN	1	0	1	1
1358	'>gi|584458478|ref|NP_001276879.1| elongation factor 1-delta isoform 2 [Homo sapiens]'	NaN	NaN	NaN	NaN	NaN	1	NaN	NaN	0	1	1
1359	'>gi|586597929|ref|NP_001276972.1| antigen peptide transporter 2 isoform 3 [Homo sapiens]'	NaN	NaN	NaN	NaN	1	NaN	NaN	NaN	0	1	1
1360	'>gi|58761544|ref|NP_001009999.1| lysine-specific histone demethylase 1A isoform a [Homo sapiens]'	NaN	NaN	NaN	1	NaN	NaN	NaN	NaN	0	1	1
1361	'>gi|5901922|ref|NP_008996.1| hsp90 co-chaperone Cdc37 [Homo sapiens]'	NaN	NaN	NaN	NaN	1	NaN	NaN	NaN	0	1	1
1362	'>gi|59814581|ref|NP_001012303.1| serpin I2 isoform 1 precursor [Homo sapiens]'	NaN	NaN	NaN	NaN	1	NaN	NaN	NaN	0	1	1
1363	'>gi|6005794|ref|NP_009144.1| PRA1 family protein 2 [Homo sapiens]'	NaN	NaN	NaN	NaN	NaN	NaN	1	NaN	0	1	1
1364	'>gi|6005872|ref|NP_009145.1| translocation protein SEC63 homolog [Homo sapiens]'	NaN	NaN	NaN	1	NaN	NaN	NaN	NaN	0	1	1
1365	'>gi|612407805|ref|NP_055490.4| rootletin [Homo sapiens]'	NaN	NaN	NaN	1	NaN	NaN	NaN	NaN	0	1	1
1366	'>gi|61743916|ref|NP_057436.2| carboxypeptidase A4 preproprotein [Homo sapiens]'	NaN	NaN	1	NaN	NaN	NaN	NaN	NaN	0	1	1
1367	'>gi|62241001|ref|NP_001269.3| inhibitor of nuclear factor kappa-B kinase subunit alpha [Homo sapiens]'	NaN	NaN	NaN	NaN	1	NaN	NaN	NaN	0	1	1
1368	'>gi|62388890|ref|NP_001014797.1| calcium-activated potassium channel subunit alpha-1 isoform a [Homo sapiens]'	NaN	NaN	NaN	NaN	NaN	1	NaN	NaN	0	1	1
1369	'>gi|63003894|ref|NP_612502.1| coiled-coil domain-containing protein 167 [Homo sapiens]'	NaN	1	NaN	NaN	NaN	NaN	NaN	NaN	0	1	1
1370	'>gi|63252886|ref|NP_000908.2| prolyl 4-hydroxylase subunit alpha-1 isoform 1 precursor [Homo sapiens]'	NaN	NaN	NaN	NaN	1	NaN	NaN	NaN	0	1	1
1371	'>gi|632794837|ref|NP_001278845.1| small nuclear ribonucleoprotein Sm D1 isoform 2 [Homo sapiens]'	NaN	NaN	NaN	NaN	NaN	NaN	1	NaN	0	1	1
1372	'>gi|645912984|ref|NP_001280145.1| tubulin beta chain isoform e [Homo sapiens]'	NaN	NaN	NaN	NaN	1	NaN	NaN	NaN	0	1	1
1373	'>gi|65507403|ref|NP_061926.3| exocyst complex component 6 isoform a [Homo sapiens]'	NaN	NaN	NaN	1	NaN	NaN	NaN	NaN	0	1	1
1374	'>gi|662033891|ref|NP_001284482.1| chromodomain-helicase-DNA-binding protein 4 isoform 2 [Homo sapiens]'	NaN	1	NaN	NaN	NaN	NaN	NaN	NaN	0	1	1
1375	'>gi|6631077|ref|NP_004864.1| BAG family molecular chaperone regulator 5 isoform b [Homo sapiens]'	NaN	NaN	NaN	NaN	1	NaN	NaN	NaN	0	1	1
1376	'>gi|6631112|ref|NP_004200.2| synaptogyrin-3 [Homo sapiens]'	NaN	NaN	NaN	NaN	NaN	1	NaN	NaN	0	1	1
1377	'>gi|66346717|ref|NP_059988.3| HAUS augmin-like complex subunit 7 [Homo sapiens]'	NaN	NaN	NaN	NaN	NaN	1	NaN	NaN	0	1	1
1378	'>gi|663854252|ref|NP_001287687.1| protein angel homolog 2 isoform c [Homo sapiens]'	NaN	NaN	NaN	NaN	1	NaN	NaN	NaN	0	1	1
1379	'>gi|665821177|ref|NP_001287876.1| cleavage and polyadenylation specificity factor subunit 6 isoform 2 [Homo sapiens]'	NaN	NaN	NaN	NaN	1	NaN	NaN	NaN	0	1	1
1380	'>gi|667667715|ref|NP_001288104.1| ubiquitin carboxyl-terminal hydrolase 30 isoform 2 [Homo sapiens]'	NaN	NaN	NaN	NaN	1	NaN	NaN	NaN	0	1	1
1381	'>gi|66932902|ref|NP_036367.2| sterol regulatory element-binding protein cleavage-activating protein [Homo sapiens]'	NaN	NaN	1	NaN	NaN	NaN	NaN	NaN	0	1	1
1382	'>gi|6715607|ref|NP_000175.1| hemoglobin subunit gamma-2 [Homo sapiens]'	NaN	NaN	NaN	1	NaN	NaN	NaN	NaN	0	1	1
1383	'>gi|67514036|ref|NP_001019837.1| SH3 domain-containing kinase-binding protein 1 isoform b [Homo sapiens]'	NaN	NaN	NaN	NaN	NaN	1	NaN	NaN	0	1	1
1384	'>gi|68077168|ref|NP_919259.3| dnaJ homolog subfamily C member 21 isoform 1 [Homo sapiens]'	NaN	NaN	NaN	1	NaN	NaN	NaN	NaN	0	1	1
1385	'>gi|6912398|ref|NP_036218.1| general transcription factor 3C polypeptide 3 isoform 1 [Homo sapiens]'	NaN	NaN	NaN	1	NaN	NaN	NaN	NaN	0	1	1
1386	'>gi|6912430|ref|NP_036537.1| protein-S-isoprenylcysteine O-methyltransferase [Homo sapiens]'	NaN	NaN	NaN	NaN	NaN	1	NaN	NaN	0	1	1
1387	'>gi|70980549|ref|NP_055791.1| protein RRP5 homolog [Homo sapiens]'	NaN	1	NaN	NaN	NaN	NaN	NaN	NaN	0	1	1
1388	'>gi|71979932|ref|NP_003477.4| large neutral amino acids transporter small subunit 1 [Homo sapiens]'	NaN	NaN	NaN	NaN	NaN	1	NaN	NaN	0	1	1
1389	'>gi|73623035|ref|NP_006452.3| sperm-associated antigen 5 [Homo sapiens]'	NaN	NaN	1	NaN	NaN	NaN	NaN	NaN	0	1	1
1390	'>gi|7661786|ref|NP_054884.1| NADH dehydrogenase [ubiquinone] 1 alpha subcomplex assembly factor 4 [Homo sapiens]'	NaN	NaN	NaN	NaN	NaN	NaN	1	NaN	0	1	1
1391	'>gi|7662647|ref|NP_055569.1| phosphatidylserine synthase 1 isoform 1 [Homo sapiens]'	NaN	NaN	NaN	NaN	NaN	1	NaN	NaN	0	1	1
1392	'>gi|7705421|ref|NP_057455.1| 3-keto-steroid reductase [Homo sapiens]'	NaN	NaN	NaN	NaN	NaN	1	NaN	NaN	0	1	1
1393	'>gi|7705558|ref|NP_057452.1| inositol-3-phosphate synthase 1 isoform 1 [Homo sapiens]'	NaN	NaN	NaN	NaN	1	NaN	NaN	NaN	0	1	1
1394	'>gi|7705706|ref|NP_057004.1| 40S ribosomal protein S27-like [Homo sapiens]'	NaN	NaN	NaN	NaN	NaN	NaN	1	NaN	0	1	1
1395	'>gi|7705827|ref|NP_057187.1| GTP-binding protein SAR1b [Homo sapiens]'	NaN	NaN	NaN	NaN	NaN	NaN	1	NaN	0	1	1
1396	'>gi|82546824|ref|NP_001032242.1| forkhead box protein K1 [Homo sapiens]'	NaN	NaN	NaN	1	NaN	NaN	NaN	NaN	0	1	1
1397	'>gi|82659109|ref|NP_065816.2| E3 ubiquitin-protein ligase UBR4 [Homo sapiens]'	1	NaN	NaN	NaN	NaN	NaN	NaN	NaN	0	1	1
1398	'>gi|83267879|ref|NP_003898.2| translation initiation factor eIF-2B subunit epsilon [Homo sapiens]'	NaN	NaN	NaN	1	NaN	NaN	NaN	NaN	0	1	1
1399	'>gi|83641876|ref|NP_061902.2| probable serine carboxypeptidase CPVL precursor [Homo sapiens]'	NaN	NaN	NaN	NaN	NaN	1	NaN	NaN	0	1	1
1400	'>gi|85068512|ref|NP_599151.2| RISC-loading complex subunit TARBP2 isoform b [Homo sapiens]'	NaN	NaN	NaN	NaN	NaN	1	NaN	NaN	0	1	1
1401	'>gi|87298937|ref|NP_008949.4| centriolin [Homo sapiens]'	NaN	1	NaN	NaN	NaN	NaN	NaN	NaN	0	1	1
1402	'>gi|93588500|ref|NP_065083.3| type-1 angiotensin II receptor-associated protein isoform a [Homo sapiens]'	NaN	NaN	NaN	NaN	NaN	NaN	1	NaN	0	1	1
1403	'>gi|9945318|ref|NP_064706.1| max-binding protein MNT [Homo sapiens]'	NaN	NaN	1	NaN	NaN	NaN	NaN	NaN	0	1	1
1404	'>gi|9951915|ref|NP_000678.1| adenosylhomocysteinase isoform 1 [Homo sapiens]'	NaN	NaN	NaN	NaN	1	NaN	NaN	NaN	0	1	1
1405	'>gi|55956899|ref|NP_000217.2| keratin, type I cytoskeletal 9 [Homo sapiens]'	150	82	85	101	125	119	265	86	1	265	1013
1406	'>gi|119395750|ref|NP_006112.3| keratin, type II cytoskeletal 1 [Homo sapiens]'	142	89	92	97	93	111	201	91	1	201	916
1407	'>gi|47132620|ref|NP_000414.2| keratin, type II cytoskeletal 2 epidermal [Homo sapiens]'	146	101	1	113	106	2	134	83	1	146	686
1408	'>gi|530412176|ref|XP_005257400.1| PREDICTED: keratin, type I cytoskeletal 10 isoform X1 [Homo sapiens]'	131	NaN	NaN	NaN	NaN	NaN	110	70	1	131	311
1409	'>sp|K22E_HUMAN|(Common contaminant protein)'	1	NaN	125	1	1	108	NaN	NaN	1	125	236
1410	'>gi|195972866|ref|NP_000412.3| keratin, type I cytoskeletal 10 [Homo sapiens]'	NaN	90	85	81	76	80	NaN	NaN	1	90	412
1411	'>gi|119395754|ref|NP_000415.2| keratin, type II cytoskeletal 5 [Homo sapiens]'	49	24	42	34	30	43	53	31	1	53	306
1412	'>sp|TRYP_PIG|(Common contaminant protein)'	48	36	39	38	29	37	46	42	1	48	315
1413	'>gi|15431310|ref|NP_000517.2| keratin, type I cytoskeletal 14 [Homo sapiens]'	41	26	29	30	13	37	42	19	1	42	237
1414	'>gi|24430192|ref|NP_005548.2| keratin, type I cytoskeletal 16 [Homo sapiens]'	14	NaN	23	16	32	21	21	9	1	32	136
1415	'>gi|119703753|ref|NP_005546.2| keratin, type II cytoskeletal 6B [Homo sapiens]'	11	1	17	NaN	2	1	22	9	1	22	63
1416	'>gi|32567786|ref|NP_787028.1| keratin, type II cytoskeletal 79 [Homo sapiens]'	NaN	NaN	4	NaN	NaN	NaN	NaN	19	1	19	23
1417	'>gi|5031839|ref|NP_005545.1| keratin, type II cytoskeletal 6A [Homo sapiens]'	4	NaN	4	13	17	16	4	NaN	1	17	58
1418	'>gi|194018511|ref|NP_778253.2| keratin, type II cytoskeletal 1b [Homo sapiens]'	15	2	12	1	6	6	7	3	1	15	52
1419	'>gi|15618995|ref|NP_258259.1| keratin, type II cytoskeletal 71 [Homo sapiens]'	NaN	15	NaN	NaN	NaN	12	NaN	15	1	15	42
1420	'>sp|ALBU_HUMAN|(Common contaminant protein)'	NaN	10	6	NaN	5	12	NaN	NaN	1	12	33
1421	'>gi|153791670|ref|NP_056932.2| keratin, type II cytoskeletal 2 oral [Homo sapiens]'	NaN	NaN	NaN	12	NaN	NaN	NaN	NaN	1	12	12
1422	'>gi|4557701|ref|NP_000413.1| keratin, type I cytoskeletal 17 [Homo sapiens]'	1	NaN	10	1	3	4	5	7	1	10	31
1423	'>gi|153945736|ref|NP_853515.2| keratin, type I cytoskeletal 27 [Homo sapiens]'	3	7	2	4	NaN	3	NaN	10	1	10	29
1424	'>gi|4504919|ref|NP_002264.1| keratin, type II cytoskeletal 8 isoform 2 [Homo sapiens]'	1	NaN	NaN	2	9	NaN	1	NaN	1	9	13
1425	'>gi|89357932|ref|NP_775487.2| keratin, type II cytoskeletal 78 isoform 1 [Homo sapiens]'	5	6	5	4	3	1	7	1	1	7	32
1426	'>P00366|DHE3_BOVIN Glutamate dehydrogenase 1, mitochondrial - Bos taurus (Bovine).(Common contaminant protein)'	7	6	4	NaN	NaN	NaN	NaN	NaN	1	7	17
1427	'>gi|28173564|ref|NP_778238.1| keratin, type II cytoskeletal 73 [Homo sapiens]'	4	2	2	3	6	1	2	2	1	6	22
1428	'>gi|40354195|ref|NP_954657.1| keratin, type I cytoskeletal 18 [Homo sapiens]'	NaN	NaN	NaN	NaN	6	1	NaN	NaN	1	6	7
1429	'>gi|125628636|ref|NP_872313.2| keratin, type II cytoskeletal 80 isoform K80 [Homo sapiens]'	5	1	3	NaN	NaN	2	3	NaN	1	5	14
1430	'>sp|ALBU_BOVIN|(Common contaminant protein)'	5	2	NaN	2	NaN	1	NaN	NaN	1	5	10
1431	'>Reverse >gi|23097308|ref|NP_149062.1| nesprin-1 isoform 2 [Homo sapiens]'	NaN	NaN	NaN	NaN	NaN	NaN	5	NaN	1	5	5
1432	'>Reverse >gi|322302755|ref|NP_001189788.1| SHC-transforming protein 1 isoform 5 precursor [Homo sapiens]'	2	4	2	3	3	4	2	NaN	1	4	20
1433	'>Reverse >gi|12083581|ref|NP_056007.1| 1-phosphatidylinositol 4,5-bisphosphate phosphodiesterase beta-1 isoform a [Homo sapiens]'	2	4	3	2	2	3	1	NaN	1	4	17
1434	'>Reverse >gi|404211881|ref|NP_001258152.2| obscurin isoform IC [Homo sapiens]'	NaN	NaN	NaN	NaN	NaN	NaN	2	4	1	4	6
1435	'>Reverse >gi|154240671|ref|NP_775760.3| maestro heat-like repeat-containing protein family member 2B [Homo sapiens]'	3	3	2	2	2	2	3	1	1	3	18
1436	'>Reverse >gi|168823443|ref|NP_055921.2| helicase ARIP4 [Homo sapiens]'	NaN	3	1	1	1	NaN	NaN	NaN	1	3	6
1437	'>gi|1373325|gb|AAB08064.1| Enhanced Green Fluorescent Protein [Cloning vector pEGFP-N3](Common contaminant protein)'	NaN	NaN	NaN	3	NaN	3	NaN	NaN	1	3	6
1438	'>Reverse >gi|56790919|ref|NP_114171.2| serine/threonine-protein kinase haspin [Homo sapiens]'	NaN	3	NaN	1	NaN	NaN	1	NaN	1	3	5
1439	'>gi|192807292|ref|NP_061889.2| keratin, type I cytoskeletal 24 [Homo sapiens]'	3	1	NaN	NaN	NaN	NaN	NaN	NaN	1	3	4
1440	'>gi|24234699|ref|NP_002267.2| keratin, type I cytoskeletal 19 [Homo sapiens]'	NaN	NaN	NaN	NaN	3	1	NaN	NaN	1	3	4
1441	'>Reverse >gi|112789546|ref|NP_005347.3| tyrosine-protein kinase Lck [Homo sapiens]'	NaN	NaN	3	NaN	NaN	NaN	NaN	NaN	1	3	3
1442	'>Reverse >gi|134142337|ref|NP_004987.2| multidrug resistance-associated protein 1 [Homo sapiens]'	NaN	NaN	NaN	3	NaN	NaN	NaN	NaN	1	3	3
1443	'>Reverse >gi|208022632|ref|NP_001129069.1| girdin isoform 1 [Homo sapiens]'	NaN	NaN	NaN	NaN	NaN	3	NaN	NaN	1	3	3
1444	'>Reverse >gi|256017163|ref|NP_001157745.1| MAX gene-associated protein isoform 1 [Homo sapiens]'	3	NaN	NaN	NaN	NaN	NaN	NaN	NaN	1	3	3
1445	'>Reverse >gi|33356544|ref|NP_877398.1| 1-phosphatidylinositol 4,5-bisphosphate phosphodiesterase beta-1 isoform b [Homo sapiens]'	NaN	NaN	NaN	NaN	NaN	NaN	NaN	3	1	3	3
1446	'>Reverse >gi|506949341|ref|NP_001265202.1| SRSF protein kinase 2 isoform b precursor [Homo sapiens]'	3	NaN	NaN	NaN	NaN	NaN	NaN	NaN	1	3	3
1447	'>gi|24430190|ref|NP_002266.2| keratin, type I cytoskeletal 15 [Homo sapiens]'	3	NaN	NaN	NaN	NaN	NaN	NaN	NaN	1	3	3
1448	'>Reverse >gi|311771714|ref|NP_001185730.1| eukaryotic translation initiation factor 4 gamma 3 isoform 1 [Homo sapiens]'	1	NaN	1	2	1	NaN	NaN	1	1	2	6
1449	'>gi|109148552|ref|NP_476429.2| keratin, type II cytoskeletal 3 [Homo sapiens]'	1	NaN	1	1	NaN	2	NaN	NaN	1	2	5
1450	'>Reverse >gi|116235480|ref|NP_149118.2| protein transport protein Sec16B [Homo sapiens]'	NaN	2	1	NaN	NaN	NaN	NaN	1	1	2	4
1451	'>gi|155969697|ref|NP_775109.2| keratin, type II cytoskeletal 6C [Homo sapiens]'	NaN	NaN	NaN	1	NaN	1	NaN	2	1	2	4
1452	'>Reverse >gi|111118994|ref|NP_001693.2| brain-specific angiogenesis inhibitor 1 precursor [Homo sapiens]'	NaN	NaN	NaN	NaN	NaN	2	NaN	1	1	2	3
1453	'>Reverse >gi|13899233|ref|NP_113609.1| tetratricopeptide repeat protein 25 [Homo sapiens]'	NaN	NaN	NaN	NaN	NaN	1	2	NaN	1	2	3
1454	'>Reverse >gi|194272228|ref|NP_001123564.1| leucine-rich repeat-containing protein 48 isoform b [Homo sapiens]'	NaN	NaN	2	1	NaN	NaN	NaN	NaN	1	2	3
1455	'>Reverse >gi|4504403|ref|NP_002111.1| HLA class II histocompatibility antigen, DO beta chain precursor [Homo sapiens]'	NaN	NaN	2	NaN	NaN	NaN	NaN	1	1	2	3
1456	'>Reverse >gi|110349767|ref|NP_000060.2| voltage-dependent L-type calcium channel subunit alpha-1S [Homo sapiens]'	2	NaN	NaN	NaN	NaN	NaN	NaN	NaN	1	2	2
1457	'>Reverse >gi|116284398|ref|NP_001070737.1| WAS/WASL-interacting protein family member 1 [Homo sapiens]'	NaN	2	NaN	NaN	NaN	NaN	NaN	NaN	1	2	2
1458	'>Reverse >gi|118600975|ref|NP_009200.2| syntaxin-binding protein 3 [Homo sapiens]'	NaN	NaN	NaN	NaN	2	NaN	NaN	NaN	1	2	2
1459	'>Reverse >gi|119395750|ref|NP_006112.3| keratin, type II cytoskeletal 1 [Homo sapiens]'	NaN	NaN	NaN	NaN	NaN	2	NaN	NaN	1	2	2
1460	'>Reverse >gi|149363636|ref|NP_036533.2| plexin-B2 precursor [Homo sapiens]'	NaN	NaN	NaN	NaN	NaN	NaN	NaN	2	1	2	2
1461	'>Reverse >gi|19923615|ref|NP_079385.2| unconventional myosin-XIX isoform 1 [Homo sapiens]'	NaN	NaN	NaN	NaN	NaN	NaN	2	NaN	1	2	2
1462	'>Reverse >gi|211971008|ref|NP_001130010.1| acyl-CoA dehydrogenase family member 10 isoform a [Homo sapiens]'	NaN	NaN	2	NaN	NaN	NaN	NaN	NaN	1	2	2
1463	'>Reverse >gi|224451116|ref|NP_060699.3| AP-5 complex subunit mu-1 [Homo sapiens]'	NaN	NaN	NaN	NaN	NaN	NaN	NaN	2	1	2	2
1464	'>Reverse >gi|27477111|ref|NP_006416.3| pre-mRNA-splicing factor SLU7 [Homo sapiens]'	NaN	2	NaN	NaN	NaN	NaN	NaN	NaN	1	2	2
1465	'>Reverse >gi|29789072|ref|NP_056349.1| ZZ-type zinc finger-containing protein 3 [Homo sapiens]'	NaN	NaN	NaN	2	NaN	NaN	NaN	NaN	1	2	2
1466	'>Reverse >gi|33285015|ref|NP_653199.2| leucine-rich repeat-containing protein 28 isoform 1 [Homo sapiens]'	NaN	NaN	NaN	NaN	NaN	2	NaN	NaN	1	2	2
1467	'>Reverse >gi|40805823|ref|NP_690848.1| collagen alpha-1(XXII) chain precursor [Homo sapiens]'	NaN	NaN	2	NaN	NaN	NaN	NaN	NaN	1	2	2
1468	'>Reverse >gi|5031805|ref|NP_005535.1| insulin receptor substrate 1 [Homo sapiens]'	NaN	NaN	NaN	NaN	2	NaN	NaN	NaN	1	2	2
1469	'>Reverse >gi|55741641|ref|NP_065789.1| kinase D-interacting substrate of 220 kDa [Homo sapiens]'	NaN	NaN	NaN	NaN	NaN	2	NaN	NaN	1	2	2
1470	'>Reverse >gi|590121974|ref|NP_001277192.1| dedicator of cytokinesis protein 10 DOCK10.2 [Homo sapiens]'	NaN	NaN	NaN	NaN	NaN	2	NaN	NaN	1	2	2
1471	'>Reverse >gi|633257783|ref|NP_001278869.1| methionine synthase isoform 3 [Homo sapiens]'	NaN	NaN	NaN	NaN	NaN	NaN	2	NaN	1	2	2
1472	'>gi|131412228|ref|NP_002265.2| keratin, type I cytoskeletal 13 isoform b [Homo sapiens]'	NaN	NaN	NaN	2	NaN	NaN	NaN	NaN	1	2	2
1473	'>Reverse >gi|187169264|ref|NP_001119601.1| DNA replication complex GINS protein PSF3 isoform a [Homo sapiens]'	1	1	1	1	NaN	NaN	1	NaN	1	1	5
1474	'>Reverse >gi|122939159|ref|NP_031391.2| protein-arginine deiminase type-2 [Homo sapiens]'	NaN	1	NaN	NaN	NaN	1	1	1	1	1	4
1475	'>gi|28372503|ref|NP_542785.1| keratin, type II cytoskeletal 72 isoform 1 [Homo sapiens]'	NaN	NaN	NaN	1	NaN	1	1	1	1	1	4
1476	'>Reverse >gi|186659512|ref|NP_056262.3| calmodulin-regulated spectrin-associated protein 1 [Homo sapiens]'	1	NaN	1	NaN	NaN	NaN	1	NaN	1	1	3
1477	'>gi|148612803|ref|NP_778223.2| keratin, type II cytoskeletal 74 [Homo sapiens]'	NaN	NaN	1	NaN	NaN	1	1	NaN	1	1	3
1478	'>gi|31559829|ref|NP_853512.1| keratin, type I cytoskeletal 25 [Homo sapiens]'	NaN	1	NaN	NaN	NaN	1	NaN	1	1	1	3
1479	'>sp|CAS1_BOVIN|(Common contaminant protein)'	1	NaN	1	NaN	NaN	NaN	1	NaN	1	1	3
1480	'>Reverse >gi|189571583|ref|NP_003250.3| intercellular adhesion molecule 5 precursor [Homo sapiens]'	1	NaN	NaN	NaN	NaN	1	NaN	NaN	1	1	2
1481	'>Reverse >gi|323510681|ref|NP_116575.3| regulator of telomere elongation helicase 1 isoform 2 [Homo sapiens]'	NaN	NaN	NaN	NaN	NaN	1	NaN	1	1	1	2
1482	'>gi|114431246|ref|NP_853513.2| keratin, type I cytoskeletal 28 [Homo sapiens]'	NaN	1	NaN	NaN	NaN	NaN	NaN	1	1	1	2
1483	'>gi|153791158|ref|NP_004684.2| keratin, type II cytoskeletal 75 [Homo sapiens]'	NaN	NaN	NaN	NaN	1	NaN	NaN	1	1	1	2
1484	'>gi|4557699|ref|NP_000214.1| keratin, type I cytoskeletal 12 [Homo sapiens]'	NaN	NaN	NaN	NaN	1	1	NaN	NaN	1	1	2
1485	'>sp|K1H2_HUMAN|(Common contaminant protein)'	1	NaN	1	NaN	NaN	NaN	NaN	NaN	1	1	2
1486	'>Reverse >gi|110347425|ref|NP_001036016.1| structural maintenance of chromosomes protein 2 [Homo sapiens]'	NaN	NaN	1	NaN	NaN	NaN	NaN	NaN	1	1	1
1487	'>Reverse >gi|117414148|ref|NP_689943.4| protein broad-minded [Homo sapiens]'	1	NaN	NaN	NaN	NaN	NaN	NaN	NaN	1	1	1
1488	'>Reverse >gi|11761619|ref|NP_037466.2| mannose-1-phosphate guanyltransferase beta isoform 1 [Homo sapiens]'	NaN	NaN	NaN	NaN	NaN	NaN	NaN	1	1	1	1
1489	'>Reverse >gi|118200354|ref|NP_001071179.1| keratin-associated protein 27-1 [Homo sapiens]'	1	NaN	NaN	NaN	NaN	NaN	NaN	NaN	1	1	1
1490	'>Reverse >gi|124256480|ref|NP_110430.5| autophagy-related protein 16-1 isoform 1 [Homo sapiens]'	NaN	NaN	NaN	NaN	1	NaN	NaN	NaN	1	1	1
1491	'>Reverse >gi|134133240|ref|NP_115527.3| pterin-4-alpha-carbinolamine dehydratase 2 [Homo sapiens]'	1	NaN	NaN	NaN	NaN	NaN	NaN	NaN	1	1	1
1492	'>Reverse >gi|134142348|ref|NP_004676.3| myotubularin-related protein 6 [Homo sapiens]'	NaN	NaN	NaN	NaN	NaN	NaN	1	NaN	1	1	1
1493	'>Reverse >gi|14149617|ref|NP_005428.1| nuclear receptor coactivator 4 isoform 3 [Homo sapiens]'	NaN	1	NaN	NaN	NaN	NaN	NaN	NaN	1	1	1
1494	'>Reverse >gi|14196445|ref|NP_065172.1| calcium/calmodulin-dependent protein kinase type 1G [Homo sapiens]'	NaN	NaN	NaN	NaN	NaN	1	NaN	NaN	1	1	1
1495	'>Reverse >gi|145309300|ref|NP_112557.2| cyclin-dependent kinase 13 isoform 2 [Homo sapiens]'	NaN	NaN	NaN	NaN	NaN	NaN	1	NaN	1	1	1
1496	'>Reverse >gi|150456473|ref|NP_001092903.1| janus kinase and microtubule-interacting protein 1 isoform 1 [Homo sapiens]'	NaN	NaN	NaN	NaN	NaN	NaN	1	NaN	1	1	1
1497	'>Reverse >gi|151301211|ref|NP_758438.2| transcription factor AP-2-delta [Homo sapiens]'	NaN	NaN	NaN	NaN	1	NaN	NaN	NaN	1	1	1
1498	'>Reverse >gi|153082755|ref|NP_001538.4| interferon-induced protein with tetratricopeptide repeats 2 [Homo sapiens]'	NaN	NaN	NaN	NaN	NaN	NaN	1	NaN	1	1	1
1499	'>Reverse >gi|154759257|ref|NP_778236.2| ATP-dependent RNA helicase DDX51 [Homo sapiens]'	NaN	NaN	NaN	1	NaN	NaN	NaN	NaN	1	1	1
1500	'>Reverse >gi|167614485|ref|NP_006102.2| 3-ketoacyl-CoA thiolase, mitochondrial [Homo sapiens]'	NaN	NaN	NaN	NaN	1	NaN	NaN	NaN	1	1	1
1501	'>Reverse >gi|170014684|ref|NP_001018864.2| IQ calmodulin-binding motif-containing protein 1 isoform a [Homo sapiens]'	NaN	NaN	1	NaN	NaN	NaN	NaN	NaN	1	1	1
1502	'>Reverse >gi|187829485|ref|NP_001120704.1| autism susceptibility gene 2 protein isoform 3 [Homo sapiens]'	NaN	NaN	NaN	1	NaN	NaN	NaN	NaN	1	1	1
1503	'>Reverse >gi|197209974|ref|NP_001073991.2| coiled-coil and C2 domain-containing protein 2A isoform a [Homo sapiens]'	NaN	1	NaN	NaN	NaN	NaN	NaN	NaN	1	1	1
1504	'>Reverse >gi|207448705|ref|NP_115669.3| GTPase-activating Rap/Ran-GAP domain-like protein 3 isoform a [Homo sapiens]'	NaN	NaN	NaN	1	NaN	NaN	NaN	NaN	1	1	1
1505	'>Reverse >gi|217035095|ref|NP_060677.2| E3 ubiquitin-protein ligase TRIM62 [Homo sapiens]'	NaN	NaN	NaN	NaN	NaN	1	NaN	NaN	1	1	1
1506	'>Reverse >gi|237681091|ref|NP_001153702.1| double-stranded RNA-specific editase 1 isoform 7 [Homo sapiens]'	1	NaN	NaN	NaN	NaN	NaN	NaN	NaN	1	1	1
1507	'>Reverse >gi|24308273|ref|NP_067066.1| costars family protein ABRACL [Homo sapiens]'	NaN	NaN	1	NaN	NaN	NaN	NaN	NaN	1	1	1
1508	'>Reverse >gi|256818798|ref|NP_001157974.1| eukaryotic translation initiation factor 4E transporter isoform b [Homo sapiens]'	NaN	NaN	NaN	NaN	NaN	1	NaN	NaN	1	1	1
1509	'>Reverse >gi|261878494|ref|NP_001159709.1| gasdermin-D [Homo sapiens]'	NaN	NaN	NaN	1	NaN	NaN	NaN	NaN	1	1	1
1510	'>Reverse >gi|28195388|ref|NP_116321.2| rab11 family-interacting protein 4 [Homo sapiens]'	NaN	NaN	NaN	NaN	1	NaN	NaN	NaN	1	1	1
1511	'>Reverse >gi|282398127|ref|NP_001164192.1| breast cancer anti-estrogen resistance protein 1 isoform 9 [Homo sapiens]'	NaN	1	NaN	NaN	NaN	NaN	NaN	NaN	1	1	1
1512	'>Reverse >gi|29029632|ref|NP_004295.2| ALK tyrosine kinase receptor precursor [Homo sapiens]'	NaN	1	NaN	NaN	NaN	NaN	NaN	NaN	1	1	1
1513	'>Reverse >gi|297591831|ref|NP_001172056.1| vesicle-associated membrane protein 4 isoform 2 [Homo sapiens]'	NaN	NaN	NaN	NaN	NaN	1	NaN	NaN	1	1	1
1514	'>Reverse >gi|301069394|ref|NP_001034864.2| absent in melanoma 1-like protein [Homo sapiens]'	NaN	NaN	NaN	NaN	NaN	NaN	1	NaN	1	1	1
1515	'>Reverse >gi|301129165|ref|NP_149072.2| death-inducer obliterator 1 isoform c [Homo sapiens]'	NaN	NaN	NaN	NaN	1	NaN	NaN	NaN	1	1	1
1516	'>Reverse >gi|306966132|ref|NP_001182461.1| spectrin alpha chain, non-erythrocytic 1 isoform 3 [Homo sapiens]'	NaN	NaN	NaN	NaN	1	NaN	NaN	NaN	1	1	1
1517	'>Reverse >gi|31652244|ref|NP_005641.1| transcription factor 20 isoform 1 [Homo sapiens]'	NaN	1	NaN	NaN	NaN	NaN	NaN	NaN	1	1	1
1518	'>Reverse >gi|321117257|ref|NP_001189412.1| corticotropin-releasing factor receptor 2 isoform 5 [Homo sapiens]'	1	NaN	NaN	NaN	NaN	NaN	NaN	NaN	1	1	1
1519	'>Reverse >gi|32261320|ref|NP_037422.2| homologous-pairing protein 2 homolog isoform 1 [Homo sapiens]'	NaN	NaN	NaN	NaN	NaN	NaN	1	NaN	1	1	1
1520	'>Reverse >gi|325296984|ref|NP_001191676.1| replication factor C subunit 1 isoform 2 [Homo sapiens]'	NaN	NaN	NaN	NaN	NaN	NaN	1	NaN	1	1	1
1521	'>Reverse >gi|33519440|ref|NP_878272.1| E3 ubiquitin-protein ligase CCNB1IP1 [Homo sapiens]'	NaN	NaN	NaN	NaN	1	NaN	NaN	NaN	1	1	1
1522	'>Reverse >gi|34734071|ref|NP_000806.2| gamma-aminobutyric acid receptor subunit delta precursor [Homo sapiens]'	NaN	1	NaN	NaN	NaN	NaN	NaN	NaN	1	1	1
1523	'>Reverse >gi|358001057|ref|NP_001239563.1| thyroid hormone receptor beta [Homo sapiens]'	NaN	NaN	NaN	NaN	NaN	NaN	NaN	1	1	1	1
1524	'>Reverse >gi|374532823|ref|NP_001243417.1| Golgin subfamily B member 1 isoform 4 [Homo sapiens]'	NaN	NaN	NaN	NaN	NaN	NaN	NaN	1	1	1	1
1525	'>Reverse >gi|41352693|ref|NP_004127.1| iron-responsive element-binding protein 2 [Homo sapiens]'	NaN	NaN	1	NaN	NaN	NaN	NaN	NaN	1	1	1
1526	'>Reverse >gi|4505343|ref|NP_002477.1| nuclear cap-binding protein subunit 1 [Homo sapiens]'	NaN	NaN	NaN	1	NaN	NaN	NaN	NaN	1	1	1
1527	'>Reverse >gi|4506039|ref|NP_003972.1| protein regulator of cytokinesis 1 isoform 1 [Homo sapiens]'	1	NaN	NaN	NaN	NaN	NaN	NaN	NaN	1	1	1
1528	'>Reverse >gi|4507987|ref|NP_003428.1| zinc finger protein 136 [Homo sapiens]'	NaN	1	NaN	NaN	NaN	NaN	NaN	NaN	1	1	1
1529	'>Reverse >gi|46409306|ref|NP_997217.1| protein FAM43B [Homo sapiens]'	NaN	NaN	NaN	NaN	NaN	NaN	NaN	1	1	1	1
1530	'>Reverse >gi|50080213|ref|NP_473445.1| olfactory receptor 6C3 [Homo sapiens]'	NaN	NaN	NaN	1	NaN	NaN	NaN	NaN	1	1	1
1531	'>Reverse >gi|503774379|ref|NP_001265126.1| CDK5 regulatory subunit-associated protein 3 isoform c [Homo sapiens]'	NaN	NaN	1	NaN	NaN	NaN	NaN	NaN	1	1	1
1532	'>Reverse >gi|5174647|ref|NP_005966.1| protein-tyrosine kinase 6 isoform 1 [Homo sapiens]'	NaN	NaN	NaN	1	NaN	NaN	NaN	NaN	1	1	1
1533	'>Reverse >gi|528078329|ref|NP_001268446.1| centrosomal protein of 85 kDa isoform 2 [Homo sapiens]'	NaN	NaN	NaN	NaN	NaN	NaN	NaN	1	1	1	1
1534	'>Reverse >gi|530374426|ref|XP_005247419.1| PREDICTED: MORC family CW-type zinc finger protein 1 isoform X1 [Homo sapiens]'	NaN	NaN	NaN	NaN	1	NaN	NaN	NaN	1	1	1
1535	'>Reverse >gi|530374579|ref|XP_005247492.1| PREDICTED: interleukin-12 subunit alpha isoform X1 [Homo sapiens]'	NaN	NaN	NaN	NaN	NaN	1	NaN	NaN	1	1	1
1536	'>Reverse >gi|530383304|ref|XP_005266849.1| PREDICTED: transmembrane protein FLJ37396 isoform X1 [Homo sapiens]'	1	NaN	NaN	NaN	NaN	NaN	NaN	NaN	1	1	1
1537	'''>Reverse >gi|530405491|ref|XP_005254268.1| PREDICTED: deoxyuridine 5''-triphosphate nucleotidohydrolase, mitochondrial isoform X1...'' <Preview truncated at 128 characters>'	NaN	NaN	NaN	NaN	NaN	NaN	1	NaN	1	1	1
1538	'''>Reverse >gi|530407730|ref|XP_005255224.1| PREDICTED: protein disulfide-isomerase-like protein of the testis isoform X1 [Homo sa...'' <Preview truncated at 128 characters>'	NaN	1	NaN	NaN	NaN	NaN	NaN	NaN	1	1	1
1539	'''>Reverse >gi|546231595|ref|NP_001271226.1| 1-phosphatidylinositol 4,5-bisphosphate phosphodiesterase beta-2 isoform 2 [Homo sapi...'' <Preview truncated at 128 characters>'	NaN	NaN	NaN	NaN	1	NaN	NaN	NaN	1	1	1
1540	'>Reverse >gi|557878673|ref|NP_001273644.1| cytosolic carboxypeptidase 1 isoform a [Homo sapiens]'	1	NaN	NaN	NaN	NaN	NaN	NaN	NaN	1	1	1
1541	'>Reverse >gi|578796399|ref|XP_006710009.1| PREDICTED: uncharacterized protein C11orf89-like [Homo sapiens]'	NaN	NaN	NaN	NaN	NaN	NaN	NaN	1	1	1	1
1542	'''>Reverse >gi|578813517|ref|XP_005249825.2| PREDICTED: calcium/calmodulin-dependent 3'',5''-cyclic nucleotide phosphodiesterase 1C ...'' <Preview truncated at 128 characters>'	NaN	NaN	NaN	NaN	NaN	NaN	NaN	1	1	1	1
1543	'>Reverse >gi|578815398|ref|XP_006716433.1| PREDICTED: testis-expressed sequence 15 protein isoform X5 [Homo sapiens]'	NaN	NaN	NaN	1	NaN	NaN	NaN	NaN	1	1	1
1544	'>Reverse >gi|578818557|ref|XP_006717559.1| PREDICTED: supervillin isoform X15 [Homo sapiens]'	NaN	NaN	NaN	NaN	NaN	1	NaN	NaN	1	1	1
1545	'>Reverse >gi|5901990|ref|NP_008975.1| katanin p60 ATPase-containing subunit A1 isoform 1 [Homo sapiens]'	NaN	NaN	1	NaN	NaN	NaN	NaN	NaN	1	1	1
1546	'>Reverse >gi|6031162|ref|NP_009019.1| calretinin isoform 22k [Homo sapiens]'	NaN	NaN	NaN	1	NaN	NaN	NaN	NaN	1	1	1
1547	'>Reverse >gi|661567300|ref|NP_001281269.1| zinc finger CCCH domain-containing protein 18 isoform 1 [Homo sapiens]'	NaN	NaN	1	NaN	NaN	NaN	NaN	NaN	1	1	1
1548	'>Reverse >gi|663071029|ref|NP_001284583.1| epithelial discoidin domain-containing receptor 1 isoform 2 precursor [Homo sapiens]'	NaN	1	NaN	NaN	NaN	NaN	NaN	NaN	1	1	1
1549	'>Reverse >gi|663071105|ref|NP_001284681.1| zinc finger protein 283 isoform 2 [Homo sapiens]'	NaN	1	NaN	NaN	NaN	NaN	NaN	NaN	1	1	1
1550	'>Reverse >gi|66472382|ref|NP_009115.2| nischarin isoform 1 [Homo sapiens]'	NaN	NaN	NaN	NaN	NaN	NaN	NaN	1	1	1	1
1551	'>Reverse >gi|66528785|ref|NP_001018123.1| Fanconi anemia group B protein [Homo sapiens]'	NaN	NaN	NaN	NaN	NaN	NaN	NaN	1	1	1	1
1552	'>Reverse >gi|665821155|ref|NP_001287877.1| lon protease homolog 2, peroxisomal isoform 2 [Homo sapiens]'	NaN	NaN	NaN	1	NaN	NaN	NaN	NaN	1	1	1
1553	'>Reverse >gi|66932999|ref|NP_006276.2| dual specificity testis-specific protein kinase 1 [Homo sapiens]'	NaN	NaN	NaN	NaN	1	NaN	NaN	NaN	1	1	1
1554	'>Reverse >gi|70167127|ref|NP_001206.2| carbonic anhydrase 6 isoform 1 precursor [Homo sapiens]'	NaN	NaN	NaN	NaN	NaN	1	NaN	NaN	1	1	1
1555	'>Reverse >gi|7662092|ref|NP_055532.1| zinc finger protein 536 [Homo sapiens]'	NaN	NaN	NaN	NaN	1	NaN	NaN	NaN	1	1	1
1556	'>Reverse >gi|7662108|ref|NP_056000.1| rho guanine nucleotide exchange factor 9 isoform 1 [Homo sapiens]'	NaN	NaN	NaN	NaN	1	NaN	NaN	NaN	1	1	1
1557	'>Reverse >gi|84872173|ref|NP_003423.1| zinc finger protein 131 isoform 2 [Homo sapiens]'	1	NaN	NaN	NaN	NaN	NaN	NaN	NaN	1	1	1
1558	'>Reverse >gi|87567783|ref|NP_001034612.1| acetylcholine receptor subunit alpha isoform a precursor [Homo sapiens]'	NaN	NaN	NaN	NaN	1	NaN	NaN	NaN	1	1	1
1559	'>Reverse >sp|K1C9_HUMAN|(Common contaminant protein)'	1	NaN	NaN	NaN	NaN	NaN	NaN	NaN	1	1	1
1560	'>gi|14917119|ref|NP_066293.2| keratin, type I cuticular Ha4 [Homo sapiens]'	NaN	1	NaN	NaN	NaN	NaN	NaN	NaN	1	1	1
1561	'>sp|K1C10_HUMAN|(Common contaminant protein)'	NaN	NaN	NaN	NaN	NaN	NaN	1	NaN	1	1	1
1562	'>sp|TRY1_BOVIN|(Common contaminant protein)'	1	NaN	NaN	NaN	NaN	NaN	NaN	NaN	1	1	1

## Sheet: Local
Rank Number	Protein Name	WA_n_NSP1_01	WA_n_NSP1_02	WA_n_NSP1_03	WA_n_NSP1_04	WA_n_NSP1_05	WA_n_NSP1_06	WA_n_NSP1_07	WA_n_NSP1_08	CONTAMINANT	MAX	SUM
1	'>gi|13654237|ref|NP_008835.5| DNA-dependent protein kinase catalytic subunit isoform 1 [Homo sapiens]'	200	104	NaN	NaN	NaN	NaN	NaN	NaN	0	200	304
2	'>WA-N-NSP1'	30	22	44	85	195	50	44	16	0	195	486
3	'>gi|29788785|ref|NP_821133.1| tubulin beta chain isoform b [Homo sapiens]'	13	NaN	22	40	112	46	8	2	0	112	243
4	'>gi|393715095|ref|NP_001257329.1| tubulin alpha-1A chain isoform 2 [Homo sapiens]'	15	10	19	NaN	92	1	NaN	NaN	0	92	137
5	'>gi|58530840|ref|NP_004406.2| desmoplakin isoform I [Homo sapiens]'	69	50	37	32	38	26	89	40	0	89	381
6	'>gi|156523968|ref|NP_001609.2| poly [ADP-ribose] polymerase 1 [Homo sapiens]'	6	11	89	17	1	NaN	NaN	NaN	0	89	124
7	'>gi|54607053|ref|NP_006827.1| translational activator GCN1 [Homo sapiens]'	11	81	2	NaN	NaN	NaN	NaN	NaN	0	81	94
8	'>gi|578838539|ref|XP_006724776.1| PREDICTED: insulin receptor substrate 4 isoform X2 [Homo sapiens]'	NaN	NaN	78	NaN	NaN	NaN	NaN	NaN	0	78	78
9	'>gi|5729877|ref|NP_006588.1| heat shock cognate 71 kDa protein isoform 1 [Homo sapiens]'	3	NaN	16	75	54	NaN	1	NaN	0	75	149
10	'>gi|19913406|ref|NP_001058.2| DNA topoisomerase 2-alpha [Homo sapiens]'	NaN	25	68	NaN	NaN	NaN	NaN	NaN	0	68	93
11	'>gi|4503165|ref|NP_003581.1| cullin-3 isoform 1 [Homo sapiens]'	3	1	57	63	1	NaN	NaN	NaN	0	63	125
12	'>gi|61676188|ref|NP_113584.3| E3 ubiquitin-protein ligase HUWE1 [Homo sapiens]'	63	16	1	NaN	NaN	NaN	NaN	NaN	0	63	80
13	'>gi|5453603|ref|NP_006422.1| T-complex protein 1 subunit beta isoform 1 [Homo sapiens]'	NaN	NaN	NaN	18	59	NaN	NaN	NaN	0	59	77
14	'>gi|4504733|ref|NP_003595.1| insulin receptor substrate 4 [Homo sapiens]'	5	21	NaN	58	27	10	NaN	NaN	0	58	121
15	'>gi|63162572|ref|NP_005989.3| T-complex protein 1 subunit gamma isoform a [Homo sapiens]'	NaN	NaN	NaN	37	58	NaN	NaN	NaN	0	58	95
16	'>gi|24234688|ref|NP_004125.3| stress-70 protein, mitochondrial precursor [Homo sapiens]'	NaN	NaN	5	57	31	NaN	NaN	NaN	0	57	93
17	'>gi|48762932|ref|NP_006576.2| T-complex protein 1 subunit theta isoform 1 [Homo sapiens]'	NaN	4	NaN	28	53	NaN	NaN	NaN	0	53	85
18	'>gi|24307939|ref|NP_036205.1| T-complex protein 1 subunit epsilon [Homo sapiens]'	1	NaN	NaN	29	52	NaN	NaN	NaN	0	52	82
19	'>gi|157412270|ref|NP_112480.2| heterogeneous nuclear ribonucleoprotein M isoform b [Homo sapiens]'	NaN	NaN	2	52	19	NaN	NaN	NaN	0	52	73
20	'>gi|161702986|ref|NP_001104547.1| ezrin [Homo sapiens]'	NaN	NaN	11	52	4	NaN	NaN	NaN	0	52	67
21	'>gi|16507237|ref|NP_005338.1| 78 kDa glucose-regulated protein precursor [Homo sapiens]'	NaN	NaN	7	51	14	NaN	NaN	NaN	0	51	72
22	'>gi|41399285|ref|NP_955472.1| 60 kDa heat shock protein, mitochondrial [Homo sapiens]'	NaN	NaN	5	29	50	1	NaN	NaN	0	50	85
23	'>gi|38455427|ref|NP_006421.2| T-complex protein 1 subunit delta isoform a [Homo sapiens]'	NaN	NaN	3	30	47	NaN	NaN	NaN	0	47	80
24	'>gi|544583486|ref|NP_001269802.1| E3 ubiquitin-protein ligase UBR5 isoform 2 [Homo sapiens]'	5	47	NaN	NaN	NaN	NaN	NaN	NaN	0	47	52
25	'>gi|18105007|ref|NP_004332.2| CAD protein [Homo sapiens]'	3	47	NaN	NaN	NaN	NaN	NaN	NaN	0	47	50
26	'>gi|45439370|ref|NP_065842.1| serine/threonine-protein kinase TAO1 isoform 1 [Homo sapiens]'	NaN	2	44	5	NaN	NaN	NaN	NaN	0	44	51
27	'>gi|5453607|ref|NP_006420.1| T-complex protein 1 subunit eta isoform a [Homo sapiens]'	NaN	NaN	NaN	NaN	44	NaN	NaN	NaN	0	44	44
28	'>gi|167466173|ref|NP_005337.2| heat shock 70 kDa protein 1A/1B [Homo sapiens]'	NaN	NaN	8	42	30	NaN	NaN	NaN	0	42	80
29	'>gi|38201706|ref|NP_060124.2| sterile alpha motif domain-containing protein 9 [Homo sapiens]'	NaN	20	42	NaN	NaN	NaN	NaN	NaN	0	42	62
30	'>gi|11225260|ref|NP_003277.1| DNA topoisomerase 1 [Homo sapiens]'	13	11	36	41	NaN	NaN	NaN	NaN	0	41	101
31	'>gi|45643123|ref|NP_002524.2| nuclear valosin-containing protein-like isoform 1 [Homo sapiens]'	NaN	1	26	41	NaN	NaN	NaN	NaN	0	41	68
32	'>gi|5730023|ref|NP_006657.1| ruvB-like 2 [Homo sapiens]'	NaN	NaN	NaN	NaN	41	2	NaN	NaN	0	41	43
33	'>gi|57863257|ref|NP_110379.2| T-complex protein 1 subunit alpha isoform a [Homo sapiens]'	NaN	NaN	3	23	40	1	NaN	NaN	0	40	67
34	'>gi|431822408|ref|NP_001258901.1| heat shock protein HSP 90-beta isoform c [Homo sapiens]'	NaN	NaN	17	40	NaN	NaN	NaN	NaN	0	40	57
35	'>gi|4502643|ref|NP_001753.1| T-complex protein 1 subunit zeta isoform a [Homo sapiens]'	NaN	NaN	2	14	39	NaN	NaN	NaN	0	39	55
36	'>gi|528524479|ref|NP_001268649.1| polyubiquitin-B precursor [Homo sapiens]'	15	NaN	38	37	31	11	NaN	3	0	38	135
37	'>gi|57013276|ref|NP_006073.2| tubulin alpha-1B chain [Homo sapiens]'	NaN	NaN	NaN	38	3	36	11	9	0	38	97
38	'>gi|153945728|ref|NP_005900.2| microtubule-associated protein 1B [Homo sapiens]'	37	35	2	5	1	5	NaN	NaN	0	37	85
39	'>gi|93102389|ref|NP_001035247.1| centrosomal protein of 44 kDa isoform a [Homo sapiens]'	NaN	NaN	2	8	37	19	NaN	NaN	0	37	66
40	'>gi|237681109|ref|NP_001153705.1| sodium/potassium-transporting ATPase subunit alpha-1 isoform c [Homo sapiens]'	NaN	NaN	9	37	NaN	NaN	NaN	NaN	0	37	46
41	'>gi|4757732|ref|NP_004199.1| apoptosis-inducing factor 1, mitochondrial isoform 1 precursor [Homo sapiens]'	NaN	NaN	NaN	37	NaN	NaN	NaN	NaN	0	37	37
42	'>gi|22202629|ref|NP_665811.1| apoptosis-inducing factor 1, mitochondrial isoform 2 precursor [Homo sapiens]'	NaN	NaN	5	NaN	35	NaN	NaN	NaN	0	35	40
43	'>gi|50659095|ref|NP_004719.2| nucleolar RNA helicase 2 isoform 1 [Homo sapiens]'	NaN	NaN	NaN	35	NaN	NaN	NaN	NaN	0	35	35
44	'>gi|283436222|ref|NP_001164006.1| ATPase family AAA domain-containing protein 3A isoform 2 [Homo sapiens]'	NaN	NaN	NaN	27	34	NaN	NaN	NaN	0	34	61
45	'>gi|5031741|ref|NP_005871.1| dnaJ homolog subfamily A member 2 [Homo sapiens]'	NaN	NaN	NaN	1	33	17	NaN	NaN	0	33	51
46	'>gi|8051636|ref|NP_009166.2| exportin-T [Homo sapiens]'	NaN	NaN	12	33	NaN	NaN	NaN	NaN	0	33	45
47	'>gi|578811110|ref|XP_006714926.1| PREDICTED: heterogeneous nuclear ribonucleoprotein H isoform X11 [Homo sapiens]'	NaN	NaN	NaN	NaN	33	NaN	NaN	NaN	0	33	33
48	'>gi|19913408|ref|NP_001059.2| DNA topoisomerase 2-beta [Homo sapiens]'	NaN	16	32	NaN	NaN	NaN	NaN	NaN	0	32	48
49	'>gi|148529014|ref|NP_001914.3| DNA damage-binding protein 1 [Homo sapiens]'	NaN	NaN	32	1	NaN	NaN	NaN	NaN	0	32	33
50	'>gi|4504511|ref|NP_001530.1| dnaJ homolog subfamily A member 1 [Homo sapiens]'	NaN	NaN	1	3	31	17	NaN	NaN	0	31	52
51	'>gi|157694494|ref|NP_001099008.1| myb-binding protein 1A isoform 1 [Homo sapiens]'	3	5	30	NaN	NaN	NaN	NaN	NaN	0	30	38
52	'>gi|33350932|ref|NP_001367.2| cytoplasmic dynein 1 heavy chain 1 [Homo sapiens]'	30	NaN	NaN	NaN	NaN	NaN	NaN	NaN	0	30	30
53	'>gi|42822864|ref|NP_976322.1| ribonuclease inhibitor [Homo sapiens]'	1	NaN	1	NaN	29	2	NaN	NaN	0	29	33
54	'>gi|164607124|ref|NP_001106849.1| Fanconi anemia group I protein isoform 1 [Homo sapiens]'	NaN	NaN	29	NaN	NaN	NaN	NaN	NaN	0	29	29
55	'>gi|4505257|ref|NP_002435.1| moesin [Homo sapiens]'	NaN	NaN	NaN	28	5	NaN	NaN	NaN	0	28	33
56	'>gi|32307161|ref|NP_003583.2| cullin-1 [Homo sapiens]'	NaN	NaN	2	28	NaN	NaN	NaN	NaN	0	28	30
57	'>gi|124378039|ref|NP_055681.1| protein transport protein Sec16A isoform 1 [Homo sapiens]'	NaN	28	NaN	NaN	NaN	NaN	NaN	NaN	0	28	28
58	'>gi|15718687|ref|NP_000996.2| 40S ribosomal protein S3 isoform 1 [Homo sapiens]'	NaN	NaN	NaN	NaN	2	26	NaN	NaN	0	26	28
59	'>gi|261399877|ref|NP_001159757.1| T-complex protein 1 subunit eta isoform d [Homo sapiens]'	NaN	NaN	2	25	NaN	1	3	NaN	0	25	31
60	'>gi|301171467|ref|NP_001180345.1| ATP-dependent RNA helicase DDX3X isoform 2 [Homo sapiens]'	NaN	NaN	NaN	25	NaN	NaN	NaN	NaN	0	25	25
61	'>gi|148470406|ref|NP_001091676.1| heterogeneous nuclear ribonucleoprotein F [Homo sapiens]'	NaN	NaN	NaN	5	24	23	1	NaN	0	24	53
62	'>gi|4505775|ref|NP_002626.1| phosphate carrier protein, mitochondrial isoform b precursor [Homo sapiens]'	2	1	NaN	1	4	24	7	NaN	0	24	39
63	'>gi|62750354|ref|NP_954659.1| matrin-3 isoform a [Homo sapiens]'	NaN	NaN	24	9	NaN	NaN	NaN	NaN	0	24	33
64	'>gi|4507943|ref|NP_003391.1| exportin-1 [Homo sapiens]'	NaN	NaN	17	23	NaN	NaN	NaN	NaN	0	23	40
65	'>gi|100913206|ref|NP_001348.2| ATP-dependent RNA helicase A [Homo sapiens]'	NaN	NaN	23	NaN	NaN	NaN	NaN	NaN	0	23	23
66	'>gi|225545550|ref|NP_057195.2| telomere length regulation protein TEL2 homolog [Homo sapiens]'	NaN	NaN	NaN	23	NaN	NaN	NaN	NaN	0	23	23
67	'>gi|4757810|ref|NP_004037.1| ATP synthase subunit alpha, mitochondrial isoform a precursor [Homo sapiens]'	NaN	NaN	NaN	NaN	23	NaN	NaN	NaN	0	23	23
68	'>gi|119703744|ref|NP_001933.2| desmoglein-1 preproprotein [Homo sapiens]'	20	10	18	14	14	9	22	11	0	22	118
69	'>gi|4503471|ref|NP_001393.1| elongation factor 1-alpha 1 [Homo sapiens]'	NaN	NaN	5	6	22	10	3	NaN	0	22	46
70	'>gi|14141161|ref|NP_004492.2| heterogeneous nuclear ribonucleoprotein U isoform b [Homo sapiens]'	2	2	22	13	NaN	2	3	NaN	0	22	44
71	'>gi|46367787|ref|NP_002559.2| polyadenylate-binding protein 1 [Homo sapiens]'	NaN	NaN	NaN	22	10	NaN	NaN	NaN	0	22	32
72	'>gi|48928046|ref|NP_387448.2| F-box/WD repeat-containing protein 11 isoform B [Homo sapiens]'	NaN	NaN	NaN	10	22	NaN	NaN	NaN	0	22	32
73	'>gi|24638454|ref|NP_733765.1| sarcoplasmic/endoplasmic reticulum calcium ATPase 2 isoform b [Homo sapiens]'	NaN	NaN	NaN	22	NaN	NaN	NaN	NaN	0	22	22
74	'>gi|354983495|ref|NP_001238979.1| protein-L-isoaspartate(D-aspartate) O-methyltransferase isoform 3 [Homo sapiens]'	NaN	NaN	NaN	NaN	3	NaN	21	NaN	0	21	24
75	'>gi|226530908|ref|NP_005380.2| protein-L-isoaspartate(D-aspartate) O-methyltransferase isoform 1 [Homo sapiens]'	NaN	NaN	NaN	NaN	NaN	21	NaN	NaN	0	21	21
76	'>gi|41872631|ref|NP_004095.4| fatty acid synthase [Homo sapiens]'	NaN	21	NaN	NaN	NaN	NaN	NaN	NaN	0	21	21
77	'>gi|57864582|ref|NP_001009931.1| hornerin [Homo sapiens]'	14	16	17	11	15	10	20	13	0	20	116
78	'>gi|62122917|ref|NP_001014364.1| filaggrin-2 [Homo sapiens]'	20	8	15	14	10	7	17	6	0	20	97
79	'>gi|386781571|ref|NP_001247422.1| radixin isoform 1 [Homo sapiens]'	NaN	NaN	1	20	17	NaN	NaN	NaN	0	20	38
80	'>gi|5174735|ref|NP_006079.1| tubulin beta-4B chain [Homo sapiens]'	1	1	3	7	20	5	NaN	NaN	0	20	37
81	'>gi|11067747|ref|NP_001244.1| cell division cycle 5-like protein [Homo sapiens]'	NaN	NaN	14	20	NaN	NaN	NaN	NaN	0	20	34
82	'>gi|4557553|ref|NP_000108.1| emerin [Homo sapiens]'	NaN	NaN	NaN	NaN	3	20	2	NaN	0	20	25
83	'>gi|208609990|ref|NP_055484.3| nuclear pore complex protein Nup93 isoform 1 [Homo sapiens]'	NaN	NaN	NaN	20	NaN	NaN	NaN	NaN	0	20	20
84	'>gi|25777612|ref|NP_002800.2| 26S proteasome non-ATPase regulatory subunit 3 [Homo sapiens]'	NaN	NaN	NaN	NaN	20	NaN	NaN	NaN	0	20	20
85	'>gi|57863269|ref|NP_055871.1| ribosomal RNA processing protein 1 homolog B [Homo sapiens]'	NaN	NaN	NaN	20	NaN	NaN	NaN	NaN	0	20	20
86	'>gi|5032179|ref|NP_005753.1| transcription intermediary factor 1-beta [Homo sapiens]'	NaN	NaN	14	19	NaN	NaN	NaN	NaN	0	19	33
87	'>gi|4506675|ref|NP_002941.1| dolichyl-diphosphooligosaccharide--protein glycosyltransferase subunit 1 precursor [Homo sapiens]'	NaN	NaN	NaN	19	12	NaN	NaN	NaN	0	19	31
88	'>gi|14165439|ref|NP_002131.2| heterogeneous nuclear ribonucleoprotein K isoform a [Homo sapiens]'	NaN	NaN	NaN	6	19	NaN	NaN	NaN	0	19	25
89	'>gi|4503483|ref|NP_001952.1| elongation factor 2 [Homo sapiens]'	NaN	NaN	4	19	NaN	NaN	NaN	NaN	0	19	23
90	'>gi|612407827|ref|NP_055186.3| A-kinase anchor protein 8-like isoform 1 [Homo sapiens]'	NaN	NaN	3	19	NaN	NaN	NaN	NaN	0	19	22
91	'>gi|42822870|ref|NP_976320.1| ribonuclease inhibitor [Homo sapiens]'	NaN	NaN	NaN	NaN	NaN	19	NaN	NaN	0	19	19
92	'>gi|4504811|ref|NP_002221.1| junction plakoglobin [Homo sapiens]'	14	NaN	11	11	12	6	18	11	0	18	83
93	'>gi|4885375|ref|NP_005310.1| histone H1.2 [Homo sapiens]'	2	7	7	4	4	18	NaN	NaN	0	18	42
94	'>gi|371502112|ref|NP_001243064.1| exportin-2 isoform 2 [Homo sapiens]'	NaN	NaN	8	18	NaN	NaN	NaN	NaN	0	18	26
95	'>gi|156071459|ref|NP_001143.2| ADP/ATP translocase 2 [Homo sapiens]'	NaN	NaN	NaN	1	2	18	2	NaN	0	18	23
96	'>gi|148613856|ref|NP_001091974.1| probable ATP-dependent RNA helicase DDX17 isoform 3 [Homo sapiens]'	NaN	NaN	NaN	18	3	NaN	NaN	NaN	0	18	21
97	'>gi|32189394|ref|NP_001677.2| ATP synthase subunit beta, mitochondrial precursor [Homo sapiens]'	NaN	NaN	NaN	NaN	18	2	NaN	NaN	0	18	20
98	'>gi|4506725|ref|NP_000998.1| 40S ribosomal protein S4, X isoform X isoform [Homo sapiens]'	NaN	NaN	NaN	NaN	NaN	18	2	NaN	0	18	20
99	'>gi|15431301|ref|NP_000962.2| 60S ribosomal protein L7 [Homo sapiens]'	NaN	NaN	NaN	NaN	NaN	18	NaN	NaN	0	18	18
100	'>gi|6005757|ref|NP_009123.1| FACT complex subunit SPT16 [Homo sapiens]'	NaN	NaN	18	NaN	NaN	NaN	NaN	NaN	0	18	18
101	'>gi|68800243|ref|NP_001560.2| interleukin-1 receptor-associated kinase 1 isoform 1 [Homo sapiens]'	NaN	NaN	NaN	18	NaN	NaN	NaN	NaN	0	18	18
102	'>gi|48526509|ref|NP_001001563.1| mitochondrial import inner membrane translocase subunit TIM50 [Homo sapiens]'	NaN	NaN	NaN	2	3	17	NaN	NaN	0	17	22
103	'>gi|4506753|ref|NP_003698.1| ruvB-like 1 [Homo sapiens]'	NaN	NaN	NaN	4	17	NaN	NaN	NaN	0	17	21
104	'>gi|40217847|ref|NP_054733.2| U5 small nuclear ribonucleoprotein 200 kDa helicase [Homo sapiens]'	NaN	17	NaN	NaN	2	NaN	NaN	NaN	0	17	19
105	'>gi|11321601|ref|NP_002618.1| ATP-dependent 6-phosphofructokinase, platelet type isoform 1 [Homo sapiens]'	NaN	NaN	NaN	17	NaN	NaN	NaN	NaN	0	17	17
106	'>gi|126032350|ref|NP_001075109.1| DNA-dependent protein kinase catalytic subunit isoform 2 [Homo sapiens]'	NaN	NaN	17	NaN	NaN	NaN	NaN	NaN	0	17	17
107	'>gi|223278387|ref|NP_059118.2| calmodulin-like protein 5 [Homo sapiens]'	5	7	16	9	9	8	4	7	0	16	65
108	'>gi|109255228|ref|NP_055627.2| centrosomal protein of 170 kDa isoform alpha [Homo sapiens]'	NaN	14	16	NaN	NaN	NaN	NaN	NaN	0	16	30
109	'>gi|4506773|ref|NP_002956.1| protein S100-A9 [Homo sapiens]'	NaN	NaN	16	2	3	NaN	2	5	0	16	28
110	'''>gi|32307148|ref|NP_858058.1| UDP-N-acetylglucosamine--peptide N-acetylglucosaminyltransferase 110 kDa subunit isoform 1 [Homo s...'' <Preview truncated at 128 characters>'	NaN	NaN	16	5	NaN	NaN	NaN	NaN	0	16	21
111	'>gi|154146191|ref|NP_005339.3| heat shock protein HSP 90-alpha isoform 2 [Homo sapiens]'	NaN	NaN	3	16	NaN	NaN	NaN	NaN	0	16	19
112	'>gi|186700623|ref|NP_078994.3| rab-like protein 6 isoform 1 [Homo sapiens]'	NaN	NaN	16	NaN	NaN	NaN	NaN	NaN	0	16	16
113	'>gi|21361399|ref|NP_055040.2| serine/threonine-protein phosphatase 2A 65 kDa regulatory subunit A alpha isoform [Homo sapiens]'	NaN	NaN	NaN	NaN	16	NaN	NaN	NaN	0	16	16
114	'>gi|66528888|ref|NP_001018125.1| Fanconi anemia group D2 protein isoform b [Homo sapiens]'	NaN	NaN	16	NaN	NaN	NaN	NaN	NaN	0	16	16
115	'>gi|6912286|ref|NP_036246.1| caspase-14 precursor [Homo sapiens]'	3	5	15	3	10	3	6	12	0	15	57
116	'>gi|426214088|ref|NP_001258766.1| reticulocalbin-2 isoform b precursor [Homo sapiens]'	NaN	NaN	NaN	2	15	11	NaN	NaN	0	15	28
117	'>gi|118572613|ref|NP_057417.3| serine/arginine repetitive matrix protein 2 [Homo sapiens]'	15	4	3	1	NaN	NaN	NaN	NaN	0	15	23
118	'>gi|4506667|ref|NP_000993.1| 60S acidic ribosomal protein P0 [Homo sapiens]'	NaN	NaN	NaN	NaN	8	15	NaN	NaN	0	15	23
119	'>gi|557357733|ref|NP_001273433.1| heat shock protein 105 kDa isoform 3 [Homo sapiens]'	NaN	NaN	15	7	NaN	NaN	NaN	NaN	0	15	22
120	'>gi|166235184|ref|NP_055246.2| paladin [Homo sapiens]'	NaN	NaN	1	15	NaN	NaN	NaN	NaN	0	15	16
121	'>gi|221316723|ref|NP_078938.2| N-acetyltransferase 10 isoform a [Homo sapiens]'	NaN	NaN	15	NaN	NaN	NaN	NaN	NaN	0	15	15
122	'>gi|22748937|ref|NP_065801.1| exportin-5 [Homo sapiens]'	NaN	NaN	15	NaN	NaN	NaN	NaN	NaN	0	15	15
123	'>gi|26051235|ref|NP_060700.2| nuclear pore complex protein Nup133 [Homo sapiens]'	NaN	NaN	15	NaN	NaN	NaN	NaN	NaN	0	15	15
124	'>gi|304376301|ref|NP_001182070.1| treacle protein isoform g [Homo sapiens]'	8	14	NaN	NaN	2	3	NaN	NaN	0	14	27
125	'>gi|9845502|ref|NP_002286.2| 40S ribosomal protein SA [Homo sapiens]'	NaN	NaN	NaN	NaN	14	12	NaN	NaN	0	14	26
126	'>gi|52630342|ref|NP_002108.4| HLA class I histocompatibility antigen, Cw-1 alpha chain precursor [Homo sapiens]'	NaN	NaN	NaN	NaN	10	14	NaN	NaN	0	14	24
127	'>gi|76496472|ref|NP_001029025.1| 60S ribosomal protein L3 isoform b [Homo sapiens]'	NaN	NaN	NaN	NaN	9	14	NaN	NaN	0	14	23
128	'>gi|4885281|ref|NP_005262.1| glutamate dehydrogenase 1, mitochondrial precursor [Homo sapiens]'	NaN	NaN	1	2	14	NaN	NaN	NaN	0	14	17
129	'>gi|66933005|ref|NP_001019820.1| calnexin precursor [Homo sapiens]'	NaN	NaN	3	14	NaN	NaN	NaN	NaN	0	14	17
130	'>gi|45387945|ref|NP_065779.1| extended synaptotagmin-2 [Homo sapiens]'	NaN	NaN	2	14	NaN	NaN	NaN	NaN	0	14	16
131	'>gi|91208426|ref|NP_006436.3| pre-mRNA-processing-splicing factor 8 [Homo sapiens]'	2	14	NaN	NaN	NaN	NaN	NaN	NaN	0	14	16
132	'>gi|12056465|ref|NP_001427.2| rRNA 2''-O-methyltransferase fibrillarin [Homo sapiens]'	NaN	NaN	NaN	NaN	1	14	NaN	NaN	0	14	15
133	'>gi|117168248|ref|NP_057479.2| very-long-chain (3R)-3-hydroxyacyl-CoA dehydratase 3 [Homo sapiens]'	NaN	NaN	NaN	NaN	NaN	14	NaN	NaN	0	14	14
134	'>gi|14591909|ref|NP_000960.2| 60S ribosomal protein L5 [Homo sapiens]'	NaN	NaN	NaN	NaN	NaN	14	NaN	NaN	0	14	14
135	'>gi|148664226|ref|NP_004563.2| plakophilin-2 isoform 2b [Homo sapiens]'	NaN	NaN	NaN	14	NaN	NaN	NaN	NaN	0	14	14
136	'>gi|4504191|ref|NP_000170.1| DNA mismatch repair protein Msh6 isoform 1 [Homo sapiens]'	NaN	NaN	14	NaN	NaN	NaN	NaN	NaN	0	14	14
137	'>gi|4504265|ref|NP_003513.1| histone H2B type 1-C/E/F/G/I [Homo sapiens]'	NaN	NaN	NaN	NaN	NaN	NaN	14	NaN	0	14	14
138	'>gi|530380464|ref|XP_005268461.1| PREDICTED: la-related protein 1 isoform X1 [Homo sapiens]'	NaN	NaN	14	NaN	NaN	NaN	NaN	NaN	0	14	14
139	'>gi|645912975|ref|NP_001280143.1| tubulin beta chain isoform d [Homo sapiens]'	NaN	14	NaN	NaN	NaN	NaN	NaN	NaN	0	14	14
140	'>gi|68509926|ref|NP_001349.2| putative pre-mRNA-splicing factor ATP-dependent RNA helicase DHX15 [Homo sapiens]'	NaN	NaN	NaN	14	NaN	NaN	NaN	NaN	0	14	14
141	'>gi|5032093|ref|NP_005619.1| neutral amino acid transporter B(0) isoform 1 [Homo sapiens]'	NaN	NaN	3	13	9	NaN	NaN	NaN	0	13	25
142	'>gi|32483374|ref|NP_006383.2| nucleolar protein 56 [Homo sapiens]'	NaN	NaN	NaN	7	13	NaN	NaN	NaN	0	13	20
143	'>gi|4503529|ref|NP_001407.1| eukaryotic initiation factor 4A-I isoform 1 [Homo sapiens]'	NaN	NaN	NaN	NaN	13	6	NaN	NaN	0	13	19
144	'>gi|573014819|ref|NP_001275907.1| X-ray repair cross-complementing protein 6 isoform 3 [Homo sapiens]'	NaN	NaN	NaN	13	6	NaN	NaN	NaN	0	13	19
145	'>gi|4506695|ref|NP_001013.1| 40S ribosomal protein S19 [Homo sapiens]'	NaN	NaN	NaN	NaN	NaN	3	13	NaN	0	13	16
146	'>gi|7657381|ref|NP_055317.1| pre-mRNA-processing factor 19 [Homo sapiens]'	NaN	NaN	NaN	3	13	NaN	NaN	NaN	0	13	16
147	'>gi|11968182|ref|NP_072045.1| 40S ribosomal protein S18 [Homo sapiens]'	NaN	NaN	NaN	NaN	NaN	2	13	NaN	0	13	15
148	'>gi|61744483|ref|NP_001013269.1| 4F2 cell-surface antigen heavy chain isoform f [Homo sapiens]'	NaN	NaN	1	13	1	NaN	NaN	NaN	0	13	15
149	'>gi|7706254|ref|NP_057018.1| nucleolar protein 58 [Homo sapiens]'	NaN	NaN	NaN	1	13	NaN	NaN	NaN	0	13	14
150	'>gi|217272892|ref|NP_004238.3| 116 kDa U5 small nuclear ribonucleoprotein component isoform a [Homo sapiens]'	NaN	NaN	13	NaN	NaN	NaN	NaN	NaN	0	13	13
151	'>gi|255918196|ref|NP_001157634.1| serine/threonine-protein phosphatase 6 regulatory subunit 3 isoform 1 [Homo sapiens]'	NaN	NaN	13	NaN	NaN	NaN	NaN	NaN	0	13	13
152	'>gi|31652236|ref|NP_001904.2| protein CASP isoform b [Homo sapiens]'	NaN	NaN	NaN	13	NaN	NaN	NaN	NaN	0	13	13
153	'>gi|4505941|ref|NP_000929.1| DNA-directed RNA polymerase II subunit RPB2 [Homo sapiens]'	NaN	NaN	13	NaN	NaN	NaN	NaN	NaN	0	13	13
154	'>gi|47419936|ref|NP_003128.3| SRSF protein kinase 1 [Homo sapiens]'	NaN	NaN	NaN	13	NaN	NaN	NaN	NaN	0	13	13
155	'>gi|89276756|ref|NP_003904.3| serine/threonine-protein kinase PRP4 homolog [Homo sapiens]'	13	NaN	NaN	NaN	NaN	NaN	NaN	NaN	0	13	13
156	'>gi|4501887|ref|NP_001605.1| actin, cytoplasmic 2 [Homo sapiens]'	NaN	2	10	3	12	9	6	8	0	12	50
157	'>gi|4502027|ref|NP_000468.1| serum albumin preproprotein [Homo sapiens]'	12	NaN	NaN	6	NaN	NaN	11	12	0	12	41
158	'>gi|21614544|ref|NP_002955.2| protein S100-A8 [Homo sapiens]'	NaN	NaN	12	3	4	NaN	NaN	4	0	12	23
159	'>gi|112421013|ref|NP_065859.3| signal-induced proliferation-associated 1-like protein 2 [Homo sapiens]'	NaN	12	5	NaN	NaN	NaN	NaN	NaN	0	12	17
160	'>gi|125988409|ref|NP_006074.2| protein Red [Homo sapiens]'	NaN	NaN	1	12	1	NaN	NaN	NaN	0	12	14
161	'>gi|29171705|ref|NP_803182.1| melanoma-associated antigen D2 [Homo sapiens]'	NaN	NaN	NaN	12	2	NaN	NaN	NaN	0	12	14
162	'>gi|5031579|ref|NP_005849.1| A-kinase anchor protein 8 [Homo sapiens]'	NaN	NaN	2	12	NaN	NaN	NaN	NaN	0	12	14
163	'>gi|14210536|ref|NP_115914.1| tubulin beta-6 chain [Homo sapiens]'	NaN	NaN	NaN	NaN	12	1	NaN	NaN	0	12	13
164	'>gi|13654270|ref|NP_112483.1| ribosomal biogenesis protein LAS1L isoform 1 [Homo sapiens]'	NaN	NaN	NaN	12	NaN	NaN	NaN	NaN	0	12	12
165	'>gi|208022622|ref|NP_001129064.1| ubiquitin-40S ribosomal protein S27a precursor [Homo sapiens]'	NaN	12	NaN	NaN	NaN	NaN	NaN	NaN	0	12	12
166	'>gi|29788768|ref|NP_821080.1| tubulin beta-2B chain [Homo sapiens]'	NaN	NaN	NaN	NaN	12	NaN	NaN	NaN	0	12	12
167	'>gi|4506439|ref|NP_002884.1| histone-binding protein RBBP7 isoform 2 [Homo sapiens]'	NaN	NaN	NaN	NaN	12	NaN	NaN	NaN	0	12	12
168	'>gi|4506691|ref|NP_001011.1| 40S ribosomal protein S16 [Homo sapiens]'	NaN	NaN	NaN	NaN	NaN	NaN	12	NaN	0	12	12
169	'>gi|4506723|ref|NP_000997.1| 40S ribosomal protein S3a isoform 1 [Homo sapiens]'	NaN	NaN	NaN	NaN	NaN	12	NaN	NaN	0	12	12
170	'>gi|4506787|ref|NP_003861.1| ras GTPase-activating-like protein IQGAP1 [Homo sapiens]'	NaN	NaN	12	NaN	NaN	NaN	NaN	NaN	0	12	12
171	'>gi|50513245|ref|NP_005474.2| chromatin assembly factor 1 subunit A [Homo sapiens]'	NaN	NaN	12	NaN	NaN	NaN	NaN	NaN	0	12	12
172	'>gi|530365262|ref|XP_005245488.1| PREDICTED: protein S100-A7 isoform X1 [Homo sapiens]'	NaN	NaN	NaN	NaN	NaN	NaN	NaN	12	0	12	12
173	'>gi|66392203|ref|NP_001018146.1| NME1-NME2 protein [Homo sapiens]'	NaN	NaN	NaN	NaN	NaN	NaN	12	NaN	0	12	12
174	'>gi|576583524|ref|NP_001276675.1| glyceraldehyde-3-phosphate dehydrogenase isoform 1 [Homo sapiens]'	5	4	11	2	3	7	5	7	0	11	44
175	'>gi|4502337|ref|NP_001176.1| zinc-alpha-2-glycoprotein precursor [Homo sapiens]'	2	6	10	NaN	1	1	11	7	0	11	38
176	'>gi|17105394|ref|NP_000975.2| 60S ribosomal protein L23a [Homo sapiens]'	NaN	NaN	NaN	NaN	NaN	11	11	NaN	0	11	22
177	'>gi|68563515|ref|NP_001020402.1| keratinocyte proline-rich protein [Homo sapiens]'	3	NaN	3	1	NaN	NaN	11	2	0	11	20
178	'>gi|10835063|ref|NP_002511.1| nucleophosmin isoform 1 [Homo sapiens]'	2	1	5	NaN	NaN	11	NaN	NaN	0	11	19
179	'>gi|157388965|ref|NP_689483.3| schlafen family member 11 [Homo sapiens]'	NaN	NaN	7	11	NaN	NaN	NaN	NaN	0	11	18
180	'>gi|4506455|ref|NP_002892.1| reticulocalbin-1 precursor [Homo sapiens]'	NaN	NaN	NaN	NaN	6	11	NaN	NaN	0	11	17
181	'>gi|379030596|ref|NP_001243785.1| F-box/WD repeat-containing protein 1A isoform 3 [Homo sapiens]'	NaN	NaN	NaN	3	11	NaN	NaN	NaN	0	11	14
182	'>gi|46276893|ref|NP_996896.1| transcription elongation factor B polypeptide 2 isoform b [Homo sapiens]'	NaN	NaN	NaN	NaN	NaN	3	11	NaN	0	11	14
183	'>gi|4508011|ref|NP_003444.1| zinc finger MYM-type protein 2 [Homo sapiens]'	NaN	2	11	NaN	NaN	NaN	NaN	NaN	0	11	13
184	'>gi|5454064|ref|NP_006319.1| RNA-binding protein 14 isoform 1 [Homo sapiens]'	NaN	NaN	NaN	11	1	NaN	NaN	NaN	0	11	12
185	'>gi|12056468|ref|NP_068831.1| junction plakoglobin [Homo sapiens]'	NaN	11	NaN	NaN	NaN	NaN	NaN	NaN	0	11	11
186	'>gi|27363457|ref|NP_079152.3| aarF domain-containing protein kinase 4 isoform a [Homo sapiens]'	NaN	NaN	NaN	NaN	11	NaN	NaN	NaN	0	11	11
187	'>gi|281604136|ref|NP_001164014.1| serine/threonine-protein phosphatase PGAM5, mitochondrial isoform 1 [Homo sapiens]'	NaN	NaN	NaN	NaN	NaN	11	NaN	NaN	0	11	11
188	'>gi|31621305|ref|NP_573566.2| leucine-rich PPR motif-containing protein, mitochondrial precursor [Homo sapiens]'	NaN	NaN	11	NaN	NaN	NaN	NaN	NaN	0	11	11
189	'>gi|32130516|ref|NP_004704.2| nuclear export mediator factor NEMF isoform 1 [Homo sapiens]'	NaN	NaN	11	NaN	NaN	NaN	NaN	NaN	0	11	11
190	'>gi|355477264|ref|NP_001239049.1| PAS domain-containing serine/threonine-protein kinase isoform 2 [Homo sapiens]'	NaN	NaN	11	NaN	NaN	NaN	NaN	NaN	0	11	11
191	'>gi|48762920|ref|NP_002617.3| ATP-dependent 6-phosphofructokinase, liver type isoform b [Homo sapiens]'	NaN	NaN	NaN	11	NaN	NaN	NaN	NaN	0	11	11
192	'>gi|578836872|ref|XP_006724172.1| PREDICTED: cdc42 effector protein 1 isoform X3 [Homo sapiens]'	NaN	NaN	NaN	NaN	11	NaN	NaN	NaN	0	11	11
193	'>gi|62241042|ref|NP_004437.2| bifunctional glutamate/proline--tRNA ligase [Homo sapiens]'	NaN	NaN	11	NaN	NaN	NaN	NaN	NaN	0	11	11
194	'>gi|94721239|ref|NP_038203.2| isoleucine--tRNA ligase, cytoplasmic [Homo sapiens]'	NaN	NaN	11	NaN	NaN	NaN	NaN	NaN	0	11	11
195	'>gi|4557032|ref|NP_002291.1| L-lactate dehydrogenase B chain [Homo sapiens]'	7	8	7	10	8	5	1	NaN	0	10	46
196	'>gi|578835525|ref|XP_006723678.1| PREDICTED: protein-glutamine gamma-glutamyltransferase E isoform X1 [Homo sapiens]'	10	NaN	3	1	NaN	1	3	8	0	10	26
197	'>gi|320461711|ref|NP_001189360.1| peroxiredoxin-1 [Homo sapiens]'	NaN	NaN	3	1	NaN	8	10	NaN	0	10	22
198	'>gi|116812577|ref|NP_057103.2| putative RNA-binding protein Luc7-like 2 isoform 1 [Homo sapiens]'	10	NaN	NaN	NaN	6	NaN	NaN	NaN	0	10	16
199	'>gi|323276700|ref|NP_001191020.1| 40S ribosomal protein S10 [Homo sapiens]'	NaN	NaN	NaN	NaN	NaN	6	10	NaN	0	10	16
200	'>gi|67189747|ref|NP_001019833.1| 60S ribosomal protein L6 [Homo sapiens]'	10	2	NaN	NaN	NaN	3	NaN	NaN	0	10	15
201	'>gi|290542345|ref|NP_001166599.1| YTH domain-containing family protein 2 isoform 1 [Homo sapiens]'	NaN	NaN	NaN	10	3	1	NaN	NaN	0	10	14
202	'>gi|231573214|ref|NP_056380.2| E3 ubiquitin-protein ligase listerin [Homo sapiens]'	NaN	3	10	NaN	NaN	NaN	NaN	NaN	0	10	13
203	'>gi|618468591|ref|NP_001278557.1| endoribonuclease Dicer isoform 1 [Homo sapiens]'	NaN	10	3	NaN	NaN	NaN	NaN	NaN	0	10	13
204	'>gi|11141903|ref|NP_068598.1| FAST kinase domain-containing protein 5 [Homo sapiens]'	NaN	NaN	NaN	10	2	NaN	NaN	NaN	0	10	12
205	'>gi|118197272|ref|NP_060506.5| autophagy-related protein 2 homolog B [Homo sapiens]'	NaN	10	1	NaN	1	NaN	NaN	NaN	0	10	12
206	'>gi|41327754|ref|NP_065690.2| receptor-interacting serine/threonine-protein kinase 4 [Homo sapiens]'	NaN	NaN	2	10	NaN	NaN	NaN	NaN	0	10	12
207	'>gi|449083351|ref|NP_001263347.1| protein transport protein Sec16A isoform 2 [Homo sapiens]'	2	NaN	10	NaN	NaN	NaN	NaN	NaN	0	10	12
208	'>gi|510937039|ref|NP_001265400.1| protein MON2 homolog isoform 4 [Homo sapiens]'	NaN	2	10	NaN	NaN	NaN	NaN	NaN	0	10	12
209	'>gi|56181387|ref|NP_005852.2| E3 ubiquitin-protein ligase CHIP isoform a [Homo sapiens]'	NaN	NaN	NaN	NaN	2	10	NaN	NaN	0	10	12
210	'>gi|33239445|ref|NP_003742.2| eukaryotic translation initiation factor 3 subunit B [Homo sapiens]'	NaN	NaN	10	1	NaN	NaN	NaN	NaN	0	10	11
211	'>gi|4506605|ref|NP_000969.1| 60S ribosomal protein L23 [Homo sapiens]'	NaN	NaN	NaN	NaN	NaN	1	10	NaN	0	10	11
212	'>gi|117606360|ref|NP_056125.3| PH and SEC7 domain-containing protein 3 isoform a [Homo sapiens]'	NaN	NaN	10	NaN	NaN	NaN	NaN	NaN	0	10	10
213	'>gi|157384998|ref|NP_002325.2| low-density lipoprotein receptor-related protein 4 precursor [Homo sapiens]'	NaN	10	NaN	NaN	NaN	NaN	NaN	NaN	0	10	10
214	'>gi|224586882|ref|NP_003642.3| Y-box-binding protein 3 isoform a [Homo sapiens]'	NaN	NaN	NaN	NaN	10	NaN	NaN	NaN	0	10	10
215	'>gi|238776833|ref|NP_005773.3| THO complex subunit 4 [Homo sapiens]'	NaN	NaN	NaN	NaN	NaN	10	NaN	NaN	0	10	10
216	'>gi|260656043|ref|NP_001159586.1| neuropathy target esterase isoform d [Homo sapiens]'	NaN	NaN	10	NaN	NaN	NaN	NaN	NaN	0	10	10
217	'>gi|311771641|ref|NP_001185708.1| cullin-2 isoform b [Homo sapiens]'	NaN	NaN	NaN	10	NaN	NaN	NaN	NaN	0	10	10
218	'>gi|358030308|ref|NP_001239589.1| band 4.1-like protein 2 isoform d [Homo sapiens]'	NaN	NaN	NaN	10	NaN	NaN	NaN	NaN	0	10	10
219	'>gi|54792138|ref|NP_055692.2| probable helicase with zinc finger domain [Homo sapiens]'	NaN	10	NaN	NaN	NaN	NaN	NaN	NaN	0	10	10
220	'>gi|550544217|ref|NP_001272368.1| rapamycin-insensitive companion of mTOR isoform 2 [Homo sapiens]'	NaN	NaN	10	NaN	NaN	NaN	NaN	NaN	0	10	10
221	'>gi|578833748|ref|XP_006723010.1| PREDICTED: very-long-chain enoyl-CoA reductase isoform X3 [Homo sapiens]'	NaN	NaN	NaN	NaN	NaN	10	NaN	NaN	0	10	10
222	'>gi|6005926|ref|NP_009210.1| splicing factor U2AF 65 kDa subunit isoform a [Homo sapiens]'	NaN	NaN	NaN	NaN	10	NaN	NaN	NaN	0	10	10
223	'>gi|661567300|ref|NP_001281269.1| zinc finger CCCH domain-containing protein 18 isoform 1 [Homo sapiens]'	NaN	NaN	10	NaN	NaN	NaN	NaN	NaN	0	10	10
224	'>gi|66346679|ref|NP_001018077.1| plasminogen activator inhibitor 1 RNA-binding protein isoform 1 [Homo sapiens]'	NaN	NaN	NaN	NaN	10	NaN	NaN	NaN	0	10	10
225	'>gi|7019415|ref|NP_037468.1| protein transport protein Sec61 subunit alpha isoform 1 [Homo sapiens]'	NaN	NaN	NaN	NaN	NaN	10	NaN	NaN	0	10	10
226	'>gi|71361682|ref|NP_006176.2| nuclear mitotic apparatus protein 1 isoform 1 [Homo sapiens]'	NaN	10	NaN	NaN	NaN	NaN	NaN	NaN	0	10	10
227	'>gi|73760405|ref|NP_001027454.1| thymopoietin isoform beta [Homo sapiens]'	NaN	NaN	NaN	NaN	10	NaN	NaN	NaN	0	10	10
228	'>gi|8922665|ref|NP_060686.1| pantothenate kinase 4 [Homo sapiens]'	NaN	NaN	NaN	10	NaN	NaN	NaN	NaN	0	10	10
229	'>gi|77539758|ref|NP_001029249.1| histone H4 [Homo sapiens]'	5	4	1	3	2	6	9	8	0	9	38
230	'>gi|4757834|ref|NP_004273.1| BAG family molecular chaperone regulator 2 [Homo sapiens]'	NaN	NaN	NaN	NaN	NaN	9	9	NaN	0	9	18
231	'>gi|4502551|ref|NP_001210.1| calumenin isoform a precursor [Homo sapiens]'	NaN	NaN	NaN	NaN	8	9	NaN	NaN	0	9	17
232	'>gi|4506597|ref|NP_000967.1| 60S ribosomal protein L12 [Homo sapiens]'	NaN	NaN	NaN	NaN	NaN	7	9	NaN	0	9	16
233	'>gi|395132450|ref|NP_001257420.1| 60S ribosomal protein L13a isoform 2 [Homo sapiens]'	NaN	NaN	NaN	NaN	NaN	6	9	NaN	0	9	15
234	'>gi|530388540|ref|XP_005251347.1| PREDICTED: transcription elongation factor B polypeptide 1 isoform X1 [Homo sapiens]'	NaN	NaN	NaN	NaN	NaN	NaN	9	6	0	9	15
235	'>gi|55956788|ref|NP_005372.2| nucleolin [Homo sapiens]'	NaN	NaN	6	9	NaN	NaN	NaN	NaN	0	9	15
236	'>gi|375151597|ref|NP_001243509.1| 60S ribosomal protein L10 isoform c [Homo sapiens]'	NaN	NaN	NaN	NaN	NaN	9	5	NaN	0	9	14
237	'>gi|23308577|ref|NP_006614.2| D-3-phosphoglycerate dehydrogenase [Homo sapiens]'	NaN	NaN	NaN	1	9	NaN	NaN	NaN	0	9	10
238	'>gi|4506209|ref|NP_002794.1| 26S protease regulatory subunit 7 isoform 1 [Homo sapiens]'	NaN	NaN	NaN	NaN	9	1	NaN	NaN	0	9	10
239	'>gi|4506661|ref|NP_000963.1| 60S ribosomal protein L7a [Homo sapiens]'	1	NaN	NaN	NaN	NaN	9	NaN	NaN	0	9	10
240	'>gi|5803227|ref|NP_006817.1| 14-3-3 protein theta [Homo sapiens]'	NaN	NaN	NaN	NaN	1	9	NaN	NaN	0	9	10
241	'>gi|91208418|ref|NP_001035095.1| transcription elongation regulator 1 isoform 2 [Homo sapiens]'	NaN	1	9	NaN	NaN	NaN	NaN	NaN	0	9	10
242	'>gi|110347425|ref|NP_001036016.1| structural maintenance of chromosomes protein 2 [Homo sapiens]'	NaN	NaN	9	NaN	NaN	NaN	NaN	NaN	0	9	9
243	'>gi|12667788|ref|NP_002464.1| myosin-9 [Homo sapiens]'	NaN	NaN	9	NaN	NaN	NaN	NaN	NaN	0	9	9
244	'>gi|133925803|ref|NP_001076047.1| RNA binding protein fox-1 homolog 2 isoform 5 [Homo sapiens]'	NaN	NaN	NaN	NaN	9	NaN	NaN	NaN	0	9	9
245	'>gi|14389309|ref|NP_116093.1| tubulin alpha-1C chain [Homo sapiens]'	NaN	NaN	NaN	NaN	9	NaN	NaN	NaN	0	9	9
246	'>gi|160420317|ref|NP_001104026.1| filamin-A isoform 2 [Homo sapiens]'	NaN	9	NaN	NaN	NaN	NaN	NaN	NaN	0	9	9
247	'>gi|182508169|ref|NP_003864.4| neuropilin-1 isoform a precursor [Homo sapiens]'	NaN	NaN	9	NaN	NaN	NaN	NaN	NaN	0	9	9
248	'>gi|183603929|ref|NP_001116827.1| serine/threonine-protein phosphatase 6 catalytic subunit isoform a [Homo sapiens]'	NaN	NaN	NaN	NaN	NaN	9	NaN	NaN	0	9	9
249	'>gi|18426904|ref|NP_569079.1| ATPase WRNIP1 isoform 2 [Homo sapiens]'	NaN	NaN	NaN	9	NaN	NaN	NaN	NaN	0	9	9
250	'>gi|238624110|ref|NP_001154806.1| histone H2B type 2-F isoform b [Homo sapiens]'	NaN	NaN	NaN	NaN	NaN	9	NaN	NaN	0	9	9
251	'''>gi|325651836|ref|NP_003592.3| SWI/SNF-related matrix-associated actin-dependent regulator of chromatin subfamily A member 5 [Ho...'' <Preview truncated at 128 characters>'	NaN	NaN	9	NaN	NaN	NaN	NaN	NaN	0	9	9
252	'>gi|378925625|ref|NP_001243779.1| titin isoform N2BA [Homo sapiens]'	NaN	NaN	NaN	9	NaN	NaN	NaN	NaN	0	9	9
253	'>gi|379317177|ref|NP_001243839.1| nucleolar RNA helicase 2 isoform 2 [Homo sapiens]'	NaN	NaN	9	NaN	NaN	NaN	NaN	NaN	0	9	9
254	'>gi|4503481|ref|NP_001395.1| elongation factor 1-gamma [Homo sapiens]'	NaN	NaN	NaN	NaN	9	NaN	NaN	NaN	0	9	9
255	'>gi|4507157|ref|NP_003096.1| sortilin-related receptor preproprotein [Homo sapiens]'	NaN	9	NaN	NaN	NaN	NaN	NaN	NaN	0	9	9
256	'>gi|4757926|ref|NP_004893.1| RNA-binding protein 39 isoform b [Homo sapiens]'	9	NaN	NaN	NaN	NaN	NaN	NaN	NaN	0	9	9
257	'>gi|4885379|ref|NP_005312.1| histone H1.4 [Homo sapiens]'	9	NaN	NaN	NaN	NaN	NaN	NaN	NaN	0	9	9
258	'>gi|5031755|ref|NP_005817.1| heterogeneous nuclear ribonucleoprotein R isoform 2 [Homo sapiens]'	NaN	NaN	NaN	9	NaN	NaN	NaN	NaN	0	9	9
259	'>gi|5174447|ref|NP_006089.1| guanine nucleotide-binding protein subunit beta-2-like 1 [Homo sapiens]'	NaN	NaN	NaN	NaN	NaN	9	NaN	NaN	0	9	9
260	'>gi|570700827|ref|NP_001275682.1| structural maintenance of chromosomes protein 4 isoform 2 [Homo sapiens]'	NaN	NaN	9	NaN	NaN	NaN	NaN	NaN	0	9	9
261	'>gi|5729840|ref|NP_006650.1| gamma-tubulin complex component 2 isoform 2 [Homo sapiens]'	NaN	NaN	NaN	9	NaN	NaN	NaN	NaN	0	9	9
262	'>gi|5803225|ref|NP_006752.1| 14-3-3 protein epsilon [Homo sapiens]'	NaN	NaN	NaN	NaN	NaN	9	NaN	NaN	0	9	9
263	'>gi|618857509|ref|NP_006001.4| mesencephalic astrocyte-derived neurotrophic factor precursor [Homo sapiens]'	9	NaN	NaN	NaN	NaN	NaN	NaN	NaN	0	9	9
264	'>gi|7661968|ref|NP_055481.1| clathrin interactor 1 isoform 2 [Homo sapiens]'	NaN	NaN	NaN	9	NaN	NaN	NaN	NaN	0	9	9
265	'>gi|7705855|ref|NP_057226.1| estradiol 17-beta-dehydrogenase 12 [Homo sapiens]'	NaN	NaN	NaN	NaN	NaN	9	NaN	NaN	0	9	9
266	'>gi|13435361|ref|NP_077739.1| desmocollin-1 isoform Dsc1a preproprotein [Homo sapiens]'	5	4	5	5	5	4	6	8	0	8	42
267	'>gi|4504279|ref|NP_002098.1| histone H3.3 [Homo sapiens]'	5	1	NaN	3	4	5	8	4	0	8	30
268	'>gi|4557367|ref|NP_000377.1| bleomycin hydrolase [Homo sapiens]'	8	3	2	2	1	1	4	3	0	8	24
269	'>gi|16579885|ref|NP_000959.2| 60S ribosomal protein L4 [Homo sapiens]'	6	NaN	NaN	NaN	8	4	NaN	NaN	0	8	18
270	'>gi|34147630|ref|NP_003312.3| elongation factor Tu, mitochondrial precursor [Homo sapiens]'	1	2	2	NaN	8	3	NaN	1	0	8	17
271	'>gi|21071032|ref|NP_057306.2| probable ATP-dependent RNA helicase DDX41 [Homo sapiens]'	NaN	NaN	NaN	8	8	NaN	NaN	NaN	0	8	16
272	'>gi|283135201|ref|NP_001164105.1| RNA-binding protein FUS isoform 2 [Homo sapiens]'	NaN	NaN	NaN	8	6	NaN	1	NaN	0	8	15
273	'>gi|5902072|ref|NP_008850.1| serpin B3 [Homo sapiens]'	NaN	NaN	6	NaN	NaN	NaN	NaN	8	0	8	14
274	'>gi|4506621|ref|NP_000978.1| 60S ribosomal protein L26 [Homo sapiens]'	NaN	NaN	NaN	NaN	NaN	8	5	NaN	0	8	13
275	'>gi|33636719|ref|NP_006342.2| mitochondrial import inner membrane translocase subunit TIM44 [Homo sapiens]'	NaN	NaN	NaN	NaN	4	8	NaN	NaN	0	8	12
276	'>gi|118601081|ref|NP_001073027.1| heterogeneous nuclear ribonucleoprotein U-like protein 2 [Homo sapiens]'	NaN	NaN	8	3	NaN	NaN	NaN	NaN	0	8	11
277	'>gi|15431288|ref|NP_009035.3| 60S ribosomal protein L10a [Homo sapiens]'	NaN	NaN	NaN	NaN	NaN	8	3	NaN	0	8	11
278	'>gi|24234683|ref|NP_004642.2| ubiquitin carboxyl-terminal hydrolase 11 [Homo sapiens]'	NaN	NaN	8	3	NaN	NaN	NaN	NaN	0	8	11
279	'>gi|4506623|ref|NP_000979.1| 60S ribosomal protein L27 [Homo sapiens]'	NaN	NaN	NaN	NaN	NaN	2	8	1	0	8	11
280	'>gi|24638433|ref|NP_056146.1| nicastrin isoform 1 precursor [Homo sapiens]'	NaN	NaN	8	1	NaN	NaN	NaN	NaN	0	8	9
281	'>gi|10863945|ref|NP_066964.1| X-ray repair cross-complementing protein 5 [Homo sapiens]'	NaN	NaN	NaN	8	NaN	NaN	NaN	NaN	0	8	8
282	'>gi|110347463|ref|NP_006725.3| transcription factor HIVEP2 [Homo sapiens]'	NaN	8	NaN	NaN	NaN	NaN	NaN	NaN	0	8	8
283	'>gi|133925811|ref|NP_002261.3| transportin-1 isoform 1 [Homo sapiens]'	NaN	NaN	NaN	8	NaN	NaN	NaN	NaN	0	8	8
284	'>gi|13435356|ref|NP_006109.2| HCLS1-associated protein X-1 isoform a [Homo sapiens]'	NaN	NaN	NaN	NaN	NaN	8	NaN	NaN	0	8	8
285	'>gi|157388904|ref|NP_060272.3| HEAT repeat-containing protein 2 [Homo sapiens]'	NaN	NaN	NaN	8	NaN	NaN	NaN	NaN	0	8	8
286	'>gi|18375650|ref|NP_542416.1| tyrosine-protein phosphatase non-receptor type 13 isoform 4 [Homo sapiens]'	NaN	8	NaN	NaN	NaN	NaN	NaN	NaN	0	8	8
287	'>gi|20070344|ref|NP_079426.2| threonine--tRNA ligase, mitochondrial isoform a [Homo sapiens]'	NaN	NaN	NaN	8	NaN	NaN	NaN	NaN	0	8	8
288	'>gi|208973244|ref|NP_001129174.1| 14-3-3 protein zeta/delta [Homo sapiens]'	NaN	NaN	NaN	NaN	NaN	8	NaN	NaN	0	8	8
289	'>gi|284795266|ref|NP_067026.3| signal recognition particle receptor subunit beta [Homo sapiens]'	NaN	NaN	NaN	NaN	NaN	8	NaN	NaN	0	8	8
290	'>gi|301171475|ref|NP_001180346.1| ATP-dependent RNA helicase DDX3X isoform 3 [Homo sapiens]'	NaN	NaN	NaN	NaN	8	NaN	NaN	NaN	0	8	8
291	'>gi|33946291|ref|NP_079106.3| lysophosphatidylcholine acyltransferase 1 [Homo sapiens]'	NaN	NaN	NaN	NaN	8	NaN	NaN	NaN	0	8	8
292	'>gi|38372919|ref|NP_001719.2| basigin isoform 1 precursor [Homo sapiens]'	NaN	NaN	NaN	NaN	8	NaN	NaN	NaN	0	8	8
293	'>gi|388454220|ref|NP_001252541.1| CCR4-NOT transcription complex subunit 1 isoform c [Homo sapiens]'	NaN	8	NaN	NaN	NaN	NaN	NaN	NaN	0	8	8
294	'>gi|4503131|ref|NP_001895.1| catenin beta-1 [Homo sapiens]'	NaN	NaN	NaN	8	NaN	NaN	NaN	NaN	0	8	8
295	'''>gi|4506019|ref|NP_002708.1| serine/threonine-protein phosphatase 2A 55 kDa regulatory subunit B alpha isoform isoform 1 [Homo s...'' <Preview truncated at 128 characters>'	NaN	NaN	NaN	NaN	8	NaN	NaN	NaN	0	8	8
296	'>gi|4759068|ref|NP_004580.1| protein SCO1 homolog, mitochondrial [Homo sapiens]'	NaN	NaN	NaN	NaN	NaN	8	NaN	NaN	0	8	8
297	'>gi|4885399|ref|NP_005436.1| structural maintenance of chromosomes protein 3 [Homo sapiens]'	NaN	NaN	8	NaN	NaN	NaN	NaN	NaN	0	8	8
298	'>gi|527317371|ref|NP_001268392.1| structural maintenance of chromosomes protein 1A isoform 2 [Homo sapiens]'	NaN	NaN	8	NaN	NaN	NaN	NaN	NaN	0	8	8
299	'>gi|530380667|ref|XP_005268560.1| PREDICTED: treacle protein isoform X2 [Homo sapiens]'	NaN	NaN	8	NaN	NaN	NaN	NaN	NaN	0	8	8
300	'>gi|530407124|ref|XP_005254964.1| PREDICTED: zinc finger protein 710 isoform X3 [Homo sapiens]'	NaN	NaN	NaN	8	NaN	NaN	NaN	NaN	0	8	8
301	'''>gi|530414178|ref|XP_005266746.1| PREDICTED: mitochondrial import inner membrane translocase subunit Tim21 isoform X1 [Homo sapi...'' <Preview truncated at 128 characters>'	NaN	NaN	NaN	NaN	NaN	NaN	8	NaN	0	8	8
302	'>gi|54112121|ref|NP_036558.3| splicing factor 3B subunit 3 [Homo sapiens]'	NaN	NaN	8	NaN	NaN	NaN	NaN	NaN	0	8	8
303	'>gi|544063468|ref|NP_001269555.1| lamin isoform A-delta50 [Homo sapiens]'	NaN	NaN	8	NaN	NaN	NaN	NaN	NaN	0	8	8
304	'>gi|62414289|ref|NP_003371.2| vimentin [Homo sapiens]'	NaN	NaN	NaN	NaN	8	NaN	NaN	NaN	0	8	8
305	'>gi|67944630|ref|NP_001020092.1| 60S ribosomal protein L9 [Homo sapiens]'	NaN	NaN	NaN	NaN	NaN	8	NaN	NaN	0	8	8
306	'>gi|530431917|ref|XP_005277372.1| PREDICTED: 40S ribosomal protein S9 isoform X14 [Homo sapiens]'	7	NaN	NaN	NaN	NaN	6	6	NaN	0	7	19
307	'>gi|325301078|ref|NP_001191456.1| translocon-associated protein subunit delta isoform 3 precursor [Homo sapiens]'	NaN	NaN	NaN	NaN	NaN	6	7	1	0	7	14
308	'>gi|4758138|ref|NP_004387.1| probable ATP-dependent RNA helicase DDX5 [Homo sapiens]'	NaN	NaN	NaN	7	7	NaN	NaN	NaN	0	7	14
309	'>gi|4506743|ref|NP_001003.1| 40S ribosomal protein S8 [Homo sapiens]'	NaN	NaN	NaN	NaN	NaN	7	6	NaN	0	7	13
310	'>gi|106775678|ref|NP_001035807.1| histone H2A type 2-A [Homo sapiens]'	NaN	NaN	NaN	NaN	NaN	2	7	3	0	7	12
311	'>gi|25777713|ref|NP_733779.1| S-phase kinase-associated protein 1 isoform b [Homo sapiens]'	NaN	NaN	NaN	NaN	NaN	5	7	NaN	0	7	12
312	'>gi|262206280|ref|NP_003306.3| dnaJ homolog subfamily C member 7 isoform 1 [Homo sapiens]'	NaN	NaN	NaN	5	7	NaN	NaN	NaN	0	7	12
313	'>gi|217330646|ref|NP_006704.3| activated RNA polymerase II transcriptional coactivator p15 [Homo sapiens]'	2	1	NaN	NaN	NaN	1	7	NaN	0	7	11
314	'>gi|55741709|ref|NP_067062.1| RNA-binding protein 25 [Homo sapiens]'	NaN	NaN	7	4	NaN	NaN	NaN	NaN	0	7	11
315	'>gi|567757576|ref|NP_001274672.1| squalene synthase isoform 1 [Homo sapiens]'	NaN	NaN	NaN	NaN	7	4	NaN	NaN	0	7	11
316	'>gi|71772415|ref|NP_001025180.1| 40S ribosomal protein S15a [Homo sapiens]'	NaN	NaN	NaN	NaN	NaN	NaN	7	4	0	7	11
317	'>gi|385198059|ref|NP_001245237.1| putative ribosomal RNA methyltransferase NOP2 isoform 2 [Homo sapiens]'	NaN	NaN	7	3	NaN	NaN	NaN	NaN	0	7	10
318	'>gi|4506613|ref|NP_000974.1| 60S ribosomal protein L22 proprotein [Homo sapiens]'	NaN	NaN	NaN	NaN	NaN	NaN	7	3	0	7	10
319	'>gi|4506681|ref|NP_001006.1| 40S ribosomal protein S11 [Homo sapiens]'	NaN	NaN	NaN	NaN	NaN	3	7	NaN	0	7	10
320	'>gi|4506741|ref|NP_001002.1| 40S ribosomal protein S7 [Homo sapiens]'	NaN	NaN	NaN	NaN	NaN	3	7	NaN	0	7	10
321	'>gi|5729875|ref|NP_006658.1| membrane-associated progesterone receptor component 1 isoform 1 [Homo sapiens]'	NaN	NaN	NaN	NaN	NaN	7	3	NaN	0	7	10
322	'>gi|21361322|ref|NP_006078.2| tubulin beta-4A chain isoform 3 [Homo sapiens]'	NaN	NaN	NaN	1	7	1	NaN	NaN	0	7	9
323	'>gi|4503525|ref|NP_003743.1| eukaryotic translation initiation factor 3 subunit C isoform a [Homo sapiens]'	NaN	NaN	7	2	NaN	NaN	NaN	NaN	0	7	9
324	'>gi|4557617|ref|NP_000811.1| growth arrest-specific protein 6 precursor [Homo sapiens]'	NaN	NaN	NaN	7	2	NaN	NaN	NaN	0	7	9
325	'>gi|574957204|ref|NP_001276334.1| MMS19 nucleotide excision repair protein homolog isoform 1 [Homo sapiens]'	NaN	NaN	2	7	NaN	NaN	NaN	NaN	0	7	9
326	'>gi|66346695|ref|NP_001990.2| fibrillin-2 precursor [Homo sapiens]'	2	7	NaN	NaN	NaN	NaN	NaN	NaN	0	7	9
327	'>gi|14043072|ref|NP_112533.1| heterogeneous nuclear ribonucleoproteins A2/B1 isoform B1 [Homo sapiens]'	NaN	NaN	NaN	NaN	1	7	NaN	NaN	0	7	8
328	'>gi|209915584|ref|NP_001129607.1| 60S ribosomal protein L28 isoform 3 [Homo sapiens]'	NaN	NaN	NaN	NaN	NaN	1	7	NaN	0	7	8
329	'>gi|21361114|ref|NP_003553.2| mitochondrial 2-oxoglutarate/malate carrier protein isoform 1 [Homo sapiens]'	NaN	NaN	NaN	NaN	NaN	7	1	NaN	0	7	8
330	'>gi|108936958|ref|NP_005819.3| DDB1- and CUL4-associated factor 7 [Homo sapiens]'	NaN	NaN	NaN	NaN	NaN	7	NaN	NaN	0	7	7
331	'>gi|15055539|ref|NP_002943.2| 40S ribosomal protein S2 [Homo sapiens]'	NaN	NaN	NaN	NaN	NaN	7	NaN	NaN	0	7	7
332	'>gi|151101459|ref|NP_055746.3| serine/threonine-protein phosphatase 6 regulatory subunit 1 [Homo sapiens]'	NaN	NaN	7	NaN	NaN	NaN	NaN	NaN	0	7	7
333	'>gi|156104872|ref|NP_006485.2| ETS domain-containing transcription factor ERF isoform 1 [Homo sapiens]'	NaN	NaN	NaN	7	NaN	NaN	NaN	NaN	0	7	7
334	'>gi|192448443|ref|NP_068758.3| peptidyl-prolyl cis-trans isomerase FKBP10 precursor [Homo sapiens]'	NaN	NaN	NaN	7	NaN	NaN	NaN	NaN	0	7	7
335	'>gi|207113164|ref|NP_001128717.1| treacle protein isoform f [Homo sapiens]'	NaN	NaN	NaN	7	NaN	NaN	NaN	NaN	0	7	7
336	'>gi|21237805|ref|NP_003066.2| SWI/SNF complex subunit SMARCC2 isoform a [Homo sapiens]'	NaN	NaN	7	NaN	NaN	NaN	NaN	NaN	0	7	7
337	'>gi|226371704|ref|NP_076415.3| zinc finger and SCAN domain-containing protein 18 isoform 3 [Homo sapiens]'	NaN	NaN	NaN	7	NaN	NaN	NaN	NaN	0	7	7
338	'>gi|281182727|ref|NP_001162582.1| protein SCO2 homolog, mitochondrial precursor [Homo sapiens]'	NaN	NaN	NaN	NaN	NaN	7	NaN	NaN	0	7	7
339	'>gi|289547594|ref|NP_001166117.1| 1-phosphatidylinositol 4,5-bisphosphate phosphodiesterase beta-4 isoform c [Homo sapiens]'	NaN	NaN	7	NaN	NaN	NaN	NaN	NaN	0	7	7
340	'>gi|300192933|ref|NP_006787.2| AFG3-like protein 2 [Homo sapiens]'	NaN	NaN	NaN	7	NaN	NaN	NaN	NaN	0	7	7
341	'>gi|31881687|ref|NP_853551.1| replication factor C subunit 4 [Homo sapiens]'	NaN	NaN	NaN	NaN	NaN	7	NaN	NaN	0	7	7
342	'>gi|325296984|ref|NP_001191676.1| replication factor C subunit 1 isoform 2 [Homo sapiens]'	NaN	NaN	7	NaN	NaN	NaN	NaN	NaN	0	7	7
343	'>gi|37693993|ref|NP_002504.2| nucleoside diphosphate kinase 3 precursor [Homo sapiens]'	NaN	NaN	NaN	NaN	NaN	NaN	7	NaN	0	7	7
344	'>gi|38569423|ref|NP_942127.1| ATP-citrate synthase isoform 2 [Homo sapiens]'	NaN	NaN	7	NaN	NaN	NaN	NaN	NaN	0	7	7
345	'>gi|40254924|ref|NP_060979.2| leucine-rich repeat-containing protein 59 [Homo sapiens]'	NaN	NaN	NaN	NaN	NaN	7	NaN	NaN	0	7	7
346	'>gi|4503363|ref|NP_003850.1| dolichol-phosphate mannosyltransferase subunit 1 [Homo sapiens]'	NaN	NaN	NaN	NaN	NaN	7	NaN	NaN	0	7	7
347	'>gi|50345988|ref|NP_001001973.1| ATP synthase subunit gamma, mitochondrial isoform L (liver) precursor [Homo sapiens]'	NaN	NaN	NaN	NaN	NaN	7	NaN	NaN	0	7	7
348	'>gi|530412640|ref|XP_005257621.1| PREDICTED: 60S ribosomal protein L19 isoform X1 [Homo sapiens]'	NaN	NaN	NaN	NaN	NaN	7	NaN	NaN	0	7	7
349	'>gi|578823289|ref|XP_006719294.1| PREDICTED: protein FAM186A isoform X1 [Homo sapiens]'	NaN	NaN	NaN	NaN	NaN	NaN	NaN	7	0	7	7
350	'''>gi|578840073|ref|XP_006725288.1| PREDICTED: pyridoxal-dependent decarboxylase domain-containing protein 1-like isoform X3 [Homo...'' <Preview truncated at 128 characters>'	NaN	NaN	NaN	7	NaN	NaN	NaN	NaN	0	7	7
351	'>gi|6005824|ref|NP_009121.1| SEC23-interacting protein [Homo sapiens]'	NaN	NaN	7	NaN	NaN	NaN	NaN	NaN	0	7	7
352	'>gi|68160922|ref|NP_001020242.1| 40S ribosomal protein S14 [Homo sapiens]'	NaN	NaN	NaN	NaN	NaN	NaN	7	NaN	0	7	7
353	'>gi|91206456|ref|NP_690002.2| protein FAM133B isoform 1 [Homo sapiens]'	7	NaN	NaN	NaN	NaN	NaN	NaN	NaN	0	7	7
354	'>gi|17998551|ref|NP_536722.1| serpin B12 [Homo sapiens]'	3	2	2	NaN	2	2	6	3	0	6	20
355	'>gi|115583685|ref|NP_003042.3| monocarboxylate transporter 1 [Homo sapiens]'	NaN	NaN	NaN	2	6	5	NaN	NaN	0	6	13
356	'>gi|4503143|ref|NP_001900.1| cathepsin D preproprotein [Homo sapiens]'	2	NaN	5	NaN	NaN	NaN	NaN	6	0	6	13
357	'>gi|544711041|ref|NP_001269836.1| T-complex protein 1 subunit theta isoform 2 [Homo sapiens]'	2	NaN	6	NaN	NaN	4	1	NaN	0	6	13
358	'>gi|15431290|ref|NP_000966.2| 60S ribosomal protein L11 isoform 1 [Homo sapiens]'	NaN	NaN	NaN	NaN	NaN	6	5	NaN	0	6	11
359	'>gi|4506401|ref|NP_002871.1| RAF proto-oncogene serine/threonine-protein kinase [Homo sapiens]'	NaN	NaN	NaN	6	4	NaN	NaN	NaN	0	6	10
360	'>gi|45593130|ref|NP_055181.3| guanine nucleotide-binding protein-like 3 isoform 1 [Homo sapiens]'	NaN	NaN	NaN	4	6	NaN	NaN	NaN	0	6	10
361	'>gi|11415026|ref|NP_000971.1| 60S ribosomal protein L18a [Homo sapiens]'	NaN	NaN	NaN	NaN	NaN	3	6	NaN	0	6	9
362	'>gi|14043022|ref|NP_004981.2| methionine--tRNA ligase, cytoplasmic [Homo sapiens]'	NaN	NaN	6	3	NaN	NaN	NaN	NaN	0	6	9
363	'>gi|18104948|ref|NP_000973.2| 60S ribosomal protein L21 [Homo sapiens]'	NaN	NaN	NaN	NaN	NaN	6	3	NaN	0	6	9
364	'>gi|28872725|ref|NP_002806.2| 26S proteasome non-ATPase regulatory subunit 11 [Homo sapiens]'	NaN	NaN	NaN	NaN	3	6	NaN	NaN	0	6	9
365	'>gi|467094898|ref|NP_001264129.1| protein cornichon homolog 4 isoform 5 [Homo sapiens]'	NaN	NaN	NaN	NaN	NaN	2	1	6	0	6	9
366	'>gi|4885111|ref|NP_005176.1| calmodulin-like protein 3 [Homo sapiens]'	NaN	NaN	6	NaN	NaN	NaN	NaN	3	0	6	9
367	'>gi|530420483|ref|XP_005261850.1| PREDICTED: uncharacterized protein KIAA1671 isoform X1 [Homo sapiens]'	NaN	6	3	NaN	NaN	NaN	NaN	NaN	0	6	9
368	'>gi|212549555|ref|NP_001131145.1| interleukin enhancer-binding factor 3 isoform e [Homo sapiens]'	NaN	NaN	2	6	NaN	NaN	NaN	NaN	0	6	8
369	'>gi|38505222|ref|NP_061895.3| protein disulfide-isomerase TMX3 precursor [Homo sapiens]'	NaN	NaN	NaN	2	6	NaN	NaN	NaN	0	6	8
370	'>gi|4504771|ref|NP_002203.1| eukaryotic translation initiation factor 6 isoform a [Homo sapiens]'	NaN	NaN	NaN	NaN	NaN	6	NaN	2	0	6	8
371	'>gi|50592996|ref|NP_006077.2| tubulin beta-3 chain isoform 1 [Homo sapiens]'	NaN	NaN	1	1	6	NaN	NaN	NaN	0	6	8
372	'>gi|13376431|ref|NP_079224.1| protein FAM188A [Homo sapiens]'	NaN	NaN	NaN	NaN	6	1	NaN	NaN	0	6	7
373	'>gi|151301228|ref|NP_060362.3| pre-mRNA-processing factor 40 homolog A [Homo sapiens]'	1	NaN	6	NaN	NaN	NaN	NaN	NaN	0	6	7
374	'>gi|169404009|ref|NP_003135.2| translocon-associated protein subunit alpha isoform 1 precursor [Homo sapiens]'	NaN	NaN	NaN	NaN	1	6	NaN	NaN	0	6	7
375	'>gi|34328899|ref|NP_005392.2| tyrosine-protein phosphatase non-receptor type 14 [Homo sapiens]'	NaN	NaN	6	1	NaN	NaN	NaN	NaN	0	6	7
376	'>gi|4503337|ref|NP_001354.1| H/ACA ribonucleoprotein complex subunit 4 isoform 1 [Homo sapiens]'	NaN	NaN	NaN	1	6	NaN	NaN	NaN	0	6	7
377	'>gi|5729953|ref|NP_006591.1| nuclear migration protein nudC [Homo sapiens]'	NaN	NaN	NaN	NaN	6	1	NaN	NaN	0	6	7
378	'>gi|115527082|ref|NP_005954.3| myosin-1 [Homo sapiens]'	6	NaN	NaN	NaN	NaN	NaN	NaN	NaN	0	6	6
379	'>gi|119943112|ref|NP_001351.2| 7-dehydrocholesterol reductase [Homo sapiens]'	NaN	NaN	NaN	NaN	NaN	6	NaN	NaN	0	6	6
380	'>gi|14211540|ref|NP_066014.1| putative helicase MOV-10 isoform 1 [Homo sapiens]'	NaN	NaN	6	NaN	NaN	NaN	NaN	NaN	0	6	6
381	'>gi|145309311|ref|NP_001034680.2| probable ubiquitin carboxyl-terminal hydrolase FAF-X isoform 4 [Homo sapiens]'	NaN	6	NaN	NaN	NaN	NaN	NaN	NaN	0	6	6
382	'>gi|156119605|ref|NP_036336.2| general transcription factor 3C polypeptide 4 [Homo sapiens]'	NaN	NaN	NaN	6	NaN	NaN	NaN	NaN	0	6	6
383	'>gi|18699732|ref|NP_057260.2| 45 kDa calcium-binding protein isoform 2 precursor [Homo sapiens]'	NaN	NaN	NaN	NaN	6	NaN	NaN	NaN	0	6	6
384	'>gi|19923142|ref|NP_002256.2| importin subunit beta-1 isoform 1 [Homo sapiens]'	NaN	NaN	NaN	6	NaN	NaN	NaN	NaN	0	6	6
385	'>gi|208431836|ref|NP_001129126.1| polyadenylate-binding protein 4 isoform 3 [Homo sapiens]'	NaN	NaN	NaN	6	NaN	NaN	NaN	NaN	0	6	6
386	'>gi|21070997|ref|NP_003147.2| stromal interaction molecule 1 isoform 2 precursor [Homo sapiens]'	NaN	NaN	NaN	6	NaN	NaN	NaN	NaN	0	6	6
387	'>gi|221316566|ref|NP_036256.2| cysteine and histidine-rich domain-containing protein 1 isoform a [Homo sapiens]'	NaN	NaN	NaN	NaN	NaN	6	NaN	NaN	0	6	6
388	'>gi|223555917|ref|NP_848927.2| protein LYRIC [Homo sapiens]'	NaN	NaN	NaN	6	NaN	NaN	NaN	NaN	0	6	6
389	'>gi|24430155|ref|NP_694546.1| 26S protease regulatory subunit 6B isoform 2 [Homo sapiens]'	NaN	NaN	NaN	NaN	6	NaN	NaN	NaN	0	6	6
390	'>gi|24797086|ref|NP_002262.3| importin-5 [Homo sapiens]'	NaN	NaN	6	NaN	NaN	NaN	NaN	NaN	0	6	6
391	'>gi|259013556|ref|NP_004851.2| fragile X mental retardation syndrome-related protein 2 [Homo sapiens]'	NaN	NaN	NaN	6	NaN	NaN	NaN	NaN	0	6	6
392	'>gi|28872765|ref|NP_777360.1| 26S proteasome non-ATPase regulatory subunit 12 isoform 2 [Homo sapiens]'	NaN	NaN	NaN	NaN	6	NaN	NaN	NaN	0	6	6
393	'>gi|316983124|ref|NP_066357.2| 60S ribosomal protein L36a isoform a [Homo sapiens]'	NaN	NaN	NaN	NaN	NaN	NaN	6	NaN	0	6	6
394	'>gi|324021736|ref|NP_001191231.1| amyloid beta A4 protein isoform i precursor [Homo sapiens]'	NaN	NaN	6	NaN	NaN	NaN	NaN	NaN	0	6	6
395	'>gi|38327634|ref|NP_006764.3| ATP-dependent RNA helicase DDX18 [Homo sapiens]'	NaN	NaN	NaN	6	NaN	NaN	NaN	NaN	0	6	6
396	'>gi|4502981|ref|NP_001852.1| cytochrome c oxidase subunit 4 isoform 1, mitochondrial precursor [Homo sapiens]'	NaN	NaN	NaN	NaN	NaN	NaN	6	NaN	0	6	6
397	'>gi|4506017|ref|NP_002706.1| serine/threonine-protein phosphatase 2A catalytic subunit alpha isoform [Homo sapiens]'	NaN	NaN	NaN	NaN	NaN	6	NaN	NaN	0	6	6
398	'>gi|4506693|ref|NP_001012.1| 40S ribosomal protein S17 [Homo sapiens]'	NaN	NaN	NaN	NaN	NaN	NaN	6	NaN	0	6	6
399	'>gi|4826686|ref|NP_004930.1| ATP-dependent RNA helicase DDX1 [Homo sapiens]'	NaN	NaN	NaN	6	NaN	NaN	NaN	NaN	0	6	6
400	'>gi|5031863|ref|NP_005558.1| galectin-3-binding protein precursor [Homo sapiens]'	NaN	NaN	NaN	6	NaN	NaN	NaN	NaN	0	6	6
401	'>gi|507834126|ref|NP_001002251.2| ADP-ribosylation factor-like protein 6-interacting protein 4 isoform 3 [Homo sapiens]'	6	NaN	NaN	NaN	NaN	NaN	NaN	NaN	0	6	6
402	'>gi|51479145|ref|NP_006412.2| brefeldin A-inhibited guanine nucleotide-exchange protein 1 [Homo sapiens]'	NaN	6	NaN	NaN	NaN	NaN	NaN	NaN	0	6	6
403	'>gi|530387859|ref|XP_005273602.1| PREDICTED: BTB/POZ domain-containing protein KCTD9 isoform X5 [Homo sapiens]'	NaN	NaN	NaN	NaN	NaN	NaN	NaN	6	0	6	6
404	'>gi|5453690|ref|NP_006136.1| dnaJ homolog subfamily B member 1 isoform 1 [Homo sapiens]'	NaN	NaN	NaN	NaN	NaN	6	NaN	NaN	0	6	6
405	'>gi|55770844|ref|NP_001894.2| catenin alpha-1 isoform 1 [Homo sapiens]'	NaN	NaN	NaN	6	NaN	NaN	NaN	NaN	0	6	6
406	'>gi|578801453|ref|XP_006711586.1| PREDICTED: tropomyosin alpha-3 chain isoform X9 [Homo sapiens]'	NaN	NaN	6	NaN	NaN	NaN	NaN	NaN	0	6	6
407	'>gi|5902076|ref|NP_008855.1| serine/arginine-rich splicing factor 1 isoform 1 [Homo sapiens]'	NaN	NaN	NaN	NaN	NaN	6	NaN	NaN	0	6	6
408	'>gi|6005942|ref|NP_009057.1| transitional endoplasmic reticulum ATPase [Homo sapiens]'	NaN	NaN	NaN	6	NaN	NaN	NaN	NaN	0	6	6
409	'>gi|73695475|ref|NP_060542.4| HEAT repeat-containing protein 1 [Homo sapiens]'	NaN	6	NaN	NaN	NaN	NaN	NaN	NaN	0	6	6
410	'>gi|7657015|ref|NP_055121.1| tRNA-splicing ligase RtcB homolog [Homo sapiens]'	NaN	NaN	NaN	NaN	6	NaN	NaN	NaN	0	6	6
411	'>gi|7657508|ref|NP_055063.1| E3 ubiquitin-protein ligase RBX1 [Homo sapiens]'	NaN	NaN	NaN	NaN	NaN	NaN	6	NaN	0	6	6
412	'>gi|7705433|ref|NP_057175.1| eukaryotic translation initiation factor 3 subunit L isoform 1 [Homo sapiens]'	NaN	NaN	NaN	NaN	6	NaN	NaN	NaN	0	6	6
413	'>gi|88900507|ref|NP_001034708.1| protein arginine N-methyltransferase 5 isoform b [Homo sapiens]'	NaN	NaN	NaN	6	NaN	NaN	NaN	NaN	0	6	6
414	'>gi|665505971|ref|NP_001287783.1| dermcidin isoform 2 preproprotein [Homo sapiens]'	5	5	4	5	4	NaN	3	NaN	0	5	26
415	'>gi|346986435|ref|NP_001231367.1| arginase-1 isoform 1 [Homo sapiens]'	3	NaN	5	1	1	1	2	3	0	5	16
416	'>gi|381342476|ref|NP_001244222.1| heterogeneous nuclear ribonucleoprotein H [Homo sapiens]'	NaN	2	NaN	4	2	5	NaN	NaN	0	5	13
417	'>gi|13904870|ref|NP_001000.2| 40S ribosomal protein S5 [Homo sapiens]'	NaN	NaN	NaN	NaN	NaN	5	5	NaN	0	5	10
418	'>gi|4505357|ref|NP_002480.1| NADH dehydrogenase [ubiquinone] 1 alpha subcomplex subunit 4 [Homo sapiens]'	NaN	NaN	NaN	NaN	NaN	1	5	4	0	5	10
419	'>gi|4506901|ref|NP_003008.1| serine/arginine-rich splicing factor 3 [Homo sapiens]'	NaN	NaN	NaN	NaN	NaN	5	5	NaN	0	5	10
420	'>gi|4507729|ref|NP_001060.1| tubulin beta-2A chain [Homo sapiens]'	NaN	NaN	1	5	1	3	NaN	NaN	0	5	10
421	'>gi|16751921|ref|NP_444513.1| dermcidin isoform 1 preproprotein [Homo sapiens]'	NaN	NaN	NaN	NaN	NaN	5	NaN	4	0	5	9
422	'>gi|167614488|ref|NP_056342.3| TBC1 domain family member 10B [Homo sapiens]'	NaN	NaN	5	4	NaN	NaN	NaN	NaN	0	5	9
423	'>gi|23110960|ref|NP_001324.2| cathepsin L2 preproprotein [Homo sapiens]'	NaN	NaN	5	NaN	NaN	NaN	NaN	4	0	5	9
424	'>gi|313569770|ref|NP_001186270.1| 60S ribosomal protein L17 isoform a [Homo sapiens]'	NaN	NaN	NaN	NaN	NaN	5	4	NaN	0	5	9
425	'>gi|39780588|ref|NP_060598.3| pre-rRNA-processing protein TSR1 homolog [Homo sapiens]'	NaN	NaN	4	5	NaN	NaN	NaN	NaN	0	5	9
426	'>gi|4505067|ref|NP_002349.1| mitotic spindle assembly checkpoint protein MAD2A [Homo sapiens]'	NaN	NaN	NaN	NaN	NaN	4	5	NaN	0	5	9
427	'>gi|4505821|ref|NP_002643.1| prolactin-inducible protein precursor [Homo sapiens]'	NaN	NaN	2	NaN	NaN	1	5	1	0	5	9
428	'>gi|34098946|ref|NP_004550.2| nuclease-sensitive element-binding protein 1 [Homo sapiens]'	NaN	NaN	NaN	NaN	5	3	NaN	NaN	0	5	8
429	'>gi|4506625|ref|NP_000981.1| 60S ribosomal protein L27a [Homo sapiens]'	NaN	NaN	NaN	NaN	NaN	3	5	NaN	0	5	8
430	'>gi|4506707|ref|NP_001019.1| 40S ribosomal protein S25 [Homo sapiens]'	NaN	NaN	NaN	NaN	NaN	3	5	NaN	0	5	8
431	'>gi|4506711|ref|NP_001021.1| 40S ribosomal protein S27 [Homo sapiens]'	NaN	NaN	NaN	NaN	NaN	NaN	5	3	0	5	8
432	'>gi|150036268|ref|NP_004002.2| dystrophin Dp260-1 isoform [Homo sapiens]'	5	2	NaN	NaN	NaN	NaN	NaN	NaN	0	5	7
433	'>gi|153252132|ref|NP_001093163.1| 60S ribosomal protein L31 isoform 3 [Homo sapiens]'	NaN	NaN	NaN	NaN	NaN	NaN	5	2	0	5	7
434	'>gi|188497750|ref|NP_277035.2| hexokinase-1 isoform HKI-td [Homo sapiens]'	NaN	NaN	2	5	NaN	NaN	NaN	NaN	0	5	7
435	'>gi|258613943|ref|NP_001158222.1| aspartyl/asparaginyl beta-hydroxylase isoform f [Homo sapiens]'	NaN	NaN	5	2	NaN	NaN	NaN	NaN	0	5	7
436	'''>gi|4758786|ref|NP_004541.1| NADH dehydrogenase [ubiquinone] iron-sulfur protein 2, mitochondrial isoform 1 precursor [Homo sapi...'' <Preview truncated at 128 characters>'	NaN	NaN	NaN	NaN	5	2	NaN	NaN	0	5	7
437	'>gi|5031877|ref|NP_005564.1| lamin-B1 isoform 1 [Homo sapiens]'	NaN	NaN	NaN	5	2	NaN	NaN	NaN	0	5	7
438	'>gi|557440906|ref|NP_001273515.1| CDP-diacylglycerol--inositol 3-phosphatidyltransferase isoform 3 [Homo sapiens]'	NaN	NaN	NaN	NaN	NaN	2	5	NaN	0	5	7
439	'>gi|194306642|ref|NP_060096.3| dnaJ homolog subfamily B member 12 [Homo sapiens]'	NaN	NaN	NaN	NaN	1	5	NaN	NaN	0	5	6
440	'>gi|216548478|ref|NP_689493.3| synaptotagmin-11 [Homo sapiens]'	NaN	NaN	1	NaN	5	NaN	NaN	NaN	0	5	6
441	'>gi|42822866|ref|NP_976323.1| ribonuclease inhibitor [Homo sapiens]'	NaN	NaN	NaN	5	NaN	1	NaN	NaN	0	5	6
442	'>gi|5901912|ref|NP_008819.1| calmodulin [Homo sapiens]'	NaN	NaN	5	NaN	NaN	NaN	NaN	1	0	5	6
443	'>gi|109715835|ref|NP_071353.4| HEAT repeat-containing protein 6 [Homo sapiens]'	NaN	NaN	5	NaN	NaN	NaN	NaN	NaN	0	5	5
444	'>gi|112420977|ref|NP_036430.1| cullin-associated NEDD8-dissociated protein 2 isoform 2 [Homo sapiens]'	NaN	NaN	5	NaN	NaN	NaN	NaN	NaN	0	5	5
445	'>gi|116235474|ref|NP_443134.2| serine/threonine-protein kinase 11-interacting protein [Homo sapiens]'	NaN	NaN	5	NaN	NaN	NaN	NaN	NaN	0	5	5
446	'>gi|145580608|ref|NP_001077430.1| WD repeat-containing protein 62 isoform 1 [Homo sapiens]'	NaN	NaN	5	NaN	NaN	NaN	NaN	NaN	0	5	5
447	'>gi|148536855|ref|NP_001091868.1| coatomer subunit alpha isoform 1 [Homo sapiens]'	NaN	NaN	5	NaN	NaN	NaN	NaN	NaN	0	5	5
448	'>gi|149999606|ref|NP_006293.2| mannosyl-oligosaccharide glucosidase isoform 1 [Homo sapiens]'	NaN	NaN	NaN	5	NaN	NaN	NaN	NaN	0	5	5
449	'>gi|154448892|ref|NP_055839.3| exportin-7 [Homo sapiens]'	NaN	NaN	5	NaN	NaN	NaN	NaN	NaN	0	5	5
450	'>gi|16117791|ref|NP_000987.2| 60S ribosomal protein L35a [Homo sapiens]'	NaN	NaN	NaN	NaN	NaN	NaN	5	NaN	0	5	5
451	'>gi|18643383|ref|NP_079470.1| inositol-trisphosphate 3-kinase C [Homo sapiens]'	NaN	NaN	NaN	5	NaN	NaN	NaN	NaN	0	5	5
452	'>gi|208022632|ref|NP_001129069.1| girdin isoform 1 [Homo sapiens]'	NaN	5	NaN	NaN	NaN	NaN	NaN	NaN	0	5	5
453	'>gi|209954811|ref|NP_001129628.1| zinc finger protein 507 [Homo sapiens]'	NaN	NaN	5	NaN	NaN	NaN	NaN	NaN	0	5	5
454	'>gi|214829241|ref|NP_001135756.1| 40S ribosomal protein S24 isoform b [Homo sapiens]'	NaN	NaN	NaN	NaN	NaN	NaN	5	NaN	0	5	5
455	'>gi|22035569|ref|NP_037461.2| PAX3- and PAX7-binding protein 1 isoform 2 [Homo sapiens]'	NaN	NaN	5	NaN	NaN	NaN	NaN	NaN	0	5	5
456	'>gi|222352151|ref|NP_006187.2| poly(rC)-binding protein 1 [Homo sapiens]'	NaN	NaN	NaN	NaN	NaN	5	NaN	NaN	0	5	5
457	'>gi|224028246|ref|NP_001138881.1| non-POU domain-containing octamer-binding protein isoform 1 [Homo sapiens]'	NaN	NaN	NaN	NaN	5	NaN	NaN	NaN	0	5	5
458	'>gi|225543215|ref|NP_001139438.1| antigen KI-67 isoform 2 [Homo sapiens]'	NaN	5	NaN	NaN	NaN	NaN	NaN	NaN	0	5	5
459	'>gi|24430151|ref|NP_002793.2| 26S protease regulatory subunit 4 [Homo sapiens]'	NaN	NaN	NaN	NaN	5	NaN	NaN	NaN	0	5	5
460	'>gi|253735778|ref|NP_001155856.1| rho guanine nucleotide exchange factor 2 isoform 2 [Homo sapiens]'	NaN	NaN	5	NaN	NaN	NaN	NaN	NaN	0	5	5
461	'>gi|25777602|ref|NP_002799.3| 26S proteasome non-ATPase regulatory subunit 2 isoform 1 [Homo sapiens]'	NaN	NaN	NaN	5	NaN	NaN	NaN	NaN	0	5	5
462	'>gi|296434287|ref|NP_001171809.1| protocadherin-19 isoform c precursor [Homo sapiens]'	NaN	NaN	5	NaN	NaN	NaN	NaN	NaN	0	5	5
463	'>gi|312596881|ref|NP_001186092.1| 26S protease regulatory subunit 8 isoform 2 [Homo sapiens]'	NaN	NaN	NaN	NaN	5	NaN	NaN	NaN	0	5	5
464	'>gi|320118865|ref|NP_001188493.1| pleiotropic regulator 1 isoform 2 [Homo sapiens]'	NaN	NaN	NaN	NaN	5	NaN	NaN	NaN	0	5	5
465	'>gi|327315343|ref|NP_001192157.1| sortilin isoform 2 [Homo sapiens]'	NaN	NaN	NaN	5	NaN	NaN	NaN	NaN	0	5	5
466	'>gi|33188445|ref|NP_036222.3| microtubule-actin cross-linking factor 1 [Homo sapiens]'	5	NaN	NaN	NaN	NaN	NaN	NaN	NaN	0	5	5
467	'>gi|34147522|ref|NP_064632.2| chaperone activity of bc1 complex-like, mitochondrial [Homo sapiens]'	NaN	NaN	NaN	NaN	5	NaN	NaN	NaN	0	5	5
468	'>gi|379030588|ref|NP_001243778.1| DNA polymerase delta catalytic subunit [Homo sapiens]'	NaN	NaN	5	NaN	NaN	NaN	NaN	NaN	0	5	5
469	'>gi|38016937|ref|NP_055731.2| serine/threonine-protein kinase LMTK2 precursor [Homo sapiens]'	NaN	5	NaN	NaN	NaN	NaN	NaN	NaN	0	5	5
470	'>gi|38569394|ref|NP_003631.2| elongator complex protein 1 [Homo sapiens]'	NaN	NaN	5	NaN	NaN	NaN	NaN	NaN	0	5	5
471	'>gi|40254978|ref|NP_112179.2| pre-mRNA 3''-end-processing factor FIP1 isoform 1 [Homo sapiens]'	NaN	NaN	NaN	5	NaN	NaN	NaN	NaN	0	5	5
472	'>gi|402794180|ref|NP_001258028.1| poly(U)-binding-splicing factor PUF60 isoform g [Homo sapiens]'	NaN	NaN	NaN	NaN	5	NaN	NaN	NaN	0	5	5
473	'>gi|42476299|ref|NP_056390.2| PERQ amino acid-rich with GYF domain-containing protein 2 isoform b [Homo sapiens]'	NaN	NaN	5	NaN	NaN	NaN	NaN	NaN	0	5	5
474	'>gi|4502709|ref|NP_001777.1| cyclin-dependent kinase 1 isoform 1 [Homo sapiens]'	NaN	NaN	NaN	NaN	NaN	5	NaN	NaN	0	5	5
475	'>gi|4503519|ref|NP_003745.1| eukaryotic translation initiation factor 3 subunit F [Homo sapiens]'	NaN	NaN	NaN	NaN	5	NaN	NaN	NaN	0	5	5
476	'>gi|46519147|ref|NP_060217.1| ankyrin repeat and KH domain-containing protein 1 isoform 1 [Homo sapiens]'	NaN	5	NaN	NaN	NaN	NaN	NaN	NaN	0	5	5
477	'>gi|4758340|ref|NP_004452.1| phenylalanine--tRNA ligase alpha subunit [Homo sapiens]'	NaN	NaN	NaN	NaN	5	NaN	NaN	NaN	0	5	5
478	'>gi|4758788|ref|NP_004542.1| NADH dehydrogenase [ubiquinone] iron-sulfur protein 3, mitochondrial precursor [Homo sapiens]'	NaN	NaN	NaN	NaN	NaN	5	NaN	NaN	0	5	5
479	'>gi|4826730|ref|NP_004949.1| serine/threonine-protein kinase mTOR [Homo sapiens]'	NaN	5	NaN	NaN	NaN	NaN	NaN	NaN	0	5	5
480	'>gi|4885487|ref|NP_005430.1| myeloid leukemia factor 2 [Homo sapiens]'	NaN	NaN	NaN	NaN	NaN	5	NaN	NaN	0	5	5
481	'>gi|51317376|ref|NP_001003796.1| NHP2-like protein 1 [Homo sapiens]'	NaN	NaN	NaN	NaN	NaN	NaN	5	NaN	0	5	5
482	'>gi|51477721|ref|NP_001003811.1| testis-expressed sequence 11 protein isoform 1 [Homo sapiens]'	NaN	NaN	5	NaN	NaN	NaN	NaN	NaN	0	5	5
483	'>gi|530362743|ref|XP_005270979.1| PREDICTED: protein Hook homolog 1 isoform X1 [Homo sapiens]'	NaN	NaN	NaN	5	NaN	NaN	NaN	NaN	0	5	5
484	'>gi|530367753|ref|XP_005264449.1| PREDICTED: ancient ubiquitous protein 1 isoform X1 [Homo sapiens]'	NaN	NaN	NaN	NaN	NaN	5	NaN	NaN	0	5	5
485	'>gi|530380502|ref|XP_005268480.1| PREDICTED: glucocorticoid receptor isoform X5 [Homo sapiens]'	NaN	NaN	NaN	5	NaN	NaN	NaN	NaN	0	5	5
486	'>gi|56243522|ref|NP_005616.2| syntenin-1 isoform 1 [Homo sapiens]'	NaN	NaN	NaN	NaN	NaN	5	NaN	NaN	0	5	5
487	'>gi|568214245|ref|NP_001274744.1| ubiquitin-associated protein 2-like isoform c [Homo sapiens]'	NaN	NaN	5	NaN	NaN	NaN	NaN	NaN	0	5	5
488	'>gi|568815719|ref|NP_001275582.1| clathrin heavy chain 1 isoform 2 [Homo sapiens]'	NaN	NaN	5	NaN	NaN	NaN	NaN	NaN	0	5	5
489	'>gi|578837844|ref|XP_006724538.1| PREDICTED: dystrophin isoform X8 [Homo sapiens]'	NaN	NaN	5	NaN	NaN	NaN	NaN	NaN	0	5	5
490	'>gi|5803036|ref|NP_006796.1| heterogeneous nuclear ribonucleoprotein A0 [Homo sapiens]'	NaN	NaN	NaN	NaN	NaN	5	NaN	NaN	0	5	5
491	'>gi|613410170|ref|NP_002105.3| zinc finger protein 40 [Homo sapiens]'	NaN	5	NaN	NaN	NaN	NaN	NaN	NaN	0	5	5
492	'>gi|73466520|ref|NP_001026976.1| fatty aldehyde dehydrogenase isoform 1 [Homo sapiens]'	NaN	NaN	NaN	NaN	5	NaN	NaN	NaN	0	5	5
493	'>gi|7657689|ref|NP_055078.1| ATP-dependent zinc metalloprotease YME1L1 isoform 3 [Homo sapiens]'	NaN	NaN	NaN	NaN	5	NaN	NaN	NaN	0	5	5
494	'>gi|7662274|ref|NP_055643.1| TOX high mobility group box family member 4 [Homo sapiens]'	NaN	NaN	NaN	5	NaN	NaN	NaN	NaN	0	5	5
495	'>gi|82546830|ref|NP_068579.3| exocyst complex component 4 isoform a [Homo sapiens]'	NaN	NaN	5	NaN	NaN	NaN	NaN	NaN	0	5	5
496	'>gi|82659089|ref|NP_059348.2| double-stranded RNA-binding protein Staufen homolog 1 isoform a [Homo sapiens]'	NaN	NaN	NaN	NaN	5	NaN	NaN	NaN	0	5	5
497	'>gi|8922328|ref|NP_060517.1| pre-mRNA-splicing factor RBM22 [Homo sapiens]'	NaN	NaN	NaN	NaN	5	NaN	NaN	NaN	0	5	5
498	'>gi|203098098|ref|NP_065910.3| protein Shroom3 [Homo sapiens]'	4	4	3	4	3	4	4	NaN	0	4	26
499	'>gi|60097902|ref|NP_002007.1| filaggrin [Homo sapiens]'	3	1	4	1	3	1	NaN	3	0	4	16
500	'>gi|4503571|ref|NP_001419.1| alpha-enolase isoform 1 [Homo sapiens]'	NaN	NaN	4	1	NaN	1	4	3	0	4	13
501	'>gi|67782356|ref|NP_001255.3| corneodesmosin precursor [Homo sapiens]'	1	NaN	2	NaN	1	NaN	3	4	0	4	11
502	'>gi|422398845|ref|NP_001258710.1| 26S proteasome non-ATPase regulatory subunit 6 isoform 4 [Homo sapiens]'	2	NaN	1	NaN	NaN	4	3	NaN	0	4	10
503	'>gi|4507475|ref|NP_000350.1| protein-glutamine gamma-glutamyltransferase K [Homo sapiens]'	NaN	NaN	2	NaN	NaN	1	3	4	0	4	10
504	'>gi|5453549|ref|NP_006397.1| peroxiredoxin-4 precursor [Homo sapiens]'	NaN	NaN	NaN	NaN	NaN	4	2	3	0	4	9
505	'>gi|118200335|ref|NP_001071639.1| protein FAM127A [Homo sapiens]'	NaN	NaN	NaN	NaN	NaN	NaN	4	4	0	4	8
506	'>gi|17158005|ref|NP_477521.1| mucin-like protein 1 precursor [Homo sapiens]'	NaN	NaN	NaN	NaN	NaN	NaN	4	4	0	4	8
507	'>gi|205360838|ref|NP_005138.3| dnaJ homolog subfamily A member 3, mitochondrial isoform 1 [Homo sapiens]'	NaN	NaN	NaN	NaN	4	4	NaN	NaN	0	4	8
508	'>gi|38201623|ref|NP_937884.1| eukaryotic translation initiation factor 4 gamma 1 isoform 5 [Homo sapiens]'	NaN	4	4	NaN	NaN	NaN	NaN	NaN	0	4	8
509	'>gi|4506685|ref|NP_001008.1| 40S ribosomal protein S13 [Homo sapiens]'	NaN	NaN	NaN	NaN	NaN	4	4	NaN	0	4	8
510	'>gi|17986001|ref|NP_005505.2| major histocompatibility complex, class I, B precursor [Homo sapiens]'	NaN	NaN	NaN	NaN	3	4	NaN	NaN	0	4	7
511	'''>gi|20070197|ref|NP_005207.2| dolichyl-diphosphooligosaccharide--protein glycosyltransferase 48 kDa subunit precursor [Homo sapi...'' <Preview truncated at 128 characters>'	NaN	NaN	NaN	NaN	4	3	NaN	NaN	0	4	7
512	'>gi|21389469|ref|NP_653237.1| mitochondrial intermembrane space import and assembly protein 40 isoform 2 [Homo sapiens]'	NaN	NaN	NaN	NaN	NaN	3	4	NaN	0	4	7
513	'>gi|253970504|ref|NP_001156758.1| RNA-binding protein EWS isoform 4 [Homo sapiens]'	NaN	NaN	NaN	3	4	NaN	NaN	NaN	0	4	7
514	'>gi|300388183|ref|NP_001177966.1| 26S proteasome non-ATPase regulatory subunit 1 isoform 2 [Homo sapiens]'	NaN	NaN	4	3	NaN	NaN	NaN	NaN	0	4	7
515	'>gi|341604768|ref|NP_001230059.1| 60S ribosomal protein L13 isoform 2 [Homo sapiens]'	3	NaN	NaN	NaN	NaN	4	NaN	NaN	0	4	7
516	'>gi|358356404|ref|NP_001240312.1| 60S ribosomal protein L15 isoform 1 [Homo sapiens]'	NaN	NaN	NaN	NaN	NaN	4	3	NaN	0	4	7
517	'>gi|4504985|ref|NP_002298.1| galectin-7 [Homo sapiens]'	NaN	NaN	4	NaN	1	NaN	1	1	0	4	7
518	'>gi|4506699|ref|NP_001015.1| 40S ribosomal protein S21 [Homo sapiens]'	NaN	NaN	NaN	NaN	NaN	NaN	4	3	0	4	7
519	'>gi|24234686|ref|NP_694881.1| heat shock cognate 71 kDa protein isoform 2 [Homo sapiens]'	NaN	4	NaN	NaN	NaN	2	NaN	NaN	0	4	6
520	'>gi|4502163|ref|NP_001638.1| apolipoprotein D precursor [Homo sapiens]'	NaN	NaN	1	NaN	NaN	NaN	4	1	0	4	6
521	'''>gi|4503523|ref|NP_003744.1| eukaryotic translation initiation factor 3 subunit D {ECO:0000255|HAMAP-Rule:MF_03003} [Homo sapien...'' <Preview truncated at 128 characters>'	NaN	NaN	NaN	2	4	NaN	NaN	NaN	0	4	6
522	'>gi|4506669|ref|NP_000994.1| 60S acidic ribosomal protein P1 isoform 1 [Homo sapiens]'	NaN	NaN	NaN	NaN	NaN	4	2	NaN	0	4	6
523	'>gi|8923444|ref|NP_060308.1| H/ACA ribonucleoprotein complex subunit 2 isoform a [Homo sapiens]'	NaN	NaN	NaN	NaN	NaN	2	4	NaN	0	4	6
524	'>gi|109148539|ref|NP_821158.2| gamma-glutamyltransferase 7 [Homo sapiens]'	NaN	NaN	1	4	NaN	NaN	NaN	NaN	0	4	5
525	'>gi|117938762|ref|NP_001070956.1| protein GNAS isoform f [Homo sapiens]'	NaN	NaN	NaN	NaN	1	4	NaN	NaN	0	4	5
526	'>gi|148539848|ref|NP_077741.2| desmocollin-3 isoform Dsc3b preproprotein [Homo sapiens]'	NaN	NaN	4	NaN	NaN	NaN	1	NaN	0	4	5
527	'>gi|149944680|ref|NP_056117.1| HAUS augmin-like complex subunit 5 [Homo sapiens]'	NaN	NaN	NaN	4	1	NaN	NaN	NaN	0	4	5
528	'>gi|169881273|ref|NP_002628.2| phosphorylase b kinase regulatory subunit alpha, skeletal muscle isoform isoform 1 [Homo sapiens]'	NaN	NaN	4	1	NaN	NaN	NaN	NaN	0	4	5
529	'>gi|171906582|ref|NP_064583.2| coiled-coil domain-containing protein 47 precursor [Homo sapiens]'	NaN	NaN	NaN	1	4	NaN	NaN	NaN	0	4	5
530	'>gi|24307961|ref|NP_055472.1| TELO2-interacting protein 1 homolog [Homo sapiens]'	NaN	NaN	4	NaN	NaN	NaN	1	NaN	0	4	5
531	'>gi|251831110|ref|YP_003024029.1| cytochrome c oxidase subunit II (mitochondrion) [Homo sapiens]'	NaN	NaN	NaN	NaN	NaN	1	4	NaN	0	4	5
532	'>gi|4504517|ref|NP_001531.1| heat shock protein beta-1 [Homo sapiens]'	NaN	NaN	4	NaN	NaN	1	NaN	NaN	0	4	5
533	'>gi|4506697|ref|NP_001014.1| 40S ribosomal protein S20 isoform 2 [Homo sapiens]'	NaN	NaN	NaN	NaN	NaN	1	4	NaN	0	4	5
534	'>gi|58331171|ref|NP_001009186.1| T-complex protein 1 subunit zeta isoform b [Homo sapiens]'	NaN	NaN	NaN	NaN	NaN	4	1	NaN	0	4	5
535	'>gi|6005731|ref|NP_009167.1| calcineurin B homologous protein 1 [Homo sapiens]'	NaN	NaN	NaN	NaN	NaN	1	4	NaN	0	4	5
536	'>gi|9910278|ref|NP_064584.1| keratinocyte-associated transmembrane protein 2 precursor [Homo sapiens]'	NaN	NaN	NaN	4	1	NaN	NaN	NaN	0	4	5
537	'>gi|108773810|ref|NP_064502.9| leucine--tRNA ligase, cytoplasmic [Homo sapiens]'	NaN	NaN	4	NaN	NaN	NaN	NaN	NaN	0	4	4
538	'>gi|109948304|ref|NP_060695.2| WD40 repeat-containing protein SMU1 [Homo sapiens]'	NaN	NaN	NaN	NaN	4	NaN	NaN	NaN	0	4	4
539	'>gi|122937211|ref|NP_001073867.1| proteasome-associated protein ECM29 homolog [Homo sapiens]'	NaN	NaN	4	NaN	NaN	NaN	NaN	NaN	0	4	4
540	'>gi|13236579|ref|NP_077306.1| long-chain fatty acid transport protein 3 [Homo sapiens]'	NaN	NaN	NaN	4	NaN	NaN	NaN	NaN	0	4	4
541	'>gi|151301215|ref|NP_067064.2| protein Wiz [Homo sapiens]'	NaN	NaN	4	NaN	NaN	NaN	NaN	NaN	0	4	4
542	'>gi|154350241|ref|NP_065073.3| brefeldin A-inhibited guanine nucleotide-exchange protein 3 [Homo sapiens]'	NaN	4	NaN	NaN	NaN	NaN	NaN	NaN	0	4	4
543	'>gi|156631005|ref|NP_002803.2| 26S proteasome non-ATPase regulatory subunit 8 [Homo sapiens]'	NaN	NaN	NaN	NaN	NaN	4	NaN	NaN	0	4	4
544	'>gi|157502195|ref|NP_787128.2| 26S proteasome non-ATPase regulatory subunit 13 isoform 2 [Homo sapiens]'	NaN	NaN	NaN	NaN	NaN	4	NaN	NaN	0	4	4
545	'>gi|189458819|ref|NP_001121620.1| transferrin receptor protein 1 [Homo sapiens]'	NaN	NaN	NaN	4	NaN	NaN	NaN	NaN	0	4	4
546	'>gi|194306567|ref|NP_853556.2| replication factor C subunit 5 isoform 2 [Homo sapiens]'	NaN	NaN	NaN	NaN	NaN	4	NaN	NaN	0	4	4
547	'''>gi|209413738|ref|NP_001129243.1| dolichyl-diphosphooligosaccharide--protein glycosyltransferase subunit 2 isoform 2 precursor [...'' <Preview truncated at 128 characters>'	NaN	NaN	NaN	NaN	4	NaN	NaN	NaN	0	4	4
548	'>gi|209869993|ref|NP_001129477.1| trifunctional purine biosynthetic protein adenosine-3 isoform 1 [Homo sapiens]'	NaN	NaN	4	NaN	NaN	NaN	NaN	NaN	0	4	4
549	'>gi|21327708|ref|NP_631946.1| nucleosome assembly protein 1-like 1 [Homo sapiens]'	NaN	NaN	NaN	NaN	4	NaN	NaN	NaN	0	4	4
550	'>gi|21361144|ref|NP_002795.2| 26S protease regulatory subunit 6A [Homo sapiens]'	NaN	NaN	NaN	NaN	4	NaN	NaN	NaN	0	4	4
551	'>gi|21464101|ref|NP_036611.2| 14-3-3 protein gamma [Homo sapiens]'	NaN	NaN	NaN	NaN	NaN	4	NaN	NaN	0	4	4
552	'>gi|21493033|ref|NP_009133.2| A-kinase anchor protein 10, mitochondrial precursor [Homo sapiens]'	NaN	NaN	NaN	4	NaN	NaN	NaN	NaN	0	4	4
553	'>gi|21536320|ref|NP_653333.1| heterogeneous nuclear ribonucleoprotein U-like protein 1 isoform d [Homo sapiens]'	NaN	NaN	NaN	4	NaN	NaN	NaN	NaN	0	4	4
554	'>gi|221316632|ref|NP_001137534.1| coatomer subunit beta [Homo sapiens]'	NaN	NaN	NaN	4	NaN	NaN	NaN	NaN	0	4	4
555	'>gi|22202633|ref|NP_002615.2| prefoldin subunit 5 isoform alpha [Homo sapiens]'	NaN	NaN	NaN	NaN	NaN	NaN	4	NaN	0	4	4
556	'>gi|223890252|ref|NP_066973.2| glutamate receptor-interacting protein 1 isoform 1 [Homo sapiens]'	NaN	NaN	4	NaN	NaN	NaN	NaN	NaN	0	4	4
557	'>gi|224831241|ref|NP_001139281.1| myosin-14 isoform 3 [Homo sapiens]'	NaN	NaN	4	NaN	NaN	NaN	NaN	NaN	0	4	4
558	'>gi|224831257|ref|NP_055467.3| importin-13 [Homo sapiens]'	NaN	NaN	NaN	4	NaN	NaN	NaN	NaN	0	4	4
559	'>gi|226342869|ref|NP_001139686.1| TBC1 domain family member 15 isoform 2 [Homo sapiens]'	NaN	NaN	NaN	4	NaN	NaN	NaN	NaN	0	4	4
560	'>gi|24430139|ref|NP_056355.2| RNA polymerase II-associated protein 1 [Homo sapiens]'	NaN	NaN	4	NaN	NaN	NaN	NaN	NaN	0	4	4
561	'>gi|256574805|ref|NP_001157918.1| uncharacterized protein C6orf132 [Homo sapiens]'	NaN	NaN	4	NaN	NaN	NaN	NaN	NaN	0	4	4
562	'>gi|257467639|ref|NP_542194.2| protein SOGA1 isoform 1 [Homo sapiens]'	NaN	4	NaN	NaN	NaN	NaN	NaN	NaN	0	4	4
563	'>gi|30089954|ref|NP_056541.2| DDB1- and CUL4-associated factor 8 [Homo sapiens]'	NaN	NaN	NaN	4	NaN	NaN	NaN	NaN	0	4	4
564	'>gi|32189371|ref|NP_060945.2| transmembrane protein 165 precursor [Homo sapiens]'	NaN	NaN	NaN	NaN	NaN	4	NaN	NaN	0	4	4
565	'>gi|32698730|ref|NP_065823.1| nuclear fragile X mental retardation-interacting protein 2 [Homo sapiens]'	NaN	NaN	NaN	4	NaN	NaN	NaN	NaN	0	4	4
566	'>gi|34740329|ref|NP_919223.1| heterogeneous nuclear ribonucleoprotein A3 [Homo sapiens]'	NaN	NaN	NaN	NaN	NaN	4	NaN	NaN	0	4	4
567	'>gi|372266129|ref|NP_001243194.1| protein flightless-1 homolog isoform 3 [Homo sapiens]'	NaN	NaN	4	NaN	NaN	NaN	NaN	NaN	0	4	4
568	'>gi|387849337|ref|NP_001248755.1| AP-3 complex subunit delta-1 isoform 3 [Homo sapiens]'	NaN	NaN	4	NaN	NaN	NaN	NaN	NaN	0	4	4
569	'>gi|431822379|ref|NP_001258930.1| dedicator of cytokinesis protein 7 isoform 4 [Homo sapiens]'	NaN	4	NaN	NaN	NaN	NaN	NaN	NaN	0	4	4
570	'>gi|4502491|ref|NP_001203.1| complement component 1 Q subcomponent-binding protein, mitochondrial precursor [Homo sapiens]'	NaN	NaN	NaN	NaN	NaN	4	NaN	NaN	0	4	4
571	'>gi|4505255|ref|NP_002433.1| RNA-binding protein Musashi homolog 1 [Homo sapiens]'	NaN	NaN	NaN	NaN	NaN	4	NaN	NaN	0	4	4
572	'>gi|4506631|ref|NP_000980.1| 60S ribosomal protein L30 [Homo sapiens]'	NaN	NaN	NaN	NaN	NaN	NaN	4	NaN	0	4	4
573	'>gi|4506663|ref|NP_000964.1| 60S ribosomal protein L8 [Homo sapiens]'	NaN	NaN	NaN	NaN	NaN	4	NaN	NaN	0	4	4
574	'>gi|4507555|ref|NP_003267.1| thymopoietin isoform alpha [Homo sapiens]'	NaN	NaN	NaN	4	NaN	NaN	NaN	NaN	0	4	4
575	'>gi|4507951|ref|NP_003396.1| 14-3-3 protein eta [Homo sapiens]'	NaN	NaN	NaN	NaN	NaN	4	NaN	NaN	0	4	4
576	'>gi|45439306|ref|NP_001340.2| aspartate--tRNA ligase, cytoplasmic isoform 1 [Homo sapiens]'	NaN	NaN	NaN	NaN	4	NaN	NaN	NaN	0	4	4
577	'>gi|45597177|ref|NP_055858.2| TBC1 domain family member 9B isoform b [Homo sapiens]'	NaN	NaN	4	NaN	NaN	NaN	NaN	NaN	0	4	4
578	'>gi|4757702|ref|NP_004837.1| eukaryotic translation initiation factor 4E type 2 isoform A [Homo sapiens]'	NaN	NaN	NaN	NaN	NaN	4	NaN	NaN	0	4	4
579	'>gi|4759158|ref|NP_004588.1| small nuclear ribonucleoprotein Sm D2 isoform 1 [Homo sapiens]'	NaN	NaN	NaN	NaN	NaN	NaN	4	NaN	0	4	4
580	'>gi|4827067|ref|NP_005087.1| zinc finger MYM-type protein 3 isoform 1 [Homo sapiens]'	NaN	NaN	4	NaN	NaN	NaN	NaN	NaN	0	4	4
581	'>gi|5031653|ref|NP_005863.1| pre-mRNA-splicing factor SPF27 [Homo sapiens]'	NaN	NaN	NaN	NaN	NaN	4	NaN	NaN	0	4	4
582	'>gi|5031981|ref|NP_005796.1| 26S proteasome non-ATPase regulatory subunit 14 [Homo sapiens]'	NaN	NaN	NaN	NaN	NaN	4	NaN	NaN	0	4	4
583	'''>gi|511630715|ref|NP_001265432.1| dolichyl-diphosphooligosaccharide--protein glycosyltransferase subunit STT3A isoform a [Homo s...'' <Preview truncated at 128 characters>'	NaN	NaN	NaN	4	NaN	NaN	NaN	NaN	0	4	4
584	'>gi|52630440|ref|NP_036313.3| peptidyl-prolyl cis-trans isomerase FKBP8 [Homo sapiens]'	NaN	NaN	NaN	NaN	4	NaN	NaN	NaN	0	4	4
585	'>gi|5292161|ref|NP_002801.1| 26S proteasome non-ATPase regulatory subunit 4 [Homo sapiens]'	NaN	NaN	NaN	NaN	4	NaN	NaN	NaN	0	4	4
586	'>gi|530438702|ref|XP_005276741.1| PREDICTED: 40S ribosomal protein S26-like [Homo sapiens]'	NaN	NaN	NaN	NaN	NaN	NaN	4	NaN	0	4	4
587	'>gi|53759103|ref|NP_006381.2| importin-8 isoform 1 [Homo sapiens]'	NaN	NaN	4	NaN	NaN	NaN	NaN	NaN	0	4	4
588	'>gi|548960892|ref|NP_001271455.1| aurora kinase B isoform 3 [Homo sapiens]'	NaN	NaN	NaN	NaN	NaN	4	NaN	NaN	0	4	4
589	'>gi|557129022|ref|NP_001273387.1| ubiquitin carboxyl-terminal hydrolase 7 isoform 3 [Homo sapiens]'	NaN	NaN	4	NaN	NaN	NaN	NaN	NaN	0	4	4
590	'>gi|557636736|ref|NP_001273554.1| RNA-binding protein with serine-rich domain 1 isoform a [Homo sapiens]'	4	NaN	NaN	NaN	NaN	NaN	NaN	NaN	0	4	4
591	'>gi|568214361|ref|NP_001274739.1| cytoplasmic FMR1-interacting protein 1 isoform a [Homo sapiens]'	NaN	NaN	4	NaN	NaN	NaN	NaN	NaN	0	4	4
592	'>gi|57634534|ref|NP_055950.1| nuclear pore complex protein Nup205 [Homo sapiens]'	NaN	4	NaN	NaN	NaN	NaN	NaN	NaN	0	4	4
593	'>gi|578819171|ref|XP_006717791.1| PREDICTED: wings apart-like protein homolog isoform X3 [Homo sapiens]'	NaN	NaN	4	NaN	NaN	NaN	NaN	NaN	0	4	4
594	'>gi|62198237|ref|NP_006222.2| DNA polymerase epsilon catalytic subunit A [Homo sapiens]'	NaN	4	NaN	NaN	NaN	NaN	NaN	NaN	0	4	4
595	'>gi|62460637|ref|NP_078934.3| importin-4 [Homo sapiens]'	NaN	NaN	4	NaN	NaN	NaN	NaN	NaN	0	4	4
596	'>gi|659667952|ref|NP_001281074.1| lupus La protein [Homo sapiens]'	NaN	NaN	NaN	NaN	4	NaN	NaN	NaN	0	4	4
597	'>gi|663070994|ref|NP_001284644.1| survival motor neuron protein isoform a [Homo sapiens]'	NaN	NaN	NaN	NaN	NaN	4	NaN	NaN	0	4	4
598	'>gi|663429567|ref|NP_001287660.1| activating molecule in BECN1-regulated autophagy protein 1 isoform 4 [Homo sapiens]'	NaN	NaN	4	NaN	NaN	NaN	NaN	NaN	0	4	4
599	'>gi|7657198|ref|NP_055288.1| probable dimethyladenosine transferase [Homo sapiens]'	NaN	NaN	NaN	NaN	NaN	4	NaN	NaN	0	4	4
600	'>gi|7661948|ref|NP_055545.1| malectin precursor [Homo sapiens]'	NaN	NaN	NaN	NaN	NaN	4	NaN	NaN	0	4	4
601	'>gi|7661960|ref|NP_055523.1| kinetochore-associated protein 1 [Homo sapiens]'	NaN	4	NaN	NaN	NaN	NaN	NaN	NaN	0	4	4
602	'>gi|93102371|ref|NP_060783.3| protein polybromo-1 [Homo sapiens]'	NaN	4	NaN	NaN	NaN	NaN	NaN	NaN	0	4	4
603	'>gi|9966805|ref|NP_065147.1| ATP-dependent RNA helicase DDX24 [Homo sapiens]'	NaN	NaN	4	NaN	NaN	NaN	NaN	NaN	0	4	4
604	'>gi|4885165|ref|NP_005204.1| cystatin-A [Homo sapiens]'	2	3	2	2	NaN	2	2	2	0	3	15
605	'>gi|4557014|ref|NP_001743.1| catalase [Homo sapiens]'	3	3	2	1	2	NaN	3	NaN	0	3	14
606	'>gi|115298657|ref|NP_002954.2| protein S100-A7 [Homo sapiens]'	3	NaN	3	1	NaN	3	1	NaN	0	3	11
607	'>gi|4505931|ref|NP_002681.1| DNA polymerase beta [Homo sapiens]'	2	NaN	2	NaN	3	1	1	1	0	3	10
608	'>RVB Gene 3'	2	3	NaN	NaN	1	3	NaN	NaN	0	3	9
609	'>gi|578836330|ref|XP_006723981.1| PREDICTED: histone H2B type F-S-like [Homo sapiens]'	NaN	NaN	2	1	3	NaN	NaN	3	0	3	9
610	'>gi|221316614|ref|NP_004416.2| extracellular matrix protein 1 isoform 1 precursor [Homo sapiens]'	3	NaN	1	NaN	NaN	NaN	3	1	0	3	8
611	'>gi|50845388|ref|NP_001002858.1| annexin A2 isoform 1 [Homo sapiens]'	3	NaN	2	NaN	3	NaN	NaN	NaN	0	3	8
612	'>gi|52630326|ref|NP_001005273.1| chromodomain-helicase-DNA-binding protein 3 isoform 1 [Homo sapiens]'	3	2	3	NaN	NaN	NaN	NaN	NaN	0	3	8
613	'>gi|32189392|ref|NP_005800.3| peroxiredoxin-2 [Homo sapiens]'	2	NaN	NaN	NaN	NaN	1	NaN	3	0	3	6
614	'>gi|4506619|ref|NP_000977.1| 60S ribosomal protein L24 [Homo sapiens]'	NaN	NaN	NaN	NaN	NaN	3	3	NaN	0	3	6
615	'>gi|530360793|ref|XP_005245779.1| PREDICTED: serine/arginine repetitive matrix protein 1 isoform X6 [Homo sapiens]'	3	NaN	NaN	NaN	NaN	3	NaN	NaN	0	3	6
616	'>gi|9966881|ref|NP_065134.1| nuclear pore complex protein Nup107 [Homo sapiens]'	NaN	NaN	3	3	NaN	NaN	NaN	NaN	0	3	6
617	'>gi|145580615|ref|NP_075384.3| protein KRI1 homolog [Homo sapiens]'	NaN	NaN	3	2	NaN	NaN	NaN	NaN	0	3	5
618	'>gi|22538437|ref|NP_680093.1| cathepsin B preproprotein [Homo sapiens]'	NaN	NaN	NaN	NaN	NaN	1	1	3	0	3	5
619	'>gi|347446678|ref|NP_001231514.1| putative RNA-binding protein Luc7-like 2 isoform 3 [Homo sapiens]'	NaN	3	2	NaN	NaN	NaN	NaN	NaN	0	3	5
620	'>gi|38327552|ref|NP_938405.1| ras GTPase-activating protein-binding protein 1 [Homo sapiens]'	NaN	NaN	NaN	2	3	NaN	NaN	NaN	0	3	5
621	'>gi|4502303|ref|NP_001688.1| ATP synthase subunit O, mitochondrial precursor [Homo sapiens]'	NaN	NaN	NaN	NaN	NaN	2	3	NaN	0	3	5
622	'>gi|4506629|ref|NP_000983.1| 60S ribosomal protein L29 [Homo sapiens]'	1	NaN	NaN	NaN	1	3	NaN	NaN	0	3	5
623	'>gi|46852147|ref|NP_060530.3| isoleucine--tRNA ligase, mitochondrial precursor [Homo sapiens]'	NaN	NaN	2	3	NaN	NaN	NaN	NaN	0	3	5
624	'>gi|4826998|ref|NP_005057.1| splicing factor, proline- and glutamine-rich [Homo sapiens]'	NaN	NaN	3	2	NaN	NaN	NaN	NaN	0	3	5
625	'>gi|4885105|ref|NP_005432.1| chromatin assembly factor 1 subunit B [Homo sapiens]'	NaN	NaN	NaN	2	3	NaN	NaN	NaN	0	3	5
626	'>gi|499589768|ref|NP_001265123.1| neutral alpha-glucosidase AB isoform 6 [Homo sapiens]'	NaN	NaN	3	2	NaN	NaN	NaN	NaN	0	3	5
627	'>gi|116642885|ref|NP_001070867.1| probable hydrolase PNKD isoform 3 precursor [Homo sapiens]'	NaN	NaN	NaN	NaN	NaN	1	3	NaN	0	3	4
628	'>gi|18860839|ref|NP_000235.2| menin isoform 1 [Homo sapiens]'	NaN	NaN	NaN	3	1	NaN	NaN	NaN	0	3	4
629	'>gi|21071001|ref|NP_001135.3| E3 ubiquitin-protein ligase AMFR [Homo sapiens]'	NaN	NaN	NaN	3	1	NaN	NaN	NaN	0	3	4
630	'>gi|21361875|ref|NP_116249.2| protein LTV1 homolog [Homo sapiens]'	NaN	NaN	NaN	3	1	NaN	NaN	NaN	0	3	4
631	'>gi|226529917|ref|NP_001152759.1| triosephosphate isomerase isoform 2 [Homo sapiens]'	NaN	NaN	1	NaN	NaN	NaN	NaN	3	0	3	4
632	'>gi|24475816|ref|NP_612510.1| very-long-chain enoyl-CoA reductase [Homo sapiens]'	NaN	NaN	NaN	NaN	1	NaN	3	NaN	0	3	4
633	'>gi|25777615|ref|NP_002802.2| 26S proteasome non-ATPase regulatory subunit 7 [Homo sapiens]'	NaN	NaN	NaN	NaN	3	1	NaN	NaN	0	3	4
634	'>gi|4506489|ref|NP_002906.1| replication factor C subunit 3 isoform 1 [Homo sapiens]'	NaN	NaN	NaN	NaN	1	3	NaN	NaN	0	3	4
635	'>gi|53729346|ref|NP_000290.2| plakophilin-1 isoform 1b [Homo sapiens]'	1	NaN	NaN	NaN	NaN	NaN	3	NaN	0	3	4
636	'>gi|6678271|ref|NP_031401.1| TAR DNA-binding protein 43 [Homo sapiens]'	NaN	NaN	NaN	NaN	1	3	NaN	NaN	0	3	4
637	'>gi|78214522|ref|NP_001030335.1| 60S ribosomal protein L38 [Homo sapiens]'	NaN	NaN	NaN	NaN	NaN	NaN	3	1	0	3	4
638	'>gi|110618253|ref|NP_005026.3| DNA-directed RNA polymerase, mitochondrial precursor [Homo sapiens]'	NaN	NaN	3	NaN	NaN	NaN	NaN	NaN	0	3	3
639	'>gi|11321607|ref|NP_004228.1| pachytene checkpoint protein 2 homolog isoform 1 [Homo sapiens]'	NaN	NaN	NaN	NaN	3	NaN	NaN	NaN	0	3	3
640	'>gi|115527080|ref|NP_004680.2| metastasis-associated protein MTA1 isoform MTA1 [Homo sapiens]'	NaN	NaN	NaN	3	NaN	NaN	NaN	NaN	0	3	3
641	'>gi|119964726|ref|NP_000867.2| cation-independent mannose-6-phosphate receptor precursor [Homo sapiens]'	NaN	3	NaN	NaN	NaN	NaN	NaN	NaN	0	3	3
642	'>gi|120587019|ref|NP_055160.2| zinc finger protein 318 [Homo sapiens]'	NaN	3	NaN	NaN	NaN	NaN	NaN	NaN	0	3	3
643	'>gi|13236532|ref|NP_077279.1| zinc finger and SCAN domain-containing protein 5A [Homo sapiens]'	NaN	NaN	NaN	NaN	NaN	NaN	NaN	3	0	3	3
644	'>gi|14149657|ref|NP_055787.1| transcription factor 25 [Homo sapiens]'	NaN	NaN	NaN	3	NaN	NaN	NaN	NaN	0	3	3
645	'>gi|14269586|ref|NP_110438.1| 28S ribosomal protein S26, mitochondrial [Homo sapiens]'	NaN	NaN	NaN	NaN	NaN	NaN	3	NaN	0	3	3
646	'>gi|145580631|ref|NP_859052.3| sulfhydryl oxidase 2 precursor [Homo sapiens]'	NaN	NaN	NaN	3	NaN	NaN	NaN	NaN	0	3	3
647	'>gi|148470404|ref|NP_001091674.1| heterogeneous nuclear ribonucleoprotein F [Homo sapiens]'	NaN	NaN	3	NaN	NaN	NaN	NaN	NaN	0	3	3
648	'>gi|15431303|ref|NP_000652.2| 60S ribosomal protein L9 [Homo sapiens]'	NaN	NaN	NaN	NaN	NaN	NaN	3	NaN	0	3	3
649	'>gi|156071462|ref|NP_001627.2| ADP/ATP translocase 3 [Homo sapiens]'	NaN	NaN	NaN	NaN	NaN	3	NaN	NaN	0	3	3
650	'>gi|157266264|ref|NP_942147.3| pleckstrin homology-like domain family B member 3 [Homo sapiens]'	NaN	NaN	NaN	3	NaN	NaN	NaN	NaN	0	3	3
651	'>gi|157739864|ref|NP_001099032.1| ubiquitin conjugation factor E4 B isoform 1 [Homo sapiens]'	NaN	3	NaN	NaN	NaN	NaN	NaN	NaN	0	3	3
652	'>gi|16117794|ref|NP_056229.2| 60S ribosomal protein L36 [Homo sapiens]'	NaN	NaN	NaN	NaN	NaN	NaN	3	NaN	0	3	3
653	'>gi|17388799|ref|NP_490647.1| dnaJ homolog subfamily B member 6 isoform a [Homo sapiens]'	NaN	NaN	NaN	NaN	NaN	3	NaN	NaN	0	3	3
654	'>gi|187281616|ref|NP_077718.3| NADH dehydrogenase [ubiquinone] iron-sulfur protein 7, mitochondrial [Homo sapiens]'	NaN	NaN	NaN	NaN	NaN	NaN	3	NaN	0	3	3
655	'>gi|20127499|ref|NP_006266.2| serine/arginine-rich splicing factor 6 [Homo sapiens]'	3	NaN	NaN	NaN	NaN	NaN	NaN	NaN	0	3	3
656	'>gi|20149619|ref|NP_056325.2| dehydrogenase/reductase SDR family member 7B [Homo sapiens]'	NaN	NaN	NaN	NaN	NaN	3	NaN	NaN	0	3	3
657	'>gi|21314632|ref|NP_003029.2| neutral amino acid transporter A isoform 1 [Homo sapiens]'	NaN	NaN	NaN	3	NaN	NaN	NaN	NaN	0	3	3
658	'>gi|21361103|ref|NP_003696.2| calcium-binding mitochondrial carrier protein Aralar1 [Homo sapiens]'	NaN	NaN	NaN	3	NaN	NaN	NaN	NaN	0	3	3
659	'>gi|221307568|ref|NP_001138295.1| C-myc promoter-binding protein isoform 1 [Homo sapiens]'	NaN	3	NaN	NaN	NaN	NaN	NaN	NaN	0	3	3
660	'>gi|222144293|ref|NP_002255.3| importin subunit alpha-5 [Homo sapiens]'	NaN	NaN	NaN	NaN	3	NaN	NaN	NaN	0	3	3
661	'>gi|224282119|ref|NP_001017392.2| SURP and G-patch domain-containing protein 2 [Homo sapiens]'	NaN	NaN	3	NaN	NaN	NaN	NaN	NaN	0	3	3
662	'>gi|237649015|ref|NP_006815.2| probable rRNA-processing protein EBP2 isoform 2 [Homo sapiens]'	NaN	NaN	NaN	NaN	NaN	3	NaN	NaN	0	3	3
663	'>gi|24797067|ref|NP_002107.3| HLA class I histocompatibility antigen, A-1 alpha chain precursor [Homo sapiens]'	NaN	NaN	NaN	NaN	3	NaN	NaN	NaN	0	3	3
664	'>gi|256223453|ref|NP_009135.4| probable ATP-dependent RNA helicase DDX20 [Homo sapiens]'	NaN	NaN	NaN	3	NaN	NaN	NaN	NaN	0	3	3
665	'>gi|258645150|ref|NP_001158275.1| RNA-binding motif protein, X chromosome isoform 2 [Homo sapiens]'	NaN	NaN	NaN	NaN	3	NaN	NaN	NaN	0	3	3
666	'>gi|260763955|ref|NP_057049.5| NADH dehydrogenase [ubiquinone] 1 alpha subcomplex subunit 13 [Homo sapiens]'	NaN	NaN	NaN	NaN	NaN	NaN	3	NaN	0	3	3
667	'>gi|264681558|ref|NP_079436.4| WD repeat-containing protein 26 isoform a [Homo sapiens]'	NaN	NaN	NaN	3	NaN	NaN	NaN	NaN	0	3	3
668	'>gi|266453278|ref|NP_001161093.1| ataxin-10 isoform 2 [Homo sapiens]'	NaN	NaN	NaN	NaN	3	NaN	NaN	NaN	0	3	3
669	'>gi|268370295|ref|NP_001161205.1| valine--tRNA ligase, mitochondrial isoform 3 [Homo sapiens]'	NaN	NaN	3	NaN	NaN	NaN	NaN	NaN	0	3	3
670	'>gi|27734709|ref|NP_775885.1| nodal modulator 2 isoform 2 precursor [Homo sapiens]'	NaN	NaN	3	NaN	NaN	NaN	NaN	NaN	0	3	3
671	'>gi|298676520|ref|NP_001177344.1| transcription initiation factor TFIID subunit 6 isoform epsilon [Homo sapiens]'	NaN	NaN	NaN	3	NaN	NaN	NaN	NaN	0	3	3
672	'>gi|300797780|ref|NP_998820.3| serine/threonine-protein kinase WNK1 isoform 3 [Homo sapiens]'	NaN	3	NaN	NaN	NaN	NaN	NaN	NaN	0	3	3
673	'>gi|301336155|ref|NP_001180384.1| tRNA (cytosine(34)-C(5))-methyltransferase isoform 2 [Homo sapiens]'	NaN	NaN	NaN	3	NaN	NaN	NaN	NaN	0	3	3
674	'>gi|311771535|ref|NP_001185771.1| T-complex protein 1 subunit beta isoform 2 [Homo sapiens]'	NaN	NaN	NaN	NaN	NaN	3	NaN	NaN	0	3	3
675	'>gi|312836798|ref|NP_001186125.1| armadillo repeat-containing protein 6 isoform 1 [Homo sapiens]'	NaN	NaN	NaN	NaN	3	NaN	NaN	NaN	0	3	3
676	'>gi|31982936|ref|NP_003892.2| sphingosine-1-phosphate lyase 1 [Homo sapiens]'	NaN	NaN	NaN	NaN	3	NaN	NaN	NaN	0	3	3
677	'>gi|325910904|ref|NP_001191818.1| aldehyde dehydrogenase, mitochondrial isoform 2 precursor [Homo sapiens]'	NaN	NaN	NaN	NaN	3	NaN	NaN	NaN	0	3	3
678	'>gi|327478416|ref|NP_001192184.1| occludin isoform b precursor [Homo sapiens]'	NaN	NaN	NaN	NaN	3	NaN	NaN	NaN	0	3	3
679	'>gi|338827763|ref|NP_001229791.1| cAMP-dependent protein kinase catalytic subunit beta isoform 9 [Homo sapiens]'	NaN	NaN	NaN	NaN	NaN	3	NaN	NaN	0	3	3
680	'>gi|34101286|ref|NP_057191.2| zinc finger RNA-binding protein [Homo sapiens]'	NaN	NaN	3	NaN	NaN	NaN	NaN	NaN	0	3	3
681	'>gi|34734062|ref|NP_001987.2| fibulin-1 isoform C precursor [Homo sapiens]'	NaN	NaN	NaN	3	NaN	NaN	NaN	NaN	0	3	3
682	'>gi|371875793|ref|NP_001243125.1| serine/threonine-protein kinase A-Raf isoform 2 [Homo sapiens]'	NaN	NaN	NaN	3	NaN	NaN	NaN	NaN	0	3	3
683	'>gi|386642862|ref|NP_001245367.1| threonine--tRNA ligase, cytoplasmic isoform 2 [Homo sapiens]'	NaN	NaN	NaN	3	NaN	NaN	NaN	NaN	0	3	3
684	'>gi|38679960|ref|NP_942131.1| acetyl-CoA carboxylase 1 isoform 1 [Homo sapiens]'	NaN	3	NaN	NaN	NaN	NaN	NaN	NaN	0	3	3
685	'>gi|40255047|ref|NP_079203.3| pleckstrin homology domain-containing family H member 3 precursor [Homo sapiens]'	NaN	NaN	NaN	3	NaN	NaN	NaN	NaN	0	3	3
686	'>gi|42558279|ref|NP_817124.1| tubulin beta-8 chain [Homo sapiens]'	NaN	NaN	NaN	NaN	3	NaN	NaN	NaN	0	3	3
687	'>gi|42734503|ref|NP_976240.1| caprin-1 isoform 2 [Homo sapiens]'	NaN	NaN	NaN	3	NaN	NaN	NaN	NaN	0	3	3
688	'>gi|42741684|ref|NP_976225.1| zinc finger Ran-binding domain-containing protein 2 isoform 1 [Homo sapiens]'	3	NaN	NaN	NaN	NaN	NaN	NaN	NaN	0	3	3
689	'>gi|42794754|ref|NP_976251.1| long-chain-fatty-acid--CoA ligase 3 [Homo sapiens]'	NaN	NaN	NaN	3	NaN	NaN	NaN	NaN	0	3	3
690	'>gi|441478305|ref|NP_001259002.1| glutamine--tRNA ligase isoform b [Homo sapiens]'	NaN	NaN	NaN	3	NaN	NaN	NaN	NaN	0	3	3
691	'>gi|443497964|ref|NP_001263218.1| cAMP-dependent protein kinase type I-alpha regulatory subunit isoform a [Homo sapiens]'	NaN	NaN	NaN	NaN	3	NaN	NaN	NaN	0	3	3
692	'>gi|4501889|ref|NP_001606.1| actin, gamma-enteric smooth muscle isoform 1 precursor [Homo sapiens]'	3	NaN	NaN	NaN	NaN	NaN	NaN	NaN	0	3	3
693	'>gi|4502285|ref|NP_001672.1| sarcoplasmic/endoplasmic reticulum calcium ATPase 2 isoform a [Homo sapiens]'	NaN	NaN	3	NaN	NaN	NaN	NaN	NaN	0	3	3
694	'>gi|4502565|ref|NP_001740.1| calpain small subunit 1 [Homo sapiens]'	NaN	NaN	NaN	NaN	NaN	3	NaN	NaN	0	3	3
695	'>gi|4502861|ref|NP_001275.1| AP-3 complex subunit sigma-1 [Homo sapiens]'	NaN	NaN	NaN	NaN	NaN	NaN	3	NaN	0	3	3
696	'>gi|4503249|ref|NP_003463.1| protein DEK isoform 1 [Homo sapiens]'	NaN	NaN	NaN	NaN	3	NaN	NaN	NaN	0	3	3
697	'>gi|4503509|ref|NP_003741.1| eukaryotic translation initiation factor 3 subunit A [Homo sapiens]'	NaN	NaN	3	NaN	NaN	NaN	NaN	NaN	0	3	3
698	'>gi|4503513|ref|NP_003748.1| eukaryotic translation initiation factor 3 subunit I [Homo sapiens]'	NaN	NaN	NaN	NaN	NaN	3	NaN	NaN	0	3	3
699	'>gi|4505785|ref|NP_000285.1| phosphorylase b kinase gamma catalytic chain, liver/testis isoform isoform 1 [Homo sapiens]'	NaN	NaN	NaN	NaN	NaN	3	NaN	NaN	0	3	3
700	'>gi|4506687|ref|NP_001009.1| 40S ribosomal protein S15 [Homo sapiens]'	NaN	NaN	NaN	NaN	NaN	NaN	3	NaN	0	3	3
701	'>gi|4506701|ref|NP_001016.1| 40S ribosomal protein S23 [Homo sapiens]'	NaN	NaN	NaN	NaN	NaN	NaN	3	NaN	0	3	3
702	'>gi|4507241|ref|NP_003137.1| FACT complex subunit SSRP1 [Homo sapiens]'	NaN	NaN	NaN	3	NaN	NaN	NaN	NaN	0	3	3
703	'>gi|4507401|ref|NP_003192.1| transcription factor A, mitochondrial isoform 1 precursor [Homo sapiens]'	NaN	NaN	NaN	NaN	NaN	3	NaN	NaN	0	3	3
704	'>gi|45827701|ref|NP_005119.2| protein dopey-2 [Homo sapiens]'	NaN	3	NaN	NaN	NaN	NaN	NaN	NaN	0	3	3
705	'>gi|4759208|ref|NP_004774.1| serine/threonine-protein kinase TAO2 isoform 2 [Homo sapiens]'	NaN	NaN	3	NaN	NaN	NaN	NaN	NaN	0	3	3
706	'>gi|48255945|ref|NP_001673.2| plasma membrane calcium-transporting ATPase 1 isoform 1b [Homo sapiens]'	NaN	NaN	3	NaN	NaN	NaN	NaN	NaN	0	3	3
707	'>gi|4826908|ref|NP_005018.1| phosphatidylinositol 3-kinase regulatory subunit beta [Homo sapiens]'	NaN	NaN	NaN	3	NaN	NaN	NaN	NaN	0	3	3
708	'>gi|5032009|ref|NP_005600.1| glycogen phosphorylase, muscle form isoform 1 [Homo sapiens]'	3	NaN	NaN	NaN	NaN	NaN	NaN	NaN	0	3	3
709	'''>gi|511630717|ref|NP_001265433.1| dolichyl-diphosphooligosaccharide--protein glycosyltransferase subunit STT3A isoform b [Homo s...'' <Preview truncated at 128 characters>'	NaN	NaN	NaN	NaN	3	NaN	NaN	NaN	0	3	3
710	'>gi|518830597|ref|NP_001265524.1| DNA replication licensing factor MCM7 isoform 2 [Homo sapiens]'	NaN	NaN	NaN	3	NaN	NaN	NaN	NaN	0	3	3
711	'>gi|521258690|ref|NP_001265585.1| small nuclear ribonucleoprotein Sm D3 [Homo sapiens]'	NaN	NaN	NaN	NaN	NaN	NaN	3	NaN	0	3	3
712	'>gi|52426743|ref|NP_006098.2| luc7-like protein 3 [Homo sapiens]'	3	NaN	NaN	NaN	NaN	NaN	NaN	NaN	0	3	3
713	'>gi|526252798|ref|NP_001268232.1| serine palmitoyltransferase 1 isoform c [Homo sapiens]'	NaN	NaN	NaN	NaN	3	NaN	NaN	NaN	0	3	3
714	'>gi|52632379|ref|NP_001005332.1| melanoma-associated antigen D1 isoform b [Homo sapiens]'	NaN	NaN	NaN	3	NaN	NaN	NaN	NaN	0	3	3
715	'>gi|528281421|ref|NP_001268463.1| band 4.1-like protein 3 isoform 3 [Homo sapiens]'	NaN	NaN	3	NaN	NaN	NaN	NaN	NaN	0	3	3
716	'>gi|530364412|ref|XP_005245071.1| PREDICTED: synaptotagmin-11 isoform X1 [Homo sapiens]'	NaN	NaN	NaN	3	NaN	NaN	NaN	NaN	0	3	3
717	'>gi|530379538|ref|XP_005248676.1| PREDICTED: AP-3 complex subunit beta-1 isoform X2 [Homo sapiens]'	NaN	NaN	3	NaN	NaN	NaN	NaN	NaN	0	3	3
718	'>gi|530394340|ref|XP_005270205.1| PREDICTED: ATP-dependent RNA helicase DDX50 isoform X1 [Homo sapiens]'	NaN	NaN	NaN	3	NaN	NaN	NaN	NaN	0	3	3
719	'>gi|530415144|ref|XP_005260107.1| PREDICTED: ubiquitin-60S ribosomal protein L40 isoform X1 [Homo sapiens]'	NaN	NaN	NaN	NaN	NaN	NaN	3	NaN	0	3	3
720	'>gi|530420151|ref|XP_005261691.1| PREDICTED: phosphatidylinositol 4-kinase alpha isoform X1 [Homo sapiens]'	NaN	3	NaN	NaN	NaN	NaN	NaN	NaN	0	3	3
721	'>gi|530420475|ref|XP_005261846.1| PREDICTED: protein NipSnap homolog 1 isoform X1 [Homo sapiens]'	NaN	NaN	NaN	NaN	NaN	3	NaN	NaN	0	3	3
722	'>gi|530431101|ref|XP_005277007.1| PREDICTED: protein LSM14 homolog A isoform X3 [Homo sapiens]'	NaN	NaN	NaN	NaN	3	NaN	NaN	NaN	0	3	3
723	'>gi|5454158|ref|NP_006286.1| valine--tRNA ligase [Homo sapiens]'	NaN	NaN	3	NaN	NaN	NaN	NaN	NaN	0	3	3
724	'>gi|545746373|ref|NP_001271151.1| elongator complex protein 3 isoform 3 [Homo sapiens]'	NaN	NaN	NaN	NaN	3	NaN	NaN	NaN	0	3	3
725	'>gi|551411917|ref|NP_001272478.1| DBF4-type zinc finger-containing protein 2 isoform 2 [Homo sapiens]'	NaN	NaN	3	NaN	NaN	NaN	NaN	NaN	0	3	3
726	'>gi|55743130|ref|NP_001007075.1| 60S ribosomal protein L32 [Homo sapiens]'	NaN	NaN	NaN	NaN	NaN	NaN	3	NaN	0	3	3
727	'>gi|55749531|ref|NP_006833.2| splicing factor 3B subunit 2 [Homo sapiens]'	NaN	NaN	3	NaN	NaN	NaN	NaN	NaN	0	3	3
728	'>gi|56699409|ref|NP_002130.2| RNA-binding motif protein, X chromosome isoform 1 [Homo sapiens]'	NaN	NaN	NaN	NaN	NaN	3	NaN	NaN	0	3	3
729	'>gi|56788364|ref|NP_065194.2| gamma-tubulin complex component 6 [Homo sapiens]'	NaN	3	NaN	NaN	NaN	NaN	NaN	NaN	0	3	3
730	'>gi|578809377|ref|XP_006714376.1| PREDICTED: protein WWC2 isoform X2 [Homo sapiens]'	NaN	NaN	3	NaN	NaN	NaN	NaN	NaN	0	3	3
731	'>gi|578846880|ref|XP_006726861.1| PREDICTED: splicing factor U2AF 35 kDa subunit-like isoform X1 [Homo sapiens]'	NaN	NaN	NaN	NaN	NaN	3	NaN	NaN	0	3	3
732	'>gi|58761484|ref|NP_001008800.1| T-complex protein 1 subunit gamma isoform c [Homo sapiens]'	NaN	NaN	3	NaN	NaN	NaN	NaN	NaN	0	3	3
733	'>gi|58761506|ref|NP_001011699.1| HAUS augmin-like complex subunit 8 isoform b [Homo sapiens]'	NaN	NaN	NaN	NaN	3	NaN	NaN	NaN	0	3	3
734	'>gi|609876591|ref|NP_001278340.1| protein SON isoform E [Homo sapiens]'	3	NaN	NaN	NaN	NaN	NaN	NaN	NaN	0	3	3
735	'>gi|62241003|ref|NP_705838.3| cardiomyopathy-associated protein 5 [Homo sapiens]'	NaN	NaN	NaN	3	NaN	NaN	NaN	NaN	0	3	3
736	'>gi|66392227|ref|NP_001018149.1| nucleoside diphosphate kinase B isoform a [Homo sapiens]'	NaN	NaN	NaN	NaN	NaN	3	NaN	NaN	0	3	3
737	'>gi|666638015|ref|NP_001287997.1| ADP-ribosylation factor-like protein 1 isoform 2 [Homo sapiens]'	NaN	NaN	NaN	NaN	NaN	NaN	3	NaN	0	3	3
738	'>gi|6912482|ref|NP_036450.1| LETM1 and EF-hand domain-containing protein 1, mitochondrial precursor [Homo sapiens]'	NaN	NaN	NaN	3	NaN	NaN	NaN	NaN	0	3	3
739	'>gi|71143156|ref|NP_001025034.1| UPF0669 protein C6orf120 precursor [Homo sapiens]'	NaN	NaN	NaN	NaN	NaN	3	NaN	NaN	0	3	3
740	'>gi|72534712|ref|NP_001026881.1| endoplasmic reticulum-Golgi intermediate compartment protein 1 [Homo sapiens]'	NaN	NaN	NaN	NaN	NaN	3	NaN	NaN	0	3	3
741	'>gi|74099697|ref|NP_001027565.1| heterogeneous nuclear ribonucleoprotein H2 [Homo sapiens]'	NaN	NaN	NaN	NaN	3	NaN	NaN	NaN	0	3	3
742	'>gi|7657013|ref|NP_036270.1| protein AATF [Homo sapiens]'	NaN	NaN	NaN	3	NaN	NaN	NaN	NaN	0	3	3
743	'>gi|76880486|ref|NP_006819.2| activating signal cointegrator 1 complex subunit 3 isoform a [Homo sapiens]'	NaN	3	NaN	NaN	NaN	NaN	NaN	NaN	0	3	3
744	'>gi|7706326|ref|NP_057131.1| splicing factor 3B subunit 6 [Homo sapiens]'	NaN	NaN	NaN	NaN	NaN	NaN	3	NaN	0	3	3
745	'>gi|7706343|ref|NP_057146.1| mitotic spindle-associated MMXD complex subunit MIP18 [Homo sapiens]'	NaN	NaN	NaN	NaN	NaN	NaN	3	NaN	0	3	3
746	'>gi|7706573|ref|NP_057631.1| 45 kDa calcium-binding protein isoform 1 precursor [Homo sapiens]'	NaN	NaN	NaN	NaN	NaN	3	NaN	NaN	0	3	3
747	'>gi|78000183|ref|NP_001030168.1| 60S ribosomal protein L14 [Homo sapiens]'	NaN	NaN	NaN	NaN	NaN	3	NaN	NaN	0	3	3
748	'>gi|8923219|ref|NP_060192.1| tRNA (guanine(26)-N(2))-dimethyltransferase isoform 1 [Homo sapiens]'	NaN	NaN	NaN	3	NaN	NaN	NaN	NaN	0	3	3
749	'>gi|9994179|ref|NP_037392.1| SAP30-binding protein isoform 2 [Homo sapiens]'	NaN	NaN	NaN	NaN	3	NaN	NaN	NaN	0	3	3
750	'>gi|349732256|ref|NP_001231867.1| thioredoxin isoform 2 [Homo sapiens]'	1	1	2	2	2	1	2	2	0	2	13
751	'>gi|34419635|ref|NP_002146.2| heat shock 70 kDa protein 6 [Homo sapiens]'	1	1	2	2	2	NaN	1	NaN	0	2	9
752	'>gi|4506145|ref|NP_002760.1| trypsin-1 preproprotein [Homo sapiens]'	2	1	1	1	2	NaN	2	NaN	0	2	9
753	'''>gi|26006851|ref|NP_003710.1| high affinity cAMP-specific and IBMX-insensitive 3'',5''-cyclic phosphodiesterase 8B isoform 1 [Homo...'' <Preview truncated at 128 characters>'	1	1	2	1	2	1	NaN	NaN	0	2	8
754	'>gi|27777657|ref|NP_776249.1| serpin A12 precursor [Homo sapiens]'	1	1	1	2	NaN	1	1	1	0	2	8
755	'>gi|281182404|ref|NP_060830.2| gamma-taxilin isoform 1 [Homo sapiens]'	NaN	NaN	2	2	2	NaN	NaN	NaN	0	2	6
756	'>gi|297374821|ref|NP_001172026.1| insulin preproprotein [Homo sapiens]'	1	1	1	2	NaN	1	NaN	NaN	0	2	6
757	'>gi|38708169|ref|NP_114159.2| sorting nexin-25 [Homo sapiens]'	NaN	NaN	2	1	1	1	NaN	1	0	2	6
758	'>gi|507834128|ref|NP_001002252.2| ADP-ribosylation factor-like protein 6-interacting protein 4 isoform 4 [Homo sapiens]'	NaN	2	2	NaN	NaN	2	NaN	NaN	0	2	6
759	'>gi|193083114|ref|NP_001122386.1| poly(rC)-binding protein 2 isoform g [Homo sapiens]'	NaN	NaN	NaN	NaN	2	2	1	NaN	0	2	5
760	'>gi|308387374|ref|NP_001184147.1| cAMP-specific 3'',5''-cyclic phosphodiesterase 4D isoform PDE4D5 [Homo sapiens]'	2	1	NaN	NaN	2	NaN	NaN	NaN	0	2	5
761	'>gi|4503113|ref|NP_001314.1| cystatin-M precursor [Homo sapiens]'	NaN	NaN	1	1	NaN	2	NaN	1	0	2	5
762	'>gi|567316172|ref|NP_001274528.1| THAP domain-containing protein 5 isoform 3 [Homo sapiens]'	NaN	1	2	NaN	1	NaN	NaN	1	0	2	5
763	'>gi|117189975|ref|NP_112604.2| heterogeneous nuclear ribonucleoproteins C1/C2 isoform a [Homo sapiens]'	NaN	NaN	NaN	NaN	2	2	NaN	NaN	0	2	4
764	'>gi|13128860|ref|NP_004955.2| histone deacetylase 1 [Homo sapiens]'	NaN	NaN	NaN	2	2	NaN	NaN	NaN	0	2	4
765	'>gi|148596949|ref|NP_004732.2| nucleolar and coiled-body phosphoprotein 1 isoform 2 [Homo sapiens]'	2	NaN	NaN	2	NaN	NaN	NaN	NaN	0	2	4
766	'>gi|153085470|ref|NP_001093139.1| HIG1 domain family member 1A, mitochondrial isoform b [Homo sapiens]'	NaN	NaN	NaN	NaN	NaN	NaN	2	2	0	2	4
767	'>gi|19923967|ref|NP_612446.1| G-protein coupled receptor-associated sorting protein 2 [Homo sapiens]'	NaN	NaN	2	2	NaN	NaN	NaN	NaN	0	2	4
768	'>gi|31377562|ref|NP_060115.3| HAUS augmin-like complex subunit 6 isoform 1 [Homo sapiens]'	NaN	NaN	2	2	NaN	NaN	NaN	NaN	0	2	4
769	'>gi|315360622|ref|NP_001186746.1| gamma-glutamylcyclotransferase isoform 4 [Homo sapiens]'	1	NaN	2	NaN	NaN	NaN	NaN	1	0	2	4
770	'>gi|323422988|ref|NP_001191056.1| lymphoid-restricted membrane protein [Homo sapiens]'	1	NaN	1	NaN	2	NaN	NaN	NaN	0	2	4
771	'>gi|355477269|ref|NP_001239053.1| PAS domain-containing serine/threonine-protein kinase isoform 4 [Homo sapiens]'	NaN	2	NaN	2	NaN	NaN	NaN	NaN	0	2	4
772	'>gi|390979647|ref|NP_705833.3| beta/gamma crystallin domain-containing protein 3 [Homo sapiens]'	NaN	2	2	NaN	NaN	NaN	NaN	NaN	0	2	4
773	'>gi|395132436|ref|NP_001257419.1| 60S ribosomal protein L18 isoform 2 [Homo sapiens]'	2	NaN	NaN	NaN	NaN	NaN	2	NaN	0	2	4
774	'>gi|4504255|ref|NP_002097.1| histone H2A.Z [Homo sapiens]'	2	NaN	NaN	NaN	NaN	NaN	2	NaN	0	2	4
775	'>gi|4505211|ref|NP_002419.1| matrix metalloproteinase-15 preproprotein [Homo sapiens]'	NaN	NaN	1	2	1	NaN	NaN	NaN	0	2	4
776	'>gi|4505813|ref|NP_003737.1| dynein light chain 1, cytoplasmic [Homo sapiens]'	NaN	NaN	NaN	NaN	NaN	NaN	2	2	0	2	4
777	'>gi|47458811|ref|NP_998814.1| sideroflexin-4 [Homo sapiens]'	NaN	NaN	NaN	NaN	2	2	NaN	NaN	0	2	4
778	'>gi|4758302|ref|NP_004441.1| enhancer of rudimentary homolog [Homo sapiens]'	NaN	NaN	NaN	NaN	NaN	NaN	2	2	0	2	4
779	'>gi|578836248|ref|XP_006723956.1| PREDICTED: RNA-binding protein 39 isoform X4 [Homo sapiens]'	NaN	1	NaN	2	1	NaN	NaN	NaN	0	2	4
780	'>gi|147904340|ref|NP_079498.2| WD repeat-containing protein 82 [Homo sapiens]'	NaN	1	NaN	NaN	NaN	2	NaN	NaN	0	2	3
781	'>gi|193794853|ref|NP_079197.3| protein POF1B [Homo sapiens]'	NaN	NaN	NaN	NaN	NaN	NaN	1	2	0	2	3
782	'>gi|197927448|ref|NP_060501.3| WD repeat-containing protein 6 [Homo sapiens]'	NaN	NaN	1	2	NaN	NaN	NaN	NaN	0	2	3
783	'>gi|23110925|ref|NP_002789.1| proteasome subunit beta type-6 isoform 1 proprotein [Homo sapiens]'	NaN	NaN	NaN	NaN	NaN	NaN	2	1	0	2	3
784	'>gi|239582772|ref|NP_078796.2| uncharacterized protein C2orf47, mitochondrial precursor [Homo sapiens]'	NaN	NaN	NaN	NaN	NaN	1	2	NaN	0	2	3
785	'>gi|256017153|ref|NP_001157743.1| rho GTPase-activating protein 7 isoform 4 [Homo sapiens]'	NaN	NaN	2	NaN	NaN	NaN	NaN	1	0	2	3
786	'>gi|260436922|ref|NP_001159506.1| suprabasin isoform 1 precursor [Homo sapiens]'	NaN	NaN	NaN	NaN	NaN	NaN	2	1	0	2	3
787	'>gi|310750366|ref|NP_001185546.1| ensconsin isoform 7 [Homo sapiens]'	NaN	NaN	1	2	NaN	NaN	NaN	NaN	0	2	3
788	'>gi|32483416|ref|NP_066554.2| neurofilament heavy polypeptide [Homo sapiens]'	2	1	NaN	NaN	NaN	NaN	NaN	NaN	0	2	3
789	'>gi|32967597|ref|NP_870986.1| pyruvate kinase PKLR isoform 2 [Homo sapiens]'	NaN	NaN	2	NaN	NaN	1	NaN	NaN	0	2	3
790	'>gi|33239451|ref|NP_872590.1| proliferating cell nuclear antigen [Homo sapiens]'	NaN	NaN	NaN	NaN	NaN	2	1	NaN	0	2	3
791	'>gi|392513662|ref|NP_001254738.1| interleukin enhancer-binding factor 2 isoform 2 [Homo sapiens]'	NaN	NaN	NaN	NaN	2	1	NaN	NaN	0	2	3
792	'>gi|4503253|ref|NP_001335.1| dolichyl-diphosphooligosaccharide--protein glycosyltransferase subunit DAD1 [Homo sapiens]'	NaN	NaN	NaN	NaN	NaN	NaN	1	2	0	2	3
793	'>gi|4504415|ref|NP_002118.1| HLA class I histocompatibility antigen, alpha chain G precursor [Homo sapiens]'	NaN	NaN	NaN	NaN	1	2	NaN	NaN	0	2	3
794	'>gi|45387955|ref|NP_991330.1| protein QIL1 precursor [Homo sapiens]'	NaN	NaN	NaN	NaN	NaN	NaN	2	1	0	2	3
795	'>gi|4557305|ref|NP_000025.1| fructose-bisphosphate aldolase A isoform 1 [Homo sapiens]'	NaN	NaN	2	NaN	1	NaN	NaN	NaN	0	2	3
796	'>gi|4557395|ref|NP_000058.1| carbonic anhydrase 2 isoform 1 [Homo sapiens]'	1	NaN	NaN	2	NaN	NaN	NaN	NaN	0	2	3
797	'>gi|47825361|ref|NP_001001414.1| F-box only protein 50 [Homo sapiens]'	2	NaN	1	NaN	NaN	NaN	NaN	NaN	0	2	3
798	'>gi|56237027|ref|NP_006537.3| insulin-like growth factor 2 mRNA-binding protein 1 isoform 1 [Homo sapiens]'	NaN	NaN	NaN	2	1	NaN	NaN	NaN	0	2	3
799	'>gi|574584816|ref|NP_001276058.1| tubulin beta-4A chain isoform 3 [Homo sapiens]'	NaN	NaN	NaN	NaN	1	2	NaN	NaN	0	2	3
800	'>gi|578819257|ref|XP_006717827.1| PREDICTED: AP-3 complex subunit mu-1 isoform X2 [Homo sapiens]'	NaN	NaN	NaN	NaN	1	2	NaN	NaN	0	2	3
801	'>gi|5803209|ref|NP_006777.1| urotensin-2 isoform b preproprotein [Homo sapiens]'	NaN	NaN	NaN	2	1	NaN	NaN	NaN	0	2	3
802	'''>gi|665821217|ref|NP_001287921.1| eukaryotic translation initiation factor 3 subunit K {ECO:0000255|HAMAP-Rule:MF_03010} isoform...'' <Preview truncated at 128 characters>'	NaN	NaN	NaN	NaN	NaN	1	2	NaN	0	2	3
803	'>gi|67003568|ref|NP_001019850.1| skin-specific protein 32 [Homo sapiens]'	2	NaN	1	NaN	NaN	NaN	NaN	NaN	0	2	3
804	'>gi|109134349|ref|NP_036265.3| coatomer subunit gamma-2 isoform 1 [Homo sapiens]'	NaN	NaN	NaN	2	NaN	NaN	NaN	NaN	0	2	2
805	'>gi|109255234|ref|NP_079390.3| centrosomal protein of 290 kDa [Homo sapiens]'	NaN	NaN	NaN	NaN	NaN	NaN	2	NaN	0	2	2
806	'>gi|115430233|ref|NP_037414.3| E3 ubiquitin-protein ligase UHRF1 isoform 2 [Homo sapiens]'	NaN	NaN	NaN	2	NaN	NaN	NaN	NaN	0	2	2
807	'>gi|116812586|ref|NP_060230.5| condensin-2 complex subunit G2 isoform a [Homo sapiens]'	NaN	NaN	2	NaN	NaN	NaN	NaN	NaN	0	2	2
808	'>gi|117647226|ref|NP_060289.2| mitochondrial ribonuclease P protein 1 precursor [Homo sapiens]'	NaN	NaN	NaN	NaN	NaN	2	NaN	NaN	0	2	2
809	'>gi|12025678|ref|NP_004915.2| alpha-actinin-4 [Homo sapiens]'	NaN	NaN	2	NaN	NaN	NaN	NaN	NaN	0	2	2
810	'>gi|126012573|ref|NP_004516.2| low-density lipoprotein receptor-related protein 2 precursor [Homo sapiens]'	2	NaN	NaN	NaN	NaN	NaN	NaN	NaN	0	2	2
811	'>gi|13236559|ref|NP_077295.1| multiple myeloma tumor-associated protein 2 [Homo sapiens]'	NaN	NaN	NaN	NaN	NaN	2	NaN	NaN	0	2	2
812	'>gi|13375618|ref|NP_055577.1| delta(24)-sterol reductase precursor [Homo sapiens]'	NaN	NaN	NaN	NaN	2	NaN	NaN	NaN	0	2	2
813	'>gi|13376181|ref|NP_079079.1| tubulin alpha chain-like 3 isoform 1 [Homo sapiens]'	NaN	NaN	NaN	NaN	2	NaN	NaN	NaN	0	2	2
814	'>gi|134288884|ref|NP_001077083.1| probable glutamate--tRNA ligase, mitochondrial [Homo sapiens]'	NaN	NaN	NaN	NaN	2	NaN	NaN	NaN	0	2	2
815	'>gi|13491166|ref|NP_055491.1| pumilio homolog 1 isoform 2 [Homo sapiens]'	NaN	NaN	2	NaN	NaN	NaN	NaN	NaN	0	2	2
816	'>gi|14043070|ref|NP_112420.1| heterogeneous nuclear ribonucleoprotein A1 isoform b [Homo sapiens]'	NaN	NaN	NaN	NaN	NaN	2	NaN	NaN	0	2	2
817	'>gi|14277700|ref|NP_001007.2| 40S ribosomal protein S12 [Homo sapiens]'	NaN	NaN	NaN	NaN	NaN	NaN	2	NaN	0	2	2
818	'>gi|145301607|ref|NP_001077422.1| thyroid adenoma-associated protein isoform a [Homo sapiens]'	NaN	NaN	2	NaN	NaN	NaN	NaN	NaN	0	2	2
819	'>gi|145701015|ref|NP_001077425.1| zinc finger protein 655 isoform f [Homo sapiens]'	NaN	NaN	NaN	2	NaN	NaN	NaN	NaN	0	2	2
820	'>gi|14589933|ref|NP_115832.1| protocadherin-7 isoform b precursor [Homo sapiens]'	NaN	NaN	2	NaN	NaN	NaN	NaN	NaN	0	2	2
821	'>gi|14717407|ref|NP_005633.2| transcription initiation factor TFIID subunit 7 [Homo sapiens]'	NaN	NaN	NaN	NaN	2	NaN	NaN	NaN	0	2	2
822	'>gi|148224884|ref|NP_783859.1| phosphatidylglycerophosphatase and protein-tyrosine phosphatase 1 isoform 1 [Homo sapiens]'	NaN	NaN	NaN	NaN	NaN	NaN	2	NaN	0	2	2
823	'>gi|148368978|ref|NP_689512.2| condensin-2 complex subunit H2 isoform 2 [Homo sapiens]'	NaN	NaN	NaN	2	NaN	NaN	NaN	NaN	0	2	2
824	'>gi|148491070|ref|NP_001896.2| CTP synthase 1 isoform a [Homo sapiens]'	NaN	NaN	NaN	2	NaN	NaN	NaN	NaN	0	2	2
825	'>gi|148612818|ref|NP_001091982.1| cGMP-dependent protein kinase 1 isoform 1 [Homo sapiens]'	NaN	NaN	NaN	2	NaN	NaN	NaN	NaN	0	2	2
826	'>gi|148727288|ref|NP_002327.2| low-density lipoprotein receptor-related protein 6 precursor [Homo sapiens]'	NaN	2	NaN	NaN	NaN	NaN	NaN	NaN	0	2	2
827	'>gi|148727331|ref|NP_001092006.1| ubiquitin carboxyl-terminal hydrolase 5 isoform 1 [Homo sapiens]'	NaN	NaN	2	NaN	NaN	NaN	NaN	NaN	0	2	2
828	'>gi|148746218|ref|NP_057365.3| serine/threonine-protein kinase TAO3 [Homo sapiens]'	NaN	NaN	NaN	2	NaN	NaN	NaN	NaN	0	2	2
829	'>gi|149192855|ref|NP_037450.2| protein PRRC2B [Homo sapiens]'	NaN	2	NaN	NaN	NaN	NaN	NaN	NaN	0	2	2
830	'>gi|149999380|ref|NP_071934.3| inverted formin-2 isoform 1 [Homo sapiens]'	NaN	NaN	2	NaN	NaN	NaN	NaN	NaN	0	2	2
831	'>gi|149999611|ref|NP_003125.3| signal recognition particle 14 kDa protein [Homo sapiens]'	NaN	NaN	NaN	NaN	NaN	NaN	2	NaN	0	2	2
832	'>gi|150417986|ref|NP_006411.2| brefeldin A-inhibited guanine nucleotide-exchange protein 2 [Homo sapiens]'	NaN	2	NaN	NaN	NaN	NaN	NaN	NaN	0	2	2
833	'>gi|151108473|ref|NP_057152.2| mitochondrial fission 1 protein [Homo sapiens]'	NaN	NaN	NaN	NaN	NaN	NaN	2	NaN	0	2	2
834	'>gi|153070260|ref|NP_002347.5| myristoylated alanine-rich C-kinase substrate [Homo sapiens]'	NaN	NaN	NaN	2	NaN	NaN	NaN	NaN	0	2	2
835	'>gi|153251297|ref|NP_060822.2| translation machinery-associated protein 16 [Homo sapiens]'	NaN	NaN	NaN	NaN	NaN	2	NaN	NaN	0	2	2
836	'>gi|153945846|ref|NP_002215.2| inositol 1,4,5-trisphosphate receptor type 3 [Homo sapiens]'	NaN	NaN	2	NaN	NaN	NaN	NaN	NaN	0	2	2
837	'>gi|15451916|ref|NP_001195.2| bone morphogenetic protein receptor type-2 precursor [Homo sapiens]'	NaN	NaN	NaN	NaN	NaN	2	NaN	NaN	0	2	2
838	'>gi|156142178|ref|NP_054886.2| thyroid transcription factor 1-associated protein 26 [Homo sapiens]'	NaN	NaN	NaN	NaN	NaN	2	NaN	NaN	0	2	2
839	'>gi|156616299|ref|NP_001096080.1| gamma-tubulin complex component 5 isoform b [Homo sapiens]'	NaN	NaN	2	NaN	NaN	NaN	NaN	NaN	0	2	2
840	'>gi|156938331|ref|NP_060392.3| pre-mRNA-processing factor 39 [Homo sapiens]'	NaN	NaN	NaN	2	NaN	NaN	NaN	NaN	0	2	2
841	'>gi|157311635|ref|NP_940890.3| protein FAM83H [Homo sapiens]'	NaN	NaN	2	NaN	NaN	NaN	NaN	NaN	0	2	2
842	'>gi|157388937|ref|NP_060389.2| syntaxin-17 [Homo sapiens]'	NaN	NaN	NaN	NaN	NaN	2	NaN	NaN	0	2	2
843	'>gi|157671927|ref|NP_660208.2| spermatogenesis-associated protein 5 [Homo sapiens]'	NaN	NaN	NaN	2	NaN	NaN	NaN	NaN	0	2	2
844	'>gi|163310725|ref|NP_079467.3| ER degradation-enhancing alpha-mannosidase-like protein 3 precursor [Homo sapiens]'	NaN	NaN	2	NaN	NaN	NaN	NaN	NaN	0	2	2
845	'>gi|16445419|ref|NP_005689.2| secretory carrier-associated membrane protein 3 isoform 1 [Homo sapiens]'	NaN	NaN	NaN	NaN	NaN	2	NaN	NaN	0	2	2
846	'>gi|169646441|ref|NP_001108628.1| rab GDP dissociation inhibitor beta isoform 2 [Homo sapiens]'	2	NaN	NaN	NaN	NaN	NaN	NaN	NaN	0	2	2
847	'>gi|170650670|ref|NP_859065.2| Lebercilin [Homo sapiens]'	NaN	NaN	NaN	NaN	2	NaN	NaN	NaN	0	2	2
848	'>gi|17158044|ref|NP_001001.2| 40S ribosomal protein S6 [Homo sapiens]'	NaN	NaN	NaN	NaN	NaN	2	NaN	NaN	0	2	2
849	'>gi|17986258|ref|NP_066299.2| myosin light polypeptide 6 isoform 1 [Homo sapiens]'	NaN	NaN	NaN	NaN	NaN	NaN	2	NaN	0	2	2
850	'>gi|18378731|ref|NP_064620.2| HMG box transcription factor BBX isoform 2 [Homo sapiens]'	NaN	NaN	2	NaN	NaN	NaN	NaN	NaN	0	2	2
851	'>gi|18765756|ref|NP_569122.1| dual specificity tyrosine-phosphorylation-regulated kinase 1A isoform 5 [Homo sapiens]'	NaN	NaN	NaN	2	NaN	NaN	NaN	NaN	0	2	2
852	'>gi|187960100|ref|NP_055486.2| ubiquitin-protein ligase E3C [Homo sapiens]'	NaN	NaN	2	NaN	NaN	NaN	NaN	NaN	0	2	2
853	'>gi|189458852|ref|NP_001121622.1| ORM1-like protein 1 [Homo sapiens]'	NaN	NaN	NaN	NaN	NaN	NaN	2	NaN	0	2	2
854	'>gi|192449449|ref|NP_071349.3| ubiquitin-conjugating enzyme E2 O [Homo sapiens]'	NaN	NaN	2	NaN	NaN	NaN	NaN	NaN	0	2	2
855	'>gi|192807323|ref|NP_001122321.1| transcription activator BRG1 isoform A [Homo sapiens]'	NaN	2	NaN	NaN	NaN	NaN	NaN	NaN	0	2	2
856	'>gi|193083125|ref|NP_001122390.1| MAP/microtubule affinity-regulating kinase 3 isoform a [Homo sapiens]'	NaN	NaN	NaN	2	NaN	NaN	NaN	NaN	0	2	2
857	'>gi|194578888|ref|NP_001124147.1| calmegin precursor [Homo sapiens]'	NaN	NaN	NaN	2	NaN	NaN	NaN	NaN	0	2	2
858	'>gi|197116386|ref|NP_001127703.1| 5''-nucleotidase domain-containing protein 2 isoform 1 [Homo sapiens]'	NaN	NaN	NaN	NaN	2	NaN	NaN	NaN	0	2	2
859	'>gi|197304777|ref|NP_001127853.1| TBC1 domain family member 5 isoform a [Homo sapiens]'	NaN	NaN	NaN	2	NaN	NaN	NaN	NaN	0	2	2
860	'>gi|19923198|ref|NP_001745.2| runt-related transcription factor 1 isoform AML1c [Homo sapiens]'	NaN	NaN	NaN	NaN	2	NaN	NaN	NaN	0	2	2
861	'>gi|19923315|ref|NP_005403.2| serine hydroxymethyltransferase, mitochondrial isoform 1 precursor [Homo sapiens]'	NaN	NaN	NaN	NaN	2	NaN	NaN	NaN	0	2	2
862	'>gi|19923570|ref|NP_066958.2| ribosomal protein S6 kinase alpha-2 isoform a [Homo sapiens]'	NaN	NaN	NaN	2	NaN	NaN	NaN	NaN	0	2	2
863	'>gi|19923669|ref|NP_005056.3| protein sel-1 homolog 1 isoform 1 precursor [Homo sapiens]'	NaN	NaN	NaN	2	NaN	NaN	NaN	NaN	0	2	2
864	'>gi|19923971|ref|NP_612452.1| HAUS augmin-like complex subunit 1 [Homo sapiens]'	NaN	NaN	NaN	NaN	NaN	2	NaN	NaN	0	2	2
865	'>gi|20127408|ref|NP_000173.2| trifunctional enzyme subunit alpha, mitochondrial precursor [Homo sapiens]'	NaN	NaN	NaN	2	NaN	NaN	NaN	NaN	0	2	2
866	'>gi|20336290|ref|NP_055781.2| putative ATP-dependent RNA helicase DHX30 isoform 2 [Homo sapiens]'	NaN	NaN	2	NaN	NaN	NaN	NaN	NaN	0	2	2
867	'>gi|208022641|ref|NP_003189.2| transcription elongation factor B polypeptide 3 [Homo sapiens]'	NaN	NaN	NaN	2	NaN	NaN	NaN	NaN	0	2	2
868	'>gi|21265093|ref|NP_115866.1| 39S ribosomal protein L41, mitochondrial [Homo sapiens]'	NaN	NaN	NaN	NaN	NaN	NaN	2	NaN	0	2	2
869	'>gi|21328448|ref|NP_647539.1| 14-3-3 protein beta/alpha [Homo sapiens]'	NaN	NaN	NaN	NaN	NaN	2	NaN	NaN	0	2	2
870	'>gi|21359867|ref|NP_001907.2| cytochrome c1, heme protein, mitochondrial precursor [Homo sapiens]'	NaN	NaN	NaN	NaN	NaN	2	NaN	NaN	0	2	2
871	'>gi|21361565|ref|NP_001679.2| ATP synthase F(0) complex subunit B1, mitochondrial precursor [Homo sapiens]'	NaN	NaN	NaN	NaN	NaN	2	NaN	NaN	0	2	2
872	'>gi|214830451|ref|NP_001135771.1| sequestosome-1 isoform 2 [Homo sapiens]'	NaN	NaN	NaN	NaN	2	NaN	NaN	NaN	0	2	2
873	'>gi|215490096|ref|NP_001135920.1| protein spinster homolog 1 isoform 1 [Homo sapiens]'	NaN	NaN	NaN	NaN	2	NaN	NaN	NaN	0	2	2
874	'>gi|215983058|ref|NP_115497.4| magnesium transporter protein 1 [Homo sapiens]'	NaN	NaN	NaN	NaN	NaN	2	NaN	NaN	0	2	2
875	'>gi|21735575|ref|NP_065698.1| junctophilin-1 [Homo sapiens]'	NaN	NaN	NaN	2	NaN	NaN	NaN	NaN	0	2	2
876	'>gi|218156275|ref|NP_001136176.1| protein FAM111B isoform b [Homo sapiens]'	NaN	NaN	NaN	2	NaN	NaN	NaN	NaN	0	2	2
877	'>gi|219879806|ref|NP_001137378.1| TRAF-type zinc finger domain-containing protein 1 [Homo sapiens]'	NaN	NaN	NaN	2	NaN	NaN	NaN	NaN	0	2	2
878	'>gi|22035653|ref|NP_663612.1| apolipoprotein L2 [Homo sapiens]'	NaN	NaN	NaN	NaN	NaN	2	NaN	NaN	0	2	2
879	'>gi|22035696|ref|NP_004702.2| synaptogyrin-1 isoform 1a [Homo sapiens]'	NaN	NaN	NaN	NaN	NaN	NaN	2	NaN	0	2	2
880	'>gi|224549005|ref|NP_001139019.1| splicing factor 45 [Homo sapiens]'	NaN	NaN	NaN	NaN	2	NaN	NaN	NaN	0	2	2
881	'>gi|224586884|ref|NP_001138898.1| Y-box-binding protein 3 isoform b [Homo sapiens]'	NaN	NaN	NaN	2	NaN	NaN	NaN	NaN	0	2	2
882	'>gi|228008396|ref|NP_001153145.1| heterogeneous nuclear ribonucleoprotein Q isoform 2 [Homo sapiens]'	NaN	NaN	NaN	NaN	2	NaN	NaN	NaN	0	2	2
883	'>gi|229577436|ref|NP_076968.2| spermatogenesis-associated protein 5-like protein 1 [Homo sapiens]'	NaN	NaN	NaN	2	NaN	NaN	NaN	NaN	0	2	2
884	'>gi|23110944|ref|NP_002782.1| proteasome subunit alpha type-6 isoform a [Homo sapiens]'	NaN	NaN	NaN	NaN	NaN	2	NaN	NaN	0	2	2
885	'>gi|23308697|ref|NP_003130.2| signal recognition particle receptor subunit alpha isoform 1 [Homo sapiens]'	NaN	NaN	NaN	2	NaN	NaN	NaN	NaN	0	2	2
886	'>gi|24308113|ref|NP_056449.1| KIF1-binding protein [Homo sapiens]'	NaN	NaN	NaN	2	NaN	NaN	NaN	NaN	0	2	2
887	'>gi|24308324|ref|NP_115604.1| fatty acyl-CoA reductase 1 [Homo sapiens]'	NaN	NaN	NaN	NaN	2	NaN	NaN	NaN	0	2	2
888	'>gi|24497453|ref|NP_002523.2| nuclear pore complex protein Nup88 [Homo sapiens]'	NaN	NaN	NaN	2	NaN	NaN	NaN	NaN	0	2	2
889	'>gi|254587994|ref|NP_001157019.1| synergin gamma isoform 7 [Homo sapiens]'	NaN	NaN	2	NaN	NaN	NaN	NaN	NaN	0	2	2
890	'>gi|25777671|ref|NP_002705.2| serine/threonine-protein phosphatase 1 regulatory subunit 10 [Homo sapiens]'	NaN	NaN	2	NaN	NaN	NaN	NaN	NaN	0	2	2
891	'>gi|26080431|ref|NP_079133.3| ATPase family AAA domain-containing protein 5 [Homo sapiens]'	NaN	2	NaN	NaN	NaN	NaN	NaN	NaN	0	2	2
892	'>gi|261490708|ref|NP_001159776.1| phosphatidylinositol-glycan biosynthesis class X protein isoform 1 precursor [Homo sapiens]'	NaN	NaN	NaN	NaN	NaN	2	NaN	NaN	0	2	2
893	'>gi|261878552|ref|NP_001159889.1| afadin- and alpha-actinin-binding protein isoform 1 [Homo sapiens]'	NaN	NaN	NaN	2	NaN	NaN	NaN	NaN	0	2	2
894	'>gi|266453768|ref|NP_001160160.1| ATP-dependent 6-phosphofructokinase, muscle type isoform 2 [Homo sapiens]'	NaN	NaN	NaN	2	NaN	NaN	NaN	NaN	0	2	2
895	'>gi|27477134|ref|NP_079199.2| nuclear pore membrane glycoprotein 210 precursor [Homo sapiens]'	NaN	2	NaN	NaN	NaN	NaN	NaN	NaN	0	2	2
896	'>gi|288806587|ref|NP_001165774.1| serine/threonine-protein kinase greatwall isoform 1 [Homo sapiens]'	NaN	NaN	NaN	2	NaN	NaN	NaN	NaN	0	2	2
897	'>gi|291621664|ref|NP_001167589.1| RNA-binding protein MEX3D isoform 2 [Homo sapiens]'	NaN	NaN	NaN	2	NaN	NaN	NaN	NaN	0	2	2
898	'>gi|29570793|ref|NP_808228.1| casein kinase II subunit alpha isoform b [Homo sapiens]'	NaN	NaN	NaN	NaN	NaN	2	NaN	NaN	0	2	2
899	'>gi|296080706|ref|NP_001171656.1| G-protein coupled receptor-associated sorting protein 1 [Homo sapiens]'	NaN	2	NaN	NaN	NaN	NaN	NaN	NaN	0	2	2
900	'>gi|29826282|ref|NP_817092.1| protein phosphatase 1G [Homo sapiens]'	NaN	NaN	NaN	2	NaN	NaN	NaN	NaN	0	2	2
901	'>gi|313760645|ref|NP_001186509.1| SUN domain-containing protein 2 isoform b [Homo sapiens]'	NaN	NaN	NaN	2	NaN	NaN	NaN	NaN	0	2	2
902	'>gi|315139004|ref|NP_001186709.1| proteasome subunit beta type-2 isoform 3 [Homo sapiens]'	NaN	NaN	NaN	NaN	NaN	2	NaN	NaN	0	2	2
903	'>gi|315139006|ref|NP_001186708.1| proteasome subunit beta type-2 isoform 2 [Homo sapiens]'	NaN	NaN	NaN	NaN	NaN	NaN	2	NaN	0	2	2
904	'>gi|31563534|ref|NP_852136.1| replication factor C subunit 2 isoform 1 [Homo sapiens]'	NaN	NaN	NaN	NaN	NaN	2	NaN	NaN	0	2	2
905	'>gi|33469919|ref|NP_005905.2| DNA replication licensing factor MCM4 [Homo sapiens]'	NaN	NaN	NaN	2	NaN	NaN	NaN	NaN	0	2	2
906	'>gi|33519475|ref|NP_004997.4| NADH-ubiquinone oxidoreductase 75 kDa subunit, mitochondrial isoform 1 precursor [Homo sapiens]'	NaN	NaN	NaN	2	NaN	NaN	NaN	NaN	0	2	2
907	'>gi|33946327|ref|NP_005076.3| nuclear pore complex protein Nup214 [Homo sapiens]'	NaN	2	NaN	NaN	NaN	NaN	NaN	NaN	0	2	2
908	'>gi|342672030|ref|NP_001184026.2| trypsin-3 isoform 3 preproprotein [Homo sapiens]'	NaN	2	NaN	NaN	NaN	NaN	NaN	NaN	0	2	2
909	'>gi|342672053|ref|NP_001230154.1| pescadillo homolog isoform 2 [Homo sapiens]'	NaN	NaN	NaN	2	NaN	NaN	NaN	NaN	0	2	2
910	'>gi|34335134|ref|NP_899195.1| protein SEC13 homolog isoform 1 [Homo sapiens]'	NaN	NaN	NaN	NaN	NaN	2	NaN	NaN	0	2	2
911	'>gi|34485722|ref|NP_002258.2| importin subunit alpha-4 [Homo sapiens]'	NaN	NaN	NaN	NaN	2	NaN	NaN	NaN	0	2	2
912	'>gi|352962149|ref|NP_001238754.1| transcription factor Sp1 isoform c [Homo sapiens]'	NaN	NaN	NaN	2	NaN	NaN	NaN	NaN	0	2	2
913	'>gi|355594753|ref|NP_001822.3| clusterin preproprotein [Homo sapiens]'	NaN	NaN	2	NaN	NaN	NaN	NaN	NaN	0	2	2
914	'>gi|372622373|ref|NP_001243241.1| serine/threonine-protein kinase 3 isoform 2 [Homo sapiens]'	NaN	NaN	NaN	NaN	2	NaN	NaN	NaN	0	2	2
915	'>gi|378744165|ref|NP_001243755.1| RNA polymerase II-associated factor 1 homolog isoform 2 [Homo sapiens]'	NaN	NaN	NaN	2	NaN	NaN	NaN	NaN	0	2	2
916	'>gi|38027923|ref|NP_006828.2| COP9 signalosome complex subunit 5 [Homo sapiens]'	NaN	NaN	NaN	NaN	NaN	2	NaN	NaN	0	2	2
917	'''>gi|380848751|ref|NP_001244160.1| putative bifunctional UDP-N-acetylglucosamine transferase and deubiquitinase ALG13 isoform 6 [...'' <Preview truncated at 128 characters>'	NaN	NaN	2	NaN	NaN	NaN	NaN	NaN	0	2	2
918	'>gi|38201714|ref|NP_001410.2| ELAV-like protein 1 [Homo sapiens]'	NaN	NaN	NaN	NaN	NaN	2	NaN	NaN	0	2	2
919	'>gi|383792189|ref|NP_059867.3| ataxin-2-like protein isoform F [Homo sapiens]'	NaN	NaN	2	NaN	NaN	NaN	NaN	NaN	0	2	2
920	'>gi|38524594|ref|NP_056323.2| TCDD-inducible poly [ADP-ribose] polymerase [Homo sapiens]'	NaN	NaN	NaN	NaN	NaN	2	NaN	NaN	0	2	2
921	'>gi|386781463|ref|NP_001247419.1| lipolysis-stimulated lipoprotein receptor isoform 5 [Homo sapiens]'	NaN	NaN	NaN	NaN	2	NaN	NaN	NaN	0	2	2
922	'>gi|387527981|ref|NP_001248347.1| translation initiation factor eIF-2B subunit gamma isoform 3 [Homo sapiens]'	NaN	NaN	NaN	NaN	2	NaN	NaN	NaN	0	2	2
923	'>gi|389886539|ref|NP_001254507.1| torsin-1A-interacting protein 1 isoform 1 [Homo sapiens]'	NaN	NaN	NaN	NaN	2	NaN	NaN	NaN	0	2	2
924	'>gi|39652628|ref|NP_055427.2| constitutive coactivator of PPAR-gamma-like protein 1 isoform a [Homo sapiens]'	NaN	NaN	2	NaN	NaN	NaN	NaN	NaN	0	2	2
925	'>gi|39780552|ref|NP_060522.3| protein VAC14 homolog [Homo sapiens]'	NaN	NaN	NaN	2	NaN	NaN	NaN	NaN	0	2	2
926	'>gi|39930517|ref|NP_612361.1| atherin [Homo sapiens]'	NaN	NaN	NaN	2	NaN	NaN	NaN	NaN	0	2	2
927	'>gi|40217849|ref|NP_008908.2| zinc finger and BTB domain-containing protein 25 [Homo sapiens]'	NaN	2	NaN	NaN	NaN	NaN	NaN	NaN	0	2	2
928	'>gi|40789249|ref|NP_060592.2| aspartate--tRNA ligase, mitochondrial [Homo sapiens]'	NaN	NaN	NaN	NaN	2	NaN	NaN	NaN	0	2	2
929	'>gi|410991931|ref|NP_001258610.1| pyrroline-5-carboxylate reductase 2 isoform 2 [Homo sapiens]'	NaN	NaN	NaN	NaN	NaN	2	NaN	NaN	0	2	2
930	'>gi|411147369|ref|NP_001258628.1| ATP-binding cassette sub-family B member 7, mitochondrial isoform 5 [Homo sapiens]'	NaN	NaN	NaN	NaN	2	NaN	NaN	NaN	0	2	2
931	'>gi|41393563|ref|NP_055889.2| kinesin-like protein KIF1B isoform b [Homo sapiens]'	NaN	NaN	2	NaN	NaN	NaN	NaN	NaN	0	2	2
932	'>gi|42734430|ref|NP_036364.2| polymerase I and transcript release factor [Homo sapiens]'	NaN	NaN	NaN	NaN	2	NaN	NaN	NaN	0	2	2
933	'>gi|42822868|ref|NP_976321.1| ribonuclease inhibitor [Homo sapiens]'	NaN	NaN	NaN	NaN	2	NaN	NaN	NaN	0	2	2
934	'>gi|42822874|ref|NP_976319.1| ribonuclease inhibitor [Homo sapiens]'	NaN	NaN	NaN	NaN	2	NaN	NaN	NaN	0	2	2
935	'>gi|4502101|ref|NP_000691.1| annexin A1 [Homo sapiens]'	NaN	NaN	2	NaN	NaN	NaN	NaN	NaN	0	2	2
936	'>gi|4502171|ref|NP_000476.1| adenine phosphoribosyltransferase isoform a [Homo sapiens]'	NaN	NaN	NaN	NaN	NaN	NaN	2	NaN	0	2	2
937	'>gi|4503521|ref|NP_001559.1| eukaryotic translation initiation factor 3 subunit E [Homo sapiens]'	NaN	NaN	NaN	NaN	2	NaN	NaN	NaN	0	2	2
938	'>gi|4503607|ref|NP_000117.1| electron transfer flavoprotein subunit alpha, mitochondrial isoform a [Homo sapiens]'	NaN	NaN	NaN	NaN	NaN	2	NaN	NaN	0	2	2
939	'>gi|4503987|ref|NP_003869.1| gamma-glutamyl hydrolase precursor [Homo sapiens]'	NaN	NaN	NaN	NaN	NaN	NaN	2	NaN	0	2	2
940	'>gi|4504897|ref|NP_002257.1| importin subunit alpha-1 [Homo sapiens]'	NaN	NaN	NaN	NaN	2	NaN	NaN	NaN	0	2	2
941	'>gi|4505135|ref|NP_002382.1| midkine isoform a precursor [Homo sapiens]'	NaN	NaN	NaN	NaN	NaN	NaN	2	NaN	0	2	2
942	'>gi|4505939|ref|NP_000928.1| DNA-directed RNA polymerase II subunit RPB1 [Homo sapiens]'	NaN	2	NaN	NaN	NaN	NaN	NaN	NaN	0	2	2
943	'>gi|4506671|ref|NP_000995.1| 60S acidic ribosomal protein P2 [Homo sapiens]'	NaN	NaN	NaN	NaN	NaN	NaN	2	NaN	0	2	2
944	'>gi|4507131|ref|NP_003086.1| small nuclear ribonucleoprotein F [Homo sapiens]'	NaN	NaN	NaN	NaN	NaN	NaN	2	NaN	0	2	2
945	'>gi|4507877|ref|NP_003364.1| vinculin isoform VCL [Homo sapiens]'	NaN	NaN	2	NaN	NaN	NaN	NaN	NaN	0	2	2
946	'>gi|454544715|ref|NP_001263626.1| cellular tumor antigen p53 isoform j [Homo sapiens]'	NaN	NaN	NaN	NaN	2	NaN	NaN	NaN	0	2	2
947	'>gi|4557663|ref|NP_001542.1| immunoglobulin-binding protein 1 [Homo sapiens]'	NaN	NaN	NaN	NaN	NaN	2	NaN	NaN	0	2	2
948	'>gi|46276868|ref|NP_055501.2| uncharacterized protein KIAA0355 [Homo sapiens]'	NaN	NaN	2	NaN	NaN	NaN	NaN	NaN	0	2	2
949	'>gi|4758472|ref|NP_004480.1| G protein pathway suppressor 2 [Homo sapiens]'	NaN	NaN	2	NaN	NaN	NaN	NaN	NaN	0	2	2
950	'>gi|4759100|ref|NP_004759.1| serine/arginine-rich splicing factor 11 isoform 1 [Homo sapiens]'	2	NaN	NaN	NaN	NaN	NaN	NaN	NaN	0	2	2
951	'>gi|4759146|ref|NP_004778.1| slit homolog 2 protein isoform 1 precursor [Homo sapiens]'	NaN	NaN	2	NaN	NaN	NaN	NaN	NaN	0	2	2
952	'>gi|4759156|ref|NP_004587.1| U1 small nuclear ribonucleoprotein A [Homo sapiens]'	NaN	NaN	NaN	NaN	NaN	2	NaN	NaN	0	2	2
953	'>gi|4759344|ref|NP_004715.1| centromere/kinetochore protein zw10 homolog [Homo sapiens]'	NaN	NaN	NaN	2	NaN	NaN	NaN	NaN	0	2	2
954	'>gi|47717104|ref|NP_057025.2| V-type proton ATPase subunit H isoform 1 [Homo sapiens]'	NaN	NaN	NaN	NaN	2	NaN	NaN	NaN	0	2	2
955	'>gi|5031611|ref|NP_005859.1| BET1 homolog [Homo sapiens]'	NaN	NaN	NaN	NaN	NaN	NaN	2	NaN	0	2	2
956	'>gi|5032027|ref|NP_005601.1| histone-binding protein RBBP4 isoform a [Homo sapiens]'	NaN	NaN	NaN	NaN	2	NaN	NaN	NaN	0	2	2
957	'>gi|5032315|ref|NP_004001.1| dystrophin Dp427p2 isoform [Homo sapiens]'	NaN	NaN	NaN	NaN	NaN	NaN	NaN	2	0	2	2
958	'>gi|503774357|ref|NP_001265139.1| nuclear pore complex protein Nup153 isoform 3 [Homo sapiens]'	NaN	NaN	2	NaN	NaN	NaN	NaN	NaN	0	2	2
959	'>gi|50592988|ref|NP_003357.2| cytochrome b-c1 complex subunit 2, mitochondrial precursor [Homo sapiens]'	NaN	NaN	NaN	NaN	2	NaN	NaN	NaN	0	2	2
960	'>gi|506949341|ref|NP_001265202.1| SRSF protein kinase 2 isoform b precursor [Homo sapiens]'	NaN	NaN	NaN	2	NaN	NaN	NaN	NaN	0	2	2
961	'>gi|50845384|ref|NP_008919.3| A disintegrin and metalloproteinase with thrombospondin motifs 1 preproprotein [Homo sapiens]'	NaN	NaN	NaN	2	NaN	NaN	NaN	NaN	0	2	2
962	'>gi|51093832|ref|NP_056450.2| GTPase-activating protein and VPS9 domain-containing protein 1 isoform 4 [Homo sapiens]'	NaN	NaN	2	NaN	NaN	NaN	NaN	NaN	0	2	2
963	'>gi|51317366|ref|NP_115997.5| unconventional myosin-XVIIIb [Homo sapiens]'	2	NaN	NaN	NaN	NaN	NaN	NaN	NaN	0	2	2
964	'>gi|522838244|ref|NP_001265614.1| angiomotin-like protein 2 isoform 3 [Homo sapiens]'	NaN	NaN	NaN	NaN	NaN	NaN	NaN	2	0	2	2
965	'>gi|525507390|ref|NP_112598.3| epiplakin [Homo sapiens]'	2	NaN	NaN	NaN	NaN	NaN	NaN	NaN	0	2	2
966	'>gi|527498244|ref|NP_001268382.1| methyl-CpG-binding domain protein 3 isoform 1 [Homo sapiens]'	NaN	NaN	NaN	NaN	NaN	2	NaN	NaN	0	2	2
967	'>gi|530360791|ref|XP_005245778.1| PREDICTED: serine/arginine repetitive matrix protein 1 isoform X5 [Homo sapiens]'	NaN	NaN	NaN	NaN	2	NaN	NaN	NaN	0	2	2
968	'>gi|530379378|ref|XP_005248599.1| PREDICTED: phosphatidylinositol 3-kinase regulatory subunit alpha isoform X1 [Homo sapiens]'	NaN	NaN	NaN	2	NaN	NaN	NaN	NaN	0	2	2
969	'>gi|530384253|ref|XP_005267294.1| PREDICTED: bcl-2-associated transcription factor 1 isoform X2 [Homo sapiens]'	NaN	NaN	NaN	2	NaN	NaN	NaN	NaN	0	2	2
970	'>gi|530413510|ref|XP_005256420.1| PREDICTED: COP9 signalosome complex subunit 1 isoform X14 [Homo sapiens]'	NaN	NaN	NaN	NaN	2	NaN	NaN	NaN	0	2	2
971	'>gi|530415128|ref|XP_005260099.1| PREDICTED: tropomyosin alpha-4 chain isoform X1 [Homo sapiens]'	NaN	NaN	NaN	NaN	NaN	NaN	NaN	2	0	2	2
972	'>gi|533112494|ref|NP_775871.2| mucin-19 precursor [Homo sapiens]'	NaN	NaN	NaN	NaN	NaN	NaN	2	NaN	0	2	2
973	'>gi|53759151|ref|NP_005054.3| acyl-CoA desaturase [Homo sapiens]'	NaN	NaN	NaN	NaN	NaN	2	NaN	NaN	0	2	2
974	'>gi|543173140|ref|NP_001269496.1| nucleolar protein of 40 kDa isoform b [Homo sapiens]'	NaN	NaN	NaN	NaN	NaN	2	NaN	NaN	0	2	2
975	'>gi|543583729|ref|NP_001269526.1| catenin alpha-2 isoform 3 [Homo sapiens]'	NaN	NaN	2	NaN	NaN	NaN	NaN	NaN	0	2	2
976	'>gi|544186102|ref|NP_001269606.1| peroxisome biogenesis factor 1 isoform 2 [Homo sapiens]'	NaN	NaN	2	NaN	NaN	NaN	NaN	NaN	0	2	2
977	'>gi|5453760|ref|NP_006147.1| NEDD8 precursor [Homo sapiens]'	NaN	NaN	NaN	2	NaN	NaN	NaN	NaN	0	2	2
978	'>gi|545478189|ref|NP_001269913.1| FERM, RhoGEF and pleckstrin domain-containing protein 2 isoform c [Homo sapiens]'	NaN	NaN	NaN	2	NaN	NaN	NaN	NaN	0	2	2
979	'>gi|545478838|ref|NP_001269883.1| protein arginine N-methyltransferase 5 isoform d [Homo sapiens]'	NaN	NaN	NaN	NaN	2	NaN	NaN	NaN	0	2	2
980	'>gi|555943745|ref|NP_001273208.1| gamma-tubulin complex component 3 isoform 4 [Homo sapiens]'	NaN	NaN	NaN	2	NaN	NaN	NaN	NaN	0	2	2
981	'>gi|555943794|ref|NP_001273171.1| general transcription factor 3C polypeptide 1 isoform 2 [Homo sapiens]'	NaN	2	NaN	NaN	NaN	NaN	NaN	NaN	0	2	2
982	'>gi|556503440|ref|NP_001273295.1| MAP7 domain-containing protein 1 isoform 3 [Homo sapiens]'	NaN	NaN	2	NaN	NaN	NaN	NaN	NaN	0	2	2
983	'>gi|55749577|ref|NP_001142.2| ADP/ATP translocase 1 [Homo sapiens]'	NaN	2	NaN	NaN	NaN	NaN	NaN	NaN	0	2	2
984	'>gi|557786188|ref|NP_001273587.1| TBC1 domain family member 4 isoform 2 [Homo sapiens]'	NaN	NaN	2	NaN	NaN	NaN	NaN	NaN	0	2	2
985	'>gi|557878659|ref|NP_001273638.1| general transcription factor 3C polypeptide 5 isoform 3 [Homo sapiens]'	NaN	NaN	NaN	NaN	2	NaN	NaN	NaN	0	2	2
986	'>gi|558757341|ref|NP_001273940.1| Golgi-associated plant pathogenesis-related protein 1 isoform c [Homo sapiens]'	NaN	NaN	NaN	NaN	NaN	NaN	2	NaN	0	2	2
987	'>gi|56676330|ref|NP_057371.2| heterochromatin protein 1-binding protein 3 [Homo sapiens]'	NaN	NaN	NaN	2	NaN	NaN	NaN	NaN	0	2	2
988	'>gi|56676371|ref|NP_037423.2| cleavage and polyadenylation specificity factor subunit 1 [Homo sapiens]'	NaN	NaN	2	NaN	NaN	NaN	NaN	NaN	0	2	2
989	'''>gi|5730027|ref|NP_006550.1| KH domain-containing, RNA-binding, signal transduction-associated protein 1 isoform 1 [Homo sapiens...'' <Preview truncated at 128 characters>'	NaN	NaN	NaN	NaN	2	NaN	NaN	NaN	0	2	2
990	'>gi|57634536|ref|NP_055970.1| la-related protein 4B [Homo sapiens]'	NaN	NaN	NaN	2	NaN	NaN	NaN	NaN	0	2	2
991	'>gi|578795539|ref|XP_006710237.1| PREDICTED: HLA class II histocompatibility antigen, DRB1-10 beta chain-like [Homo sapiens]'	NaN	NaN	NaN	NaN	NaN	2	NaN	NaN	0	2	2
992	'>gi|578801321|ref|XP_006711533.1| PREDICTED: cingulin isoform X2 [Homo sapiens]'	NaN	NaN	NaN	NaN	NaN	NaN	NaN	2	0	2	2
993	'>gi|578802290|ref|XP_006711862.1| PREDICTED: signal-induced proliferation-associated 1-like protein 2 isoform X8 [Homo sapiens]'	NaN	NaN	NaN	NaN	2	NaN	NaN	NaN	0	2	2
994	'>gi|578810003|ref|XP_006714565.1| PREDICTED: cleft lip and palate transmembrane protein 1-like protein isoform X1 [Homo sapiens]'	NaN	NaN	NaN	NaN	2	NaN	NaN	NaN	0	2	2
995	'>gi|578817956|ref|XP_006717372.1| PREDICTED: collagen alpha-1(XXVII) chain isoform X2 [Homo sapiens]'	NaN	NaN	NaN	NaN	2	NaN	NaN	NaN	0	2	2
996	'>gi|578826056|ref|XP_005268040.2| PREDICTED: sal-like protein 2 isoform X1 [Homo sapiens]'	NaN	NaN	2	NaN	NaN	NaN	NaN	NaN	0	2	2
997	'>gi|578826903|ref|XP_006720562.1| PREDICTED: zinc finger protein 710 isoform X5 [Homo sapiens]'	NaN	NaN	2	NaN	NaN	NaN	NaN	NaN	0	2	2
998	'>gi|578828681|ref|XP_006721159.1| PREDICTED: protein spinster homolog 1 isoform X2 [Homo sapiens]'	NaN	NaN	NaN	NaN	NaN	2	NaN	NaN	0	2	2
999	'>gi|578831285|ref|XP_006722091.1| PREDICTED: transcription factor Sp2 isoform X6 [Homo sapiens]'	NaN	NaN	NaN	2	NaN	NaN	NaN	NaN	0	2	2
1000	'>gi|578842191|ref|XP_006726110.1| PREDICTED: HLA class I histocompatibility antigen, A-26 alpha chain isoform X2 [Homo sapiens]'	NaN	NaN	NaN	NaN	NaN	2	NaN	NaN	0	2	2
1001	'>gi|5803109|ref|NP_006803.1| protein OS-9 isoform 1 precursor [Homo sapiens]'	NaN	NaN	NaN	2	NaN	NaN	NaN	NaN	0	2	2
1002	'>gi|5901926|ref|NP_008937.1| cleavage and polyadenylation specificity factor subunit 5 [Homo sapiens]'	NaN	NaN	NaN	NaN	NaN	2	NaN	NaN	0	2	2
1003	'>gi|597709777|ref|NP_001243000.2| E3 ubiquitin-protein ligase RNF213 isoform 3 [Homo sapiens]'	2	NaN	NaN	NaN	NaN	NaN	NaN	NaN	0	2	2
1004	'>gi|61743954|ref|NP_001611.1| neuroblast differentiation-associated protein AHNAK isoform 1 [Homo sapiens]'	2	NaN	NaN	NaN	NaN	NaN	NaN	NaN	0	2	2
1005	'>gi|62899047|ref|NP_068749.3| RAD50-interacting protein 1 [Homo sapiens]'	NaN	NaN	NaN	2	NaN	NaN	NaN	NaN	0	2	2
1006	'>gi|62988322|ref|NP_003300.1| testis-specific Y-encoded-like protein 1 [Homo sapiens]'	NaN	NaN	NaN	NaN	2	NaN	NaN	NaN	0	2	2
1007	'>gi|634743319|ref|NP_001278915.1| bromodomain-containing protein 2 isoform 4 [Homo sapiens]'	2	NaN	NaN	NaN	NaN	NaN	NaN	NaN	0	2	2
1008	'>gi|661903030|ref|NP_001284370.1| cAMP-specific 3'',5''-cyclic phosphodiesterase 4B isoform 5 [Homo sapiens]'	NaN	NaN	NaN	2	NaN	NaN	NaN	NaN	0	2	2
1009	'>gi|663071059|ref|NP_001284634.1| latrophilin-2 isoform 2 preproprotein [Homo sapiens]'	NaN	NaN	2	NaN	NaN	NaN	NaN	NaN	0	2	2
1010	'>gi|66472382|ref|NP_009115.2| nischarin isoform 1 [Homo sapiens]'	NaN	NaN	2	NaN	NaN	NaN	NaN	NaN	0	2	2
1011	'>gi|664806097|ref|NP_001287789.1| probable ATP-dependent RNA helicase DDX46 isoform 1 [Homo sapiens]'	2	NaN	NaN	NaN	NaN	NaN	NaN	NaN	0	2	2
1012	'>gi|665821248|ref|NP_001287900.1| tubulin-folding cofactor B isoform 2 [Homo sapiens]'	NaN	NaN	NaN	NaN	NaN	2	NaN	NaN	0	2	2
1013	'>gi|667667691|ref|NP_001288092.1| transmembrane protein 209 isoform 2 [Homo sapiens]'	NaN	NaN	NaN	NaN	2	NaN	NaN	NaN	0	2	2
1014	'>gi|66880553|ref|NP_000126.2| Fanconi anemia group A protein isoform a [Homo sapiens]'	NaN	NaN	2	NaN	NaN	NaN	NaN	NaN	0	2	2
1015	'>gi|6912734|ref|NP_036602.1| transportin-3 isoform 1 [Homo sapiens]'	NaN	NaN	NaN	2	NaN	NaN	NaN	NaN	0	2	2
1016	'>gi|71902540|ref|NP_000042.3| serine-protein kinase ATM [Homo sapiens]'	NaN	2	NaN	NaN	NaN	NaN	NaN	NaN	0	2	2
1017	'>gi|73390140|ref|NP_001026971.1| LIM domain kinase 2 isoform 1 [Homo sapiens]'	NaN	NaN	NaN	2	NaN	NaN	NaN	NaN	0	2	2
1018	'>gi|73623028|ref|NP_001027017.1| carnitine O-palmitoyltransferase 1, liver isoform isoform 2 [Homo sapiens]'	NaN	NaN	NaN	2	NaN	NaN	NaN	NaN	0	2	2
1019	'>gi|73747829|ref|NP_039269.2| DNA ligase 3 isoform alpha precursor [Homo sapiens]'	NaN	NaN	2	NaN	NaN	NaN	NaN	NaN	0	2	2
1020	'>gi|7657655|ref|NP_055109.1| translocating chain-associated membrane protein 1 [Homo sapiens]'	NaN	NaN	NaN	NaN	NaN	2	NaN	NaN	0	2	2
1021	'>gi|88759348|ref|NP_078822.3| RING finger protein 219 [Homo sapiens]'	NaN	NaN	NaN	2	NaN	NaN	NaN	NaN	0	2	2
1022	'>gi|88853865|ref|NP_001034702.1| isoamyl acetate-hydrolyzing esterase 1 homolog precursor [Homo sapiens]'	2	NaN	NaN	NaN	NaN	NaN	NaN	NaN	0	2	2
1023	'>gi|8923398|ref|NP_060286.1| cell growth-regulating nucleolar protein [Homo sapiens]'	NaN	NaN	NaN	NaN	2	NaN	NaN	NaN	0	2	2
1024	'>gi|8923942|ref|NP_061118.1| H/ACA ribonucleoprotein complex subunit 3 [Homo sapiens]'	NaN	NaN	NaN	NaN	NaN	NaN	2	NaN	0	2	2
1025	'>gi|94536771|ref|NP_001035521.1| cytochrome c oxidase assembly factor 3 homolog, mitochondrial [Homo sapiens]'	NaN	NaN	NaN	NaN	NaN	NaN	2	NaN	0	2	2
1026	'>gi|94681046|ref|NP_064569.3| metal transporter CNNM4 precursor [Homo sapiens]'	NaN	NaN	NaN	2	NaN	NaN	NaN	NaN	0	2	2
1027	'>gi|170296790|ref|NP_031369.2| trypsin-3 isoform 1 preproprotein [Homo sapiens]'	1	NaN	1	1	1	1	NaN	1	0	1	6
1028	'>gi|16933537|ref|NP_444504.1| glomulin [Homo sapiens]'	NaN	NaN	1	1	NaN	1	NaN	NaN	0	1	3
1029	'>RRV5'	NaN	NaN	NaN	1	1	NaN	NaN	NaN	0	1	2
1030	'>gi|113722133|ref|NP_055861.3| probable helicase senataxin [Homo sapiens]'	NaN	NaN	NaN	NaN	1	1	NaN	NaN	0	1	2
1031	'>gi|116268105|ref|NP_689565.2| protein FAM210A [Homo sapiens]'	NaN	NaN	NaN	NaN	NaN	1	1	NaN	0	1	2
1032	'>gi|118498359|ref|NP_056474.2| ribosomal L1 domain-containing protein 1 [Homo sapiens]'	NaN	NaN	NaN	1	1	NaN	NaN	NaN	0	1	2
1033	'>gi|134142337|ref|NP_004987.2| multidrug resistance-associated protein 1 [Homo sapiens]'	NaN	1	1	NaN	NaN	NaN	NaN	NaN	0	1	2
1034	'>gi|14110420|ref|NP_112738.1| heterogeneous nuclear ribonucleoprotein D0 isoform a [Homo sapiens]'	NaN	NaN	NaN	NaN	1	1	NaN	NaN	0	1	2
1035	'>gi|14150100|ref|NP_115700.1| cancer-related nucleoside-triphosphatase [Homo sapiens]'	NaN	NaN	NaN	NaN	NaN	1	1	NaN	0	1	2
1036	'>gi|150456463|ref|NP_835465.2| gasdermin-A [Homo sapiens]'	1	NaN	1	NaN	NaN	NaN	NaN	NaN	0	1	2
1037	'>gi|16117789|ref|NP_296374.1| 60S ribosomal protein L34 [Homo sapiens]'	NaN	NaN	NaN	NaN	NaN	1	1	NaN	0	1	2
1038	'>gi|17986247|ref|NP_536341.1| septin-4 isoform 3 [Homo sapiens]'	1	1	NaN	NaN	NaN	NaN	NaN	NaN	0	1	2
1039	'>gi|20070349|ref|NP_112200.2| vacuole membrane protein 1 [Homo sapiens]'	NaN	NaN	NaN	NaN	1	1	NaN	NaN	0	1	2
1040	'>gi|20806097|ref|NP_071896.8| nucleolar complex protein 3 homolog [Homo sapiens]'	1	NaN	NaN	1	NaN	NaN	NaN	NaN	0	1	2
1041	'>gi|21264345|ref|NP_006253.2| peripherin [Homo sapiens]'	1	NaN	NaN	NaN	NaN	NaN	1	NaN	0	1	2
1042	'>gi|21361458|ref|NP_055601.2| rho guanine nucleotide exchange factor 17 [Homo sapiens]'	NaN	1	NaN	1	NaN	NaN	NaN	NaN	0	1	2
1043	'>gi|215490089|ref|NP_005861.2| histone deacetylase complex subunit SAP18 [Homo sapiens]'	NaN	NaN	NaN	NaN	NaN	1	1	NaN	0	1	2
1044	'>gi|23097242|ref|NP_690862.1| fer3-like protein [Homo sapiens]'	1	NaN	NaN	NaN	1	NaN	NaN	NaN	0	1	2
1045	'>gi|37537722|ref|NP_079034.3| agmatinase, mitochondrial precursor [Homo sapiens]'	NaN	1	NaN	1	NaN	NaN	NaN	NaN	0	1	2
1046	'>gi|38176283|ref|NP_937886.1| ankyrin repeat and SOCS box protein 7 isoform 2 [Homo sapiens]'	NaN	NaN	NaN	NaN	1	1	NaN	NaN	0	1	2
1047	'>gi|382546190|ref|NP_001244264.1| ATP synthase subunit alpha, mitochondrial isoform c [Homo sapiens]'	NaN	NaN	NaN	1	NaN	1	NaN	NaN	0	1	2
1048	'>gi|40068497|ref|NP_076996.2| FAST kinase domain-containing protein 3 [Homo sapiens]'	NaN	NaN	NaN	NaN	1	1	NaN	NaN	0	1	2
1049	'>gi|42718020|ref|NP_976033.1| retinitis pigmentosa 9 protein [Homo sapiens]'	1	NaN	NaN	NaN	NaN	1	NaN	NaN	0	1	2
1050	'>gi|4504253|ref|NP_002096.1| histone H2AX [Homo sapiens]'	NaN	1	NaN	1	NaN	NaN	NaN	NaN	0	1	2
1051	'>gi|4759336|ref|NP_004620.1| Fanconi anemia group G protein [Homo sapiens]'	NaN	NaN	NaN	1	1	NaN	NaN	NaN	0	1	2
1052	'>gi|51479156|ref|NP_006467.4| ATP synthase subunit g, mitochondrial [Homo sapiens]'	NaN	NaN	NaN	NaN	NaN	NaN	1	1	0	1	2
1053	'>gi|5174449|ref|NP_006017.1| histone H1x [Homo sapiens]'	1	NaN	NaN	NaN	NaN	1	NaN	NaN	0	1	2
1054	'>gi|530410380|ref|XP_005256727.1| PREDICTED: gem-associated protein 4 isoform X4 [Homo sapiens]'	NaN	NaN	1	1	NaN	NaN	NaN	NaN	0	1	2
1055	'>gi|56786147|ref|NP_001792.2| cysteine dioxygenase type 1 [Homo sapiens]'	NaN	NaN	NaN	1	1	NaN	NaN	NaN	0	1	2
1056	'>gi|568384749|ref|NP_001275513.1| protein FAM133B isoform 2 [Homo sapiens]'	NaN	1	NaN	1	NaN	NaN	NaN	NaN	0	1	2
1057	'''>gi|588282761|ref|NP_001277046.1| putative mitochondrial import inner membrane translocase subunit Tim23B isoform 1 [Homo sapien...'' <Preview truncated at 128 characters>'	NaN	NaN	NaN	NaN	NaN	1	1	NaN	0	1	2
1058	'>gi|6005717|ref|NP_009031.1| ATP synthase subunit e, mitochondrial [Homo sapiens]'	NaN	NaN	NaN	NaN	NaN	NaN	1	1	0	1	2
1059	'>gi|62460635|ref|NP_001014842.1| transmembrane 9 superfamily member 1 isoform b precursor [Homo sapiens]'	NaN	NaN	NaN	NaN	1	1	NaN	NaN	0	1	2
1060	'>gi|664806009|ref|NP_001287745.1| zinc finger CCHC domain-containing protein 10 isoform 1 [Homo sapiens]'	1	1	NaN	NaN	NaN	NaN	NaN	NaN	0	1	2
1061	'>gi|84697022|ref|NP_705873.2| homeobox protein Hox-A1 isoform b [Homo sapiens]'	1	NaN	NaN	1	NaN	NaN	NaN	NaN	0	1	2
1062	'>gi|8922297|ref|NP_060502.1| putative RNA-binding protein Luc7-like 1 isoform a [Homo sapiens]'	1	NaN	NaN	NaN	1	NaN	NaN	NaN	0	1	2
1063	'>RRV NSP6 '	NaN	1	NaN	NaN	NaN	NaN	NaN	NaN	0	1	1
1064	'>gi|10047140|ref|NP_064528.1| RNA-binding protein PNO1 [Homo sapiens]'	NaN	NaN	NaN	NaN	NaN	1	NaN	NaN	0	1	1
1065	'>gi|10800130|ref|NP_066409.1| histone H2A type 1-D [Homo sapiens]'	NaN	NaN	NaN	NaN	1	NaN	NaN	NaN	0	1	1
1066	'>gi|10863889|ref|NP_005137.1| U4/U6.U5 tri-snRNP-associated protein 1 [Homo sapiens]'	NaN	NaN	1	NaN	NaN	NaN	NaN	NaN	0	1	1
1067	'>gi|10863927|ref|NP_066953.1| peptidyl-prolyl cis-trans isomerase A isoform 1 [Homo sapiens]'	NaN	NaN	NaN	NaN	NaN	NaN	1	NaN	0	1	1
1068	'>gi|108773787|ref|NP_000312.2| retinoblastoma-associated protein [Homo sapiens]'	NaN	NaN	1	NaN	NaN	NaN	NaN	NaN	0	1	1
1069	'>gi|108796661|ref|NP_001012986.2| spindlin-4 [Homo sapiens]'	NaN	NaN	NaN	1	NaN	NaN	NaN	NaN	0	1	1
1070	'>gi|109948302|ref|NP_055388.2| transmembrane protein 97 [Homo sapiens]'	NaN	NaN	NaN	NaN	NaN	NaN	1	NaN	0	1	1
1071	'>gi|110349772|ref|NP_000079.2| collagen alpha-1(I) chain preproprotein [Homo sapiens]'	1	NaN	NaN	NaN	NaN	NaN	NaN	NaN	0	1	1
1072	'>gi|110556644|ref|NP_722520.2| zinc finger protein ZFPM1 [Homo sapiens]'	NaN	NaN	1	NaN	NaN	NaN	NaN	NaN	0	1	1
1073	'>gi|110825988|ref|NP_005637.3| probable methyltransferase TARBP1 [Homo sapiens]'	NaN	NaN	1	NaN	NaN	NaN	NaN	NaN	0	1	1
1074	'>gi|111118986|ref|NP_150646.3| alpha-1A adrenergic receptor isoform 2 [Homo sapiens]'	NaN	NaN	NaN	NaN	1	NaN	NaN	NaN	0	1	1
1075	'>gi|111160296|ref|NP_005012.2| ectonucleotide pyrophosphatase/phosphodiesterase family member 3 [Homo sapiens]'	NaN	NaN	NaN	NaN	NaN	NaN	1	NaN	0	1	1
1076	'>gi|112363080|ref|NP_055927.2| microtubule-associated serine/threonine-protein kinase 2 [Homo sapiens]'	NaN	1	NaN	NaN	NaN	NaN	NaN	NaN	0	1	1
1077	'>gi|11527402|ref|NP_068839.1| integral membrane protein 2B [Homo sapiens]'	NaN	NaN	NaN	NaN	NaN	1	NaN	NaN	0	1	1
1078	'>gi|115529451|ref|NP_001070151.1| nucleolar transcription factor 1 isoform b [Homo sapiens]'	1	NaN	NaN	NaN	NaN	NaN	NaN	NaN	0	1	1
1079	'>gi|115583670|ref|NP_003244.2| T-lymphoma invasion and metastasis-inducing protein 1 [Homo sapiens]'	NaN	NaN	1	NaN	NaN	NaN	NaN	NaN	0	1	1
1080	'>gi|115647981|ref|NP_001070254.1| glutamine and serine-rich protein 1 [Homo sapiens]'	NaN	1	NaN	NaN	NaN	NaN	NaN	NaN	0	1	1
1081	'>gi|116089325|ref|NP_001070667.1| splicing regulatory glutamine/lysine-rich protein 1 isoform a [Homo sapiens]'	NaN	1	NaN	NaN	NaN	NaN	NaN	NaN	0	1	1
1082	'>gi|116812591|ref|NP_008964.3| protein RER1 [Homo sapiens]'	NaN	NaN	NaN	NaN	NaN	NaN	1	NaN	0	1	1
1083	'>gi|12408675|ref|NP_036526.2| prefoldin subunit 2 [Homo sapiens]'	NaN	NaN	NaN	NaN	NaN	NaN	1	NaN	0	1	1
1084	'>gi|12408677|ref|NP_002614.2| prefoldin subunit 4 [Homo sapiens]'	NaN	NaN	NaN	NaN	NaN	NaN	1	NaN	0	1	1
1085	'>gi|125987603|ref|NP_001075028.1| cleavage and polyadenylation specificity factor subunit 4 isoform 2 [Homo sapiens]'	NaN	NaN	NaN	NaN	NaN	1	NaN	NaN	0	1	1
1086	'>gi|125988395|ref|NP_001074930.1| bifunctional arginine demethylase and lysyl-hydroxylase JMJD6 isoform 1 [Homo sapiens]'	NaN	NaN	NaN	NaN	1	NaN	NaN	NaN	0	1	1
1087	'>gi|12962937|ref|NP_056480.1| aladin isoform 1 [Homo sapiens]'	NaN	NaN	NaN	NaN	1	NaN	NaN	NaN	0	1	1
1088	'>gi|13123772|ref|NP_056257.1| CCR4-NOT transcription complex subunit 10 isoform 1 [Homo sapiens]'	NaN	NaN	NaN	NaN	NaN	NaN	1	NaN	0	1	1
1089	'>gi|13129016|ref|NP_076955.1| DET1- and DDB1-associated protein 1 [Homo sapiens]'	NaN	NaN	NaN	NaN	NaN	NaN	1	NaN	0	1	1
1090	'>gi|134142824|ref|NP_004465.3| forkhead box protein D2 [Homo sapiens]'	NaN	NaN	NaN	1	NaN	NaN	NaN	NaN	0	1	1
1091	'>gi|134288847|ref|NP_722581.4| probable G-protein coupled receptor 111 precursor [Homo sapiens]'	NaN	1	NaN	NaN	NaN	NaN	NaN	NaN	0	1	1
1092	'>gi|13514831|ref|NP_004389.2| probable ATP-dependent RNA helicase DDX10 [Homo sapiens]'	NaN	NaN	1	NaN	NaN	NaN	NaN	NaN	0	1	1
1093	'>gi|14150141|ref|NP_115722.1| programmed cell death protein 2-like [Homo sapiens]'	NaN	NaN	NaN	NaN	NaN	1	NaN	NaN	0	1	1
1094	'>gi|14210518|ref|NP_115899.1| partitioning defective 6 homolog gamma [Homo sapiens]'	NaN	1	NaN	NaN	NaN	NaN	NaN	NaN	0	1	1
1095	'>gi|142976686|ref|NP_001077362.1| striatin-3 isoform 1 [Homo sapiens]'	NaN	NaN	NaN	1	NaN	NaN	NaN	NaN	0	1	1
1096	'>gi|145977196|ref|NP_001078841.1| UPF0723 protein C11orf83 precursor [Homo sapiens]'	NaN	NaN	NaN	NaN	NaN	NaN	1	NaN	0	1	1
1097	'>gi|146134388|ref|NP_062535.2| YLP motif-containing protein 1 [Homo sapiens]'	NaN	1	NaN	NaN	NaN	NaN	NaN	NaN	0	1	1
1098	'>gi|148491106|ref|NP_001091873.1| zinc finger and BTB domain-containing protein 21 isoform S [Homo sapiens]'	NaN	NaN	1	NaN	NaN	NaN	NaN	NaN	0	1	1
1099	'>gi|148727341|ref|NP_009109.3| serine-threonine kinase receptor-associated protein [Homo sapiens]'	NaN	NaN	NaN	NaN	1	NaN	NaN	NaN	0	1	1
1100	'>gi|149363636|ref|NP_036533.2| plexin-B2 precursor [Homo sapiens]'	NaN	NaN	NaN	NaN	NaN	1	NaN	NaN	0	1	1
1101	'>gi|150170658|ref|NP_660312.2| protein FAM92A1 isoform 1 [Homo sapiens]'	NaN	NaN	NaN	NaN	NaN	1	NaN	NaN	0	1	1
1102	'>gi|150378498|ref|NP_056127.2| uncharacterized protein KIAA1109 [Homo sapiens]'	NaN	NaN	NaN	NaN	NaN	NaN	NaN	1	0	1	1
1103	'>gi|15082258|ref|NP_009207.2| chromobox protein homolog 3 [Homo sapiens]'	NaN	NaN	NaN	NaN	NaN	1	NaN	NaN	0	1	1
1104	'>gi|153251823|ref|NP_689923.2| protein TBATA [Homo sapiens]'	NaN	NaN	NaN	NaN	NaN	NaN	1	NaN	0	1	1
1105	'>gi|153252214|ref|NP_001092876.1| zinc transporter ZIP6 isoform 2 [Homo sapiens]'	NaN	NaN	NaN	NaN	1	NaN	NaN	NaN	0	1	1
1106	'>gi|154426292|ref|NP_000688.2| arachidonate 12-lipoxygenase, 12S-type [Homo sapiens]'	1	NaN	NaN	NaN	NaN	NaN	NaN	NaN	0	1	1
1107	'>gi|155722983|ref|NP_057376.2| heat shock protein 75 kDa, mitochondrial isoform 1 precursor [Homo sapiens]'	NaN	NaN	NaN	1	NaN	NaN	NaN	NaN	0	1	1
1108	'>gi|158937242|ref|NP_000769.2| cytochrome P450 4A11 [Homo sapiens]'	NaN	NaN	NaN	NaN	NaN	1	NaN	NaN	0	1	1
1109	'>gi|163644316|ref|NP_056025.2| microtubule cross-linking factor 1 [Homo sapiens]'	NaN	1	NaN	NaN	NaN	NaN	NaN	NaN	0	1	1
1110	'>gi|163792194|ref|NP_112196.3| TRMT1-like protein isoform 1 [Homo sapiens]'	NaN	NaN	NaN	1	NaN	NaN	NaN	NaN	0	1	1
1111	'>gi|163838631|ref|NP_001106207.1| protein FAM208A isoform a [Homo sapiens]'	NaN	NaN	1	NaN	NaN	NaN	NaN	NaN	0	1	1
1112	'>gi|16445357|ref|NP_439896.1| MFS-type transporter SLC18B1 [Homo sapiens]'	NaN	NaN	NaN	NaN	NaN	1	NaN	NaN	0	1	1
1113	'>gi|164607128|ref|NP_079157.3| solute carrier family 35 member E1 [Homo sapiens]'	NaN	NaN	NaN	NaN	NaN	1	NaN	NaN	0	1	1
1114	'>gi|16507950|ref|NP_055281.2| tektin-2 [Homo sapiens]'	NaN	NaN	NaN	NaN	NaN	NaN	NaN	1	0	1	1
1115	'>gi|166158925|ref|NP_001107228.1| thymidine phosphorylase isoform 1 proprotein [Homo sapiens]'	NaN	NaN	1	NaN	NaN	NaN	NaN	NaN	0	1	1
1116	'>gi|166795297|ref|NP_057225.2| cytoplasmic dynein 1 light intermediate chain 1 [Homo sapiens]'	NaN	NaN	NaN	NaN	1	NaN	NaN	NaN	0	1	1
1117	'>gi|167234419|ref|NP_005110.2| thyroid hormone receptor-associated protein 3 [Homo sapiens]'	NaN	NaN	1	NaN	NaN	NaN	NaN	NaN	0	1	1
1118	'>gi|168229156|ref|NP_078804.2| NF-kappa-B-activating protein [Homo sapiens]'	1	NaN	NaN	NaN	NaN	NaN	NaN	NaN	0	1	1
1119	'>gi|169881239|ref|NP_001116137.1| ATP-dependent RNA helicase DDX3Y [Homo sapiens]'	NaN	NaN	NaN	1	NaN	NaN	NaN	NaN	0	1	1
1120	'>gi|170014684|ref|NP_001018864.2| IQ calmodulin-binding motif-containing protein 1 isoform a [Homo sapiens]'	NaN	NaN	NaN	NaN	1	NaN	NaN	NaN	0	1	1
1121	'>gi|17158023|ref|NP_478070.1| protein FAM207A [Homo sapiens]'	NaN	NaN	NaN	NaN	NaN	1	NaN	NaN	0	1	1
1122	'>gi|17402904|ref|NP_478126.1| exosome complex component MTR3 [Homo sapiens]'	NaN	NaN	NaN	NaN	NaN	1	NaN	NaN	0	1	1
1123	'>gi|17921987|ref|NP_004367.2| cytochrome c oxidase assembly protein COX15 homolog isoform 2 [Homo sapiens]'	NaN	NaN	NaN	NaN	NaN	1	NaN	NaN	0	1	1
1124	'>gi|17921989|ref|NP_005991.1| tubulin alpha-4A chain isoform 1 [Homo sapiens]'	NaN	NaN	NaN	NaN	1	NaN	NaN	NaN	0	1	1
1125	'>gi|186928844|ref|NP_065805.2| rho GTPase-activating protein 31 [Homo sapiens]'	NaN	1	NaN	NaN	NaN	NaN	NaN	NaN	0	1	1
1126	'>gi|18699734|ref|NP_036606.2| uridine-cytidine kinase 2 [Homo sapiens]'	NaN	NaN	NaN	NaN	NaN	1	NaN	NaN	0	1	1
1127	'>gi|187960109|ref|NP_060547.2| RNA-binding protein 28 isoform 1 [Homo sapiens]'	NaN	NaN	1	NaN	NaN	NaN	NaN	NaN	0	1	1
1128	'>gi|189011548|ref|NP_808592.2| acid ceramidase isoform a preproprotein [Homo sapiens]'	NaN	NaN	NaN	1	NaN	NaN	NaN	NaN	0	1	1
1129	'>gi|189083844|ref|NP_001805.3| dipeptidyl peptidase 1 isoform a preproprotein [Homo sapiens]'	NaN	NaN	1	NaN	NaN	NaN	NaN	NaN	0	1	1
1130	'>gi|189491744|ref|NP_001121631.1| vacuolar protein sorting-associated protein 53 homolog isoform 1 [Homo sapiens]'	NaN	NaN	NaN	NaN	1	NaN	NaN	NaN	0	1	1
1131	'>gi|189571583|ref|NP_003250.3| intercellular adhesion molecule 5 precursor [Homo sapiens]'	NaN	NaN	1	NaN	NaN	NaN	NaN	NaN	0	1	1
1132	'>gi|190014578|ref|NP_054735.3| phosphatidylinositide phosphatase SAC1 [Homo sapiens]'	NaN	NaN	NaN	NaN	1	NaN	NaN	NaN	0	1	1
1133	'>gi|190194365|ref|NP_060579.3| poly(A) RNA polymerase, mitochondrial precursor [Homo sapiens]'	NaN	NaN	NaN	NaN	1	NaN	NaN	NaN	0	1	1
1134	'>gi|193211480|ref|NP_056175.3| superkiller viralicidic activity 2-like 2 [Homo sapiens]'	NaN	NaN	1	NaN	NaN	NaN	NaN	NaN	0	1	1
1135	'>gi|193804860|ref|NP_542775.2| synaptotagmin-like protein 4 [Homo sapiens]'	NaN	NaN	NaN	NaN	NaN	NaN	NaN	1	0	1	1
1136	'>gi|194097365|ref|NP_060117.3| pre-rRNA processing protein FTSJ3 [Homo sapiens]'	1	NaN	NaN	NaN	NaN	NaN	NaN	NaN	0	1	1
1137	'>gi|194272210|ref|NP_001123561.1| lysine--tRNA ligase isoform 1 [Homo sapiens]'	NaN	NaN	NaN	1	NaN	NaN	NaN	NaN	0	1	1
1138	'>gi|194440673|ref|NP_872335.2| THAP domain-containing protein 5 isoform 2 [Homo sapiens]'	NaN	NaN	NaN	1	NaN	NaN	NaN	NaN	0	1	1
1139	'>gi|195539395|ref|NP_002797.3| 26S protease regulatory subunit 10B [Homo sapiens]'	NaN	NaN	NaN	NaN	NaN	1	NaN	NaN	0	1	1
1140	'>gi|197304786|ref|NP_001127854.1| IQ motif and SEC7 domain-containing protein 1 isoform a [Homo sapiens]'	NaN	NaN	1	NaN	NaN	NaN	NaN	NaN	0	1	1
1141	'>gi|19923191|ref|NP_003897.2| germinal-center associated nuclear protein [Homo sapiens]'	NaN	1	NaN	NaN	NaN	NaN	NaN	NaN	0	1	1
1142	'>gi|20070125|ref|NP_000909.2| protein disulfide-isomerase precursor [Homo sapiens]'	NaN	NaN	NaN	NaN	1	NaN	NaN	NaN	0	1	1
1143	'>gi|20127519|ref|NP_036244.2| targeting protein for Xklp2 [Homo sapiens]'	NaN	NaN	NaN	1	NaN	NaN	NaN	NaN	0	1	1
1144	'>gi|201860300|ref|NP_003968.2| AH receptor-interacting protein [Homo sapiens]'	NaN	NaN	NaN	NaN	NaN	1	NaN	NaN	0	1	1
1145	'>gi|203097003|ref|NP_065875.3| rho GTPase-activating protein 21 [Homo sapiens]'	NaN	1	NaN	NaN	NaN	NaN	NaN	NaN	0	1	1
1146	'>gi|205360987|ref|NP_005671.2| TATA box-binding protein-associated factor RNA polymerase I subunit B [Homo sapiens]'	NaN	NaN	NaN	NaN	NaN	NaN	NaN	1	0	1	1
1147	'>gi|207029415|ref|NP_001128727.1| histone-binding protein RBBP4 isoform b [Homo sapiens]'	NaN	NaN	NaN	NaN	1	NaN	NaN	NaN	0	1	1
1148	'>gi|209969686|ref|NP_001129671.1| GRAM domain-containing protein 1A isoform 2 [Homo sapiens]'	NaN	NaN	NaN	1	NaN	NaN	NaN	NaN	0	1	1
1149	'>gi|21237768|ref|NP_620777.1| MAP kinase-activated protein kinase 5 isoform 2 [Homo sapiens]'	NaN	NaN	NaN	NaN	1	NaN	NaN	NaN	0	1	1
1150	'>gi|21361794|ref|NP_060918.2| cullin-associated NEDD8-dissociated protein 1 [Homo sapiens]'	NaN	NaN	1	NaN	NaN	NaN	NaN	NaN	0	1	1
1151	'>gi|214010149|ref|NP_001135741.1| vitamin K-dependent gamma-carboxylase isoform 2 [Homo sapiens]'	NaN	NaN	NaN	1	NaN	NaN	NaN	NaN	0	1	1
1152	'>gi|214010212|ref|NP_001135753.1| coatomer subunit delta isoform 2 [Homo sapiens]'	NaN	NaN	NaN	NaN	1	NaN	NaN	NaN	0	1	1
1153	'>gi|21493022|ref|NP_005091.2| A-kinase anchor protein 12 isoform 1 [Homo sapiens]'	NaN	1	NaN	NaN	NaN	NaN	NaN	NaN	0	1	1
1154	'>gi|215272412|ref|NP_001135806.1| RNA binding protein fox-1 homolog 1 isoform 4 [Homo sapiens]'	NaN	NaN	NaN	1	NaN	NaN	NaN	NaN	0	1	1
1155	'''>gi|215490009|ref|NP_001135887.1| aminoacyl tRNA synthase complex-interacting multifunctional protein 1 isoform a precursor [Hom...'' <Preview truncated at 128 characters>'	NaN	NaN	NaN	NaN	NaN	1	NaN	NaN	0	1	1
1156	'>gi|21553315|ref|NP_660150.1| GPI mannosyltransferase 1 [Homo sapiens]'	NaN	NaN	NaN	NaN	NaN	1	NaN	NaN	0	1	1
1157	'>gi|216548223|ref|NP_055664.3| synaptic vesicle glycoprotein 2A isoform 1 [Homo sapiens]'	NaN	NaN	NaN	1	NaN	NaN	NaN	NaN	0	1	1
1158	'>gi|21735548|ref|NP_009117.2| centrosome-associated protein CEP250 [Homo sapiens]'	NaN	1	NaN	NaN	NaN	NaN	NaN	NaN	0	1	1
1159	'>gi|218749883|ref|NP_057303.2| endoplasmic reticulum mannosyl-oligosaccharide 1,2-alpha-mannosidase [Homo sapiens]'	NaN	NaN	NaN	1	NaN	NaN	NaN	NaN	0	1	1
1160	'>gi|22035554|ref|NP_663722.1| amyloid beta A4 precursor protein-binding family B member 1 isoform b [Homo sapiens]'	NaN	NaN	NaN	1	NaN	NaN	NaN	NaN	0	1	1
1161	'>gi|22094135|ref|NP_115871.1| histone-lysine N-methyltransferase, H3 lysine-79 specific [Homo sapiens]'	NaN	NaN	NaN	NaN	NaN	NaN	NaN	1	0	1	1
1162	'>gi|221307584|ref|NP_001138303.1| prohibitin-2 isoform 1 [Homo sapiens]'	NaN	NaN	NaN	NaN	NaN	1	NaN	NaN	0	1	1
1163	'>gi|222144229|ref|NP_001138384.1| ubiquitin-like modifier-activating enzyme ATG7 isoform c [Homo sapiens]'	1	NaN	NaN	NaN	NaN	NaN	NaN	NaN	0	1	1
1164	'>gi|222352111|ref|NP_115766.3| MKI67 FHA domain-interacting nucleolar phosphoprotein [Homo sapiens]'	NaN	NaN	NaN	NaN	NaN	1	NaN	NaN	0	1	1
1165	'>gi|224177469|ref|NP_036564.3| histone-lysine N-methyltransferase SETDB1 isoform 2 [Homo sapiens]'	NaN	NaN	NaN	NaN	NaN	1	NaN	NaN	0	1	1
1166	'>gi|224451077|ref|NP_001138786.1| centrosomal protein of 44 kDa isoform b [Homo sapiens]'	NaN	NaN	NaN	NaN	1	NaN	NaN	NaN	0	1	1
1167	'>gi|224465235|ref|NP_001138999.1| histone-lysine N-methyltransferase EHMT1 isoform 2 [Homo sapiens]'	NaN	NaN	1	NaN	NaN	NaN	NaN	NaN	0	1	1
1168	'>gi|224589127|ref|NP_060596.2| transmembrane protein 33 [Homo sapiens]'	NaN	NaN	NaN	NaN	NaN	NaN	1	NaN	0	1	1
1169	'>gi|224593278|ref|NP_060365.7| probable ATP-dependent RNA helicase DDX27 [Homo sapiens]'	NaN	NaN	NaN	1	NaN	NaN	NaN	NaN	0	1	1
1170	'>gi|22547138|ref|NP_666499.1| 39S ribosomal protein L4, mitochondrial isoform a [Homo sapiens]'	NaN	NaN	NaN	NaN	NaN	1	NaN	NaN	0	1	1
1171	'>gi|226246630|ref|NP_001139690.1| tail-anchored protein insertion receptor WRB isoform 2 [Homo sapiens]'	NaN	NaN	NaN	NaN	NaN	NaN	1	NaN	0	1	1
1172	'>gi|226371754|ref|NP_112593.2| katanin p60 ATPase-containing subunit A-like 2 [Homo sapiens]'	NaN	NaN	NaN	1	NaN	NaN	NaN	NaN	0	1	1
1173	'>gi|226491502|ref|NP_078954.4| probable asparagine--tRNA ligase, mitochondrial isoform 1 precursor [Homo sapiens]'	NaN	NaN	NaN	NaN	1	NaN	NaN	NaN	0	1	1
1174	'>gi|22748615|ref|NP_689474.1| transmembrane protein 263 [Homo sapiens]'	NaN	NaN	NaN	NaN	NaN	NaN	1	NaN	0	1	1
1175	'>gi|22748877|ref|NP_689627.1| class E basic helix-loop-helix protein 22 [Homo sapiens]'	NaN	NaN	NaN	NaN	NaN	1	NaN	NaN	0	1	1
1176	'>gi|229577418|ref|NP_631916.2| zinc transporter ZIP11 isoform 2 [Homo sapiens]'	NaN	NaN	NaN	NaN	NaN	1	NaN	NaN	0	1	1
1177	'>gi|23110942|ref|NP_002781.2| proteasome subunit alpha type-5 isoform 1 [Homo sapiens]'	NaN	NaN	NaN	NaN	NaN	1	NaN	NaN	0	1	1
1178	'>gi|23110955|ref|NP_004381.2| pro-cathepsin H preproprotein [Homo sapiens]'	NaN	NaN	1	NaN	NaN	NaN	NaN	NaN	0	1	1
1179	'>gi|237820620|ref|NP_113673.3| glutamate-rich WD repeat-containing protein 1 [Homo sapiens]'	NaN	NaN	NaN	NaN	1	NaN	NaN	NaN	0	1	1
1180	'>gi|23943862|ref|NP_065111.1| N-acetyltransferase 14 [Homo sapiens]'	NaN	NaN	NaN	NaN	NaN	NaN	1	NaN	0	1	1
1181	'>gi|24307959|ref|NP_055275.1| cold shock domain-containing protein C2 [Homo sapiens]'	NaN	NaN	NaN	NaN	NaN	1	NaN	NaN	0	1	1
1182	'>gi|24308410|ref|NP_612367.1| uncharacterized protein C19orf52 [Homo sapiens]'	NaN	NaN	NaN	NaN	NaN	1	NaN	NaN	0	1	1
1183	'>gi|25121993|ref|NP_733839.1| RNA-binding protein Musashi homolog 2 isoform b [Homo sapiens]'	NaN	NaN	NaN	NaN	NaN	1	NaN	NaN	0	1	1
1184	'>gi|254553334|ref|NP_001156956.1| DDB1- and CUL4-associated factor 11 isoform 1 [Homo sapiens]'	NaN	NaN	NaN	NaN	1	NaN	NaN	NaN	0	1	1
1185	'>gi|255918200|ref|NP_001157636.1| serine/threonine-protein phosphatase 6 regulatory subunit 3 isoform 3 [Homo sapiens]'	NaN	NaN	NaN	1	NaN	NaN	NaN	NaN	0	1	1
1186	'>gi|260436837|ref|NP_001159479.1| protein 4.1 isoform 5 [Homo sapiens]'	NaN	1	NaN	NaN	NaN	NaN	NaN	NaN	0	1	1
1187	'>gi|262399371|ref|NP_001124396.2| transmembrane protein 201 isoform 1 [Homo sapiens]'	NaN	NaN	NaN	1	NaN	NaN	NaN	NaN	0	1	1
1188	'>gi|27436908|ref|NP_758455.1| 39S ribosomal protein L54, mitochondrial [Homo sapiens]'	NaN	NaN	NaN	NaN	NaN	NaN	1	NaN	0	1	1
1189	'>gi|27477111|ref|NP_006416.3| pre-mRNA-splicing factor SLU7 [Homo sapiens]'	NaN	NaN	NaN	1	NaN	NaN	NaN	NaN	0	1	1
1190	'>gi|27477138|ref|NP_078901.3| zinc finger CCCH-type antiviral protein 1 isoform 2 [Homo sapiens]'	NaN	NaN	NaN	1	NaN	NaN	NaN	NaN	0	1	1
1191	'>gi|281604138|ref|NP_001164015.1| serine/threonine-protein phosphatase PGAM5, mitochondrial isoform 2 [Homo sapiens]'	NaN	NaN	NaN	NaN	1	NaN	NaN	NaN	0	1	1
1192	'>gi|28173554|ref|NP_778225.1| histone H2B type 3-B [Homo sapiens]'	NaN	NaN	NaN	NaN	NaN	1	NaN	NaN	0	1	1
1193	'>gi|28373115|ref|NP_777618.1| sarcoplasmic/endoplasmic reticulum calcium ATPase 3 isoform c [Homo sapiens]'	NaN	NaN	NaN	1	NaN	NaN	NaN	NaN	0	1	1
1194	'>gi|284005309|ref|NP_004251.3| ATP-dependent DNA helicase Q4 [Homo sapiens]'	NaN	NaN	1	NaN	NaN	NaN	NaN	NaN	0	1	1
1195	'>gi|28558969|ref|NP_057063.2| mediator of RNA polymerase II transcription subunit 23 isoform b [Homo sapiens]'	NaN	NaN	1	NaN	NaN	NaN	NaN	NaN	0	1	1
1196	'>gi|29244924|ref|NP_115597.3| chromodomain-helicase-DNA-binding protein 6 [Homo sapiens]'	NaN	1	NaN	NaN	NaN	NaN	NaN	NaN	0	1	1
1197	'>gi|29558099|ref|NP_808908.1| protein phosphatase 1B isoform 3 [Homo sapiens]'	NaN	NaN	NaN	NaN	NaN	1	NaN	NaN	0	1	1
1198	'>gi|296010852|ref|NP_001171548.1| asparagine synthetase [glutamine-hydrolyzing] isoform c [Homo sapiens]'	NaN	NaN	NaN	NaN	1	NaN	NaN	NaN	0	1	1
1199	'>gi|297374799|ref|NP_001172014.1| potassium-transporting ATPase alpha chain 2 isoform 1 [Homo sapiens]'	NaN	NaN	NaN	1	NaN	NaN	NaN	NaN	0	1	1
1200	'>gi|298566206|ref|NP_001119528.2| dermokine isoform 3 precursor [Homo sapiens]'	NaN	NaN	NaN	NaN	NaN	1	NaN	NaN	0	1	1
1201	'>gi|301897469|ref|NP_001967.3| beta-enolase isoform 1 [Homo sapiens]'	NaN	NaN	NaN	NaN	NaN	1	NaN	NaN	0	1	1
1202	'>gi|30348954|ref|NP_065825.1| E3 ubiquitin-protein ligase MIB1 [Homo sapiens]'	NaN	1	NaN	NaN	NaN	NaN	NaN	NaN	0	1	1
1203	'>gi|304555614|ref|NP_689956.2| BRCA1-associated ATM activator 1 [Homo sapiens]'	NaN	NaN	NaN	1	NaN	NaN	NaN	NaN	0	1	1
1204	'>gi|30578418|ref|NP_849189.1| sideroflexin-2 [Homo sapiens]'	NaN	NaN	NaN	NaN	NaN	1	NaN	NaN	0	1	1
1205	'>gi|306482646|ref|NP_001182356.1| serine/arginine-rich splicing factor 2 [Homo sapiens]'	NaN	NaN	NaN	NaN	NaN	1	NaN	NaN	0	1	1
1206	'>gi|307775422|ref|NP_001182732.1| low-density lipoprotein receptor isoform 6 precursor [Homo sapiens]'	NaN	NaN	1	NaN	NaN	NaN	NaN	NaN	0	1	1
1207	'>gi|309747081|ref|NP_001184260.1| DNA polymerase epsilon subunit 2 isoform 3 [Homo sapiens]'	NaN	NaN	NaN	NaN	NaN	1	NaN	NaN	0	1	1
1208	'>gi|311893396|ref|NP_001185808.1| ATP5J2-PTCD1 fusion protein [Homo sapiens]'	NaN	NaN	NaN	NaN	NaN	NaN	NaN	1	0	1	1
1209	'>gi|313661470|ref|NP_001186346.1| rho GTPase-activating protein 23 [Homo sapiens]'	NaN	1	NaN	NaN	NaN	NaN	NaN	NaN	0	1	1
1210	'>gi|31377705|ref|NP_078824.2| centrosomal protein of 97 kDa [Homo sapiens]'	NaN	NaN	1	NaN	NaN	NaN	NaN	NaN	0	1	1
1211	'>gi|31377722|ref|NP_071404.2| p53 apoptosis effector related to PMP-22 [Homo sapiens]'	NaN	NaN	NaN	NaN	NaN	NaN	NaN	1	0	1	1
1212	'>gi|31543831|ref|NP_001061.2| tubulin gamma-1 chain [Homo sapiens]'	NaN	NaN	NaN	NaN	1	NaN	NaN	NaN	0	1	1
1213	'>gi|31881785|ref|NP_079023.2| Hermansky-Pudlak syndrome 6 protein [Homo sapiens]'	NaN	NaN	NaN	1	NaN	NaN	NaN	NaN	0	1	1
1214	'>gi|325652048|ref|NP_001191793.1| transcription elongation factor B polypeptide 1 isoform b [Homo sapiens]'	NaN	NaN	NaN	NaN	NaN	1	NaN	NaN	0	1	1
1215	'>gi|330340389|ref|NP_001193356.1| up-regulated during skeletal muscle growth protein 5 [Homo sapiens]'	NaN	NaN	NaN	NaN	NaN	NaN	1	NaN	0	1	1
1216	'>gi|332164781|ref|NP_001193728.1| pyruvate kinase PKM isoform f [Homo sapiens]'	NaN	NaN	NaN	NaN	1	NaN	NaN	NaN	0	1	1
1217	'>gi|333033787|ref|NP_001106674.2| nascent polypeptide-associated complex subunit alpha isoform a [Homo sapiens]'	NaN	NaN	NaN	NaN	NaN	1	NaN	NaN	0	1	1
1218	'>gi|33359701|ref|NP_872630.1| ubiquitin-conjugating enzyme E2 G2 isoform 2 [Homo sapiens]'	NaN	NaN	NaN	NaN	NaN	NaN	1	NaN	0	1	1
1219	'>gi|334191701|ref|NP_001229268.1| ATP-dependent 6-phosphofructokinase, platelet type isoform 2 [Homo sapiens]'	NaN	NaN	1	NaN	NaN	NaN	NaN	NaN	0	1	1
1220	'>gi|34147498|ref|NP_060336.3| transmembrane protein 70, mitochondrial isoform a [Homo sapiens]'	NaN	NaN	NaN	NaN	NaN	NaN	1	NaN	0	1	1
1221	'>gi|342187274|ref|NP_001230111.1| copper-transporting ATPase 2 isoform c [Homo sapiens]'	NaN	NaN	1	NaN	NaN	NaN	NaN	NaN	0	1	1
1222	'>gi|342349321|ref|NP_001230140.1| interleukin-18 isoform 2 proprotein [Homo sapiens]'	NaN	NaN	1	NaN	NaN	NaN	NaN	NaN	0	1	1
1223	'>gi|344179110|ref|NP_004235.4| scavenger receptor cysteine-rich type 1 protein M130 isoform a precursor [Homo sapiens]'	NaN	NaN	NaN	1	NaN	NaN	NaN	NaN	0	1	1
1224	'>gi|345441817|ref|NP_001230881.1| kinesin-like protein KIF2A isoform 3 [Homo sapiens]'	NaN	NaN	NaN	1	NaN	NaN	NaN	NaN	0	1	1
1225	'>gi|34577079|ref|NP_002886.2| retinoblastoma-like protein 1 isoform a [Homo sapiens]'	1	NaN	NaN	NaN	NaN	NaN	NaN	NaN	0	1	1
1226	'>gi|353411934|ref|NP_001238774.1| short transient receptor potential channel 1 isoform 1 [Homo sapiens]'	NaN	NaN	NaN	1	NaN	NaN	NaN	NaN	0	1	1
1227	'>gi|354983497|ref|NP_001238980.1| protein-L-isoaspartate(D-aspartate) O-methyltransferase isoform 4 [Homo sapiens]'	NaN	NaN	NaN	NaN	NaN	1	NaN	NaN	0	1	1
1228	'>gi|359843219|ref|NP_001241646.1| death domain-associated protein 6 isoform c [Homo sapiens]'	NaN	NaN	NaN	1	NaN	NaN	NaN	NaN	0	1	1
1229	'>gi|36029914|ref|NP_079330.2| deubiquitinating protein VCIP135 [Homo sapiens]'	NaN	NaN	NaN	NaN	NaN	NaN	NaN	1	0	1	1
1230	'>gi|373938448|ref|NP_001243328.1| elongation of very long chain fatty acids protein 1 isoform 1 [Homo sapiens]'	NaN	NaN	NaN	NaN	NaN	1	NaN	NaN	0	1	1
1231	'>gi|378744216|ref|NP_001243751.1| septin-4 isoform 6 [Homo sapiens]'	NaN	NaN	NaN	NaN	NaN	1	NaN	NaN	0	1	1
1232	'>gi|38027914|ref|NP_937832.1| COP9 signalosome complex subunit 8 isoform 2 [Homo sapiens]'	NaN	NaN	NaN	NaN	NaN	NaN	1	NaN	0	1	1
1233	'>gi|38044290|ref|NP_060082.2| zinc finger CCHC domain-containing protein 8 [Homo sapiens]'	NaN	NaN	NaN	1	NaN	NaN	NaN	NaN	0	1	1
1234	'>gi|38045913|ref|NP_937818.1| nucleoside diphosphate kinase A isoform a [Homo sapiens]'	NaN	NaN	NaN	NaN	NaN	NaN	1	NaN	0	1	1
1235	'>gi|380837121|ref|NP_004883.3| vesicle-trafficking protein SEC22b precursor [Homo sapiens]'	NaN	NaN	NaN	NaN	NaN	NaN	1	NaN	0	1	1
1236	'>gi|38348213|ref|NP_940850.1| regenerating islet-derived protein 3-gamma isoform 1 precursor [Homo sapiens]'	NaN	NaN	NaN	NaN	NaN	NaN	NaN	1	0	1	1
1237	'>gi|38373690|ref|NP_057213.2| COP9 signalosome complex subunit 4 isoform 1 [Homo sapiens]'	NaN	NaN	NaN	NaN	NaN	1	NaN	NaN	0	1	1
1238	'>gi|38454194|ref|NP_055259.2| gamma-tubulin complex component 4 isoform b [Homo sapiens]'	NaN	NaN	NaN	1	NaN	NaN	NaN	NaN	0	1	1
1239	'>gi|385648280|ref|NP_001245313.1| isocitrate dehydrogenase [NAD] subunit beta, mitochondrial isoform d [Homo sapiens]'	NaN	NaN	NaN	NaN	NaN	1	NaN	NaN	0	1	1
1240	'>gi|38569417|ref|NP_065796.1| alanine--tRNA ligase, mitochondrial [Homo sapiens]'	NaN	NaN	NaN	1	NaN	NaN	NaN	NaN	0	1	1
1241	'''>gi|392583868|ref|NP_001254793.1| SRA stem-loop-interacting RNA-binding protein, mitochondrial isoform 3 precursor [Homo sapiens...'' <Preview truncated at 128 characters>'	NaN	NaN	NaN	NaN	NaN	NaN	1	NaN	0	1	1
1242	'>gi|392841216|ref|NP_001254799.1| hydroxysteroid 11-beta-dehydrogenase 1-like protein isoform h precursor [Homo sapiens]'	NaN	1	NaN	NaN	NaN	NaN	NaN	NaN	0	1	1
1243	'>gi|395455055|ref|NP_001257426.1| zinc finger protein 334 isoform c [Homo sapiens]'	NaN	NaN	1	NaN	NaN	NaN	NaN	NaN	0	1	1
1244	'>gi|396080285|ref|NP_001257481.1| midkine isoform b precursor [Homo sapiens]'	NaN	NaN	NaN	NaN	NaN	1	NaN	NaN	0	1	1
1245	'>gi|397174762|ref|NP_001257545.1| prospero homeobox protein 1 [Homo sapiens]'	NaN	NaN	NaN	1	NaN	NaN	NaN	NaN	0	1	1
1246	'>gi|397174790|ref|NP_001257572.1| putative RNA-binding protein Luc7-like 2 isoform 4 [Homo sapiens]'	NaN	NaN	NaN	1	NaN	NaN	NaN	NaN	0	1	1
1247	'>gi|39753961|ref|NP_839943.2| ras GTPase-activating-like protein IQGAP3 [Homo sapiens]'	NaN	NaN	1	NaN	NaN	NaN	NaN	NaN	0	1	1
1248	'>gi|40217805|ref|NP_078930.3| polynucleotide 5''-hydroxyl-kinase NOL9 [Homo sapiens]'	NaN	NaN	NaN	1	NaN	NaN	NaN	NaN	0	1	1
1249	'>gi|40254446|ref|NP_003469.2| cullin-5 [Homo sapiens]'	NaN	NaN	NaN	1	NaN	NaN	NaN	NaN	0	1	1
1250	'>gi|40254851|ref|NP_037487.2| serine/threonine-protein kinase N3 [Homo sapiens]'	NaN	NaN	1	NaN	NaN	NaN	NaN	NaN	0	1	1
1251	'>gi|40288288|ref|NP_954592.1| histone-arginine methyltransferase CARM1 [Homo sapiens]'	NaN	NaN	NaN	NaN	1	NaN	NaN	NaN	0	1	1
1252	'>gi|410110904|ref|NP_001258540.1| syntaxin-10 isoform 4 [Homo sapiens]'	NaN	NaN	NaN	NaN	NaN	1	NaN	NaN	0	1	1
1253	'>gi|41281447|ref|NP_055529.2| intraflagellar transport protein 140 homolog [Homo sapiens]'	NaN	NaN	1	NaN	NaN	NaN	NaN	NaN	0	1	1
1254	'>gi|41281951|ref|NP_852001.1| transcription initiation protein SPT3 homolog isoform 2 [Homo sapiens]'	1	NaN	NaN	NaN	NaN	NaN	NaN	NaN	0	1	1
1255	'''>gi|41327781|ref|NP_951032.1| NADH dehydrogenase [ubiquinone] 1 alpha subcomplex assembly factor 3 isoform a precursor [Homo sap...'' <Preview truncated at 128 characters>'	NaN	NaN	NaN	NaN	NaN	NaN	1	NaN	0	1	1
1256	'>gi|41393561|ref|NP_056991.2| cytosol aminopeptidase [Homo sapiens]'	NaN	1	NaN	NaN	NaN	NaN	NaN	NaN	0	1	1
1257	'>gi|428977337|ref|NP_001258803.1| protein AAR2 homolog [Homo sapiens]'	NaN	NaN	NaN	NaN	NaN	1	NaN	NaN	0	1	1
1258	'>gi|4502167|ref|NP_000475.1| amyloid beta A4 protein isoform a precursor [Homo sapiens]'	NaN	NaN	NaN	1	NaN	NaN	NaN	NaN	0	1	1
1259	'>gi|4502193|ref|NP_001645.1| serine/threonine-protein kinase A-Raf isoform 1 [Homo sapiens]'	NaN	NaN	NaN	NaN	1	NaN	NaN	NaN	0	1	1
1260	'>gi|4502205|ref|NP_001651.1| ADP-ribosylation factor 4 [Homo sapiens]'	NaN	NaN	NaN	NaN	NaN	NaN	1	NaN	0	1	1
1261	'>gi|4502389|ref|NP_003851.1| barrier-to-autointegration factor [Homo sapiens]'	NaN	NaN	NaN	NaN	NaN	NaN	NaN	1	0	1	1
1262	'>gi|4502559|ref|NP_001736.1| calcium signal-modulating cyclophilin ligand [Homo sapiens]'	NaN	NaN	NaN	NaN	NaN	1	NaN	NaN	0	1	1
1263	'>gi|4503313|ref|NP_003638.1| diacylglycerol kinase epsilon [Homo sapiens]'	NaN	NaN	NaN	1	NaN	NaN	NaN	NaN	0	1	1
1264	'>gi|4503515|ref|NP_003747.1| eukaryotic translation initiation factor 3 subunit H [Homo sapiens]'	NaN	NaN	NaN	NaN	NaN	1	NaN	NaN	0	1	1
1265	'>gi|4503647|ref|NP_000123.1| coagulation factor VIII isoform a precursor [Homo sapiens]'	NaN	NaN	1	NaN	NaN	NaN	NaN	NaN	0	1	1
1266	'>gi|4503817|ref|NP_002026.1| 3-ketodihydrosphingosine reductase precursor [Homo sapiens]'	NaN	NaN	1	NaN	NaN	NaN	NaN	NaN	0	1	1
1267	'>gi|4504067|ref|NP_002070.1| aspartate aminotransferase, cytoplasmic [Homo sapiens]'	NaN	NaN	NaN	NaN	NaN	NaN	NaN	1	0	1	1
1268	'>gi|4504341|ref|NP_003633.1| histone acetyltransferase type B catalytic subunit [Homo sapiens]'	NaN	NaN	NaN	NaN	1	NaN	NaN	NaN	0	1	1
1269	'>gi|4505783|ref|NP_000284.1| phosphorylase b kinase regulatory subunit beta isoform a [Homo sapiens]'	NaN	NaN	1	NaN	NaN	NaN	NaN	NaN	0	1	1
1270	'>gi|4506091|ref|NP_002739.1| mitogen-activated protein kinase 6 [Homo sapiens]'	NaN	NaN	NaN	1	NaN	NaN	NaN	NaN	0	1	1
1271	'>gi|4506179|ref|NP_002777.1| proteasome subunit alpha type-1 isoform 2 [Homo sapiens]'	NaN	NaN	NaN	NaN	NaN	NaN	NaN	1	0	1	1
1272	'>gi|4506181|ref|NP_002778.1| proteasome subunit alpha type-2 [Homo sapiens]'	NaN	NaN	NaN	NaN	NaN	NaN	1	NaN	0	1	1
1273	'>gi|4506643|ref|NP_000989.1| 60S ribosomal protein L37a [Homo sapiens]'	NaN	NaN	NaN	NaN	NaN	NaN	1	NaN	0	1	1
1274	'>gi|4506715|ref|NP_001022.1| 40S ribosomal protein S28 [Homo sapiens]'	NaN	NaN	NaN	NaN	NaN	NaN	1	NaN	0	1	1
1275	'>gi|4506717|ref|NP_001023.1| 40S ribosomal protein S29 isoform 1 [Homo sapiens]'	NaN	NaN	NaN	NaN	NaN	NaN	NaN	1	0	1	1
1276	'>gi|4507047|ref|NP_003036.1| high affinity cationic amino acid transporter 1 [Homo sapiens]'	NaN	NaN	NaN	1	NaN	NaN	NaN	NaN	0	1	1
1277	'>gi|4507379|ref|NP_003185.1| TATA-box-binding protein isoform 1 [Homo sapiens]'	NaN	NaN	NaN	NaN	1	NaN	NaN	NaN	0	1	1
1278	'>gi|4507873|ref|NP_003363.1| prefoldin subunit 3 [Homo sapiens]'	NaN	NaN	NaN	NaN	NaN	1	NaN	NaN	0	1	1
1279	'>gi|45356151|ref|NP_056076.1| condensin-2 complex subunit D3 [Homo sapiens]'	NaN	1	NaN	NaN	NaN	NaN	NaN	NaN	0	1	1
1280	'>gi|45387949|ref|NP_588609.1| RING finger and SPRY domain-containing protein 1 precursor [Homo sapiens]'	NaN	NaN	NaN	NaN	1	NaN	NaN	NaN	0	1	1
1281	'>gi|4557791|ref|NP_000425.1| sialidase-1 precursor [Homo sapiens]'	NaN	NaN	NaN	NaN	NaN	1	NaN	NaN	0	1	1
1282	'>gi|4557809|ref|NP_000265.1| ornithine aminotransferase, mitochondrial isoform 1 precursor [Homo sapiens]'	NaN	NaN	NaN	NaN	NaN	NaN	1	NaN	0	1	1
1283	'>gi|4557894|ref|NP_000230.1| lysozyme C precursor [Homo sapiens]'	NaN	NaN	NaN	NaN	1	NaN	NaN	NaN	0	1	1
1284	'>gi|47578099|ref|NP_065184.2| selenoprotein N isoform 1 precursor [Homo sapiens]'	NaN	NaN	NaN	1	NaN	NaN	NaN	NaN	0	1	1
1285	'>gi|4757902|ref|NP_004335.1| centrin-2 [Homo sapiens]'	NaN	NaN	NaN	NaN	NaN	NaN	1	NaN	0	1	1
1286	'>gi|4757960|ref|NP_004351.1| cadherin-1 preproprotein [Homo sapiens]'	NaN	NaN	1	NaN	NaN	NaN	NaN	NaN	0	1	1
1287	'>gi|4758032|ref|NP_004757.1| coatomer subunit beta'' [Homo sapiens]'	NaN	NaN	NaN	1	NaN	NaN	NaN	NaN	0	1	1
1288	'>gi|4758222|ref|NP_004705.1| dual specificity tyrosine-phosphorylation-regulated kinase 1B isoform a [Homo sapiens]'	NaN	NaN	NaN	NaN	1	NaN	NaN	NaN	0	1	1
1289	'>gi|4758556|ref|NP_004689.1| U4/U6 small nuclear ribonucleoprotein Prp3 [Homo sapiens]'	NaN	NaN	NaN	1	NaN	NaN	NaN	NaN	0	1	1
1290	'>gi|4758774|ref|NP_004539.1| NADH dehydrogenase [ubiquinone] 1 beta subcomplex subunit 10 [Homo sapiens]'	NaN	NaN	NaN	NaN	NaN	1	NaN	NaN	0	1	1
1291	'>gi|4758784|ref|NP_004540.1| NADH dehydrogenase [ubiquinone] 1 subunit C2 isoform 1 [Homo sapiens]'	NaN	NaN	NaN	NaN	NaN	NaN	1	NaN	0	1	1
1292	'>gi|47933339|ref|NP_073605.4| putative RNA-binding protein 15 isoform 1 [Homo sapiens]'	NaN	NaN	1	NaN	NaN	NaN	NaN	NaN	0	1	1
1293	'>gi|4885049|ref|NP_005150.1| actin, alpha cardiac muscle 1 proprotein [Homo sapiens]'	NaN	NaN	NaN	NaN	1	NaN	NaN	NaN	0	1	1
1294	'>gi|4885371|ref|NP_005309.1| histone H1.0 [Homo sapiens]'	1	NaN	NaN	NaN	NaN	NaN	NaN	NaN	0	1	1
1295	'>gi|4885373|ref|NP_005316.1| histone H1.1 [Homo sapiens]'	NaN	NaN	NaN	NaN	NaN	NaN	1	NaN	0	1	1
1296	'>gi|48928050|ref|NP_036432.2| F-box/WD repeat-containing protein 11 isoform C [Homo sapiens]'	NaN	NaN	1	NaN	NaN	NaN	NaN	NaN	0	1	1
1297	'>gi|5032057|ref|NP_005611.1| protein S100-A11 [Homo sapiens]'	NaN	NaN	NaN	NaN	NaN	1	NaN	NaN	0	1	1
1298	'>gi|507834119|ref|NP_061164.3| ADP-ribosylation factor-like protein 6-interacting protein 4 isoform 1 [Homo sapiens]'	1	NaN	NaN	NaN	NaN	NaN	NaN	NaN	0	1	1
1299	'>gi|508083057|ref|NP_001265318.1| sodium-coupled neutral amino acid transporter 1 isoform 1 [Homo sapiens]'	NaN	NaN	NaN	NaN	1	NaN	NaN	NaN	0	1	1
1300	'>gi|51479129|ref|NP_001003713.1| ATP synthase subunit f, mitochondrial isoform 2b [Homo sapiens]'	NaN	NaN	NaN	NaN	NaN	NaN	1	NaN	0	1	1
1301	'>gi|5174415|ref|NP_006081.1| choline/ethanolaminephosphotransferase 1 [Homo sapiens]'	NaN	NaN	NaN	NaN	NaN	1	NaN	NaN	0	1	1
1302	'>gi|5174663|ref|NP_005971.1| protein S100-P [Homo sapiens]'	NaN	NaN	1	NaN	NaN	NaN	NaN	NaN	0	1	1
1303	'>gi|523425751|ref|NP_001265644.1| DNA-directed RNA polymerases I, II, and III subunit RPABC3 isoform 5 [Homo sapiens]'	NaN	NaN	NaN	NaN	NaN	NaN	1	NaN	0	1	1
1304	'>gi|525313660|ref|NP_001265668.1| 24-hydroxycholesterol 7-alpha-hydroxylase isoform 3 [Homo sapiens]'	NaN	NaN	NaN	NaN	NaN	NaN	NaN	1	0	1	1
1305	'>gi|526118169|ref|NP_001267721.1| surfeit locus protein 4 isoform 5 [Homo sapiens]'	NaN	NaN	NaN	NaN	NaN	NaN	1	NaN	0	1	1
1306	'>gi|526253066|ref|NP_001268223.1| zinc finger protein 281 isoform 2 [Homo sapiens]'	NaN	NaN	1	NaN	NaN	NaN	NaN	NaN	0	1	1
1307	'>gi|528281411|ref|NP_001268441.1| trifunctional enzyme subunit beta, mitochondrial isoform 2 precursor [Homo sapiens]'	NaN	NaN	NaN	NaN	1	NaN	NaN	NaN	0	1	1
1308	'>gi|530368915|ref|XP_005264132.1| PREDICTED: eukaryotic translation initiation factor 5B isoform X1 [Homo sapiens]'	NaN	NaN	1	NaN	NaN	NaN	NaN	NaN	0	1	1
1309	'>gi|530371191|ref|XP_005247024.1| PREDICTED: peptidyl-prolyl cis-trans isomerase G isoform X2 [Homo sapiens]'	1	NaN	NaN	NaN	NaN	NaN	NaN	NaN	0	1	1
1310	'>gi|530382330|ref|XP_005249324.1| PREDICTED: elongation of very long chain fatty acids protein 5 isoform X2 [Homo sapiens]'	NaN	NaN	NaN	NaN	NaN	1	NaN	NaN	0	1	1
1311	'>gi|530388518|ref|XP_005251337.1| PREDICTED: syntenin-1 isoform X1 [Homo sapiens]'	NaN	NaN	NaN	NaN	NaN	1	NaN	NaN	0	1	1
1312	'>gi|530408155|ref|XP_005255389.1| PREDICTED: nucleoside diphosphate kinase 3 isoform X1 [Homo sapiens]'	NaN	NaN	NaN	NaN	NaN	1	NaN	NaN	0	1	1
1313	'>gi|530410557|ref|XP_005256813.1| PREDICTED: nucleoredoxin isoform X1 [Homo sapiens]'	NaN	NaN	NaN	NaN	NaN	NaN	1	NaN	0	1	1
1314	'>gi|530411133|ref|XP_005258084.1| PREDICTED: transcription elongation factor SPT6 isoform X2 [Homo sapiens]'	NaN	NaN	NaN	NaN	NaN	NaN	NaN	1	0	1	1
1315	'>gi|530412344|ref|XP_005257481.1| PREDICTED: 28S ribosomal protein S7, mitochondrial isoform X1 [Homo sapiens]'	NaN	NaN	NaN	NaN	NaN	1	NaN	NaN	0	1	1
1316	'>gi|530412751|ref|XP_005257675.1| PREDICTED: signal transducer and activator of transcription 3 isoform X6 [Homo sapiens]'	NaN	NaN	NaN	1	NaN	NaN	NaN	NaN	0	1	1
1317	'>gi|530417244|ref|XP_005259311.1| PREDICTED: zinc finger and SCAN domain-containing protein 5A isoform X1 [Homo sapiens]'	NaN	NaN	NaN	1	NaN	NaN	NaN	NaN	0	1	1
1318	'>gi|530420153|ref|XP_005261692.1| PREDICTED: phosphatidylinositol 4-kinase alpha isoform X2 [Homo sapiens]'	NaN	NaN	1	NaN	NaN	NaN	NaN	NaN	0	1	1
1319	'>gi|530424093|ref|XP_005256096.1| PREDICTED: protein VAC14 homolog isoform X2 [Homo sapiens]'	NaN	NaN	NaN	NaN	NaN	NaN	1	NaN	0	1	1
1320	'>gi|531990794|ref|NP_001269086.1| putative tRNA (cytidine(32)/guanosine(34)-2''-O)-methyltransferase isoform c [Homo sapiens]'	NaN	NaN	NaN	NaN	NaN	1	NaN	NaN	0	1	1
1321	'>gi|532524990|ref|NP_001269138.1| sigma non-opioid intracellular receptor 1 isoform 10 [Homo sapiens]'	NaN	NaN	NaN	NaN	NaN	NaN	1	NaN	0	1	1
1322	'>gi|53831989|ref|NP_001005367.1| protein tweety homolog 1 isoform 2 [Homo sapiens]'	NaN	NaN	NaN	1	NaN	NaN	NaN	NaN	0	1	1
1323	'>gi|53832011|ref|NP_001005407.1| voltage-dependent T-type calcium channel subunit alpha-1H isoform b [Homo sapiens]'	NaN	NaN	NaN	NaN	1	NaN	NaN	NaN	0	1	1
1324	'>gi|538921154|ref|NP_001269348.1| NADH dehydrogenase [ubiquinone] 1 alpha subcomplex subunit 5 isoform 2 [Homo sapiens]'	NaN	NaN	NaN	NaN	NaN	NaN	1	NaN	0	1	1
1325	'>gi|544711067|ref|NP_001269838.1| T-complex protein 1 subunit theta isoform 4 [Homo sapiens]'	NaN	NaN	NaN	NaN	1	NaN	NaN	NaN	0	1	1
1326	'>gi|5453597|ref|NP_006126.1| F-actin-capping protein subunit alpha-1 [Homo sapiens]'	NaN	NaN	NaN	NaN	NaN	1	NaN	NaN	0	1	1
1327	'>gi|5453718|ref|NP_006402.1| 1-acyl-sn-glycerol-3-phosphate acyltransferase alpha [Homo sapiens]'	NaN	NaN	NaN	NaN	NaN	1	NaN	NaN	0	1	1
1328	'>gi|5454052|ref|NP_006133.1| 14-3-3 protein sigma [Homo sapiens]'	NaN	NaN	NaN	NaN	NaN	1	NaN	NaN	0	1	1
1329	'>gi|5454096|ref|NP_006273.1| serine/threonine-protein kinase 4 [Homo sapiens]'	NaN	NaN	NaN	NaN	1	NaN	NaN	NaN	0	1	1
1330	'>gi|545746375|ref|NP_001271175.1| signal-induced proliferation-associated 1-like protein 1 isoform 3 [Homo sapiens]'	NaN	1	NaN	NaN	NaN	NaN	NaN	NaN	0	1	1
1331	'>gi|54607141|ref|NP_060626.2| vacuolar protein sorting-associated protein 13D isoform 2 [Homo sapiens]'	NaN	NaN	NaN	NaN	NaN	NaN	1	NaN	0	1	1
1332	'>gi|548923952|ref|NP_001271359.1| U3 small nucleolar RNA-associated protein 15 homolog isoform 2 [Homo sapiens]'	NaN	NaN	NaN	NaN	1	NaN	NaN	NaN	0	1	1
1333	'>gi|555290077|ref|NP_001273103.1| C2 domain-containing protein 5 isoform a [Homo sapiens]'	NaN	NaN	1	NaN	NaN	NaN	NaN	NaN	0	1	1
1334	'>gi|557440899|ref|NP_001273490.1| nuclear mitotic apparatus protein 1 isoform 2 [Homo sapiens]'	NaN	NaN	NaN	NaN	1	NaN	NaN	NaN	0	1	1
1335	'>gi|557636741|ref|NP_001273556.1| RNA-binding protein with serine-rich domain 1 isoform c [Homo sapiens]'	NaN	1	NaN	NaN	NaN	NaN	NaN	NaN	0	1	1
1336	'>gi|55770900|ref|NP_060791.3| ribosome biogenesis protein BRX1 homolog [Homo sapiens]'	NaN	NaN	NaN	NaN	NaN	1	NaN	NaN	0	1	1
1337	'>gi|559098399|ref|NP_001273984.1| zinc finger protein with KRAB and SCAN domains 1 isoform c [Homo sapiens]'	NaN	NaN	NaN	1	NaN	NaN	NaN	NaN	0	1	1
1338	'>gi|55956766|ref|NP_004870.3| etoposide-induced protein 2.4 homolog isoform 1 [Homo sapiens]'	NaN	NaN	NaN	NaN	NaN	1	NaN	NaN	0	1	1
1339	'>gi|56687498|ref|NP_056106.1| dnaJ homolog subfamily C member 16 isoform 1 precursor [Homo sapiens]'	NaN	NaN	NaN	1	NaN	NaN	NaN	NaN	0	1	1
1340	'>gi|56711324|ref|NP_078787.2| HAUS augmin-like complex subunit 3 [Homo sapiens]'	NaN	NaN	NaN	1	NaN	NaN	NaN	NaN	0	1	1
1341	'>gi|567316253|ref|NP_001274511.1| M-phase inducer phosphatase 3 isoform a [Homo sapiens]'	NaN	NaN	NaN	NaN	1	NaN	NaN	NaN	0	1	1
1342	'>gi|56790919|ref|NP_114171.2| serine/threonine-protein kinase haspin [Homo sapiens]'	NaN	NaN	NaN	1	NaN	NaN	NaN	NaN	0	1	1
1343	'>gi|570700851|ref|NP_001275676.1| H/ACA ribonucleoprotein complex subunit 4 isoform 3 [Homo sapiens]'	NaN	NaN	NaN	NaN	1	NaN	NaN	NaN	0	1	1
1344	'>gi|57863259|ref|NP_001008897.1| T-complex protein 1 subunit alpha isoform b [Homo sapiens]'	NaN	NaN	NaN	NaN	1	NaN	NaN	NaN	0	1	1
1345	'>gi|57863273|ref|NP_001009814.1| von Willebrand factor A domain-containing protein 8 isoform b precursor [Homo sapiens]'	NaN	1	NaN	NaN	NaN	NaN	NaN	NaN	0	1	1
1346	'>gi|578801445|ref|XP_006711582.1| PREDICTED: tropomyosin alpha-3 chain isoform X5 [Homo sapiens]'	NaN	NaN	NaN	NaN	NaN	1	NaN	NaN	0	1	1
1347	'>gi|578811764|ref|XP_006715191.1| PREDICTED: threonylcarbamoyladenosine tRNA methylthiotransferase isoform X2 [Homo sapiens]'	NaN	NaN	NaN	1	NaN	NaN	NaN	NaN	0	1	1
1348	'>gi|578812976|ref|XP_006715629.1| PREDICTED: androglobin isoform X1 [Homo sapiens]'	NaN	NaN	NaN	NaN	NaN	1	NaN	NaN	0	1	1
1349	'>gi|578823197|ref|XP_006719261.1| PREDICTED: advillin isoform X1 [Homo sapiens]'	1	NaN	NaN	NaN	NaN	NaN	NaN	NaN	0	1	1
1350	'>gi|578827172|ref|XP_006720663.1| PREDICTED: HAUS augmin-like complex subunit 2 isoform X1 [Homo sapiens]'	NaN	NaN	NaN	NaN	NaN	1	NaN	NaN	0	1	1
1351	'>gi|578827456|ref|XP_006720769.1| PREDICTED: AP-3 complex subunit beta-2 isoform X3 [Homo sapiens]'	NaN	NaN	NaN	1	NaN	NaN	NaN	NaN	0	1	1
1352	'>gi|578834589|ref|XP_006723320.1| PREDICTED: protein Smaug homolog 2 isoform X5 [Homo sapiens]'	NaN	NaN	NaN	1	NaN	NaN	NaN	NaN	0	1	1
1353	'>gi|578835626|ref|XP_006723723.1| PREDICTED: phosphatidate cytidylyltransferase 2 isoform X1 [Homo sapiens]'	NaN	NaN	NaN	NaN	NaN	1	NaN	NaN	0	1	1
1354	'>gi|578836991|ref|XP_006724224.1| PREDICTED: calcium-binding protein 7 isoform X1 [Homo sapiens]'	NaN	NaN	NaN	1	NaN	NaN	NaN	NaN	0	1	1
1355	'>gi|578839118|ref|XP_006724959.1| PREDICTED: 39S ribosomal protein L23, mitochondrial-like [Homo sapiens]'	NaN	NaN	NaN	NaN	NaN	NaN	1	NaN	0	1	1
1356	'>gi|5803165|ref|NP_006799.1| protein transport protein Sec61 subunit beta [Homo sapiens]'	NaN	NaN	NaN	NaN	NaN	NaN	1	NaN	0	1	1
1357	'>gi|5803185|ref|NP_006745.1| synaptophysin-like protein 1 isoform a [Homo sapiens]'	NaN	NaN	NaN	NaN	NaN	NaN	NaN	1	0	1	1
1358	'>gi|584458478|ref|NP_001276879.1| elongation factor 1-delta isoform 2 [Homo sapiens]'	NaN	NaN	NaN	NaN	NaN	1	NaN	NaN	0	1	1
1359	'>gi|586597929|ref|NP_001276972.1| antigen peptide transporter 2 isoform 3 [Homo sapiens]'	NaN	NaN	NaN	NaN	1	NaN	NaN	NaN	0	1	1
1360	'>gi|58761544|ref|NP_001009999.1| lysine-specific histone demethylase 1A isoform a [Homo sapiens]'	NaN	NaN	NaN	1	NaN	NaN	NaN	NaN	0	1	1
1361	'>gi|5901922|ref|NP_008996.1| hsp90 co-chaperone Cdc37 [Homo sapiens]'	NaN	NaN	NaN	NaN	1	NaN	NaN	NaN	0	1	1
1362	'>gi|59814581|ref|NP_001012303.1| serpin I2 isoform 1 precursor [Homo sapiens]'	NaN	NaN	NaN	NaN	1	NaN	NaN	NaN	0	1	1
1363	'>gi|6005794|ref|NP_009144.1| PRA1 family protein 2 [Homo sapiens]'	NaN	NaN	NaN	NaN	NaN	NaN	1	NaN	0	1	1
1364	'>gi|6005872|ref|NP_009145.1| translocation protein SEC63 homolog [Homo sapiens]'	NaN	NaN	NaN	1	NaN	NaN	NaN	NaN	0	1	1
1365	'>gi|612407805|ref|NP_055490.4| rootletin [Homo sapiens]'	NaN	NaN	NaN	1	NaN	NaN	NaN	NaN	0	1	1
1366	'>gi|61743916|ref|NP_057436.2| carboxypeptidase A4 preproprotein [Homo sapiens]'	NaN	NaN	1	NaN	NaN	NaN	NaN	NaN	0	1	1
1367	'>gi|62241001|ref|NP_001269.3| inhibitor of nuclear factor kappa-B kinase subunit alpha [Homo sapiens]'	NaN	NaN	NaN	NaN	1	NaN	NaN	NaN	0	1	1
1368	'>gi|62388890|ref|NP_001014797.1| calcium-activated potassium channel subunit alpha-1 isoform a [Homo sapiens]'	NaN	NaN	NaN	NaN	NaN	1	NaN	NaN	0	1	1
1369	'>gi|63003894|ref|NP_612502.1| coiled-coil domain-containing protein 167 [Homo sapiens]'	NaN	1	NaN	NaN	NaN	NaN	NaN	NaN	0	1	1
1370	'>gi|63252886|ref|NP_000908.2| prolyl 4-hydroxylase subunit alpha-1 isoform 1 precursor [Homo sapiens]'	NaN	NaN	NaN	NaN	1	NaN	NaN	NaN	0	1	1
1371	'>gi|632794837|ref|NP_001278845.1| small nuclear ribonucleoprotein Sm D1 isoform 2 [Homo sapiens]'	NaN	NaN	NaN	NaN	NaN	NaN	1	NaN	0	1	1
1372	'>gi|645912984|ref|NP_001280145.1| tubulin beta chain isoform e [Homo sapiens]'	NaN	NaN	NaN	NaN	1	NaN	NaN	NaN	0	1	1
1373	'>gi|65507403|ref|NP_061926.3| exocyst complex component 6 isoform a [Homo sapiens]'	NaN	NaN	NaN	1	NaN	NaN	NaN	NaN	0	1	1
1374	'>gi|662033891|ref|NP_001284482.1| chromodomain-helicase-DNA-binding protein 4 isoform 2 [Homo sapiens]'	NaN	1	NaN	NaN	NaN	NaN	NaN	NaN	0	1	1
1375	'>gi|6631077|ref|NP_004864.1| BAG family molecular chaperone regulator 5 isoform b [Homo sapiens]'	NaN	NaN	NaN	NaN	1	NaN	NaN	NaN	0	1	1
1376	'>gi|6631112|ref|NP_004200.2| synaptogyrin-3 [Homo sapiens]'	NaN	NaN	NaN	NaN	NaN	1	NaN	NaN	0	1	1
1377	'>gi|66346717|ref|NP_059988.3| HAUS augmin-like complex subunit 7 [Homo sapiens]'	NaN	NaN	NaN	NaN	NaN	1	NaN	NaN	0	1	1
1378	'>gi|663854252|ref|NP_001287687.1| protein angel homolog 2 isoform c [Homo sapiens]'	NaN	NaN	NaN	NaN	1	NaN	NaN	NaN	0	1	1
1379	'>gi|665821177|ref|NP_001287876.1| cleavage and polyadenylation specificity factor subunit 6 isoform 2 [Homo sapiens]'	NaN	NaN	NaN	NaN	1	NaN	NaN	NaN	0	1	1
1380	'>gi|667667715|ref|NP_001288104.1| ubiquitin carboxyl-terminal hydrolase 30 isoform 2 [Homo sapiens]'	NaN	NaN	NaN	NaN	1	NaN	NaN	NaN	0	1	1
1381	'>gi|66932902|ref|NP_036367.2| sterol regulatory element-binding protein cleavage-activating protein [Homo sapiens]'	NaN	NaN	1	NaN	NaN	NaN	NaN	NaN	0	1	1
1382	'>gi|6715607|ref|NP_000175.1| hemoglobin subunit gamma-2 [Homo sapiens]'	NaN	NaN	NaN	1	NaN	NaN	NaN	NaN	0	1	1
1383	'>gi|67514036|ref|NP_001019837.1| SH3 domain-containing kinase-binding protein 1 isoform b [Homo sapiens]'	NaN	NaN	NaN	NaN	NaN	1	NaN	NaN	0	1	1
1384	'>gi|68077168|ref|NP_919259.3| dnaJ homolog subfamily C member 21 isoform 1 [Homo sapiens]'	NaN	NaN	NaN	1	NaN	NaN	NaN	NaN	0	1	1
1385	'>gi|6912398|ref|NP_036218.1| general transcription factor 3C polypeptide 3 isoform 1 [Homo sapiens]'	NaN	NaN	NaN	1	NaN	NaN	NaN	NaN	0	1	1
1386	'>gi|6912430|ref|NP_036537.1| protein-S-isoprenylcysteine O-methyltransferase [Homo sapiens]'	NaN	NaN	NaN	NaN	NaN	1	NaN	NaN	0	1	1
1387	'>gi|70980549|ref|NP_055791.1| protein RRP5 homolog [Homo sapiens]'	NaN	1	NaN	NaN	NaN	NaN	NaN	NaN	0	1	1
1388	'>gi|71979932|ref|NP_003477.4| large neutral amino acids transporter small subunit 1 [Homo sapiens]'	NaN	NaN	NaN	NaN	NaN	1	NaN	NaN	0	1	1
1389	'>gi|73623035|ref|NP_006452.3| sperm-associated antigen 5 [Homo sapiens]'	NaN	NaN	1	NaN	NaN	NaN	NaN	NaN	0	1	1
1390	'>gi|7661786|ref|NP_054884.1| NADH dehydrogenase [ubiquinone] 1 alpha subcomplex assembly factor 4 [Homo sapiens]'	NaN	NaN	NaN	NaN	NaN	NaN	1	NaN	0	1	1
1391	'>gi|7662647|ref|NP_055569.1| phosphatidylserine synthase 1 isoform 1 [Homo sapiens]'	NaN	NaN	NaN	NaN	NaN	1	NaN	NaN	0	1	1
1392	'>gi|7705421|ref|NP_057455.1| 3-keto-steroid reductase [Homo sapiens]'	NaN	NaN	NaN	NaN	NaN	1	NaN	NaN	0	1	1
1393	'>gi|7705558|ref|NP_057452.1| inositol-3-phosphate synthase 1 isoform 1 [Homo sapiens]'	NaN	NaN	NaN	NaN	1	NaN	NaN	NaN	0	1	1
1394	'>gi|7705706|ref|NP_057004.1| 40S ribosomal protein S27-like [Homo sapiens]'	NaN	NaN	NaN	NaN	NaN	NaN	1	NaN	0	1	1
1395	'>gi|7705827|ref|NP_057187.1| GTP-binding protein SAR1b [Homo sapiens]'	NaN	NaN	NaN	NaN	NaN	NaN	1	NaN	0	1	1
1396	'>gi|82546824|ref|NP_001032242.1| forkhead box protein K1 [Homo sapiens]'	NaN	NaN	NaN	1	NaN	NaN	NaN	NaN	0	1	1
1397	'>gi|82659109|ref|NP_065816.2| E3 ubiquitin-protein ligase UBR4 [Homo sapiens]'	1	NaN	NaN	NaN	NaN	NaN	NaN	NaN	0	1	1
1398	'>gi|83267879|ref|NP_003898.2| translation initiation factor eIF-2B subunit epsilon [Homo sapiens]'	NaN	NaN	NaN	1	NaN	NaN	NaN	NaN	0	1	1
1399	'>gi|83641876|ref|NP_061902.2| probable serine carboxypeptidase CPVL precursor [Homo sapiens]'	NaN	NaN	NaN	NaN	NaN	1	NaN	NaN	0	1	1
1400	'>gi|85068512|ref|NP_599151.2| RISC-loading complex subunit TARBP2 isoform b [Homo sapiens]'	NaN	NaN	NaN	NaN	NaN	1	NaN	NaN	0	1	1
1401	'>gi|87298937|ref|NP_008949.4| centriolin [Homo sapiens]'	NaN	1	NaN	NaN	NaN	NaN	NaN	NaN	0	1	1
1402	'>gi|93588500|ref|NP_065083.3| type-1 angiotensin II receptor-associated protein isoform a [Homo sapiens]'	NaN	NaN	NaN	NaN	NaN	NaN	1	NaN	0	1	1
1403	'>gi|9945318|ref|NP_064706.1| max-binding protein MNT [Homo sapiens]'	NaN	NaN	1	NaN	NaN	NaN	NaN	NaN	0	1	1
1404	'>gi|9951915|ref|NP_000678.1| adenosylhomocysteinase isoform 1 [Homo sapiens]'	NaN	NaN	NaN	NaN	1	NaN	NaN	NaN	0	1	1
1405	'>gi|55956899|ref|NP_000217.2| keratin, type I cytoskeletal 9 [Homo sapiens]'	150	82	85	101	125	119	265	86	1	265	1013
1406	'>gi|119395750|ref|NP_006112.3| keratin, type II cytoskeletal 1 [Homo sapiens]'	142	89	92	97	93	111	201	91	1	201	916
1407	'>gi|47132620|ref|NP_000414.2| keratin, type II cytoskeletal 2 epidermal [Homo sapiens]'	146	101	1	113	106	2	134	83	1	146	686
1408	'>gi|530412176|ref|XP_005257400.1| PREDICTED: keratin, type I cytoskeletal 10 isoform X1 [Homo sapiens]'	131	NaN	NaN	NaN	NaN	NaN	110	70	1	131	311
1409	'>sp|K22E_HUMAN|(Common contaminant protein)'	1	NaN	125	1	1	108	NaN	NaN	1	125	236
1410	'>gi|195972866|ref|NP_000412.3| keratin, type I cytoskeletal 10 [Homo sapiens]'	NaN	90	85	81	76	80	NaN	NaN	1	90	412
1411	'>gi|119395754|ref|NP_000415.2| keratin, type II cytoskeletal 5 [Homo sapiens]'	49	24	42	34	30	43	53	31	1	53	306
1412	'>sp|TRYP_PIG|(Common contaminant protein)'	48	36	39	38	29	37	46	42	1	48	315
1413	'>gi|15431310|ref|NP_000517.2| keratin, type I cytoskeletal 14 [Homo sapiens]'	41	26	29	30	13	37	42	19	1	42	237
1414	'>gi|24430192|ref|NP_005548.2| keratin, type I cytoskeletal 16 [Homo sapiens]'	14	NaN	23	16	32	21	21	9	1	32	136
1415	'>gi|119703753|ref|NP_005546.2| keratin, type II cytoskeletal 6B [Homo sapiens]'	11	1	17	NaN	2	1	22	9	1	22	63
1416	'>gi|32567786|ref|NP_787028.1| keratin, type II cytoskeletal 79 [Homo sapiens]'	NaN	NaN	4	NaN	NaN	NaN	NaN	19	1	19	23
1417	'>gi|5031839|ref|NP_005545.1| keratin, type II cytoskeletal 6A [Homo sapiens]'	4	NaN	4	13	17	16	4	NaN	1	17	58
1418	'>gi|194018511|ref|NP_778253.2| keratin, type II cytoskeletal 1b [Homo sapiens]'	15	2	12	1	6	6	7	3	1	15	52
1419	'>gi|15618995|ref|NP_258259.1| keratin, type II cytoskeletal 71 [Homo sapiens]'	NaN	15	NaN	NaN	NaN	12	NaN	15	1	15	42
1420	'>sp|ALBU_HUMAN|(Common contaminant protein)'	NaN	10	6	NaN	5	12	NaN	NaN	1	12	33
1421	'>gi|153791670|ref|NP_056932.2| keratin, type II cytoskeletal 2 oral [Homo sapiens]'	NaN	NaN	NaN	12	NaN	NaN	NaN	NaN	1	12	12
1422	'>gi|4557701|ref|NP_000413.1| keratin, type I cytoskeletal 17 [Homo sapiens]'	1	NaN	10	1	3	4	5	7	1	10	31
1423	'>gi|153945736|ref|NP_853515.2| keratin, type I cytoskeletal 27 [Homo sapiens]'	3	7	2	4	NaN	3	NaN	10	1	10	29
1424	'>gi|4504919|ref|NP_002264.1| keratin, type II cytoskeletal 8 isoform 2 [Homo sapiens]'	1	NaN	NaN	2	9	NaN	1	NaN	1	9	13
1425	'>gi|89357932|ref|NP_775487.2| keratin, type II cytoskeletal 78 isoform 1 [Homo sapiens]'	5	6	5	4	3	1	7	1	1	7	32
1426	'>P00366|DHE3_BOVIN Glutamate dehydrogenase 1, mitochondrial - Bos taurus (Bovine).(Common contaminant protein)'	7	6	4	NaN	NaN	NaN	NaN	NaN	1	7	17
1427	'>gi|28173564|ref|NP_778238.1| keratin, type II cytoskeletal 73 [Homo sapiens]'	4	2	2	3	6	1	2	2	1	6	22
1428	'>gi|40354195|ref|NP_954657.1| keratin, type I cytoskeletal 18 [Homo sapiens]'	NaN	NaN	NaN	NaN	6	1	NaN	NaN	1	6	7
1429	'>gi|125628636|ref|NP_872313.2| keratin, type II cytoskeletal 80 isoform K80 [Homo sapiens]'	5	1	3	NaN	NaN	2	3	NaN	1	5	14
1430	'>sp|ALBU_BOVIN|(Common contaminant protein)'	5	2	NaN	2	NaN	1	NaN	NaN	1	5	10
1431	'>Reverse >gi|23097308|ref|NP_149062.1| nesprin-1 isoform 2 [Homo sapiens]'	NaN	NaN	NaN	NaN	NaN	NaN	5	NaN	1	5	5
1432	'>Reverse >gi|322302755|ref|NP_001189788.1| SHC-transforming protein 1 isoform 5 precursor [Homo sapiens]'	2	4	2	3	3	4	2	NaN	1	4	20
1433	'>Reverse >gi|12083581|ref|NP_056007.1| 1-phosphatidylinositol 4,5-bisphosphate phosphodiesterase beta-1 isoform a [Homo sapiens]'	2	4	3	2	2	3	1	NaN	1	4	17
1434	'>Reverse >gi|404211881|ref|NP_001258152.2| obscurin isoform IC [Homo sapiens]'	NaN	NaN	NaN	NaN	NaN	NaN	2	4	1	4	6
1435	'>Reverse >gi|154240671|ref|NP_775760.3| maestro heat-like repeat-containing protein family member 2B [Homo sapiens]'	3	3	2	2	2	2	3	1	1	3	18
1436	'>Reverse >gi|168823443|ref|NP_055921.2| helicase ARIP4 [Homo sapiens]'	NaN	3	1	1	1	NaN	NaN	NaN	1	3	6
1437	'>gi|1373325|gb|AAB08064.1| Enhanced Green Fluorescent Protein [Cloning vector pEGFP-N3](Common contaminant protein)'	NaN	NaN	NaN	3	NaN	3	NaN	NaN	1	3	6
1438	'>Reverse >gi|56790919|ref|NP_114171.2| serine/threonine-protein kinase haspin [Homo sapiens]'	NaN	3	NaN	1	NaN	NaN	1	NaN	1	3	5
1439	'>gi|192807292|ref|NP_061889.2| keratin, type I cytoskeletal 24 [Homo sapiens]'	3	1	NaN	NaN	NaN	NaN	NaN	NaN	1	3	4
1440	'>gi|24234699|ref|NP_002267.2| keratin, type I cytoskeletal 19 [Homo sapiens]'	NaN	NaN	NaN	NaN	3	1	NaN	NaN	1	3	4
1441	'>Reverse >gi|112789546|ref|NP_005347.3| tyrosine-protein kinase Lck [Homo sapiens]'	NaN	NaN	3	NaN	NaN	NaN	NaN	NaN	1	3	3
1442	'>Reverse >gi|134142337|ref|NP_004987.2| multidrug resistance-associated protein 1 [Homo sapiens]'	NaN	NaN	NaN	3	NaN	NaN	NaN	NaN	1	3	3
1443	'>Reverse >gi|208022632|ref|NP_001129069.1| girdin isoform 1 [Homo sapiens]'	NaN	NaN	NaN	NaN	NaN	3	NaN	NaN	1	3	3
1444	'>Reverse >gi|256017163|ref|NP_001157745.1| MAX gene-associated protein isoform 1 [Homo sapiens]'	3	NaN	NaN	NaN	NaN	NaN	NaN	NaN	1	3	3
1445	'>Reverse >gi|33356544|ref|NP_877398.1| 1-phosphatidylinositol 4,5-bisphosphate phosphodiesterase beta-1 isoform b [Homo sapiens]'	NaN	NaN	NaN	NaN	NaN	NaN	NaN	3	1	3	3
1446	'>Reverse >gi|506949341|ref|NP_001265202.1| SRSF protein kinase 2 isoform b precursor [Homo sapiens]'	3	NaN	NaN	NaN	NaN	NaN	NaN	NaN	1	3	3
1447	'>gi|24430190|ref|NP_002266.2| keratin, type I cytoskeletal 15 [Homo sapiens]'	3	NaN	NaN	NaN	NaN	NaN	NaN	NaN	1	3	3
1448	'>Reverse >gi|311771714|ref|NP_001185730.1| eukaryotic translation initiation factor 4 gamma 3 isoform 1 [Homo sapiens]'	1	NaN	1	2	1	NaN	NaN	1	1	2	6
1449	'>gi|109148552|ref|NP_476429.2| keratin, type II cytoskeletal 3 [Homo sapiens]'	1	NaN	1	1	NaN	2	NaN	NaN	1	2	5
1450	'>Reverse >gi|116235480|ref|NP_149118.2| protein transport protein Sec16B [Homo sapiens]'	NaN	2	1	NaN	NaN	NaN	NaN	1	1	2	4
1451	'>gi|155969697|ref|NP_775109.2| keratin, type II cytoskeletal 6C [Homo sapiens]'	NaN	NaN	NaN	1	NaN	1	NaN	2	1	2	4
1452	'>Reverse >gi|111118994|ref|NP_001693.2| brain-specific angiogenesis inhibitor 1 precursor [Homo sapiens]'	NaN	NaN	NaN	NaN	NaN	2	NaN	1	1	2	3
1453	'>Reverse >gi|13899233|ref|NP_113609.1| tetratricopeptide repeat protein 25 [Homo sapiens]'	NaN	NaN	NaN	NaN	NaN	1	2	NaN	1	2	3
1454	'>Reverse >gi|194272228|ref|NP_001123564.1| leucine-rich repeat-containing protein 48 isoform b [Homo sapiens]'	NaN	NaN	2	1	NaN	NaN	NaN	NaN	1	2	3
1455	'>Reverse >gi|4504403|ref|NP_002111.1| HLA class II histocompatibility antigen, DO beta chain precursor [Homo sapiens]'	NaN	NaN	2	NaN	NaN	NaN	NaN	1	1	2	3
1456	'>Reverse >gi|110349767|ref|NP_000060.2| voltage-dependent L-type calcium channel subunit alpha-1S [Homo sapiens]'	2	NaN	NaN	NaN	NaN	NaN	NaN	NaN	1	2	2
1457	'>Reverse >gi|116284398|ref|NP_001070737.1| WAS/WASL-interacting protein family member 1 [Homo sapiens]'	NaN	2	NaN	NaN	NaN	NaN	NaN	NaN	1	2	2
1458	'>Reverse >gi|118600975|ref|NP_009200.2| syntaxin-binding protein 3 [Homo sapiens]'	NaN	NaN	NaN	NaN	2	NaN	NaN	NaN	1	2	2
1459	'>Reverse >gi|119395750|ref|NP_006112.3| keratin, type II cytoskeletal 1 [Homo sapiens]'	NaN	NaN	NaN	NaN	NaN	2	NaN	NaN	1	2	2
1460	'>Reverse >gi|149363636|ref|NP_036533.2| plexin-B2 precursor [Homo sapiens]'	NaN	NaN	NaN	NaN	NaN	NaN	NaN	2	1	2	2
1461	'>Reverse >gi|19923615|ref|NP_079385.2| unconventional myosin-XIX isoform 1 [Homo sapiens]'	NaN	NaN	NaN	NaN	NaN	NaN	2	NaN	1	2	2
1462	'>Reverse >gi|211971008|ref|NP_001130010.1| acyl-CoA dehydrogenase family member 10 isoform a [Homo sapiens]'	NaN	NaN	2	NaN	NaN	NaN	NaN	NaN	1	2	2
1463	'>Reverse >gi|224451116|ref|NP_060699.3| AP-5 complex subunit mu-1 [Homo sapiens]'	NaN	NaN	NaN	NaN	NaN	NaN	NaN	2	1	2	2
1464	'>Reverse >gi|27477111|ref|NP_006416.3| pre-mRNA-splicing factor SLU7 [Homo sapiens]'	NaN	2	NaN	NaN	NaN	NaN	NaN	NaN	1	2	2
1465	'>Reverse >gi|29789072|ref|NP_056349.1| ZZ-type zinc finger-containing protein 3 [Homo sapiens]'	NaN	NaN	NaN	2	NaN	NaN	NaN	NaN	1	2	2
1466	'>Reverse >gi|33285015|ref|NP_653199.2| leucine-rich repeat-containing protein 28 isoform 1 [Homo sapiens]'	NaN	NaN	NaN	NaN	NaN	2	NaN	NaN	1	2	2
1467	'>Reverse >gi|40805823|ref|NP_690848.1| collagen alpha-1(XXII) chain precursor [Homo sapiens]'	NaN	NaN	2	NaN	NaN	NaN	NaN	NaN	1	2	2
1468	'>Reverse >gi|5031805|ref|NP_005535.1| insulin receptor substrate 1 [Homo sapiens]'	NaN	NaN	NaN	NaN	2	NaN	NaN	NaN	1	2	2
1469	'>Reverse >gi|55741641|ref|NP_065789.1| kinase D-interacting substrate of 220 kDa [Homo sapiens]'	NaN	NaN	NaN	NaN	NaN	2	NaN	NaN	1	2	2
1470	'>Reverse >gi|590121974|ref|NP_001277192.1| dedicator of cytokinesis protein 10 DOCK10.2 [Homo sapiens]'	NaN	NaN	NaN	NaN	NaN	2	NaN	NaN	1	2	2
1471	'>Reverse >gi|633257783|ref|NP_001278869.1| methionine synthase isoform 3 [Homo sapiens]'	NaN	NaN	NaN	NaN	NaN	NaN	2	NaN	1	2	2
1472	'>gi|131412228|ref|NP_002265.2| keratin, type I cytoskeletal 13 isoform b [Homo sapiens]'	NaN	NaN	NaN	2	NaN	NaN	NaN	NaN	1	2	2
1473	'>Reverse >gi|187169264|ref|NP_001119601.1| DNA replication complex GINS protein PSF3 isoform a [Homo sapiens]'	1	1	1	1	NaN	NaN	1	NaN	1	1	5
1474	'>Reverse >gi|122939159|ref|NP_031391.2| protein-arginine deiminase type-2 [Homo sapiens]'	NaN	1	NaN	NaN	NaN	1	1	1	1	1	4
1475	'>gi|28372503|ref|NP_542785.1| keratin, type II cytoskeletal 72 isoform 1 [Homo sapiens]'	NaN	NaN	NaN	1	NaN	1	1	1	1	1	4
1476	'>Reverse >gi|186659512|ref|NP_056262.3| calmodulin-regulated spectrin-associated protein 1 [Homo sapiens]'	1	NaN	1	NaN	NaN	NaN	1	NaN	1	1	3
1477	'>gi|148612803|ref|NP_778223.2| keratin, type II cytoskeletal 74 [Homo sapiens]'	NaN	NaN	1	NaN	NaN	1	1	NaN	1	1	3
1478	'>gi|31559829|ref|NP_853512.1| keratin, type I cytoskeletal 25 [Homo sapiens]'	NaN	1	NaN	NaN	NaN	1	NaN	1	1	1	3
1479	'>sp|CAS1_BOVIN|(Common contaminant protein)'	1	NaN	1	NaN	NaN	NaN	1	NaN	1	1	3
1480	'>Reverse >gi|189571583|ref|NP_003250.3| intercellular adhesion molecule 5 precursor [Homo sapiens]'	1	NaN	NaN	NaN	NaN	1	NaN	NaN	1	1	2
1481	'>Reverse >gi|323510681|ref|NP_116575.3| regulator of telomere elongation helicase 1 isoform 2 [Homo sapiens]'	NaN	NaN	NaN	NaN	NaN	1	NaN	1	1	1	2
1482	'>gi|114431246|ref|NP_853513.2| keratin, type I cytoskeletal 28 [Homo sapiens]'	NaN	1	NaN	NaN	NaN	NaN	NaN	1	1	1	2
1483	'>gi|153791158|ref|NP_004684.2| keratin, type II cytoskeletal 75 [Homo sapiens]'	NaN	NaN	NaN	NaN	1	NaN	NaN	1	1	1	2
1484	'>gi|4557699|ref|NP_000214.1| keratin, type I cytoskeletal 12 [Homo sapiens]'	NaN	NaN	NaN	NaN	1	1	NaN	NaN	1	1	2
1485	'>sp|K1H2_HUMAN|(Common contaminant protein)'	1	NaN	1	NaN	NaN	NaN	NaN	NaN	1	1	2
1486	'>Reverse >gi|110347425|ref|NP_001036016.1| structural maintenance of chromosomes protein 2 [Homo sapiens]'	NaN	NaN	1	NaN	NaN	NaN	NaN	NaN	1	1	1
1487	'>Reverse >gi|117414148|ref|NP_689943.4| protein broad-minded [Homo sapiens]'	1	NaN	NaN	NaN	NaN	NaN	NaN	NaN	1	1	1
1488	'>Reverse >gi|11761619|ref|NP_037466.2| mannose-1-phosphate guanyltransferase beta isoform 1 [Homo sapiens]'	NaN	NaN	NaN	NaN	NaN	NaN	NaN	1	1	1	1
1489	'>Reverse >gi|118200354|ref|NP_001071179.1| keratin-associated protein 27-1 [Homo sapiens]'	1	NaN	NaN	NaN	NaN	NaN	NaN	NaN	1	1	1
1490	'>Reverse >gi|124256480|ref|NP_110430.5| autophagy-related protein 16-1 isoform 1 [Homo sapiens]'	NaN	NaN	NaN	NaN	1	NaN	NaN	NaN	1	1	1
1491	'>Reverse >gi|134133240|ref|NP_115527.3| pterin-4-alpha-carbinolamine dehydratase 2 [Homo sapiens]'	1	NaN	NaN	NaN	NaN	NaN	NaN	NaN	1	1	1
1492	'>Reverse >gi|134142348|ref|NP_004676.3| myotubularin-related protein 6 [Homo sapiens]'	NaN	NaN	NaN	NaN	NaN	NaN	1	NaN	1	1	1
1493	'>Reverse >gi|14149617|ref|NP_005428.1| nuclear receptor coactivator 4 isoform 3 [Homo sapiens]'	NaN	1	NaN	NaN	NaN	NaN	NaN	NaN	1	1	1
1494	'>Reverse >gi|14196445|ref|NP_065172.1| calcium/calmodulin-dependent protein kinase type 1G [Homo sapiens]'	NaN	NaN	NaN	NaN	NaN	1	NaN	NaN	1	1	1
1495	'>Reverse >gi|145309300|ref|NP_112557.2| cyclin-dependent kinase 13 isoform 2 [Homo sapiens]'	NaN	NaN	NaN	NaN	NaN	NaN	1	NaN	1	1	1
1496	'>Reverse >gi|150456473|ref|NP_001092903.1| janus kinase and microtubule-interacting protein 1 isoform 1 [Homo sapiens]'	NaN	NaN	NaN	NaN	NaN	NaN	1	NaN	1	1	1
1497	'>Reverse >gi|151301211|ref|NP_758438.2| transcription factor AP-2-delta [Homo sapiens]'	NaN	NaN	NaN	NaN	1	NaN	NaN	NaN	1	1	1
1498	'>Reverse >gi|153082755|ref|NP_001538.4| interferon-induced protein with tetratricopeptide repeats 2 [Homo sapiens]'	NaN	NaN	NaN	NaN	NaN	NaN	1	NaN	1	1	1
1499	'>Reverse >gi|154759257|ref|NP_778236.2| ATP-dependent RNA helicase DDX51 [Homo sapiens]'	NaN	NaN	NaN	1	NaN	NaN	NaN	NaN	1	1	1
1500	'>Reverse >gi|167614485|ref|NP_006102.2| 3-ketoacyl-CoA thiolase, mitochondrial [Homo sapiens]'	NaN	NaN	NaN	NaN	1	NaN	NaN	NaN	1	1	1
[truncated: 62 more rows]
