# Supplementary material for: Comparative Proteomics Reveals Strain-Specific β-TrCP Degradation via Rotavirus NSP1 Hijacking a Host Cullin-3-Rbx1 Complex
Source: PLoS Pathog. 2016 Oct 5;12(10):e1005929. doi: 10.1371/journal.ppat.1005929 (PMC5051689; doi:10.1371/journal.ppat.1005929)
Supplement: S5 Table — (XLSX) [file ppat.1005929.s012.xlsx]

## Sheet: Global
Rank Number	Protein Name	ST3_01	ST3_02	ST3_03	ST3_04	ST3_05	ST3_06	ST3_07	ST3_08	CONTAMINANT	MAX	SUM
1	'>gi|48762932|ref|NP_006576.2| T-complex protein 1 subunit theta isoform 1 [Homo sapiens]'	31	26	37	110	253	49	28	4	0	253	538
2	'>ST3-N-NSP1'	84	86	104	150	231	150	118	41	0	231	964
3	'>gi|13654237|ref|NP_008835.5| DNA-dependent protein kinase catalytic subunit isoform 1 [Homo sapiens]'	182	213	46	10	NaN	NaN	NaN	NaN	0	213	451
4	'>gi|578822169|ref|XP_006718894.1| PREDICTED: heat shock cognate 71 kDa protein isoform X1 [Homo sapiens]'	NaN	NaN	NaN	161	NaN	NaN	NaN	NaN	0	161	161
5	'>gi|24307939|ref|NP_036205.1| T-complex protein 1 subunit epsilon [Homo sapiens]'	20	19	28	86	147	32	13	3	0	147	348
6	'>gi|5453603|ref|NP_006422.1| T-complex protein 1 subunit beta isoform 1 [Homo sapiens]'	19	NaN	29	NaN	146	NaN	14	NaN	0	146	208
7	'>gi|29788785|ref|NP_821133.1| tubulin beta chain isoform b [Homo sapiens]'	33	41	46	51	144	131	32	12	0	144	490
8	'>gi|5453607|ref|NP_006420.1| T-complex protein 1 subunit eta isoform a [Homo sapiens]'	NaN	NaN	22	53	123	NaN	NaN	NaN	0	123	198
9	'>gi|38455427|ref|NP_006421.2| T-complex protein 1 subunit delta isoform a [Homo sapiens]'	18	13	24	68	119	27	20	2	0	119	291
10	'>gi|57013276|ref|NP_006073.2| tubulin alpha-1B chain [Homo sapiens]'	24	29	24	NaN	115	118	1	NaN	0	118	311
11	'>gi|578838539|ref|XP_006724776.1| PREDICTED: insulin receptor substrate 4 isoform X2 [Homo sapiens]'	NaN	NaN	117	NaN	NaN	NaN	NaN	NaN	0	117	117
12	'>gi|530422231|ref|XP_005262277.1| PREDICTED: insulin receptor substrate 4 isoform X1 [Homo sapiens]'	NaN	NaN	NaN	115	NaN	NaN	NaN	NaN	0	115	115
13	'>gi|57863257|ref|NP_110379.2| T-complex protein 1 subunit alpha isoform a [Homo sapiens]'	16	18	23	72	114	23	15	3	0	114	284
14	'>gi|153945728|ref|NP_005900.2| microtubule-associated protein 1B [Homo sapiens]'	76	107	22	17	9	9	3	NaN	0	107	243
15	'>gi|63162572|ref|NP_005989.3| T-complex protein 1 subunit gamma isoform a [Homo sapiens]'	NaN	18	39	80	95	37	15	NaN	0	95	284
16	'>gi|4502643|ref|NP_001753.1| T-complex protein 1 subunit zeta isoform a [Homo sapiens]'	23	12	17	41	93	33	22	NaN	0	93	241
17	'>gi|33350932|ref|NP_001367.2| cytoplasmic dynein 1 heavy chain 1 [Homo sapiens]'	91	32	NaN	NaN	NaN	NaN	NaN	NaN	0	91	123
18	'>gi|18105007|ref|NP_004332.2| CAD protein [Homo sapiens]'	NaN	89	3	NaN	NaN	NaN	NaN	NaN	0	89	92
19	'>gi|431822408|ref|NP_001258901.1| heat shock protein HSP 90-beta isoform c [Homo sapiens]'	7	28	22	83	5	9	3	3	0	83	160
20	'>gi|5729877|ref|NP_006588.1| heat shock cognate 71 kDa protein isoform 1 [Homo sapiens]'	25	25	56	NaN	82	33	NaN	NaN	0	82	221
21	'>gi|14141152|ref|NP_005959.2| heterogeneous nuclear ribonucleoprotein M isoform a [Homo sapiens]'	NaN	NaN	NaN	82	NaN	NaN	NaN	NaN	0	82	82
22	'>gi|58530840|ref|NP_004406.2| desmoplakin isoform I [Homo sapiens]'	48	80	46	20	19	35	23	51	0	80	322
23	'>gi|449083351|ref|NP_001263347.1| protein transport protein Sec16A isoform 2 [Homo sapiens]'	NaN	80	NaN	2	NaN	NaN	NaN	NaN	0	80	82
24	'>gi|41872631|ref|NP_004095.4| fatty acid synthase [Homo sapiens]'	NaN	77	9	NaN	NaN	NaN	NaN	NaN	0	77	86
25	'>gi|54607053|ref|NP_006827.1| translational activator GCN1 [Homo sapiens]'	NaN	77	5	NaN	NaN	NaN	NaN	NaN	0	77	82
26	'>gi|167466173|ref|NP_005337.2| heat shock 70 kDa protein 1A/1B [Homo sapiens]'	11	13	33	74	48	10	8	NaN	0	74	197
27	'>gi|4557553|ref|NP_000108.1| emerin [Homo sapiens]'	NaN	NaN	NaN	4	10	71	30	NaN	0	71	115
28	'>gi|48526509|ref|NP_001001563.1| mitochondrial import inner membrane translocase subunit TIM50 [Homo sapiens]'	NaN	NaN	2	2	12	69	4	1	0	69	90
29	'>gi|5031741|ref|NP_005871.1| dnaJ homolog subfamily A member 2 [Homo sapiens]'	7	6	8	13	58	66	7	NaN	0	66	165
30	'>gi|4504511|ref|NP_001530.1| dnaJ homolog subfamily A member 1 [Homo sapiens]'	7	7	4	14	40	65	9	2	0	65	148
31	'>gi|41399285|ref|NP_955472.1| 60 kDa heat shock protein, mitochondrial [Homo sapiens]'	3	2	7	46	63	5	NaN	NaN	0	63	126
32	'>gi|311771535|ref|NP_001185771.1| T-complex protein 1 subunit beta isoform 2 [Homo sapiens]'	NaN	21	NaN	62	NaN	35	NaN	7	0	62	125
33	'>gi|16507237|ref|NP_005338.1| 78 kDa glucose-regulated protein precursor [Homo sapiens]'	2	2	8	62	12	2	2	NaN	0	62	90
34	'>gi|578833177|ref|XP_005259911.2| PREDICTED: A-kinase anchor protein 8-like isoform X1 [Homo sapiens]'	NaN	NaN	32	59	NaN	NaN	NaN	NaN	0	59	91
35	'>gi|24234688|ref|NP_004125.3| stress-70 protein, mitochondrial precursor [Homo sapiens]'	NaN	3	10	55	19	3	2	NaN	0	55	92
36	'>gi|283436222|ref|NP_001164006.1| ATPase family AAA domain-containing protein 3A isoform 2 [Homo sapiens]'	NaN	NaN	7	54	44	NaN	NaN	NaN	0	54	105
37	'>gi|528524479|ref|NP_001268649.1| polyubiquitin-B precursor [Homo sapiens]'	9	NaN	42	53	34	31	21	2	0	53	192
38	'>gi|4504733|ref|NP_003595.1| insulin receptor substrate 4 [Homo sapiens]'	22	33	NaN	NaN	53	31	11	NaN	0	53	150
39	'>gi|237681109|ref|NP_001153705.1| sodium/potassium-transporting ATPase subunit alpha-1 isoform c [Homo sapiens]'	NaN	NaN	25	52	NaN	NaN	NaN	NaN	0	52	77
40	'>gi|148529014|ref|NP_001914.3| DNA damage-binding protein 1 [Homo sapiens]'	NaN	NaN	50	8	NaN	NaN	NaN	NaN	0	50	58
41	'>gi|393715095|ref|NP_001257329.1| tubulin alpha-1A chain isoform 2 [Homo sapiens]'	1	NaN	1	48	NaN	NaN	37	10	0	48	97
42	'>gi|22202629|ref|NP_665811.1| apoptosis-inducing factor 1, mitochondrial isoform 2 precursor [Homo sapiens]'	NaN	2	9	47	43	5	NaN	NaN	0	47	106
43	'>gi|530381015|ref|XP_005265952.1| PREDICTED: heterogeneous nuclear ribonucleoprotein H isoform X1 [Homo sapiens]'	NaN	NaN	NaN	NaN	47	NaN	NaN	NaN	0	47	47
44	'>gi|116642885|ref|NP_001070867.1| probable hydrolase PNKD isoform 3 precursor [Homo sapiens]'	NaN	NaN	NaN	NaN	NaN	1	44	1	0	44	46
45	'>gi|4503483|ref|NP_001952.1| elongation factor 2 [Homo sapiens]'	NaN	NaN	12	43	NaN	1	NaN	NaN	0	43	56
46	'>gi|5031579|ref|NP_005849.1| A-kinase anchor protein 8 [Homo sapiens]'	NaN	5	25	41	NaN	NaN	NaN	NaN	0	41	71
47	'>gi|4757834|ref|NP_004273.1| BAG family molecular chaperone regulator 2 [Homo sapiens]'	NaN	NaN	NaN	NaN	NaN	7	41	NaN	0	41	48
48	'>gi|24638454|ref|NP_733765.1| sarcoplasmic/endoplasmic reticulum calcium ATPase 2 isoform b [Homo sapiens]'	NaN	NaN	NaN	41	NaN	NaN	NaN	NaN	0	41	41
49	'>gi|154146191|ref|NP_005339.3| heat shock protein HSP 90-alpha isoform 2 [Homo sapiens]'	20	8	40	NaN	14	3	NaN	NaN	0	40	85
50	'>gi|148470406|ref|NP_001091676.1| heterogeneous nuclear ribonucleoprotein F [Homo sapiens]'	3	4	2	13	29	39	11	1	0	39	102
51	'>gi|112421013|ref|NP_065859.3| signal-induced proliferation-associated 1-like protein 2 [Homo sapiens]'	NaN	39	9	3	NaN	NaN	NaN	NaN	0	39	51
52	'>gi|124378039|ref|NP_055681.1| protein transport protein Sec16A isoform 1 [Homo sapiens]'	NaN	NaN	36	NaN	NaN	NaN	NaN	NaN	0	36	36
53	'>gi|390979647|ref|NP_705833.3| beta/gamma crystallin domain-containing protein 3 [Homo sapiens]'	NaN	35	7	NaN	NaN	NaN	NaN	NaN	0	35	42
54	'>gi|4503471|ref|NP_001393.1| elongation factor 1-alpha 1 [Homo sapiens]'	3	2	4	8	34	30	8	4	0	34	93
55	'>gi|25777713|ref|NP_733779.1| S-phase kinase-associated protein 1 isoform b [Homo sapiens]'	NaN	NaN	NaN	NaN	NaN	NaN	33	2	0	33	35
56	'>gi|148664186|ref|NP_001005242.2| plakophilin-2 isoform 2a [Homo sapiens]'	NaN	NaN	NaN	33	NaN	NaN	NaN	NaN	0	33	33
57	'>gi|354983501|ref|NP_001238982.1| protein-L-isoaspartate(D-aspartate) O-methyltransferase isoform 1 [Homo sapiens]'	NaN	NaN	NaN	NaN	NaN	NaN	33	NaN	0	33	33
58	'''>gi|578821555|ref|XP_006718673.1| PREDICTED: serine/threonine-protein phosphatase 6 regulatory subunit 3 isoform X4 [Homo sapien...'' <Preview truncated at 128 characters>'	NaN	NaN	33	NaN	NaN	NaN	NaN	NaN	0	33	33
59	'>gi|73466520|ref|NP_001026976.1| fatty aldehyde dehydrogenase isoform 1 [Homo sapiens]'	3	NaN	2	7	32	26	3	NaN	0	32	73
60	'>gi|5730023|ref|NP_006657.1| ruvB-like 2 [Homo sapiens]'	NaN	NaN	NaN	2	32	28	1	NaN	0	32	63
61	'>gi|5031877|ref|NP_005564.1| lamin-B1 isoform 1 [Homo sapiens]'	NaN	NaN	NaN	32	19	3	NaN	NaN	0	32	54
62	'>gi|5453690|ref|NP_006136.1| dnaJ homolog subfamily B member 1 isoform 1 [Homo sapiens]'	NaN	NaN	NaN	NaN	2	32	NaN	NaN	0	32	34
63	'>gi|153792590|ref|NP_001017963.2| heat shock protein HSP 90-alpha isoform 1 [Homo sapiens]'	NaN	NaN	NaN	32	NaN	NaN	NaN	NaN	0	32	32
64	'>gi|47132595|ref|NP_998776.1| phosphate carrier protein, mitochondrial isoform b precursor [Homo sapiens]'	NaN	NaN	NaN	NaN	NaN	32	NaN	NaN	0	32	32
65	'>gi|578825925|ref|XP_006720250.1| PREDICTED: autophagy-related protein 2 homolog B isoform X1 [Homo sapiens]'	NaN	32	NaN	NaN	NaN	NaN	NaN	NaN	0	32	32
66	'>gi|109255228|ref|NP_055627.2| centrosomal protein of 170 kDa isoform alpha [Homo sapiens]'	NaN	31	29	5	NaN	NaN	NaN	NaN	0	31	65
67	'>gi|4505775|ref|NP_002626.1| phosphate carrier protein, mitochondrial isoform b precursor [Homo sapiens]'	1	NaN	6	4	5	NaN	31	3	0	31	50
68	'>gi|166235184|ref|NP_055246.2| paladin [Homo sapiens]'	NaN	NaN	2	31	NaN	NaN	NaN	NaN	0	31	33
69	'>gi|4505941|ref|NP_000929.1| DNA-directed RNA polymerase II subunit RPB2 [Homo sapiens]'	NaN	NaN	31	NaN	NaN	NaN	NaN	NaN	0	31	31
70	'>gi|4501887|ref|NP_001605.1| actin, cytoplasmic 2 [Homo sapiens]'	2	3	6	8	13	30	NaN	5	0	30	67
71	'>gi|45387945|ref|NP_065779.1| extended synaptotagmin-2 [Homo sapiens]'	NaN	NaN	1	30	2	NaN	NaN	NaN	0	30	33
72	'>gi|156071459|ref|NP_001143.2| ADP/ATP translocase 2 [Homo sapiens]'	NaN	NaN	NaN	NaN	NaN	24	29	1	0	29	54
73	'>gi|8051636|ref|NP_009166.2| exportin-T [Homo sapiens]'	NaN	NaN	14	29	NaN	NaN	NaN	NaN	0	29	43
74	'>gi|48928046|ref|NP_387448.2| F-box/WD repeat-containing protein 11 isoform B [Homo sapiens]'	NaN	NaN	NaN	9	29	NaN	NaN	NaN	0	29	38
75	'>gi|4503165|ref|NP_003581.1| cullin-3 isoform 1 [Homo sapiens]'	NaN	NaN	6	29	NaN	NaN	NaN	NaN	0	29	35
76	'>gi|148613856|ref|NP_001091974.1| probable ATP-dependent RNA helicase DDX17 isoform 3 [Homo sapiens]'	NaN	NaN	NaN	29	4	NaN	NaN	NaN	0	29	33
77	'>gi|11321601|ref|NP_002618.1| ATP-dependent 6-phosphofructokinase, platelet type isoform 1 [Homo sapiens]'	NaN	NaN	NaN	29	NaN	NaN	NaN	NaN	0	29	29
78	'>gi|262206280|ref|NP_003306.3| dnaJ homolog subfamily C member 7 isoform 1 [Homo sapiens]'	NaN	NaN	NaN	NaN	29	NaN	NaN	NaN	0	29	29
79	'>gi|5032179|ref|NP_005753.1| transcription intermediary factor 1-beta [Homo sapiens]'	NaN	NaN	28	27	NaN	NaN	NaN	NaN	0	28	55
80	'>gi|61676188|ref|NP_113584.3| E3 ubiquitin-protein ligase HUWE1 [Homo sapiens]'	26	28	1	NaN	NaN	NaN	NaN	NaN	0	28	55
81	'>gi|8922665|ref|NP_060686.1| pantothenate kinase 4 [Homo sapiens]'	NaN	NaN	NaN	28	NaN	NaN	NaN	NaN	0	28	28
82	'>gi|4505357|ref|NP_002480.1| NADH dehydrogenase [ubiquinone] 1 alpha subcomplex subunit 4 [Homo sapiens]'	NaN	NaN	NaN	NaN	NaN	1	27	23	0	27	51
83	'>gi|62750354|ref|NP_954659.1| matrin-3 isoform a [Homo sapiens]'	1	NaN	27	NaN	NaN	NaN	NaN	NaN	0	27	28
84	'>gi|291084612|ref|NP_001166994.1| protocadherin-7 isoform d precursor [Homo sapiens]'	NaN	NaN	27	NaN	NaN	NaN	NaN	NaN	0	27	27
85	'>gi|4504191|ref|NP_000170.1| DNA mismatch repair protein Msh6 isoform 1 [Homo sapiens]'	NaN	NaN	27	NaN	NaN	NaN	NaN	NaN	0	27	27
86	'>gi|618468591|ref|NP_001278557.1| endoribonuclease Dicer isoform 1 [Homo sapiens]'	NaN	26	12	NaN	NaN	NaN	NaN	NaN	0	26	38
87	'>gi|33946327|ref|NP_005076.3| nuclear pore complex protein Nup214 [Homo sapiens]'	NaN	26	1	NaN	NaN	NaN	NaN	NaN	0	26	27
88	'>gi|208022622|ref|NP_001129064.1| ubiquitin-40S ribosomal protein S27a precursor [Homo sapiens]'	NaN	26	NaN	NaN	NaN	NaN	NaN	NaN	0	26	26
89	'>gi|231573214|ref|NP_056380.2| E3 ubiquitin-protein ligase listerin [Homo sapiens]'	NaN	25	3	NaN	NaN	NaN	NaN	NaN	0	25	28
90	'>gi|66392203|ref|NP_001018146.1| NME1-NME2 protein [Homo sapiens]'	NaN	NaN	NaN	NaN	NaN	NaN	25	NaN	0	25	25
91	'>gi|261399877|ref|NP_001159757.1| T-complex protein 1 subunit eta isoform d [Homo sapiens]'	20	23	NaN	NaN	NaN	24	18	3	0	24	88
92	'>gi|510937039|ref|NP_001265400.1| protein MON2 homolog isoform 4 [Homo sapiens]'	NaN	24	7	NaN	NaN	NaN	NaN	NaN	0	24	31
93	'>gi|530420483|ref|XP_005261850.1| PREDICTED: uncharacterized protein KIAA1671 isoform X1 [Homo sapiens]'	NaN	24	5	NaN	NaN	NaN	NaN	NaN	0	24	29
94	'>gi|544583486|ref|NP_001269802.1| E3 ubiquitin-protein ligase UBR5 isoform 2 [Homo sapiens]'	NaN	24	NaN	NaN	NaN	NaN	NaN	NaN	0	24	24
95	'>gi|578831332|ref|XP_006722113.1| PREDICTED: dnaJ homolog subfamily C member 7 isoform X1 [Homo sapiens]'	NaN	NaN	NaN	24	NaN	NaN	NaN	NaN	0	24	24
96	'>gi|62122917|ref|NP_001014364.1| filaggrin-2 [Homo sapiens]'	5	23	6	7	10	10	9	9	0	23	79
97	'>gi|4506753|ref|NP_003698.1| ruvB-like 1 [Homo sapiens]'	NaN	NaN	1	6	23	9	NaN	NaN	0	23	39
98	'>gi|100913206|ref|NP_001348.2| ATP-dependent RNA helicase A [Homo sapiens]'	NaN	NaN	23	2	NaN	NaN	NaN	NaN	0	23	25
99	'>gi|530414707|ref|XP_005259898.1| PREDICTED: peptidyl-prolyl cis-trans isomerase FKBP8 isoform X1 [Homo sapiens]'	NaN	NaN	NaN	NaN	23	NaN	NaN	NaN	0	23	23
100	'>gi|5174735|ref|NP_006079.1| tubulin beta-4B chain [Homo sapiens]'	7	9	11	14	22	16	6	2	0	22	87
101	'>gi|4506675|ref|NP_002941.1| dolichyl-diphosphooligosaccharide--protein glycosyltransferase subunit 1 precursor [Homo sapiens]'	NaN	NaN	2	22	16	NaN	2	NaN	0	22	42
102	'>gi|148727288|ref|NP_002327.2| low-density lipoprotein receptor-related protein 6 precursor [Homo sapiens]'	NaN	22	2	NaN	NaN	NaN	NaN	NaN	0	22	24
103	'>gi|117606360|ref|NP_056125.3| PH and SEC7 domain-containing protein 3 isoform a [Homo sapiens]'	NaN	NaN	22	1	NaN	NaN	NaN	NaN	0	22	23
104	'>gi|56181387|ref|NP_005852.2| E3 ubiquitin-protein ligase CHIP isoform a [Homo sapiens]'	NaN	NaN	NaN	NaN	NaN	22	1	NaN	0	22	23
105	'>gi|157384998|ref|NP_002325.2| low-density lipoprotein receptor-related protein 4 precursor [Homo sapiens]'	NaN	22	NaN	NaN	NaN	NaN	NaN	NaN	0	22	22
106	'>gi|197304786|ref|NP_001127854.1| IQ motif and SEC7 domain-containing protein 1 isoform a [Homo sapiens]'	NaN	NaN	22	NaN	NaN	NaN	NaN	NaN	0	22	22
107	'>gi|205360838|ref|NP_005138.3| dnaJ homolog subfamily A member 3, mitochondrial isoform 1 [Homo sapiens]'	NaN	NaN	NaN	NaN	NaN	22	NaN	NaN	0	22	22
108	'>gi|300192933|ref|NP_006787.2| AFG3-like protein 2 [Homo sapiens]'	NaN	NaN	NaN	22	NaN	NaN	NaN	NaN	0	22	22
109	'>gi|530381017|ref|XP_005265953.1| PREDICTED: heterogeneous nuclear ribonucleoprotein H isoform X2 [Homo sapiens]'	NaN	NaN	NaN	NaN	NaN	22	NaN	NaN	0	22	22
110	'>gi|426214088|ref|NP_001258766.1| reticulocalbin-2 isoform b precursor [Homo sapiens]'	NaN	NaN	NaN	3	15	21	NaN	NaN	0	21	39
111	'>gi|7657689|ref|NP_055078.1| ATP-dependent zinc metalloprotease YME1L1 isoform 3 [Homo sapiens]'	NaN	NaN	1	13	21	NaN	NaN	NaN	0	21	35
112	'>gi|224282119|ref|NP_001017392.2| SURP and G-patch domain-containing protein 2 [Homo sapiens]'	NaN	NaN	21	1	NaN	2	NaN	NaN	0	21	24
113	'>gi|13435356|ref|NP_006109.2| HCLS1-associated protein X-1 isoform a [Homo sapiens]'	NaN	NaN	NaN	NaN	2	21	NaN	NaN	0	21	23
114	'>gi|31621305|ref|NP_573566.2| leucine-rich PPR motif-containing protein, mitochondrial precursor [Homo sapiens]'	NaN	NaN	21	NaN	NaN	NaN	NaN	NaN	0	21	21
115	'>gi|57863271|ref|NP_055873.1| von Willebrand factor A domain-containing protein 8 isoform a precursor [Homo sapiens]'	NaN	21	NaN	NaN	NaN	NaN	NaN	NaN	0	21	21
116	'>gi|4507943|ref|NP_003391.1| exportin-1 [Homo sapiens]'	NaN	NaN	20	12	1	NaN	NaN	NaN	0	20	33
117	'>gi|550544217|ref|NP_001272368.1| rapamycin-insensitive companion of mTOR isoform 2 [Homo sapiens]'	NaN	20	4	NaN	NaN	NaN	NaN	NaN	0	20	24
118	'>gi|225545550|ref|NP_057195.2| telomere length regulation protein TEL2 homolog [Homo sapiens]'	NaN	NaN	3	20	NaN	NaN	NaN	NaN	0	20	23
119	'>gi|119395758|ref|NP_005210.3| protein diaphanous homolog 1 isoform 1 [Homo sapiens]'	NaN	NaN	NaN	NaN	20	NaN	NaN	NaN	0	20	20
120	'>gi|4507157|ref|NP_003096.1| sortilin-related receptor preproprotein [Homo sapiens]'	NaN	20	NaN	NaN	NaN	NaN	NaN	NaN	0	20	20
121	'>gi|4759224|ref|NP_004699.1| programmed cell death protein 5 [Homo sapiens]'	NaN	NaN	NaN	NaN	NaN	NaN	20	NaN	0	20	20
122	'>gi|119703744|ref|NP_001933.2| desmoglein-1 preproprotein [Homo sapiens]'	17	17	16	9	5	13	11	19	0	19	107
123	'>gi|57864582|ref|NP_001009931.1| hornerin [Homo sapiens]'	8	19	8	8	9	14	5	3	0	19	74
124	'>gi|354983495|ref|NP_001238979.1| protein-L-isoaspartate(D-aspartate) O-methyltransferase isoform 3 [Homo sapiens]'	NaN	NaN	NaN	NaN	NaN	19	NaN	NaN	0	19	19
125	'>gi|37693993|ref|NP_002504.2| nucleoside diphosphate kinase 3 precursor [Homo sapiens]'	NaN	NaN	NaN	NaN	NaN	NaN	19	NaN	0	19	19
126	'>gi|42822874|ref|NP_976319.1| ribonuclease inhibitor [Homo sapiens]'	NaN	NaN	NaN	NaN	NaN	19	NaN	NaN	0	19	19
127	'>gi|52630342|ref|NP_002108.4| HLA class I histocompatibility antigen, Cw-1 alpha chain precursor [Homo sapiens]'	NaN	NaN	NaN	6	6	18	3	NaN	0	18	33
128	'>gi|34147630|ref|NP_003312.3| elongation factor Tu, mitochondrial precursor [Homo sapiens]'	6	NaN	NaN	NaN	4	18	NaN	1	0	18	29
129	'>gi|281182727|ref|NP_001162582.1| protein SCO2 homolog, mitochondrial precursor [Homo sapiens]'	NaN	NaN	NaN	NaN	NaN	10	18	NaN	0	18	28
130	'>gi|290542345|ref|NP_001166599.1| YTH domain-containing family protein 2 isoform 1 [Homo sapiens]'	NaN	NaN	NaN	18	5	1	1	NaN	0	18	25
131	'>gi|5454064|ref|NP_006319.1| RNA-binding protein 14 isoform 1 [Homo sapiens]'	NaN	NaN	3	18	1	NaN	1	NaN	0	18	23
132	'>gi|169881273|ref|NP_002628.2| phosphorylase b kinase regulatory subunit alpha, skeletal muscle isoform isoform 1 [Homo sapiens]'	NaN	NaN	18	NaN	NaN	NaN	NaN	2	0	18	20
133	'>gi|208609990|ref|NP_055484.3| nuclear pore complex protein Nup93 isoform 1 [Homo sapiens]'	NaN	NaN	NaN	18	NaN	NaN	NaN	NaN	0	18	18
134	'>gi|530412286|ref|XP_005257452.1| PREDICTED: ATP-citrate synthase isoform X3 [Homo sapiens]'	NaN	NaN	18	NaN	NaN	NaN	NaN	NaN	0	18	18
135	'>gi|5453906|ref|NP_006310.1| CDP-diacylglycerol--inositol 3-phosphatidyltransferase isoform 1 [Homo sapiens]'	NaN	NaN	NaN	NaN	NaN	NaN	18	NaN	0	18	18
136	'>gi|58761484|ref|NP_001008800.1| T-complex protein 1 subunit gamma isoform c [Homo sapiens]'	18	NaN	NaN	NaN	NaN	NaN	NaN	NaN	0	18	18
137	'>gi|73390140|ref|NP_001026971.1| LIM domain kinase 2 isoform 1 [Homo sapiens]'	NaN	NaN	NaN	NaN	18	NaN	NaN	NaN	0	18	18
138	'>gi|31377562|ref|NP_060115.3| HAUS augmin-like complex subunit 6 isoform 1 [Homo sapiens]'	NaN	NaN	17	9	NaN	NaN	NaN	NaN	0	17	26
139	'>gi|355477267|ref|NP_001239051.1| PAS domain-containing serine/threonine-protein kinase isoform 3 [Homo sapiens]'	NaN	9	17	NaN	NaN	NaN	NaN	NaN	0	17	26
140	'>gi|4757810|ref|NP_004037.1| ATP synthase subunit alpha, mitochondrial isoform a precursor [Homo sapiens]'	NaN	NaN	NaN	NaN	17	8	NaN	NaN	0	17	25
141	'>gi|209954811|ref|NP_001129628.1| zinc finger protein 507 [Homo sapiens]'	NaN	NaN	17	6	NaN	NaN	NaN	NaN	0	17	23
142	'''>gi|32307148|ref|NP_858058.1| UDP-N-acetylglucosamine--peptide N-acetylglucosaminyltransferase 110 kDa subunit isoform 1 [Homo s...'' <Preview truncated at 128 characters>'	NaN	NaN	17	6	NaN	NaN	NaN	NaN	0	17	23
143	'>gi|62414289|ref|NP_003371.2| vimentin [Homo sapiens]'	NaN	NaN	NaN	1	17	5	NaN	NaN	0	17	23
144	'>gi|18699732|ref|NP_057260.2| 45 kDa calcium-binding protein isoform 2 precursor [Homo sapiens]'	NaN	NaN	NaN	NaN	5	17	NaN	NaN	0	17	22
145	'>gi|26051235|ref|NP_060700.2| nuclear pore complex protein Nup133 [Homo sapiens]'	NaN	NaN	17	NaN	NaN	NaN	NaN	NaN	0	17	17
146	'>gi|281604136|ref|NP_001164014.1| serine/threonine-protein phosphatase PGAM5, mitochondrial isoform 1 [Homo sapiens]'	NaN	NaN	NaN	NaN	NaN	17	NaN	NaN	0	17	17
147	'>gi|94721239|ref|NP_038203.2| isoleucine--tRNA ligase, cytoplasmic [Homo sapiens]'	NaN	NaN	17	NaN	NaN	NaN	NaN	NaN	0	17	17
148	'>gi|4507729|ref|NP_001060.1| tubulin beta-2A chain [Homo sapiens]'	NaN	2	NaN	9	14	16	NaN	NaN	0	16	41
149	'>gi|117168248|ref|NP_057479.2| very-long-chain (3R)-3-hydroxyacyl-CoA dehydratase 3 [Homo sapiens]'	NaN	NaN	NaN	5	5	16	13	NaN	0	16	39
150	'>gi|14210536|ref|NP_115914.1| tubulin beta-6 chain [Homo sapiens]'	1	NaN	1	3	16	16	1	NaN	0	16	38
151	'>gi|5803225|ref|NP_006752.1| 14-3-3 protein epsilon [Homo sapiens]'	NaN	NaN	NaN	NaN	NaN	16	14	1	0	16	31
152	'>gi|5729953|ref|NP_006591.1| nuclear migration protein nudC [Homo sapiens]'	NaN	NaN	NaN	2	10	16	NaN	NaN	0	16	28
153	'>gi|24308324|ref|NP_115604.1| fatty acyl-CoA reductase 1 [Homo sapiens]'	NaN	NaN	NaN	NaN	10	16	NaN	NaN	0	16	26
154	'>gi|157388965|ref|NP_689483.3| schlafen family member 11 [Homo sapiens]'	NaN	NaN	8	16	NaN	NaN	NaN	NaN	0	16	24
155	'>gi|379030596|ref|NP_001243785.1| F-box/WD repeat-containing protein 1A isoform 3 [Homo sapiens]'	3	NaN	1	16	NaN	4	NaN	NaN	0	16	24
156	'>gi|661567300|ref|NP_001281269.1| zinc finger CCCH domain-containing protein 18 isoform 1 [Homo sapiens]'	NaN	5	16	3	NaN	NaN	NaN	NaN	0	16	24
157	'>gi|157412270|ref|NP_112480.2| heterogeneous nuclear ribonucleoprotein M isoform b [Homo sapiens]'	NaN	NaN	5	NaN	16	NaN	NaN	NaN	0	16	21
158	'>gi|12056465|ref|NP_001427.2| rRNA 2''-O-methyltransferase fibrillarin [Homo sapiens]'	NaN	NaN	NaN	NaN	NaN	16	4	NaN	0	16	20
159	'>gi|20070344|ref|NP_079426.2| threonine--tRNA ligase, mitochondrial isoform a [Homo sapiens]'	NaN	NaN	NaN	16	3	NaN	NaN	NaN	0	16	19
160	'>gi|32307161|ref|NP_003583.2| cullin-1 [Homo sapiens]'	NaN	NaN	NaN	16	NaN	NaN	NaN	NaN	0	16	16
161	'>gi|325652041|ref|NP_001191790.1| transcription elongation factor B polypeptide 1 isoform a [Homo sapiens]'	NaN	NaN	NaN	NaN	NaN	NaN	16	NaN	0	16	16
162	'>gi|33469968|ref|NP_005907.3| DNA replication licensing factor MCM7 isoform 1 [Homo sapiens]'	NaN	NaN	NaN	16	NaN	NaN	NaN	NaN	0	16	16
163	'>gi|38569394|ref|NP_003631.2| elongator complex protein 1 [Homo sapiens]'	NaN	NaN	16	NaN	NaN	NaN	NaN	NaN	0	16	16
164	'>gi|386642862|ref|NP_001245367.1| threonine--tRNA ligase, cytoplasmic isoform 2 [Homo sapiens]'	NaN	NaN	NaN	16	NaN	NaN	NaN	NaN	0	16	16
165	'>gi|392306969|ref|NP_001254711.1| activating molecule in BECN1-regulated autophagy protein 1 isoform 1 [Homo sapiens]'	NaN	NaN	16	NaN	NaN	NaN	NaN	NaN	0	16	16
166	'>gi|395394053|ref|NP_001257449.1| disheveled-associated activator of morphogenesis 1 isoform 2 [Homo sapiens]'	NaN	NaN	16	NaN	NaN	NaN	NaN	NaN	0	16	16
167	'>gi|530388962|ref|XP_005250946.1| PREDICTED: protein FAM83H isoform X3 [Homo sapiens]'	NaN	NaN	16	NaN	NaN	NaN	NaN	NaN	0	16	16
168	'>gi|66528888|ref|NP_001018125.1| Fanconi anemia group D2 protein isoform b [Homo sapiens]'	NaN	NaN	16	NaN	NaN	NaN	NaN	NaN	0	16	16
169	'>gi|4885487|ref|NP_005430.1| myeloid leukemia factor 2 [Homo sapiens]'	NaN	NaN	NaN	NaN	NaN	15	14	1	0	15	30
170	'>gi|74136883|ref|NP_114032.2| heterogeneous nuclear ribonucleoprotein U isoform a [Homo sapiens]'	2	NaN	15	9	NaN	NaN	NaN	NaN	0	15	26
171	'>gi|4502551|ref|NP_001210.1| calumenin isoform a precursor [Homo sapiens]'	NaN	NaN	NaN	NaN	9	15	NaN	NaN	0	15	24
172	'>gi|4507873|ref|NP_003363.1| prefoldin subunit 3 [Homo sapiens]'	NaN	NaN	NaN	NaN	NaN	8	15	NaN	0	15	23
173	'>gi|4885281|ref|NP_005262.1| glutamate dehydrogenase 1, mitochondrial precursor [Homo sapiens]'	NaN	NaN	NaN	3	15	4	1	NaN	0	15	23
174	'>gi|4502167|ref|NP_000475.1| amyloid beta A4 protein isoform a precursor [Homo sapiens]'	NaN	NaN	15	7	NaN	NaN	NaN	NaN	0	15	22
175	'>gi|61744483|ref|NP_001013269.1| 4F2 cell-surface antigen heavy chain isoform f [Homo sapiens]'	NaN	NaN	7	15	NaN	NaN	NaN	NaN	0	15	22
176	'''>gi|20070197|ref|NP_005207.2| dolichyl-diphosphooligosaccharide--protein glycosyltransferase 48 kDa subunit precursor [Homo sapi...'' <Preview truncated at 128 characters>'	NaN	NaN	NaN	NaN	4	15	NaN	NaN	0	15	19
177	'>gi|4505255|ref|NP_002433.1| RNA-binding protein Musashi homolog 1 [Homo sapiens]'	NaN	NaN	NaN	NaN	4	15	NaN	NaN	0	15	19
178	'>gi|237649019|ref|NP_001153682.1| calcium-binding mitochondrial carrier protein Aralar2 isoform 1 [Homo sapiens]'	NaN	NaN	NaN	15	3	NaN	NaN	NaN	0	15	18
179	'>gi|24234686|ref|NP_694881.1| heat shock cognate 71 kDa protein isoform 2 [Homo sapiens]'	NaN	NaN	NaN	NaN	NaN	NaN	15	3	0	15	18
180	'>gi|578819981|ref|XP_006718117.1| PREDICTED: F-box/WD repeat-containing protein 1A isoform X2 [Homo sapiens]'	NaN	NaN	NaN	NaN	15	NaN	3	NaN	0	15	18
181	'>gi|68800243|ref|NP_001560.2| interleukin-1 receptor-associated kinase 1 isoform 1 [Homo sapiens]'	NaN	NaN	NaN	15	1	NaN	NaN	NaN	0	15	16
182	'>gi|24797086|ref|NP_002262.3| importin-5 [Homo sapiens]'	NaN	NaN	15	NaN	NaN	NaN	NaN	NaN	0	15	15
183	'>gi|29171705|ref|NP_803182.1| melanoma-associated antigen D2 [Homo sapiens]'	NaN	NaN	NaN	15	NaN	NaN	NaN	NaN	0	15	15
184	'>gi|40254446|ref|NP_003469.2| cullin-5 [Homo sapiens]'	NaN	NaN	NaN	15	NaN	NaN	NaN	NaN	0	15	15
185	'>gi|42544159|ref|NP_006635.2| heat shock protein 105 kDa isoform 1 [Homo sapiens]'	NaN	NaN	15	NaN	NaN	NaN	NaN	NaN	0	15	15
186	'>gi|46276893|ref|NP_996896.1| transcription elongation factor B polypeptide 2 isoform b [Homo sapiens]'	NaN	NaN	NaN	NaN	NaN	NaN	15	NaN	0	15	15
187	'>gi|4758332|ref|NP_004449.1| long-chain-fatty-acid--CoA ligase 4 isoform 1 [Homo sapiens]'	NaN	NaN	NaN	15	NaN	NaN	NaN	NaN	0	15	15
188	'>gi|4504811|ref|NP_002221.1| junction plakoglobin [Homo sapiens]'	7	14	9	3	4	14	6	12	0	14	69
189	'>gi|16751921|ref|NP_444513.1| dermcidin isoform 1 preproprotein [Homo sapiens]'	12	11	14	NaN	NaN	NaN	12	NaN	0	14	49
190	'>gi|4506209|ref|NP_002794.1| 26S protease regulatory subunit 7 isoform 1 [Homo sapiens]'	NaN	NaN	NaN	NaN	12	14	NaN	NaN	0	14	26
191	'>gi|4758138|ref|NP_004387.1| probable ATP-dependent RNA helicase DDX5 [Homo sapiens]'	NaN	NaN	NaN	9	14	NaN	NaN	NaN	0	14	23
192	'>gi|209869993|ref|NP_001129477.1| trifunctional purine biosynthetic protein adenosine-3 isoform 1 [Homo sapiens]'	NaN	NaN	14	8	NaN	NaN	NaN	NaN	0	14	22
193	'>gi|24234683|ref|NP_004642.2| ubiquitin carboxyl-terminal hydrolase 11 [Homo sapiens]'	NaN	NaN	14	8	NaN	NaN	NaN	NaN	0	14	22
194	'>gi|23308577|ref|NP_006614.2| D-3-phosphoglycerate dehydrogenase [Homo sapiens]'	NaN	NaN	NaN	2	14	2	1	NaN	0	14	19
195	'''>gi|4758786|ref|NP_004541.1| NADH dehydrogenase [ubiquinone] iron-sulfur protein 2, mitochondrial isoform 1 precursor [Homo sapi...'' <Preview truncated at 128 characters>'	NaN	NaN	NaN	NaN	5	14	NaN	NaN	0	14	19
196	'>gi|218749883|ref|NP_057303.2| endoplasmic reticulum mannosyl-oligosaccharide 1,2-alpha-mannosidase [Homo sapiens]'	NaN	NaN	3	14	NaN	NaN	NaN	NaN	0	14	17
197	'>gi|66472382|ref|NP_009115.2| nischarin isoform 1 [Homo sapiens]'	NaN	14	2	NaN	NaN	NaN	NaN	NaN	0	14	16
198	'>gi|388240786|ref|NP_001252525.1| prefoldin subunit 6 [Homo sapiens]'	NaN	NaN	NaN	NaN	NaN	NaN	14	1	0	14	15
199	'>gi|119964726|ref|NP_000867.2| cation-independent mannose-6-phosphate receptor precursor [Homo sapiens]'	NaN	14	NaN	NaN	NaN	NaN	NaN	NaN	0	14	14
200	'>gi|154350241|ref|NP_065073.3| brefeldin A-inhibited guanine nucleotide-exchange protein 3 [Homo sapiens]'	NaN	14	NaN	NaN	NaN	NaN	NaN	NaN	0	14	14
201	'>gi|164607124|ref|NP_001106849.1| Fanconi anemia group I protein isoform 1 [Homo sapiens]'	NaN	NaN	14	NaN	NaN	NaN	NaN	NaN	0	14	14
202	'>gi|21361794|ref|NP_060918.2| cullin-associated NEDD8-dissociated protein 1 [Homo sapiens]'	NaN	NaN	14	NaN	NaN	NaN	NaN	NaN	0	14	14
203	'>gi|29029559|ref|NP_001307.2| exportin-2 isoform 1 [Homo sapiens]'	NaN	NaN	NaN	14	NaN	NaN	NaN	NaN	0	14	14
204	'>gi|4826908|ref|NP_005018.1| phosphatidylinositol 3-kinase regulatory subunit beta [Homo sapiens]'	NaN	NaN	NaN	14	NaN	NaN	NaN	NaN	0	14	14
205	'>gi|499589768|ref|NP_001265123.1| neutral alpha-glucosidase AB isoform 6 [Homo sapiens]'	NaN	NaN	NaN	14	NaN	NaN	NaN	NaN	0	14	14
206	'>gi|530380933|ref|XP_005265912.1| PREDICTED: F-box/WD repeat-containing protein 11 isoform X1 [Homo sapiens]'	NaN	NaN	NaN	NaN	NaN	14	NaN	NaN	0	14	14
207	'>gi|5454158|ref|NP_006286.1| valine--tRNA ligase [Homo sapiens]'	NaN	NaN	14	NaN	NaN	NaN	NaN	NaN	0	14	14
208	'>gi|548960892|ref|NP_001271455.1| aurora kinase B isoform 3 [Homo sapiens]'	NaN	NaN	NaN	NaN	NaN	14	NaN	NaN	0	14	14
209	'>gi|6005824|ref|NP_009121.1| SEC23-interacting protein [Homo sapiens]'	NaN	NaN	14	NaN	NaN	NaN	NaN	NaN	0	14	14
210	'>gi|110347463|ref|NP_006725.3| transcription factor HIVEP2 [Homo sapiens]'	NaN	13	9	NaN	NaN	NaN	NaN	NaN	0	13	22
211	'>gi|18643383|ref|NP_079470.1| inositol-trisphosphate 3-kinase C [Homo sapiens]'	NaN	NaN	7	13	NaN	NaN	NaN	NaN	0	13	20
212	'>gi|325301078|ref|NP_001191456.1| translocon-associated protein subunit delta isoform 3 precursor [Homo sapiens]'	NaN	NaN	NaN	NaN	NaN	3	13	2	0	13	18
213	'>gi|21361399|ref|NP_055040.2| serine/threonine-protein phosphatase 2A 65 kDa regulatory subunit A alpha isoform [Homo sapiens]'	NaN	NaN	NaN	2	13	NaN	NaN	NaN	0	13	15
214	'>gi|4506439|ref|NP_002884.1| histone-binding protein RBBP7 isoform 2 [Homo sapiens]'	NaN	NaN	NaN	NaN	13	2	NaN	NaN	0	13	15
215	'>gi|66933005|ref|NP_001019820.1| calnexin precursor [Homo sapiens]'	NaN	NaN	2	13	NaN	NaN	NaN	NaN	0	13	15
216	'>gi|116256487|ref|NP_006693.3| neuropathy target esterase isoform b [Homo sapiens]'	NaN	NaN	13	NaN	NaN	NaN	NaN	NaN	0	13	13
217	'>gi|22748937|ref|NP_065801.1| exportin-5 [Homo sapiens]'	NaN	NaN	13	NaN	NaN	NaN	NaN	NaN	0	13	13
218	'>gi|24430139|ref|NP_056355.2| RNA polymerase II-associated protein 1 [Homo sapiens]'	NaN	NaN	13	NaN	NaN	NaN	NaN	NaN	0	13	13
219	'>gi|260763955|ref|NP_057049.5| NADH dehydrogenase [ubiquinone] 1 alpha subcomplex subunit 13 [Homo sapiens]'	NaN	NaN	NaN	NaN	NaN	NaN	13	NaN	0	13	13
220	'>gi|38202257|ref|NP_938148.1| neutral alpha-glucosidase AB isoform 2 precursor [Homo sapiens]'	NaN	NaN	13	NaN	NaN	NaN	NaN	NaN	0	13	13
221	'>gi|4506787|ref|NP_003861.1| ras GTPase-activating-like protein IQGAP1 [Homo sapiens]'	NaN	13	NaN	NaN	NaN	NaN	NaN	NaN	0	13	13
222	'>gi|4885399|ref|NP_005436.1| structural maintenance of chromosomes protein 3 [Homo sapiens]'	NaN	NaN	13	NaN	NaN	NaN	NaN	NaN	0	13	13
223	'>gi|556503440|ref|NP_001273295.1| MAP7 domain-containing protein 1 isoform 3 [Homo sapiens]'	NaN	NaN	13	NaN	NaN	NaN	NaN	NaN	0	13	13
224	'>gi|567757576|ref|NP_001274672.1| squalene synthase isoform 1 [Homo sapiens]'	NaN	NaN	NaN	NaN	NaN	13	NaN	NaN	0	13	13
225	'>gi|7661968|ref|NP_055481.1| clathrin interactor 1 isoform 2 [Homo sapiens]'	NaN	NaN	NaN	13	NaN	NaN	NaN	NaN	0	13	13
226	'>gi|576583524|ref|NP_001276675.1| glyceraldehyde-3-phosphate dehydrogenase isoform 1 [Homo sapiens]'	7	7	5	2	NaN	4	12	5	0	12	42
227	'>gi|4502027|ref|NP_000468.1| serum albumin preproprotein [Homo sapiens]'	6	12	NaN	NaN	3	7	1	7	0	12	36
228	'>gi|5032093|ref|NP_005619.1| neutral amino acid transporter B(0) isoform 1 [Homo sapiens]'	NaN	2	3	12	8	2	NaN	NaN	0	12	27
229	'>gi|308387374|ref|NP_001184147.1| cAMP-specific 3'',5''-cyclic phosphodiesterase 4D isoform PDE4D5 [Homo sapiens]'	NaN	3	3	12	NaN	3	1	1	0	12	23
230	'>gi|55770844|ref|NP_001894.2| catenin alpha-1 isoform 1 [Homo sapiens]'	NaN	NaN	9	12	NaN	NaN	NaN	NaN	0	12	21
231	'>gi|110349786|ref|NP_055935.4| Alstrom syndrome protein 1 [Homo sapiens]'	NaN	12	6	NaN	NaN	NaN	2	NaN	0	12	20
232	'>gi|320461711|ref|NP_001189360.1| peroxiredoxin-1 [Homo sapiens]'	NaN	1	1	NaN	NaN	4	12	2	0	12	20
233	'>gi|578836872|ref|XP_006724172.1| PREDICTED: cdc42 effector protein 1 isoform X3 [Homo sapiens]'	NaN	NaN	NaN	6	12	2	NaN	NaN	0	12	20
234	'>gi|73760405|ref|NP_001027454.1| thymopoietin isoform beta [Homo sapiens]'	NaN	NaN	NaN	3	12	3	2	NaN	0	12	20
235	'>gi|19920317|ref|NP_006816.2| cytoskeleton-associated protein 4 [Homo sapiens]'	NaN	NaN	NaN	12	7	NaN	NaN	NaN	0	12	19
236	'>gi|77539758|ref|NP_001029249.1| histone H4 [Homo sapiens]'	NaN	2	NaN	NaN	NaN	NaN	12	4	0	12	18
237	'>gi|4758340|ref|NP_004452.1| phenylalanine--tRNA ligase alpha subunit [Homo sapiens]'	NaN	NaN	NaN	5	12	NaN	NaN	NaN	0	12	17
238	'>gi|25777612|ref|NP_002800.2| 26S proteasome non-ATPase regulatory subunit 3 [Homo sapiens]'	NaN	NaN	NaN	4	12	NaN	NaN	NaN	0	12	16
239	'>gi|4503363|ref|NP_003850.1| dolichol-phosphate mannosyltransferase subunit 1 [Homo sapiens]'	NaN	NaN	NaN	NaN	NaN	3	12	1	0	12	16
240	'>gi|18426900|ref|NP_536351.1| protein GNAS isoform GNASS [Homo sapiens]'	NaN	NaN	NaN	NaN	3	12	NaN	NaN	0	12	15
241	'>gi|33636719|ref|NP_006342.2| mitochondrial import inner membrane translocase subunit TIM44 [Homo sapiens]'	NaN	NaN	NaN	NaN	2	12	1	NaN	0	12	15
242	'>gi|4502285|ref|NP_001672.1| sarcoplasmic/endoplasmic reticulum calcium ATPase 2 isoform a [Homo sapiens]'	NaN	NaN	12	NaN	NaN	NaN	1	NaN	0	12	13
243	'>gi|5729840|ref|NP_006650.1| gamma-tubulin complex component 2 isoform 2 [Homo sapiens]'	NaN	NaN	1	12	NaN	NaN	NaN	NaN	0	12	13
244	'>gi|13654270|ref|NP_112483.1| ribosomal biogenesis protein LAS1L isoform 1 [Homo sapiens]'	NaN	NaN	NaN	12	NaN	NaN	NaN	NaN	0	12	12
245	'>gi|151101459|ref|NP_055746.3| serine/threonine-protein phosphatase 6 regulatory subunit 1 [Homo sapiens]'	NaN	NaN	12	NaN	NaN	NaN	NaN	NaN	0	12	12
246	'>gi|217272892|ref|NP_004238.3| 116 kDa U5 small nuclear ribonucleoprotein component isoform a [Homo sapiens]'	NaN	NaN	12	NaN	NaN	NaN	NaN	NaN	0	12	12
247	'>gi|296317244|ref|NP_001171725.1| extended synaptotagmin-1 isoform 1 [Homo sapiens]'	NaN	NaN	12	NaN	NaN	NaN	NaN	NaN	0	12	12
248	'>gi|40217847|ref|NP_054733.2| U5 small nuclear ribonucleoprotein 200 kDa helicase [Homo sapiens]'	NaN	12	NaN	NaN	NaN	NaN	NaN	NaN	0	12	12
249	'>gi|56687498|ref|NP_056106.1| dnaJ homolog subfamily C member 16 isoform 1 precursor [Homo sapiens]'	NaN	NaN	NaN	12	NaN	NaN	NaN	NaN	0	12	12
250	'>gi|57634534|ref|NP_055950.1| nuclear pore complex protein Nup205 [Homo sapiens]'	NaN	12	NaN	NaN	NaN	NaN	NaN	NaN	0	12	12
251	'>gi|4506455|ref|NP_002892.1| reticulocalbin-1 precursor [Homo sapiens]'	NaN	NaN	NaN	NaN	11	11	2	NaN	0	11	24
252	'>gi|5729875|ref|NP_006658.1| membrane-associated progesterone receptor component 1 isoform 1 [Homo sapiens]'	NaN	NaN	NaN	NaN	NaN	9	11	NaN	0	11	20
253	'>gi|133925803|ref|NP_001076047.1| RNA binding protein fox-1 homolog 2 isoform 5 [Homo sapiens]'	NaN	NaN	NaN	5	11	2	NaN	NaN	0	11	18
254	'>gi|145580631|ref|NP_859052.3| sulfhydryl oxidase 2 precursor [Homo sapiens]'	NaN	NaN	6	11	NaN	NaN	NaN	NaN	0	11	17
255	'>gi|4759068|ref|NP_004580.1| protein SCO1 homolog, mitochondrial [Homo sapiens]'	NaN	NaN	NaN	NaN	NaN	6	11	NaN	0	11	17
256	'>gi|50592988|ref|NP_003357.2| cytochrome b-c1 complex subunit 2, mitochondrial precursor [Homo sapiens]'	NaN	NaN	NaN	NaN	5	11	NaN	NaN	0	11	16
257	'>gi|5031863|ref|NP_005558.1| galectin-3-binding protein precursor [Homo sapiens]'	NaN	NaN	4	11	NaN	NaN	NaN	NaN	0	11	15
258	'>gi|526253066|ref|NP_001268223.1| zinc finger protein 281 isoform 2 [Homo sapiens]'	NaN	NaN	11	4	NaN	NaN	NaN	NaN	0	11	15
259	'>gi|14249478|ref|NP_116189.1| uncharacterized protein C1orf198 isoform 1 [Homo sapiens]'	NaN	NaN	NaN	NaN	NaN	11	3	NaN	0	11	14
260	'>gi|24638433|ref|NP_056146.1| nicastrin isoform 1 precursor [Homo sapiens]'	NaN	NaN	11	3	NaN	NaN	NaN	NaN	0	11	14
261	'>gi|194306642|ref|NP_060096.3| dnaJ homolog subfamily B member 12 [Homo sapiens]'	NaN	NaN	NaN	NaN	1	11	1	NaN	0	11	13
262	'>gi|201860300|ref|NP_003968.2| AH receptor-interacting protein [Homo sapiens]'	NaN	NaN	1	1	NaN	11	NaN	NaN	0	11	13
263	'>gi|13676857|ref|NP_068814.2| heat shock-related 70 kDa protein 2 [Homo sapiens]'	NaN	NaN	NaN	11	1	NaN	NaN	NaN	0	11	12
264	'>gi|10835063|ref|NP_002511.1| nucleophosmin isoform 1 [Homo sapiens]'	NaN	NaN	NaN	NaN	NaN	11	NaN	NaN	0	11	11
265	'>gi|108936958|ref|NP_005819.3| DDB1- and CUL4-associated factor 7 [Homo sapiens]'	NaN	NaN	NaN	NaN	NaN	11	NaN	NaN	0	11	11
266	'>gi|110578649|ref|NP_065976.2| VWFA and cache domain-containing protein 1 isoform 1 [Homo sapiens]'	NaN	NaN	11	NaN	NaN	NaN	NaN	NaN	0	11	11
267	'>gi|116235474|ref|NP_443134.2| serine/threonine-protein kinase 11-interacting protein [Homo sapiens]'	NaN	NaN	11	NaN	NaN	NaN	NaN	NaN	0	11	11
268	'>gi|148536855|ref|NP_001091868.1| coatomer subunit alpha isoform 1 [Homo sapiens]'	NaN	NaN	11	NaN	NaN	NaN	NaN	NaN	0	11	11
269	'>gi|150378533|ref|NP_003461.2| ubiquitin carboxyl-terminal hydrolase 7 isoform 1 [Homo sapiens]'	NaN	NaN	11	NaN	NaN	NaN	NaN	NaN	0	11	11
270	'>gi|156523968|ref|NP_001609.2| poly [ADP-ribose] polymerase 1 [Homo sapiens]'	NaN	NaN	11	NaN	NaN	NaN	NaN	NaN	0	11	11
271	'>gi|17149834|ref|NP_002950.3| sortilin isoform 1 preproprotein [Homo sapiens]'	NaN	NaN	NaN	11	NaN	NaN	NaN	NaN	0	11	11
272	'>gi|19923142|ref|NP_002256.2| importin subunit beta-1 isoform 1 [Homo sapiens]'	NaN	NaN	NaN	11	NaN	NaN	NaN	NaN	0	11	11
273	'>gi|21536449|ref|NP_002613.2| prefoldin subunit 1 [Homo sapiens]'	NaN	NaN	NaN	NaN	NaN	NaN	11	NaN	0	11	11
274	'>gi|226342869|ref|NP_001139686.1| TBC1 domain family member 15 isoform 2 [Homo sapiens]'	NaN	NaN	NaN	11	NaN	NaN	NaN	NaN	0	11	11
275	'>gi|270265835|ref|NP_001161842.1| cullin-7 isoform 1 [Homo sapiens]'	NaN	11	NaN	NaN	NaN	NaN	NaN	NaN	0	11	11
276	'>gi|327478416|ref|NP_001192184.1| occludin isoform b precursor [Homo sapiens]'	NaN	NaN	NaN	NaN	11	NaN	NaN	NaN	0	11	11
277	'>gi|34335134|ref|NP_899195.1| protein SEC13 homolog isoform 1 [Homo sapiens]'	NaN	NaN	NaN	NaN	NaN	11	NaN	NaN	0	11	11
278	'>gi|380837121|ref|NP_004883.3| vesicle-trafficking protein SEC22b precursor [Homo sapiens]'	NaN	NaN	NaN	NaN	NaN	NaN	11	NaN	0	11	11
279	'>gi|4505641|ref|NP_002583.1| proliferating cell nuclear antigen [Homo sapiens]'	NaN	NaN	NaN	NaN	NaN	NaN	11	NaN	0	11	11
280	'>gi|4506029|ref|NP_002712.1| serine/threonine-protein phosphatase 6 catalytic subunit isoform b [Homo sapiens]'	NaN	NaN	NaN	NaN	NaN	11	NaN	NaN	0	11	11
281	'>gi|4506091|ref|NP_002739.1| mitogen-activated protein kinase 6 [Homo sapiens]'	NaN	NaN	NaN	11	NaN	NaN	NaN	NaN	0	11	11
282	'>gi|4885495|ref|NP_005485.1| dnaJ homolog subfamily B member 6 isoform b [Homo sapiens]'	NaN	NaN	NaN	NaN	NaN	NaN	11	NaN	0	11	11
283	'>gi|527317371|ref|NP_001268392.1| structural maintenance of chromosomes protein 1A isoform 2 [Homo sapiens]'	NaN	NaN	11	NaN	NaN	NaN	NaN	NaN	0	11	11
284	'>gi|530379378|ref|XP_005248599.1| PREDICTED: phosphatidylinositol 3-kinase regulatory subunit alpha isoform X1 [Homo sapiens]'	NaN	NaN	NaN	11	NaN	NaN	NaN	NaN	0	11	11
285	'>gi|5453660|ref|NP_006313.1| gamma-tubulin complex component 3 isoform 1 [Homo sapiens]'	NaN	NaN	NaN	11	NaN	NaN	NaN	NaN	0	11	11
286	'>gi|6005731|ref|NP_009167.1| calcineurin B homologous protein 1 [Homo sapiens]'	NaN	NaN	NaN	NaN	NaN	NaN	11	NaN	0	11	11
287	'>gi|7019415|ref|NP_037468.1| protein transport protein Sec61 subunit alpha isoform 1 [Homo sapiens]'	NaN	NaN	NaN	NaN	NaN	11	NaN	NaN	0	11	11
288	'>gi|665505971|ref|NP_001287783.1| dermcidin isoform 2 preproprotein [Homo sapiens]'	NaN	NaN	NaN	8	10	6	NaN	10	0	10	34
289	'>gi|4502337|ref|NP_001176.1| zinc-alpha-2-glycoprotein precursor [Homo sapiens]'	10	4	3	NaN	2	3	2	4	0	10	28
290	'>gi|169404009|ref|NP_003135.2| translocon-associated protein subunit alpha isoform 1 precursor [Homo sapiens]'	NaN	NaN	NaN	1	5	10	3	NaN	0	10	19
291	'>gi|27363457|ref|NP_079152.3| aarF domain-containing protein kinase 4 isoform a [Homo sapiens]'	NaN	NaN	NaN	NaN	10	7	NaN	NaN	0	10	17
292	'>gi|4505067|ref|NP_002349.1| mitotic spindle assembly checkpoint protein MAD2A [Homo sapiens]'	NaN	NaN	NaN	NaN	NaN	6	10	NaN	0	10	16
293	'>gi|21361114|ref|NP_003553.2| mitochondrial 2-oxoglutarate/malate carrier protein isoform 1 [Homo sapiens]'	NaN	NaN	NaN	NaN	NaN	5	10	NaN	0	10	15
294	'>gi|613410170|ref|NP_002105.3| zinc finger protein 40 [Homo sapiens]'	NaN	10	5	NaN	NaN	NaN	NaN	NaN	0	10	15
295	'>gi|32189371|ref|NP_060945.2| transmembrane protein 165 precursor [Homo sapiens]'	NaN	NaN	NaN	NaN	4	10	NaN	NaN	0	10	14
296	'>gi|11141903|ref|NP_068598.1| FAST kinase domain-containing protein 5 [Homo sapiens]'	NaN	NaN	NaN	10	3	NaN	NaN	NaN	0	10	13
297	'>gi|21359867|ref|NP_001907.2| cytochrome c1, heme protein, mitochondrial precursor [Homo sapiens]'	NaN	NaN	NaN	NaN	NaN	10	3	NaN	0	10	13
298	'>gi|222352151|ref|NP_006187.2| poly(rC)-binding protein 1 [Homo sapiens]'	NaN	NaN	NaN	NaN	NaN	10	2	1	0	10	13
299	'>gi|24797067|ref|NP_002107.3| HLA class I histocompatibility antigen, A-1 alpha chain precursor [Homo sapiens]'	NaN	NaN	NaN	NaN	3	10	NaN	NaN	0	10	13
300	'>gi|4508011|ref|NP_003444.1| zinc finger MYM-type protein 2 [Homo sapiens]'	NaN	3	10	NaN	NaN	NaN	NaN	NaN	0	10	13
301	'>gi|192448443|ref|NP_068758.3| peptidyl-prolyl cis-trans isomerase FKBP10 precursor [Homo sapiens]'	NaN	NaN	2	10	NaN	NaN	NaN	NaN	0	10	12
302	'>gi|29558022|ref|NP_808907.1| protein phosphatase 1B isoform 2 [Homo sapiens]'	NaN	NaN	NaN	NaN	2	10	NaN	NaN	0	10	12
303	'>gi|52632379|ref|NP_001005332.1| melanoma-associated antigen D1 isoform b [Homo sapiens]'	NaN	NaN	2	10	NaN	NaN	NaN	NaN	0	10	12
304	'>gi|116268105|ref|NP_689565.2| protein FAM210A [Homo sapiens]'	NaN	NaN	NaN	NaN	NaN	1	10	NaN	0	10	11
305	'>gi|189458819|ref|NP_001121620.1| transferrin receptor protein 1 [Homo sapiens]'	NaN	NaN	1	10	NaN	NaN	NaN	NaN	0	10	11
306	'>gi|665505950|ref|NP_001287843.1| dnaJ homolog subfamily B member 1 isoform 2 [Homo sapiens]'	NaN	NaN	NaN	1	NaN	NaN	10	NaN	0	10	11
307	'>gi|122937211|ref|NP_001073867.1| proteasome-associated protein ECM29 homolog [Homo sapiens]'	NaN	10	NaN	NaN	NaN	NaN	NaN	NaN	0	10	10
308	'>gi|145309311|ref|NP_001034680.2| probable ubiquitin carboxyl-terminal hydrolase FAF-X isoform 4 [Homo sapiens]'	NaN	10	NaN	NaN	NaN	NaN	NaN	NaN	0	10	10
309	'>gi|156616299|ref|NP_001096080.1| gamma-tubulin complex component 5 isoform b [Homo sapiens]'	NaN	NaN	10	NaN	NaN	NaN	NaN	NaN	0	10	10
310	'>gi|20127408|ref|NP_000173.2| trifunctional enzyme subunit alpha, mitochondrial precursor [Homo sapiens]'	NaN	NaN	NaN	10	NaN	NaN	NaN	NaN	0	10	10
311	'>gi|21361368|ref|NP_002851.2| delta-1-pyrroline-5-carboxylate synthase isoform 1 [Homo sapiens]'	NaN	NaN	NaN	10	NaN	NaN	NaN	NaN	0	10	10
312	'>gi|33239451|ref|NP_872590.1| proliferating cell nuclear antigen [Homo sapiens]'	NaN	NaN	NaN	NaN	NaN	10	NaN	NaN	0	10	10
313	'>gi|422398896|ref|NP_001258717.1| cytoplasmic dynein 1 intermediate chain 2 isoform 3 [Homo sapiens]'	NaN	NaN	NaN	10	NaN	NaN	NaN	NaN	0	10	10
314	'>gi|4503131|ref|NP_001895.1| catenin beta-1 [Homo sapiens]'	NaN	NaN	NaN	10	NaN	NaN	NaN	NaN	0	10	10
315	'>gi|4506195|ref|NP_002785.1| proteasome subunit beta type-2 isoform 1 [Homo sapiens]'	NaN	NaN	NaN	NaN	NaN	NaN	10	NaN	0	10	10
316	'>gi|4506667|ref|NP_000993.1| 60S acidic ribosomal protein P0 [Homo sapiens]'	NaN	NaN	NaN	NaN	NaN	10	NaN	NaN	0	10	10
317	'>gi|48762920|ref|NP_002617.3| ATP-dependent 6-phosphofructokinase, liver type isoform b [Homo sapiens]'	NaN	NaN	NaN	10	NaN	NaN	NaN	NaN	0	10	10
318	'>gi|510025468|ref|NP_001265362.1| cAMP-dependent protein kinase type I-alpha regulatory subunit isoform a [Homo sapiens]'	NaN	NaN	NaN	NaN	NaN	10	NaN	NaN	0	10	10
319	'>gi|54792138|ref|NP_055692.2| probable helicase with zinc finger domain [Homo sapiens]'	NaN	10	NaN	NaN	NaN	NaN	NaN	NaN	0	10	10
320	'>gi|612339310|ref|NP_056197.3| E3 ubiquitin-protein ligase HECTD1 [Homo sapiens]'	NaN	10	NaN	NaN	NaN	NaN	NaN	NaN	0	10	10
321	'>gi|662236737|ref|NP_001284529.1| hsp70-binding protein 1 isoform 1 [Homo sapiens]'	NaN	NaN	NaN	NaN	NaN	10	NaN	NaN	0	10	10
322	'>gi|68509926|ref|NP_001349.2| putative pre-mRNA-splicing factor ATP-dependent RNA helicase DHX15 [Homo sapiens]'	NaN	NaN	NaN	10	NaN	NaN	NaN	NaN	0	10	10
323	'>gi|7661914|ref|NP_055629.1| 26S proteasome non-ATPase regulatory subunit 6 isoform 2 [Homo sapiens]'	NaN	NaN	NaN	NaN	NaN	10	NaN	NaN	0	10	10
324	'>gi|223278387|ref|NP_059118.2| calmodulin-like protein 5 [Homo sapiens]'	7	9	5	2	5	7	4	6	0	9	45
325	'>gi|578835525|ref|XP_006723678.1| PREDICTED: protein-glutamine gamma-glutamyltransferase E isoform X1 [Homo sapiens]'	2	9	NaN	NaN	NaN	4	3	5	0	9	23
326	'>gi|14389309|ref|NP_116093.1| tubulin alpha-1C chain [Homo sapiens]'	NaN	NaN	1	2	9	8	1	NaN	0	9	21
327	'>gi|4507239|ref|NP_003136.1| translocon-associated protein subunit beta precursor [Homo sapiens]'	NaN	NaN	NaN	NaN	NaN	9	6	NaN	0	9	15
328	'>gi|153085470|ref|NP_001093139.1| HIG1 domain family member 1A, mitochondrial isoform b [Homo sapiens]'	NaN	NaN	NaN	NaN	NaN	NaN	9	5	0	9	14
329	'>gi|30089954|ref|NP_056541.2| DDB1- and CUL4-associated factor 8 [Homo sapiens]'	NaN	NaN	NaN	9	4	NaN	NaN	NaN	0	9	13
330	'>gi|4505211|ref|NP_002419.1| matrix metalloproteinase-15 preproprotein [Homo sapiens]'	NaN	NaN	NaN	9	4	NaN	NaN	NaN	0	9	13
331	'>gi|88759348|ref|NP_078822.3| RING finger protein 219 [Homo sapiens]'	NaN	NaN	3	9	NaN	NaN	NaN	NaN	0	9	12
332	'>gi|12408675|ref|NP_036526.2| prefoldin subunit 2 [Homo sapiens]'	NaN	NaN	NaN	NaN	NaN	2	9	NaN	0	9	11
333	'>gi|103472005|ref|NP_002408.3| antigen KI-67 isoform 1 [Homo sapiens]'	NaN	9	NaN	NaN	NaN	NaN	NaN	NaN	0	9	9
334	'>gi|119943112|ref|NP_001351.2| 7-dehydrocholesterol reductase [Homo sapiens]'	NaN	NaN	NaN	NaN	NaN	9	NaN	NaN	0	9	9
335	'>gi|121114302|ref|NP_001073341.1| cullin-4B isoform 2 [Homo sapiens]'	NaN	NaN	NaN	9	NaN	NaN	NaN	NaN	0	9	9
336	'>gi|12408677|ref|NP_002614.2| prefoldin subunit 4 [Homo sapiens]'	NaN	NaN	NaN	NaN	NaN	NaN	9	NaN	0	9	9
337	'>gi|149944680|ref|NP_056117.1| HAUS augmin-like complex subunit 5 [Homo sapiens]'	NaN	NaN	NaN	9	NaN	NaN	NaN	NaN	0	9	9
338	'>gi|149999606|ref|NP_006293.2| mannosyl-oligosaccharide glucosidase isoform 1 [Homo sapiens]'	NaN	NaN	NaN	9	NaN	NaN	NaN	NaN	0	9	9
339	'>gi|166197683|ref|NP_036400.2| phospholipase D3 [Homo sapiens]'	NaN	NaN	NaN	9	NaN	NaN	NaN	NaN	0	9	9
340	'>gi|17388799|ref|NP_490647.1| dnaJ homolog subfamily B member 6 isoform a [Homo sapiens]'	NaN	NaN	NaN	NaN	NaN	9	NaN	NaN	0	9	9
341	'>gi|215599562|ref|NP_001135941.1| uncharacterized protein C16orf45 isoform 2 [Homo sapiens]'	NaN	NaN	NaN	NaN	9	NaN	NaN	NaN	0	9	9
342	'>gi|255918196|ref|NP_001157634.1| serine/threonine-protein phosphatase 6 regulatory subunit 3 isoform 1 [Homo sapiens]'	NaN	NaN	NaN	9	NaN	NaN	NaN	NaN	0	9	9
343	'>gi|291327487|ref|NP_963863.2| protein SMG7 isoform 4 [Homo sapiens]'	NaN	NaN	9	NaN	NaN	NaN	NaN	NaN	0	9	9
344	'>gi|31652236|ref|NP_001904.2| protein CASP isoform b [Homo sapiens]'	NaN	NaN	NaN	9	NaN	NaN	NaN	NaN	0	9	9
345	'>gi|31881785|ref|NP_079023.2| Hermansky-Pudlak syndrome 6 protein [Homo sapiens]'	NaN	NaN	NaN	9	NaN	NaN	NaN	NaN	0	9	9
346	'>gi|38679960|ref|NP_942131.1| acetyl-CoA carboxylase 1 isoform 1 [Homo sapiens]'	NaN	9	NaN	NaN	NaN	NaN	NaN	NaN	0	9	9
347	'>gi|39930541|ref|NP_899064.1| uncharacterized protein C9orf142 [Homo sapiens]'	NaN	NaN	NaN	NaN	NaN	NaN	9	NaN	0	9	9
348	'>gi|428977337|ref|NP_001258803.1| protein AAR2 homolog [Homo sapiens]'	NaN	NaN	NaN	NaN	NaN	9	NaN	NaN	0	9	9
349	'>gi|4506605|ref|NP_000969.1| 60S ribosomal protein L23 [Homo sapiens]'	NaN	NaN	NaN	NaN	NaN	NaN	9	NaN	0	9	9
350	'>gi|45827701|ref|NP_005119.2| protein dopey-2 [Homo sapiens]'	NaN	9	NaN	NaN	NaN	NaN	NaN	NaN	0	9	9
351	'>gi|47458811|ref|NP_998814.1| sideroflexin-4 [Homo sapiens]'	NaN	NaN	NaN	NaN	NaN	9	NaN	NaN	0	9	9
352	'>gi|5454122|ref|NP_006318.1| mitochondrial import inner membrane translocase subunit Tim23 [Homo sapiens]'	NaN	NaN	NaN	NaN	NaN	NaN	9	NaN	0	9	9
353	'>gi|578829668|ref|XP_006721496.1| PREDICTED: A-kinase anchor protein 10, mitochondrial isoform X4 [Homo sapiens]'	NaN	NaN	NaN	9	NaN	NaN	NaN	NaN	0	9	9
354	'>gi|73611906|ref|NP_001027005.1| phosphorylase b kinase regulatory subunit beta isoform b [Homo sapiens]'	NaN	NaN	9	NaN	NaN	NaN	NaN	NaN	0	9	9
355	'>gi|13435361|ref|NP_077739.1| desmocollin-1 isoform Dsc1a preproprotein [Homo sapiens]'	4	6	3	3	5	7	8	6	0	8	42
356	'>gi|346986435|ref|NP_001231367.1| arginase-1 isoform 1 [Homo sapiens]'	8	8	2	1	1	5	2	4	0	8	31
357	'>gi|6912286|ref|NP_036246.1| caspase-14 precursor [Homo sapiens]'	8	4	3	NaN	NaN	3	3	4	0	8	25
358	'>gi|21328448|ref|NP_647539.1| 14-3-3 protein beta/alpha [Homo sapiens]'	NaN	NaN	NaN	NaN	NaN	8	8	NaN	0	8	16
359	'>gi|197927448|ref|NP_060501.3| WD repeat-containing protein 6 [Homo sapiens]'	NaN	NaN	7	8	NaN	NaN	NaN	NaN	0	8	15
360	'>gi|38505222|ref|NP_061895.3| protein disulfide-isomerase TMX3 precursor [Homo sapiens]'	NaN	NaN	NaN	7	8	NaN	NaN	NaN	0	8	15
361	'>gi|24475816|ref|NP_612510.1| very-long-chain enoyl-CoA reductase [Homo sapiens]'	NaN	NaN	NaN	1	NaN	8	5	NaN	0	8	14
362	'>gi|578811762|ref|XP_006715190.1| PREDICTED: threonylcarbamoyladenosine tRNA methylthiotransferase isoform X1 [Homo sapiens]'	NaN	NaN	NaN	6	8	NaN	NaN	NaN	0	8	14
363	'>gi|14165439|ref|NP_002131.2| heterogeneous nuclear ribonucleoprotein K isoform a [Homo sapiens]'	NaN	NaN	NaN	4	8	NaN	NaN	NaN	0	8	12
364	'>gi|301171475|ref|NP_001180346.1| ATP-dependent RNA helicase DDX3X isoform 3 [Homo sapiens]'	NaN	NaN	1	8	3	NaN	NaN	NaN	0	8	12
365	'>gi|41350216|ref|NP_061982.3| chitobiosyldiphosphodolichol beta-mannosyltransferase [Homo sapiens]'	NaN	NaN	NaN	NaN	4	8	NaN	NaN	0	8	12
366	'>gi|45387955|ref|NP_991330.1| protein QIL1 precursor [Homo sapiens]'	NaN	NaN	NaN	NaN	NaN	NaN	8	4	0	8	12
367	'>gi|188497750|ref|NP_277035.2| hexokinase-1 isoform HKI-td [Homo sapiens]'	NaN	NaN	8	3	NaN	NaN	NaN	NaN	0	8	11
368	'>gi|528281421|ref|NP_001268463.1| band 4.1-like protein 3 isoform 3 [Homo sapiens]'	NaN	NaN	8	3	NaN	NaN	NaN	NaN	0	8	11
369	'>gi|609876591|ref|NP_001278340.1| protein SON isoform E [Homo sapiens]'	3	8	NaN	NaN	NaN	NaN	NaN	NaN	0	8	11
370	'>gi|21361322|ref|NP_006078.2| tubulin beta-4A chain isoform 3 [Homo sapiens]'	NaN	1	NaN	NaN	8	1	NaN	NaN	0	8	10
371	'>gi|4557617|ref|NP_000811.1| growth arrest-specific protein 6 precursor [Homo sapiens]'	NaN	NaN	NaN	8	2	NaN	NaN	NaN	0	8	10
372	'>gi|530420151|ref|XP_005261691.1| PREDICTED: phosphatidylinositol 4-kinase alpha isoform X1 [Homo sapiens]'	NaN	8	NaN	NaN	NaN	NaN	2	NaN	0	8	10
373	'>gi|5803227|ref|NP_006817.1| 14-3-3 protein theta [Homo sapiens]'	NaN	NaN	NaN	NaN	NaN	2	8	NaN	0	8	10
374	'>gi|216548223|ref|NP_055664.3| synaptic vesicle glycoprotein 2A isoform 1 [Homo sapiens]'	NaN	NaN	1	8	NaN	NaN	NaN	NaN	0	8	9
375	'>gi|34328899|ref|NP_005392.2| tyrosine-protein phosphatase non-receptor type 14 [Homo sapiens]'	NaN	NaN	8	1	NaN	NaN	NaN	NaN	0	8	9
376	'>gi|46519147|ref|NP_060217.1| ankyrin repeat and KH domain-containing protein 1 isoform 1 [Homo sapiens]'	NaN	8	NaN	1	NaN	NaN	NaN	NaN	0	8	9
377	'>gi|47578099|ref|NP_065184.2| selenoprotein N isoform 1 precursor [Homo sapiens]'	NaN	NaN	NaN	8	NaN	NaN	1	NaN	0	8	9
378	'>gi|112420977|ref|NP_036430.1| cullin-associated NEDD8-dissociated protein 2 isoform 2 [Homo sapiens]'	NaN	NaN	8	NaN	NaN	NaN	NaN	NaN	0	8	8
379	'>gi|149158696|ref|NP_001092004.1| large proline-rich protein BAG6 isoform b [Homo sapiens]'	NaN	NaN	8	NaN	NaN	NaN	NaN	NaN	0	8	8
380	'>gi|156142176|ref|NP_054896.2| mitochondrial import inner membrane translocase subunit Tim21 precursor [Homo sapiens]'	NaN	NaN	NaN	NaN	NaN	NaN	8	NaN	0	8	8
381	'>gi|157388937|ref|NP_060389.2| syntaxin-17 [Homo sapiens]'	NaN	NaN	NaN	NaN	NaN	8	NaN	NaN	0	8	8
382	'>gi|215490089|ref|NP_005861.2| histone deacetylase complex subunit SAP18 [Homo sapiens]'	NaN	NaN	NaN	NaN	NaN	NaN	8	NaN	0	8	8
383	'>gi|226371704|ref|NP_076415.3| zinc finger and SCAN domain-containing protein 18 isoform 3 [Homo sapiens]'	NaN	NaN	NaN	8	NaN	NaN	NaN	NaN	0	8	8
384	'>gi|239582772|ref|NP_078796.2| uncharacterized protein C2orf47, mitochondrial precursor [Homo sapiens]'	NaN	NaN	NaN	NaN	NaN	NaN	8	NaN	0	8	8
385	'>gi|266453768|ref|NP_001160160.1| ATP-dependent 6-phosphofructokinase, muscle type isoform 2 [Homo sapiens]'	NaN	NaN	NaN	8	NaN	NaN	NaN	NaN	0	8	8
386	'>gi|27477134|ref|NP_079199.2| nuclear pore membrane glycoprotein 210 precursor [Homo sapiens]'	NaN	8	NaN	NaN	NaN	NaN	NaN	NaN	0	8	8
387	'>gi|296434287|ref|NP_001171809.1| protocadherin-19 isoform c precursor [Homo sapiens]'	NaN	NaN	8	NaN	NaN	NaN	NaN	NaN	0	8	8
388	'>gi|300796991|ref|NP_001177990.1| mitochondrial glutamate carrier 1 [Homo sapiens]'	NaN	NaN	NaN	NaN	NaN	8	NaN	NaN	0	8	8
389	'>gi|323668330|ref|NP_001191121.1| tumor protein p73 isoform m [Homo sapiens]'	NaN	NaN	NaN	8	NaN	NaN	NaN	NaN	0	8	8
390	'>gi|33342278|ref|NP_079480.2| traB domain-containing protein [Homo sapiens]'	NaN	NaN	NaN	NaN	NaN	8	NaN	NaN	0	8	8
391	'>gi|33946291|ref|NP_079106.3| lysophosphatidylcholine acyltransferase 1 [Homo sapiens]'	NaN	NaN	NaN	NaN	8	NaN	NaN	NaN	0	8	8
392	'>gi|41327754|ref|NP_065690.2| receptor-interacting serine/threonine-protein kinase 4 [Homo sapiens]'	NaN	NaN	NaN	8	NaN	NaN	NaN	NaN	0	8	8
393	'>gi|4502981|ref|NP_001852.1| cytochrome c oxidase subunit 4 isoform 1, mitochondrial precursor [Homo sapiens]'	NaN	NaN	NaN	NaN	NaN	NaN	8	NaN	0	8	8
394	'>gi|4503607|ref|NP_000117.1| electron transfer flavoprotein subunit alpha, mitochondrial isoform a [Homo sapiens]'	NaN	NaN	NaN	NaN	NaN	8	NaN	NaN	0	8	8
395	'>gi|4505781|ref|NP_000283.1| phosphorylase b kinase regulatory subunit alpha, liver isoform [Homo sapiens]'	NaN	NaN	8	NaN	NaN	NaN	NaN	NaN	0	8	8
396	'>gi|4505939|ref|NP_000928.1| DNA-directed RNA polymerase II subunit RPB1 [Homo sapiens]'	NaN	8	NaN	NaN	NaN	NaN	NaN	NaN	0	8	8
397	'''>gi|4506019|ref|NP_002708.1| serine/threonine-protein phosphatase 2A 55 kDa regulatory subunit B alpha isoform isoform 1 [Homo s...'' <Preview truncated at 128 characters>'	NaN	NaN	NaN	NaN	8	NaN	NaN	NaN	0	8	8
398	'>gi|530362743|ref|XP_005270979.1| PREDICTED: protein Hook homolog 1 isoform X1 [Homo sapiens]'	NaN	NaN	NaN	8	NaN	NaN	NaN	NaN	0	8	8
399	'>gi|530380386|ref|XP_005268424.1| PREDICTED: transcription elongation regulator 1 isoform X3 [Homo sapiens]'	NaN	NaN	8	NaN	NaN	NaN	NaN	NaN	0	8	8
400	'>gi|57222565|ref|NP_001009552.1| serine/threonine-protein phosphatase 2A catalytic subunit beta isoform [Homo sapiens]'	NaN	NaN	NaN	NaN	NaN	8	NaN	NaN	0	8	8
401	'>gi|6041665|ref|NP_006403.2| 1-acyl-sn-glycerol-3-phosphate acyltransferase beta isoform a precursor [Homo sapiens]'	NaN	NaN	NaN	NaN	NaN	NaN	8	NaN	0	8	8
402	'>gi|633257783|ref|NP_001278869.1| methionine synthase isoform 3 [Homo sapiens]'	NaN	NaN	8	NaN	NaN	NaN	NaN	NaN	0	8	8
403	'>gi|71483646|ref|NP_001025067.1| WD repeat domain phosphoinositide-interacting protein 4 isoform 2 [Homo sapiens]'	NaN	NaN	NaN	NaN	NaN	8	NaN	NaN	0	8	8
404	'>gi|7706495|ref|NP_057390.1| dnaJ homolog subfamily B member 11 precursor [Homo sapiens]'	NaN	NaN	NaN	NaN	NaN	8	NaN	NaN	0	8	8
405	'>gi|91208426|ref|NP_006436.3| pre-mRNA-processing-splicing factor 8 [Homo sapiens]'	NaN	8	NaN	NaN	NaN	NaN	NaN	NaN	0	8	8
406	'>RVB Gene 3'	6	5	3	3	NaN	5	4	7	0	7	33
407	'>gi|50845388|ref|NP_001002858.1| annexin A2 isoform 1 [Homo sapiens]'	7	7	3	1	NaN	6	3	5	0	7	32
408	'>gi|381342476|ref|NP_001244222.1| heterogeneous nuclear ribonucleoprotein H [Homo sapiens]'	3	6	6	7	NaN	NaN	5	3	0	7	30
409	'>gi|258613943|ref|NP_001158222.1| aspartyl/asparaginyl beta-hydroxylase isoform f [Homo sapiens]'	NaN	NaN	7	5	4	NaN	NaN	NaN	0	7	16
410	'>gi|148539848|ref|NP_077741.2| desmocollin-3 isoform Dsc3b preproprotein [Homo sapiens]'	3	NaN	7	4	NaN	NaN	NaN	NaN	0	7	14
411	'>gi|4503481|ref|NP_001395.1| elongation factor 1-gamma [Homo sapiens]'	NaN	NaN	NaN	NaN	7	7	NaN	NaN	0	7	14
412	'>gi|9966881|ref|NP_065134.1| nuclear pore complex protein Nup107 [Homo sapiens]'	NaN	NaN	7	7	NaN	NaN	NaN	NaN	0	7	14
413	'''>gi|511630715|ref|NP_001265432.1| dolichyl-diphosphooligosaccharide--protein glycosyltransferase subunit STT3A isoform a [Homo s...'' <Preview truncated at 128 characters>'	NaN	NaN	NaN	NaN	7	6	NaN	NaN	0	7	13
414	'>gi|227499621|ref|NP_001153101.1| very long-chain acyl-CoA synthetase isoform 2 [Homo sapiens]'	NaN	NaN	NaN	5	7	NaN	NaN	NaN	0	7	12
415	'>gi|115647981|ref|NP_001070254.1| glutamine and serine-rich protein 1 [Homo sapiens]'	NaN	7	4	NaN	NaN	NaN	NaN	NaN	0	7	11
416	'>gi|17986001|ref|NP_005505.2| major histocompatibility complex, class I, B precursor [Homo sapiens]'	NaN	NaN	NaN	1	7	3	NaN	NaN	0	7	11
417	'>gi|4758788|ref|NP_004542.1| NADH dehydrogenase [ubiquinone] iron-sulfur protein 3, mitochondrial precursor [Homo sapiens]'	NaN	NaN	NaN	NaN	NaN	4	7	NaN	0	7	11
418	'>gi|50345988|ref|NP_001001973.1| ATP synthase subunit gamma, mitochondrial isoform L (liver) precursor [Homo sapiens]'	NaN	NaN	NaN	NaN	NaN	7	4	NaN	0	7	11
419	'>gi|42516563|ref|NP_079352.2| UDP-glucuronic acid decarboxylase 1 isoform 2 [Homo sapiens]'	NaN	3	NaN	NaN	NaN	7	NaN	NaN	0	7	10
420	'>gi|4505813|ref|NP_003737.1| dynein light chain 1, cytoplasmic [Homo sapiens]'	NaN	NaN	NaN	NaN	NaN	NaN	7	3	0	7	10
421	'>gi|21071001|ref|NP_001135.3| E3 ubiquitin-protein ligase AMFR [Homo sapiens]'	NaN	NaN	NaN	7	2	NaN	NaN	NaN	0	7	9
422	'>gi|217330646|ref|NP_006704.3| activated RNA polymerase II transcriptional coactivator p15 [Homo sapiens]'	2	NaN	NaN	NaN	NaN	NaN	7	NaN	0	7	9
423	'>gi|83641876|ref|NP_061902.2| probable serine carboxypeptidase CPVL precursor [Homo sapiens]'	NaN	NaN	NaN	NaN	1	7	1	NaN	0	7	9
424	'>gi|108773810|ref|NP_064502.9| leucine--tRNA ligase, cytoplasmic [Homo sapiens]'	NaN	NaN	7	1	NaN	NaN	NaN	NaN	0	7	8
425	'>gi|22035554|ref|NP_663722.1| amyloid beta A4 precursor protein-binding family B member 1 isoform b [Homo sapiens]'	NaN	NaN	1	7	NaN	NaN	NaN	NaN	0	7	8
426	'>gi|568214245|ref|NP_001274744.1| ubiquitin-associated protein 2-like isoform c [Homo sapiens]'	NaN	NaN	7	1	NaN	NaN	NaN	NaN	0	7	8
427	'>gi|8923421|ref|NP_060297.1| serine--tRNA ligase, mitochondrial isoform b precursor [Homo sapiens]'	NaN	NaN	NaN	NaN	7	1	NaN	NaN	0	7	8
428	'>gi|110347425|ref|NP_001036016.1| structural maintenance of chromosomes protein 2 [Homo sapiens]'	NaN	NaN	7	NaN	NaN	NaN	NaN	NaN	0	7	7
429	'>gi|11321583|ref|NP_003841.1| succinyl-CoA ligase [ADP-forming] subunit beta, mitochondrial precursor [Homo sapiens]'	NaN	NaN	NaN	NaN	NaN	7	NaN	NaN	0	7	7
430	'>gi|116812591|ref|NP_008964.3| protein RER1 [Homo sapiens]'	NaN	NaN	NaN	NaN	NaN	NaN	7	NaN	0	7	7
431	'>gi|11968182|ref|NP_072045.1| 40S ribosomal protein S18 [Homo sapiens]'	NaN	NaN	NaN	NaN	NaN	NaN	7	NaN	0	7	7
432	'>gi|156546890|ref|NP_079225.5| protein WWC2 [Homo sapiens]'	NaN	NaN	7	NaN	NaN	NaN	NaN	NaN	0	7	7
433	'>gi|157388904|ref|NP_060272.3| HEAT repeat-containing protein 2 [Homo sapiens]'	NaN	NaN	NaN	7	NaN	NaN	NaN	NaN	0	7	7
434	'>gi|187171277|ref|NP_001119603.1| DNA polymerase subunit gamma-1 [Homo sapiens]'	NaN	NaN	7	NaN	NaN	NaN	NaN	NaN	0	7	7
435	'>gi|221307584|ref|NP_001138303.1| prohibitin-2 isoform 1 [Homo sapiens]'	NaN	NaN	NaN	NaN	NaN	7	NaN	NaN	0	7	7
436	'>gi|22202633|ref|NP_002615.2| prefoldin subunit 5 isoform alpha [Homo sapiens]'	NaN	NaN	NaN	NaN	NaN	NaN	7	NaN	0	7	7
437	'>gi|222136639|ref|NP_005947.3| C-1-tetrahydrofolate synthase, cytoplasmic [Homo sapiens]'	NaN	NaN	7	NaN	NaN	NaN	NaN	NaN	0	7	7
438	'>gi|23510338|ref|NP_003325.2| ubiquitin-like modifier-activating enzyme 1 [Homo sapiens]'	NaN	NaN	7	NaN	NaN	NaN	NaN	NaN	0	7	7
439	'>gi|24308113|ref|NP_056449.1| KIF1-binding protein [Homo sapiens]'	NaN	NaN	NaN	7	NaN	NaN	NaN	NaN	0	7	7
440	'>gi|254587994|ref|NP_001157019.1| synergin gamma isoform 7 [Homo sapiens]'	NaN	NaN	7	NaN	NaN	NaN	NaN	NaN	0	7	7
441	'>gi|31657129|ref|NP_036525.1| phosphoribosylformylglycinamidine synthase [Homo sapiens]'	NaN	NaN	7	NaN	NaN	NaN	NaN	NaN	0	7	7
442	'>gi|323276700|ref|NP_001191020.1| 40S ribosomal protein S10 [Homo sapiens]'	NaN	NaN	NaN	NaN	NaN	NaN	7	NaN	0	7	7
443	'>gi|327315343|ref|NP_001192157.1| sortilin isoform 2 [Homo sapiens]'	NaN	NaN	7	NaN	NaN	NaN	NaN	NaN	0	7	7
444	'>gi|33188445|ref|NP_036222.3| microtubule-actin cross-linking factor 1 [Homo sapiens]'	7	NaN	NaN	NaN	NaN	NaN	NaN	NaN	0	7	7
445	'>gi|344313163|ref|NP_001230695.1| protein O-linked-mannose beta-1,2-N-acetylglucosaminyltransferase 1 isoform 2 [Homo sapiens]'	NaN	NaN	NaN	7	NaN	NaN	NaN	NaN	0	7	7
446	'>gi|371502112|ref|NP_001243064.1| exportin-2 isoform 2 [Homo sapiens]'	NaN	NaN	7	NaN	NaN	NaN	NaN	NaN	0	7	7
447	'>gi|379030588|ref|NP_001243778.1| DNA polymerase delta catalytic subunit [Homo sapiens]'	NaN	NaN	7	NaN	NaN	NaN	NaN	NaN	0	7	7
448	'>gi|38327552|ref|NP_938405.1| ras GTPase-activating protein-binding protein 1 [Homo sapiens]'	NaN	NaN	NaN	7	NaN	NaN	NaN	NaN	0	7	7
449	'>gi|41872577|ref|NP_055965.1| raftlin [Homo sapiens]'	NaN	NaN	NaN	NaN	7	NaN	NaN	NaN	0	7	7
450	'>gi|42822868|ref|NP_976321.1| ribonuclease inhibitor [Homo sapiens]'	NaN	NaN	NaN	NaN	7	NaN	NaN	NaN	0	7	7
451	'>gi|44889481|ref|NP_036355.2| unconventional myosin-Ib isoform 2 [Homo sapiens]'	NaN	NaN	7	NaN	NaN	NaN	NaN	NaN	0	7	7
452	'>gi|4502171|ref|NP_000476.1| adenine phosphoribosyltransferase isoform a [Homo sapiens]'	NaN	NaN	NaN	NaN	NaN	NaN	7	NaN	0	7	7
453	'>gi|4503729|ref|NP_002005.1| peptidyl-prolyl cis-trans isomerase FKBP4 [Homo sapiens]'	NaN	NaN	NaN	NaN	7	NaN	NaN	NaN	0	7	7
454	'>gi|4505371|ref|NP_002487.1| NADH dehydrogenase [ubiquinone] iron-sulfur protein 8, mitochondrial precursor [Homo sapiens]'	NaN	NaN	NaN	NaN	NaN	NaN	7	NaN	0	7	7
455	'>gi|4505785|ref|NP_000285.1| phosphorylase b kinase gamma catalytic chain, liver/testis isoform isoform 1 [Homo sapiens]'	NaN	NaN	NaN	NaN	NaN	7	NaN	NaN	0	7	7
456	'>gi|4506055|ref|NP_002721.1| cAMP-dependent protein kinase catalytic subunit alpha isoform 1 [Homo sapiens]'	NaN	NaN	NaN	NaN	NaN	7	NaN	NaN	0	7	7
457	'>gi|4506181|ref|NP_002778.1| proteasome subunit alpha type-2 [Homo sapiens]'	NaN	NaN	NaN	NaN	NaN	NaN	7	NaN	0	7	7
458	'>gi|4506671|ref|NP_000995.1| 60S acidic ribosomal protein P2 [Homo sapiens]'	NaN	NaN	NaN	NaN	NaN	NaN	7	NaN	0	7	7
459	'>gi|4757732|ref|NP_004199.1| apoptosis-inducing factor 1, mitochondrial isoform 1 precursor [Homo sapiens]'	NaN	NaN	NaN	NaN	NaN	NaN	7	NaN	0	7	7
460	'>gi|530382446|ref|XP_005249381.1| PREDICTED: dystonin isoform X15 [Homo sapiens]'	NaN	7	NaN	NaN	NaN	NaN	NaN	NaN	0	7	7
461	'>gi|54112121|ref|NP_036558.3| splicing factor 3B subunit 3 [Homo sapiens]'	NaN	NaN	7	NaN	NaN	NaN	NaN	NaN	0	7	7
462	'>gi|543173169|ref|NP_001269468.1| guanine nucleotide-binding protein G(I)/G(S)/G(T) subunit beta-1 isoform 1 [Homo sapiens]'	NaN	NaN	NaN	NaN	NaN	7	NaN	NaN	0	7	7
463	'>gi|557357733|ref|NP_001273433.1| heat shock protein 105 kDa isoform 3 [Homo sapiens]'	NaN	NaN	NaN	7	NaN	NaN	NaN	NaN	0	7	7
464	'>gi|574957204|ref|NP_001276334.1| MMS19 nucleotide excision repair protein homolog isoform 1 [Homo sapiens]'	NaN	NaN	NaN	7	NaN	NaN	NaN	NaN	0	7	7
465	'''>gi|578840073|ref|XP_006725288.1| PREDICTED: pyridoxal-dependent decarboxylase domain-containing protein 1-like isoform X3 [Homo...'' <Preview truncated at 128 characters>'	NaN	NaN	NaN	7	NaN	NaN	NaN	NaN	0	7	7
466	'>gi|62198237|ref|NP_006222.2| DNA polymerase epsilon catalytic subunit A [Homo sapiens]'	NaN	7	NaN	NaN	NaN	NaN	NaN	NaN	0	7	7
467	'>gi|72534712|ref|NP_001026881.1| endoplasmic reticulum-Golgi intermediate compartment protein 1 [Homo sapiens]'	NaN	NaN	NaN	NaN	NaN	7	NaN	NaN	0	7	7
468	'>gi|4885165|ref|NP_005204.1| cystatin-A [Homo sapiens]'	2	3	6	NaN	2	NaN	3	2	0	6	18
469	'>gi|32189392|ref|NP_005800.3| peroxiredoxin-2 [Homo sapiens]'	2	3	NaN	NaN	1	1	6	1	0	6	14
470	'>gi|284795266|ref|NP_067026.3| signal recognition particle receptor subunit beta [Homo sapiens]'	NaN	NaN	NaN	NaN	NaN	6	6	NaN	0	6	12
471	'>gi|4507217|ref|NP_003124.1| signal recognition particle 9 kDa protein isoform 2 [Homo sapiens]'	NaN	NaN	NaN	NaN	NaN	NaN	6	6	0	6	12
472	'>gi|109148539|ref|NP_821158.2| gamma-glutamyltransferase 7 [Homo sapiens]'	NaN	NaN	5	6	NaN	NaN	NaN	NaN	0	6	11
473	'>gi|145977196|ref|NP_001078841.1| UPF0723 protein C11orf83 precursor [Homo sapiens]'	NaN	NaN	NaN	NaN	NaN	NaN	5	6	0	6	11
474	'>gi|166295173|ref|NP_060710.3| kin of IRRE-like protein 1 isoform 1 precursor [Homo sapiens]'	NaN	NaN	5	6	NaN	NaN	NaN	NaN	0	6	11
475	'>gi|60097902|ref|NP_002007.1| filaggrin [Homo sapiens]'	3	2	6	NaN	NaN	NaN	NaN	NaN	0	6	11
476	'>gi|166795297|ref|NP_057225.2| cytoplasmic dynein 1 light intermediate chain 1 [Homo sapiens]'	NaN	NaN	NaN	4	6	NaN	NaN	NaN	0	6	10
477	'>gi|288806587|ref|NP_001165774.1| serine/threonine-protein kinase greatwall isoform 1 [Homo sapiens]'	NaN	NaN	6	4	NaN	NaN	NaN	NaN	0	6	10
478	'>gi|4503143|ref|NP_001900.1| cathepsin D preproprotein [Homo sapiens]'	2	6	2	NaN	NaN	NaN	NaN	NaN	0	6	10
479	'>gi|4504279|ref|NP_002098.1| histone H3.3 [Homo sapiens]'	NaN	NaN	NaN	NaN	NaN	NaN	4	6	0	6	10
480	'>gi|467094898|ref|NP_001264129.1| protein cornichon homolog 4 isoform 5 [Homo sapiens]'	NaN	NaN	NaN	NaN	NaN	NaN	6	4	0	6	10
481	'>gi|21493022|ref|NP_005091.2| A-kinase anchor protein 12 isoform 1 [Homo sapiens]'	3	6	NaN	NaN	NaN	NaN	NaN	NaN	0	6	9
482	'>gi|312836798|ref|NP_001186125.1| armadillo repeat-containing protein 6 isoform 1 [Homo sapiens]'	NaN	NaN	NaN	NaN	3	6	NaN	NaN	0	6	9
483	'''>gi|4503523|ref|NP_003744.1| eukaryotic translation initiation factor 3 subunit D {ECO:0000255|HAMAP-Rule:MF_03003} [Homo sapien...'' <Preview truncated at 128 characters>'	NaN	NaN	NaN	3	6	NaN	NaN	NaN	0	6	9
484	'>gi|46852147|ref|NP_060530.3| isoleucine--tRNA ligase, mitochondrial precursor [Homo sapiens]'	NaN	NaN	6	3	NaN	NaN	NaN	NaN	0	6	9
485	'>gi|574584811|ref|NP_001276056.1| tubulin beta-4A chain isoform 2 [Homo sapiens]'	2	NaN	NaN	NaN	NaN	6	1	NaN	0	6	9
486	'>gi|66773040|ref|NP_982278.3| presqualene diphosphate phosphatase [Homo sapiens]'	NaN	NaN	NaN	NaN	NaN	3	6	NaN	0	6	9
487	'>gi|7705558|ref|NP_057452.1| inositol-3-phosphate synthase 1 isoform 1 [Homo sapiens]'	NaN	NaN	NaN	1	6	2	NaN	NaN	0	6	9
488	'>gi|205360840|ref|NP_001128582.1| dnaJ homolog subfamily A member 3, mitochondrial isoform 2 [Homo sapiens]'	NaN	NaN	NaN	2	6	NaN	NaN	NaN	0	6	8
489	'>gi|40288288|ref|NP_954592.1| histone-arginine methyltransferase CARM1 [Homo sapiens]'	NaN	NaN	NaN	6	2	NaN	NaN	NaN	0	6	8
490	'>gi|4503313|ref|NP_003638.1| diacylglycerol kinase epsilon [Homo sapiens]'	NaN	NaN	NaN	1	6	1	NaN	NaN	0	6	8
491	'>gi|4506725|ref|NP_000998.1| 40S ribosomal protein S4, X isoform X isoform [Homo sapiens]'	NaN	NaN	NaN	NaN	NaN	2	6	NaN	0	6	8
492	'>gi|5803165|ref|NP_006799.1| protein transport protein Sec61 subunit beta [Homo sapiens]'	NaN	NaN	NaN	NaN	NaN	NaN	6	2	0	6	8
493	'>gi|8923930|ref|NP_060934.1| CDGSH iron-sulfur domain-containing protein 1 [Homo sapiens]'	NaN	NaN	NaN	NaN	NaN	NaN	6	2	0	6	8
494	'>gi|21704279|ref|NP_660142.1| protein jagged-2 isoform b precursor [Homo sapiens]'	NaN	NaN	6	1	NaN	NaN	NaN	NaN	0	6	7
495	'>gi|307775422|ref|NP_001182732.1| low-density lipoprotein receptor isoform 6 precursor [Homo sapiens]'	NaN	1	6	NaN	NaN	NaN	NaN	NaN	0	6	7
496	'>gi|355477269|ref|NP_001239053.1| PAS domain-containing serine/threonine-protein kinase isoform 4 [Homo sapiens]'	NaN	NaN	1	6	NaN	NaN	NaN	NaN	0	6	7
497	'>gi|46276868|ref|NP_055501.2| uncharacterized protein KIAA0355 [Homo sapiens]'	NaN	NaN	6	1	NaN	NaN	NaN	NaN	0	6	7
498	'>gi|6678271|ref|NP_031401.1| TAR DNA-binding protein 43 [Homo sapiens]'	NaN	NaN	NaN	NaN	1	6	NaN	NaN	0	6	7
499	'>gi|109715835|ref|NP_071353.4| HEAT repeat-containing protein 6 [Homo sapiens]'	NaN	NaN	6	NaN	NaN	NaN	NaN	NaN	0	6	6
500	'>gi|110618253|ref|NP_005026.3| DNA-directed RNA polymerase, mitochondrial precursor [Homo sapiens]'	NaN	NaN	6	NaN	NaN	NaN	NaN	NaN	0	6	6
501	'>gi|13236579|ref|NP_077306.1| long-chain fatty acid transport protein 3 [Homo sapiens]'	NaN	NaN	NaN	6	NaN	NaN	NaN	NaN	0	6	6
502	'>gi|134142337|ref|NP_004987.2| multidrug resistance-associated protein 1 [Homo sapiens]'	NaN	NaN	6	NaN	NaN	NaN	NaN	NaN	0	6	6
503	'>gi|14043072|ref|NP_112533.1| heterogeneous nuclear ribonucleoproteins A2/B1 isoform B1 [Homo sapiens]'	NaN	NaN	NaN	NaN	NaN	6	NaN	NaN	0	6	6
504	'>gi|14149657|ref|NP_055787.1| transcription factor 25 [Homo sapiens]'	NaN	NaN	NaN	6	NaN	NaN	NaN	NaN	0	6	6
505	'>gi|153251745|ref|NP_062457.3| mitochondrial fission regulator 1-like isoform a [Homo sapiens]'	NaN	NaN	NaN	NaN	NaN	6	NaN	NaN	0	6	6
506	'>gi|156104872|ref|NP_006485.2| ETS domain-containing transcription factor ERF isoform 1 [Homo sapiens]'	NaN	NaN	NaN	6	NaN	NaN	NaN	NaN	0	6	6
507	'>gi|156119615|ref|NP_008832.2| unconventional myosin-IXa [Homo sapiens]'	NaN	6	NaN	NaN	NaN	NaN	NaN	NaN	0	6	6
508	'>gi|160420317|ref|NP_001104026.1| filamin-A isoform 2 [Homo sapiens]'	NaN	6	NaN	NaN	NaN	NaN	NaN	NaN	0	6	6
509	'>gi|170650661|ref|NP_006199.2| ectonucleotide pyrophosphatase/phosphodiesterase family member 1 [Homo sapiens]'	NaN	NaN	6	NaN	NaN	NaN	NaN	NaN	0	6	6
510	'>gi|18375650|ref|NP_542416.1| tyrosine-protein phosphatase non-receptor type 13 isoform 4 [Homo sapiens]'	NaN	6	NaN	NaN	NaN	NaN	NaN	NaN	0	6	6
511	'>gi|187960079|ref|NP_001120797.1| mitotic spindle assembly checkpoint protein MAD2B [Homo sapiens]'	NaN	NaN	NaN	NaN	NaN	NaN	6	NaN	0	6	6
512	'>gi|193211480|ref|NP_056175.3| superkiller viralicidic activity 2-like 2 [Homo sapiens]'	NaN	NaN	6	NaN	NaN	NaN	NaN	NaN	0	6	6
513	'>gi|19923191|ref|NP_003897.2| germinal-center associated nuclear protein [Homo sapiens]'	NaN	6	NaN	NaN	NaN	NaN	NaN	NaN	0	6	6
514	'>gi|20070125|ref|NP_000909.2| protein disulfide-isomerase precursor [Homo sapiens]'	NaN	NaN	NaN	NaN	6	NaN	NaN	NaN	0	6	6
515	'>gi|20149598|ref|NP_036272.2| mitochondrial dicarboxylate carrier isoform 2 [Homo sapiens]'	NaN	NaN	NaN	NaN	NaN	NaN	6	NaN	0	6	6
516	'>gi|207029439|ref|NP_001128728.1| histone-binding protein RBBP4 isoform c [Homo sapiens]'	NaN	NaN	NaN	NaN	NaN	6	NaN	NaN	0	6	6
517	'>gi|208022632|ref|NP_001129069.1| girdin isoform 1 [Homo sapiens]'	NaN	6	NaN	NaN	NaN	NaN	NaN	NaN	0	6	6
518	'''>gi|209413738|ref|NP_001129243.1| dolichyl-diphosphooligosaccharide--protein glycosyltransferase subunit 2 isoform 2 precursor [...'' <Preview truncated at 128 characters>'	NaN	NaN	NaN	NaN	6	NaN	NaN	NaN	0	6	6
519	'>gi|21265040|ref|NP_054899.2| 39S ribosomal protein L22, mitochondrial isoform a [Homo sapiens]'	NaN	NaN	NaN	NaN	NaN	NaN	6	NaN	0	6	6
520	'>gi|219842319|ref|NP_114091.3| Bardet-Biedl syndrome 2 protein [Homo sapiens]'	NaN	NaN	NaN	6	NaN	NaN	NaN	NaN	0	6	6
521	'>gi|22095349|ref|NP_055838.2| WD and tetratricopeptide repeats protein 1 isoform b [Homo sapiens]'	NaN	NaN	NaN	6	NaN	NaN	NaN	NaN	0	6	6
522	'>gi|224831257|ref|NP_055467.3| importin-13 [Homo sapiens]'	NaN	NaN	NaN	6	NaN	NaN	NaN	NaN	0	6	6
523	'>gi|24307899|ref|NP_005693.1| GTPase Era, mitochondrial [Homo sapiens]'	NaN	NaN	NaN	NaN	NaN	6	NaN	NaN	0	6	6
524	'>gi|254692934|ref|NP_001157108.1| general transcription factor II-I isoform 5 [Homo sapiens]'	NaN	NaN	6	NaN	NaN	NaN	NaN	NaN	0	6	6
525	'>gi|304555614|ref|NP_689956.2| BRCA1-associated ATM activator 1 [Homo sapiens]'	NaN	NaN	NaN	6	NaN	NaN	NaN	NaN	0	6	6
526	'>gi|33239445|ref|NP_003742.2| eukaryotic translation initiation factor 3 subunit B [Homo sapiens]'	NaN	NaN	6	NaN	NaN	NaN	NaN	NaN	0	6	6
527	'>gi|372266129|ref|NP_001243194.1| protein flightless-1 homolog isoform 3 [Homo sapiens]'	NaN	NaN	6	NaN	NaN	NaN	NaN	NaN	0	6	6
528	'>gi|378744165|ref|NP_001243755.1| RNA polymerase II-associated factor 1 homolog isoform 2 [Homo sapiens]'	NaN	NaN	NaN	6	NaN	NaN	NaN	NaN	0	6	6
529	'>gi|386869503|ref|NP_001247435.1| 40S ribosomal protein S3 isoform 2 [Homo sapiens]'	NaN	NaN	NaN	NaN	NaN	6	NaN	NaN	0	6	6
530	'>gi|40217805|ref|NP_078930.3| polynucleotide 5''-hydroxyl-kinase NOL9 [Homo sapiens]'	NaN	NaN	NaN	6	NaN	NaN	NaN	NaN	0	6	6
531	'>gi|40255047|ref|NP_079203.3| pleckstrin homology domain-containing family H member 3 precursor [Homo sapiens]'	NaN	NaN	NaN	6	NaN	NaN	NaN	NaN	0	6	6
532	'''>gi|41327781|ref|NP_951032.1| NADH dehydrogenase [ubiquinone] 1 alpha subcomplex assembly factor 3 isoform a precursor [Homo sap...'' <Preview truncated at 128 characters>'	NaN	NaN	NaN	NaN	NaN	NaN	6	NaN	0	6	6
533	'>gi|4502709|ref|NP_001777.1| cyclin-dependent kinase 1 isoform 1 [Homo sapiens]'	NaN	NaN	NaN	NaN	NaN	6	NaN	NaN	0	6	6
534	'>gi|4506061|ref|NP_002724.1| 5''-AMP-activated protein kinase subunit gamma-1 isoform 1 [Homo sapiens]'	NaN	NaN	NaN	NaN	NaN	6	NaN	NaN	0	6	6
535	'>gi|4506189|ref|NP_002783.1| proteasome subunit alpha type-7 [Homo sapiens]'	NaN	NaN	NaN	NaN	NaN	NaN	6	NaN	0	6	6
536	'>gi|48255947|ref|NP_001001323.1| plasma membrane calcium-transporting ATPase 1 isoform 1a [Homo sapiens]'	NaN	NaN	6	NaN	NaN	NaN	NaN	NaN	0	6	6
537	'>gi|5174447|ref|NP_006089.1| guanine nucleotide-binding protein subunit beta-2-like 1 [Homo sapiens]'	NaN	NaN	NaN	NaN	NaN	6	NaN	NaN	0	6	6
538	'>gi|530389315|ref|XP_005251117.1| PREDICTED: 14-3-3 protein zeta/delta isoform X1 [Homo sapiens]'	NaN	NaN	NaN	NaN	NaN	NaN	6	NaN	0	6	6
539	'>gi|53759103|ref|NP_006381.2| importin-8 isoform 1 [Homo sapiens]'	NaN	NaN	6	NaN	NaN	NaN	NaN	NaN	0	6	6
540	'>gi|5453760|ref|NP_006147.1| NEDD8 precursor [Homo sapiens]'	NaN	NaN	NaN	6	NaN	NaN	NaN	NaN	0	6	6
541	'>gi|545746375|ref|NP_001271175.1| signal-induced proliferation-associated 1-like protein 1 isoform 3 [Homo sapiens]'	NaN	6	NaN	NaN	NaN	NaN	NaN	NaN	0	6	6
542	'>gi|578816581|ref|XP_006716868.1| PREDICTED: DENN domain-containing protein 4C isoform X2 [Homo sapiens]'	NaN	6	NaN	NaN	NaN	NaN	NaN	NaN	0	6	6
543	'>gi|578830420|ref|XP_006721765.1| PREDICTED: 2'',3''-cyclic-nucleotide 3''-phosphodiesterase isoform X2 [Homo sapiens]'	NaN	NaN	NaN	NaN	NaN	6	NaN	NaN	0	6	6
544	'>gi|6041669|ref|NP_004538.2| NADH dehydrogenase [ubiquinone] 1 beta subcomplex subunit 4 isoform 1 [Homo sapiens]'	NaN	NaN	NaN	NaN	NaN	NaN	6	NaN	0	6	6
545	'>gi|62460637|ref|NP_078934.3| importin-4 [Homo sapiens]'	NaN	NaN	6	NaN	NaN	NaN	NaN	NaN	0	6	6
546	'>gi|664806037|ref|NP_001287758.1| cold-inducible RNA-binding protein isoform 3 [Homo sapiens]'	NaN	NaN	NaN	NaN	NaN	NaN	6	NaN	0	6	6
547	'>gi|68160922|ref|NP_001020242.1| 40S ribosomal protein S14 [Homo sapiens]'	NaN	NaN	NaN	NaN	NaN	NaN	6	NaN	0	6	6
548	'>gi|7019503|ref|NP_037520.1| prolactin regulatory element-binding protein [Homo sapiens]'	NaN	NaN	NaN	NaN	NaN	6	NaN	NaN	0	6	6
549	'>gi|71902540|ref|NP_000042.3| serine-protein kinase ATM [Homo sapiens]'	NaN	6	NaN	NaN	NaN	NaN	NaN	NaN	0	6	6
550	'>gi|7706200|ref|NP_057731.1| protein THEM6 precursor [Homo sapiens]'	NaN	NaN	NaN	NaN	NaN	NaN	6	NaN	0	6	6
551	'>gi|7706351|ref|NP_057161.1| peptidyl-tRNA hydrolase 2, mitochondrial precursor [Homo sapiens]'	NaN	NaN	NaN	NaN	NaN	NaN	6	NaN	0	6	6
552	'>gi|67782356|ref|NP_001255.3| corneodesmosin precursor [Homo sapiens]'	4	5	4	NaN	1	3	2	3	0	5	22
553	'>gi|4506773|ref|NP_002956.1| protein S100-A9 [Homo sapiens]'	2	3	1	NaN	3	1	5	3	0	5	18
554	'>gi|50592996|ref|NP_006077.2| tubulin beta-3 chain isoform 1 [Homo sapiens]'	NaN	2	3	4	5	NaN	2	NaN	0	5	16
555	'>gi|4557014|ref|NP_001743.1| catalase [Homo sapiens]'	5	3	1	NaN	1	1	NaN	3	0	5	14
556	'>gi|9910278|ref|NP_064584.1| keratinocyte-associated transmembrane protein 2 precursor [Homo sapiens]'	NaN	NaN	2	5	4	3	NaN	NaN	0	5	14
557	'>gi|156071462|ref|NP_001627.2| ADP/ATP translocase 3 [Homo sapiens]'	NaN	2	2	1	1	5	2	NaN	0	5	13
558	'>gi|118572613|ref|NP_057417.3| serine/arginine repetitive matrix protein 2 [Homo sapiens]'	NaN	3	5	4	NaN	NaN	NaN	NaN	0	5	12
559	'>gi|118200335|ref|NP_001071639.1| protein FAM127A [Homo sapiens]'	NaN	NaN	NaN	NaN	NaN	NaN	5	5	0	5	10
560	'>gi|145580608|ref|NP_001077430.1| WD repeat-containing protein 62 isoform 1 [Homo sapiens]'	NaN	5	5	NaN	NaN	NaN	NaN	NaN	0	5	10
561	'>gi|530406168|ref|XP_005254592.1| PREDICTED: dnaJ homolog subfamily A member 4 isoform X1 [Homo sapiens]'	NaN	NaN	NaN	2	2	5	1	NaN	0	5	10
562	'>gi|150418002|ref|NP_002114.3| HLA class II histocompatibility antigen, DQ beta 1 chain isoform 1 precursor [Homo sapiens]'	NaN	NaN	NaN	NaN	NaN	5	4	NaN	0	5	9
563	'>gi|389886539|ref|NP_001254507.1| torsin-1A-interacting protein 1 isoform 1 [Homo sapiens]'	NaN	NaN	NaN	3	5	1	NaN	NaN	0	5	9
564	'>gi|42558279|ref|NP_817124.1| tubulin beta-8 chain [Homo sapiens]'	NaN	NaN	NaN	NaN	3	5	1	NaN	0	5	9
565	'>gi|74099697|ref|NP_001027565.1| heterogeneous nuclear ribonucleoprotein H2 [Homo sapiens]'	NaN	NaN	NaN	NaN	5	4	NaN	NaN	0	5	9
566	'>gi|7705855|ref|NP_057226.1| estradiol 17-beta-dehydrogenase 12 [Homo sapiens]'	NaN	NaN	NaN	NaN	NaN	5	4	NaN	0	5	9
567	'>gi|7706457|ref|NP_057332.1| A-kinase anchor protein 11 [Homo sapiens]'	NaN	4	5	NaN	NaN	NaN	NaN	NaN	0	5	9
568	'>gi|14589933|ref|NP_115832.1| protocadherin-7 isoform b precursor [Homo sapiens]'	NaN	5	NaN	3	NaN	NaN	NaN	NaN	0	5	8
569	'>gi|171906582|ref|NP_064583.2| coiled-coil domain-containing protein 47 precursor [Homo sapiens]'	NaN	NaN	NaN	3	5	NaN	NaN	NaN	0	5	8
570	'>gi|215490096|ref|NP_001135920.1| protein spinster homolog 1 isoform 1 [Homo sapiens]'	NaN	NaN	NaN	1	2	5	NaN	NaN	0	5	8
571	'>gi|21614544|ref|NP_002955.2| protein S100-A8 [Homo sapiens]'	NaN	2	NaN	NaN	NaN	1	5	NaN	0	5	8
572	'>gi|221316632|ref|NP_001137534.1| coatomer subunit beta [Homo sapiens]'	NaN	NaN	3	5	NaN	NaN	NaN	NaN	0	5	8
573	'>gi|261878552|ref|NP_001159889.1| afadin- and alpha-actinin-binding protein isoform 1 [Homo sapiens]'	NaN	NaN	NaN	5	3	NaN	NaN	NaN	0	5	8
574	'>gi|321267511|ref|NP_001189431.1| protein NipSnap homolog 1 isoform 2 [Homo sapiens]'	NaN	NaN	NaN	NaN	NaN	3	5	NaN	0	5	8
575	'>gi|4506711|ref|NP_001021.1| 40S ribosomal protein S27 [Homo sapiens]'	NaN	NaN	NaN	NaN	NaN	NaN	3	5	0	5	8
576	'>gi|56788364|ref|NP_065194.2| gamma-tubulin complex component 6 [Homo sapiens]'	NaN	5	3	NaN	NaN	NaN	NaN	NaN	0	5	8
577	'>gi|109150431|ref|NP_060469.4| E3 ubiquitin-protein ligase RNF31 [Homo sapiens]'	NaN	NaN	5	NaN	NaN	NaN	NaN	2	0	5	7
578	'>gi|14043022|ref|NP_004981.2| methionine--tRNA ligase, cytoplasmic [Homo sapiens]'	NaN	NaN	5	2	NaN	NaN	NaN	NaN	0	5	7
579	'>gi|17158023|ref|NP_478070.1| protein FAM207A [Homo sapiens]'	NaN	NaN	NaN	NaN	NaN	2	5	NaN	0	5	7
580	'>gi|225543215|ref|NP_001139438.1| antigen KI-67 isoform 2 [Homo sapiens]'	NaN	NaN	NaN	2	NaN	NaN	NaN	5	0	5	7
581	'>gi|291575128|ref|NP_001167568.1| L-lactate dehydrogenase B chain [Homo sapiens]'	NaN	NaN	NaN	NaN	NaN	5	2	NaN	0	5	7
582	'>gi|4758302|ref|NP_004441.1| enhancer of rudimentary homolog [Homo sapiens]'	NaN	NaN	NaN	NaN	NaN	NaN	5	2	0	5	7
583	'>gi|4826998|ref|NP_005057.1| splicing factor, proline- and glutamine-rich [Homo sapiens]'	NaN	NaN	2	5	NaN	NaN	NaN	NaN	0	5	7
584	'>gi|50592994|ref|NP_003320.2| thioredoxin isoform 1 [Homo sapiens]'	NaN	NaN	NaN	NaN	NaN	NaN	5	2	0	5	7
585	'>gi|514052659|ref|NP_001265481.1| tubulin alpha-4A chain isoform 2 [Homo sapiens]'	NaN	NaN	NaN	NaN	2	5	NaN	NaN	0	5	7
586	'>gi|62241042|ref|NP_004437.2| bifunctional glutamate/proline--tRNA ligase [Homo sapiens]'	NaN	2	5	NaN	NaN	NaN	NaN	NaN	0	5	7
587	'>gi|72534740|ref|NP_001026893.1| dnaJ homolog subfamily B member 14 isoform 1 [Homo sapiens]'	NaN	NaN	NaN	NaN	NaN	5	2	NaN	0	5	7
588	'>gi|12667788|ref|NP_002464.1| myosin-9 [Homo sapiens]'	NaN	5	NaN	NaN	NaN	NaN	NaN	1	0	5	6
589	'>gi|14043070|ref|NP_112420.1| heterogeneous nuclear ribonucleoprotein A1 isoform b [Homo sapiens]'	NaN	NaN	NaN	NaN	NaN	5	1	NaN	0	5	6
590	'>gi|154355000|ref|NP_003676.2| far upstream element-binding protein 2 [Homo sapiens]'	NaN	NaN	1	5	NaN	NaN	NaN	NaN	0	5	6
591	'>gi|157671929|ref|NP_002636.2| phosphatidylinositol 4-phosphate 3-kinase C2 domain-containing subunit alpha [Homo sapiens]'	NaN	5	1	NaN	NaN	NaN	NaN	NaN	0	5	6
592	'>gi|20143480|ref|NP_003809.1| phosphatidate cytidylyltransferase 2 [Homo sapiens]'	NaN	NaN	NaN	NaN	1	5	NaN	NaN	0	5	6
593	'>gi|21327701|ref|NP_631961.1| TATA-binding protein-associated factor 2N isoform 1 [Homo sapiens]'	NaN	NaN	NaN	5	1	NaN	NaN	NaN	0	5	6
594	'>gi|251831110|ref|YP_003024029.1| cytochrome c oxidase subunit II (mitochondrion) [Homo sapiens]'	NaN	NaN	NaN	NaN	NaN	1	5	NaN	0	5	6
595	'>gi|296317339|ref|NP_001171752.1| voltage-dependent anion-selective channel protein 2 isoform 2 [Homo sapiens]'	NaN	NaN	NaN	NaN	NaN	5	1	NaN	0	5	6
596	'>gi|44890068|ref|NP_005086.2| zinc finger MYM-type protein 4 [Homo sapiens]'	NaN	5	NaN	NaN	NaN	1	NaN	NaN	0	5	6
597	'>gi|544711292|ref|NP_001269867.1| SCL-interrupting locus protein isoform 4 [Homo sapiens]'	NaN	NaN	5	1	NaN	NaN	NaN	NaN	0	5	6
598	'>gi|5453597|ref|NP_006126.1| F-actin-capping protein subunit alpha-1 [Homo sapiens]'	NaN	NaN	NaN	NaN	NaN	5	1	NaN	0	5	6
599	'>gi|61097912|ref|NP_612409.1| nucleolar MIF4G domain-containing protein 1 [Homo sapiens]'	NaN	NaN	1	5	NaN	NaN	NaN	NaN	0	5	6
600	'>gi|10863927|ref|NP_066953.1| peptidyl-prolyl cis-trans isomerase A isoform 1 [Homo sapiens]'	NaN	NaN	NaN	NaN	NaN	NaN	5	NaN	0	5	5
601	'>gi|10880989|ref|NP_067075.1| ras-related protein Rab-18 isoform 1 [Homo sapiens]'	NaN	NaN	NaN	NaN	NaN	NaN	5	NaN	0	5	5
602	'>gi|115583670|ref|NP_003244.2| T-lymphoma invasion and metastasis-inducing protein 1 [Homo sapiens]'	NaN	5	NaN	NaN	NaN	NaN	NaN	NaN	0	5	5
603	'>gi|116089292|ref|NP_079029.3| tetratricopeptide repeat protein 21B [Homo sapiens]'	NaN	NaN	5	NaN	NaN	NaN	NaN	NaN	0	5	5
604	'>gi|134304838|ref|NP_004827.4| eukaryotic translation initiation factor 2-alpha kinase 3 precursor [Homo sapiens]'	NaN	NaN	5	NaN	NaN	NaN	NaN	NaN	0	5	5
605	'>gi|13489112|ref|NP_055153.1| phosphatidylserine decarboxylase proenzyme [Homo sapiens]'	NaN	NaN	NaN	NaN	NaN	5	NaN	NaN	0	5	5
606	'>gi|14269586|ref|NP_110438.1| 28S ribosomal protein S26, mitochondrial [Homo sapiens]'	NaN	NaN	NaN	NaN	NaN	NaN	5	NaN	0	5	5
607	'>gi|14861834|ref|NP_149061.1| cat eye syndrome critical region protein 5 isoform 2 precursor [Homo sapiens]'	NaN	NaN	NaN	NaN	NaN	5	NaN	NaN	0	5	5
608	'>gi|148727351|ref|NP_958861.2| COBW domain-containing protein 3 isoform 1 [Homo sapiens]'	NaN	NaN	NaN	NaN	NaN	5	NaN	NaN	0	5	5
609	'>gi|15431290|ref|NP_000966.2| 60S ribosomal protein L11 isoform 1 [Homo sapiens]'	NaN	NaN	NaN	NaN	NaN	NaN	5	NaN	0	5	5
610	'>gi|154355004|ref|NP_001093592.1| protein strawberry notch homolog 2 isoform 2 [Homo sapiens]'	NaN	NaN	5	NaN	NaN	NaN	NaN	NaN	0	5	5
611	'>gi|156938331|ref|NP_060392.3| pre-mRNA-processing factor 39 [Homo sapiens]'	NaN	NaN	NaN	5	NaN	NaN	NaN	NaN	0	5	5
612	'>gi|157266264|ref|NP_942147.3| pleckstrin homology-like domain family B member 3 [Homo sapiens]'	NaN	NaN	NaN	5	NaN	NaN	NaN	NaN	0	5	5
613	'>gi|16306548|ref|NP_006504.2| serine--tRNA ligase, cytoplasmic [Homo sapiens]'	NaN	NaN	NaN	NaN	5	NaN	NaN	NaN	0	5	5
614	'>gi|164607128|ref|NP_079157.3| solute carrier family 35 member E1 [Homo sapiens]'	NaN	NaN	NaN	NaN	NaN	5	NaN	NaN	0	5	5
615	'>gi|169790833|ref|NP_001116078.1| lysosome-associated membrane glycoprotein 2 isoform C precursor [Homo sapiens]'	NaN	NaN	5	NaN	NaN	NaN	NaN	NaN	0	5	5
616	'>gi|182508169|ref|NP_003864.4| neuropilin-1 isoform a precursor [Homo sapiens]'	NaN	NaN	5	NaN	NaN	NaN	NaN	NaN	0	5	5
617	'>gi|189458821|ref|NP_003236.3| protein-glutamine gamma-glutamyltransferase E [Homo sapiens]'	NaN	NaN	5	NaN	NaN	NaN	NaN	NaN	0	5	5
618	'>gi|194578888|ref|NP_001124147.1| calmegin precursor [Homo sapiens]'	NaN	NaN	NaN	5	NaN	NaN	NaN	NaN	0	5	5
619	'>gi|19557636|ref|NP_570981.1| peptidyl-prolyl cis-trans isomerase-like 3 isoform PPIL3b [Homo sapiens]'	NaN	NaN	NaN	NaN	NaN	NaN	5	NaN	0	5	5
620	'>gi|19923198|ref|NP_001745.2| runt-related transcription factor 1 isoform AML1c [Homo sapiens]'	NaN	NaN	NaN	NaN	5	NaN	NaN	NaN	0	5	5
621	'>gi|205277364|ref|NP_001128508.1| Golgi apparatus membrane protein TVP23 homolog C isoform 2 [Homo sapiens]'	NaN	NaN	NaN	NaN	NaN	NaN	5	NaN	0	5	5
622	'>gi|21536428|ref|NP_004618.2| tail-anchored protein insertion receptor WRB isoform 1 [Homo sapiens]'	NaN	NaN	NaN	NaN	NaN	NaN	5	NaN	0	5	5
623	'>gi|221307568|ref|NP_001138295.1| C-myc promoter-binding protein isoform 1 [Homo sapiens]'	NaN	5	NaN	NaN	NaN	NaN	NaN	NaN	0	5	5
624	'>gi|224922839|ref|NP_689634.2| protein FAM69B [Homo sapiens]'	NaN	NaN	NaN	NaN	NaN	5	NaN	NaN	0	5	5
625	'>gi|258613875|ref|NP_056308.3| KN motif and ankyrin repeat domain-containing protein 2 isoform 1 [Homo sapiens]'	NaN	NaN	5	NaN	NaN	NaN	NaN	NaN	0	5	5
626	'>gi|291621664|ref|NP_001167589.1| RNA-binding protein MEX3D isoform 2 [Homo sapiens]'	NaN	NaN	NaN	5	NaN	NaN	NaN	NaN	0	5	5
627	'>gi|31712030|ref|NP_853553.1| ancient ubiquitous protein 1 [Homo sapiens]'	NaN	NaN	NaN	NaN	NaN	5	NaN	NaN	0	5	5
628	'>gi|31742492|ref|NP_060647.2| NEDD4-binding protein 2 [Homo sapiens]'	NaN	5	NaN	NaN	NaN	NaN	NaN	NaN	0	5	5
629	'>gi|32189394|ref|NP_001677.2| ATP synthase subunit beta, mitochondrial precursor [Homo sapiens]'	NaN	NaN	NaN	NaN	5	NaN	NaN	NaN	0	5	5
630	'>gi|33359701|ref|NP_872630.1| ubiquitin-conjugating enzyme E2 G2 isoform 2 [Homo sapiens]'	NaN	NaN	NaN	NaN	NaN	NaN	5	NaN	0	5	5
631	'>gi|342187274|ref|NP_001230111.1| copper-transporting ATPase 2 isoform c [Homo sapiens]'	NaN	NaN	5	NaN	NaN	NaN	NaN	NaN	0	5	5
632	'>gi|34577075|ref|NP_005460.2| acyl-coenzyme A thioesterase 8 [Homo sapiens]'	NaN	NaN	NaN	NaN	NaN	5	NaN	NaN	0	5	5
633	'>gi|358030308|ref|NP_001239589.1| band 4.1-like protein 2 isoform d [Homo sapiens]'	NaN	NaN	5	NaN	NaN	NaN	NaN	NaN	0	5	5
634	'>gi|38683799|ref|NP_149112.1| ankyrin repeat domain-containing protein 13A [Homo sapiens]'	NaN	NaN	NaN	5	NaN	NaN	NaN	NaN	0	5	5
635	'>gi|39930517|ref|NP_612361.1| atherin [Homo sapiens]'	NaN	NaN	NaN	5	NaN	NaN	NaN	NaN	0	5	5
636	'>gi|40068047|ref|NP_951060.1| metal transporter CNNM3 isoform 2 precursor [Homo sapiens]'	NaN	NaN	NaN	5	NaN	NaN	NaN	NaN	0	5	5
637	'>gi|40255157|ref|NP_700356.2| leucine-rich repeats and immunoglobulin-like domains protein 3 isoform 2 precursor [Homo sapiens]'	NaN	NaN	5	NaN	NaN	NaN	NaN	NaN	0	5	5
638	'>gi|431822379|ref|NP_001258930.1| dedicator of cytokinesis protein 7 isoform 4 [Homo sapiens]'	NaN	5	NaN	NaN	NaN	NaN	NaN	NaN	0	5	5
639	'>gi|443497964|ref|NP_001263218.1| cAMP-dependent protein kinase type I-alpha regulatory subunit isoform a [Homo sapiens]'	NaN	NaN	NaN	NaN	5	NaN	NaN	NaN	0	5	5
640	'>gi|4502227|ref|NP_001168.1| ADP-ribosylation factor-like protein 1 isoform 1 [Homo sapiens]'	NaN	NaN	NaN	NaN	NaN	NaN	5	NaN	0	5	5
641	'>gi|4503513|ref|NP_003748.1| eukaryotic translation initiation factor 3 subunit I [Homo sapiens]'	NaN	NaN	NaN	NaN	NaN	5	NaN	NaN	0	5	5
642	'>gi|4504517|ref|NP_001531.1| heat shock protein beta-1 [Homo sapiens]'	NaN	NaN	NaN	NaN	NaN	NaN	5	NaN	0	5	5
643	'>gi|4506623|ref|NP_000979.1| 60S ribosomal protein L27 [Homo sapiens]'	NaN	NaN	NaN	NaN	NaN	NaN	5	NaN	0	5	5
644	'>gi|4507879|ref|NP_003365.1| voltage-dependent anion-selective channel protein 1 [Homo sapiens]'	NaN	NaN	NaN	NaN	NaN	NaN	5	NaN	0	5	5
645	'>gi|45597177|ref|NP_055858.2| TBC1 domain family member 9B isoform b [Homo sapiens]'	NaN	NaN	5	NaN	NaN	NaN	NaN	NaN	0	5	5
646	'>gi|4757926|ref|NP_004893.1| RNA-binding protein 39 isoform b [Homo sapiens]'	NaN	NaN	NaN	5	NaN	NaN	NaN	NaN	0	5	5
647	'>gi|4757988|ref|NP_004795.1| probable cytosolic iron-sulfur protein assembly protein CIAO1 [Homo sapiens]'	NaN	NaN	NaN	NaN	NaN	5	NaN	NaN	0	5	5
648	'>gi|4759050|ref|NP_004577.1| ribosomal protein S6 kinase alpha-3 [Homo sapiens]'	NaN	NaN	NaN	NaN	NaN	5	NaN	NaN	0	5	5
649	'>gi|48928050|ref|NP_036432.2| F-box/WD repeat-containing protein 11 isoform C [Homo sapiens]'	NaN	NaN	5	NaN	NaN	NaN	NaN	NaN	0	5	5
650	'>gi|509155837|ref|NP_001265241.1| nuclear pore complex protein Nup155 isoform 3 [Homo sapiens]'	NaN	NaN	5	NaN	NaN	NaN	NaN	NaN	0	5	5
651	'>gi|52630440|ref|NP_036313.3| peptidyl-prolyl cis-trans isomerase FKBP8 [Homo sapiens]'	NaN	NaN	NaN	5	NaN	NaN	NaN	NaN	0	5	5
652	'>gi|530414369|ref|XP_005266835.1| PREDICTED: serpin B12 isoform X1 [Homo sapiens]'	NaN	NaN	NaN	NaN	NaN	5	NaN	NaN	0	5	5
653	'>gi|530414713|ref|XP_005259901.1| PREDICTED: peptidyl-prolyl cis-trans isomerase FKBP8 isoform X4 [Homo sapiens]'	NaN	NaN	NaN	NaN	NaN	5	NaN	NaN	0	5	5
654	'>gi|530418462|ref|XP_005260640.1| PREDICTED: mRNA export factor isoform X2 [Homo sapiens]'	NaN	NaN	NaN	NaN	NaN	5	NaN	NaN	0	5	5
655	'>gi|530424332|ref|XP_005256210.1| PREDICTED: epithelial splicing regulatory protein 2 isoform X2 [Homo sapiens]'	NaN	NaN	NaN	5	NaN	NaN	NaN	NaN	0	5	5
656	'>gi|533112479|ref|NP_059984.3| plexin-A3 precursor [Homo sapiens]'	NaN	5	NaN	NaN	NaN	NaN	NaN	NaN	0	5	5
657	'>gi|538921154|ref|NP_001269348.1| NADH dehydrogenase [ubiquinone] 1 alpha subcomplex subunit 5 isoform 2 [Homo sapiens]'	NaN	NaN	NaN	NaN	NaN	NaN	5	NaN	0	5	5
658	'>gi|543583697|ref|NP_001269533.1| prostaglandin E synthase 3 isoform e [Homo sapiens]'	NaN	NaN	NaN	NaN	NaN	NaN	5	NaN	0	5	5
659	'>gi|5453549|ref|NP_006397.1| peroxiredoxin-4 precursor [Homo sapiens]'	NaN	NaN	NaN	NaN	NaN	NaN	5	NaN	0	5	5
660	'>gi|557948045|ref|NP_079084.3| protein aurora borealis isoform 1 [Homo sapiens]'	NaN	NaN	NaN	5	NaN	NaN	NaN	NaN	0	5	5
661	'>gi|578827208|ref|XP_006720676.1| PREDICTED: uncharacterized protein C15orf39 isoform X2 [Homo sapiens]'	NaN	NaN	5	NaN	NaN	NaN	NaN	NaN	0	5	5
662	'>gi|62460635|ref|NP_001014842.1| transmembrane 9 superfamily member 1 isoform b precursor [Homo sapiens]'	NaN	NaN	NaN	NaN	NaN	5	NaN	NaN	0	5	5
663	'>gi|631226406|ref|NP_001278825.1| ras-related protein Rap-1A precursor [Homo sapiens]'	NaN	NaN	NaN	NaN	NaN	NaN	5	NaN	0	5	5
664	'>gi|662033888|ref|NP_001284478.1| regulator of nonsense transcripts 1 isoform 1 [Homo sapiens]'	NaN	NaN	5	NaN	NaN	NaN	NaN	NaN	0	5	5
665	'>gi|663071059|ref|NP_001284634.1| latrophilin-2 isoform 2 preproprotein [Homo sapiens]'	NaN	NaN	5	NaN	NaN	NaN	NaN	NaN	0	5	5
666	'>gi|6631085|ref|NP_008965.2| dnaJ homolog subfamily B member 4 [Homo sapiens]'	NaN	NaN	NaN	NaN	NaN	5	NaN	NaN	0	5	5
667	'>gi|663429546|ref|NP_001287699.1| lysophospholipase-like protein 1 isoform c [Homo sapiens]'	NaN	NaN	NaN	NaN	NaN	NaN	5	NaN	0	5	5
668	'>gi|666637991|ref|NP_001288013.1| rho guanine nucleotide exchange factor 12 isoform 3 [Homo sapiens]'	NaN	5	NaN	NaN	NaN	NaN	NaN	NaN	0	5	5
669	'>gi|6912280|ref|NP_036243.1| activator of 90 kDa heat shock protein ATPase homolog 1 [Homo sapiens]'	NaN	NaN	NaN	NaN	NaN	5	NaN	NaN	0	5	5
670	'>gi|7656952|ref|NP_055227.1| calcyclin-binding protein isoform 1 [Homo sapiens]'	NaN	NaN	NaN	NaN	NaN	5	NaN	NaN	0	5	5
671	'>RRV Gene 10'	4	3	3	2	NaN	3	3	NaN	0	4	18
672	'>gi|17998551|ref|NP_536722.1| serpin B12 [Homo sapiens]'	2	3	3	NaN	2	NaN	3	4	0	4	17
673	'>gi|34419635|ref|NP_002146.2| heat shock 70 kDa protein 6 [Homo sapiens]'	1	1	3	4	2	2	2	1	0	4	16
674	'>gi|13129110|ref|NP_077007.1| methylosome protein 50 [Homo sapiens]'	2	NaN	1	1	1	4	2	1	0	4	12
675	'>gi|155722983|ref|NP_057376.2| heat shock protein 75 kDa, mitochondrial isoform 1 precursor [Homo sapiens]'	1	2	2	4	1	1	NaN	NaN	0	4	11
676	'>gi|661902998|ref|NP_001284347.1| heterogeneous nuclear ribonucleoprotein M isoform c [Homo sapiens]'	3	1	NaN	NaN	NaN	3	4	NaN	0	4	11
677	'>gi|507834128|ref|NP_001002252.2| ADP-ribosylation factor-like protein 6-interacting protein 4 isoform 4 [Homo sapiens]'	4	4	NaN	NaN	NaN	2	NaN	NaN	0	4	10
678	'>gi|4557367|ref|NP_000377.1| bleomycin hydrolase [Homo sapiens]'	NaN	NaN	NaN	NaN	2	4	1	2	0	4	9
679	'>gi|11321607|ref|NP_004228.1| pachytene checkpoint protein 2 homolog isoform 1 [Homo sapiens]'	NaN	NaN	NaN	NaN	4	4	NaN	NaN	0	4	8
680	'>gi|18378731|ref|NP_064620.2| HMG box transcription factor BBX isoform 2 [Homo sapiens]'	NaN	NaN	4	4	NaN	NaN	NaN	NaN	0	4	8
681	'>gi|78214522|ref|NP_001030335.1| 60S ribosomal protein L38 [Homo sapiens]'	NaN	NaN	NaN	NaN	NaN	NaN	4	4	0	4	8
682	'>gi|11641421|ref|NP_067090.1| ceramide synthase 1 isoform 1 [Homo sapiens]'	NaN	NaN	NaN	NaN	NaN	4	3	NaN	0	4	7
683	'>gi|13375618|ref|NP_055577.1| delta(24)-sterol reductase precursor [Homo sapiens]'	NaN	NaN	NaN	NaN	4	3	NaN	NaN	0	4	7
684	'>gi|24308201|ref|NP_065392.1| adipocyte plasma membrane-associated protein [Homo sapiens]'	NaN	NaN	NaN	NaN	3	4	NaN	NaN	0	4	7
685	'>gi|40254851|ref|NP_037487.2| serine/threonine-protein kinase N3 [Homo sapiens]'	NaN	NaN	3	4	NaN	NaN	NaN	NaN	0	4	7
686	'>gi|11141889|ref|NP_068590.1| protein salvador homolog 1 [Homo sapiens]'	NaN	NaN	NaN	NaN	2	4	NaN	NaN	0	4	6
687	'>gi|118197272|ref|NP_060506.5| autophagy-related protein 2 homolog B [Homo sapiens]'	NaN	NaN	4	NaN	2	NaN	NaN	NaN	0	4	6
688	'>gi|183227703|ref|NP_001116698.1| protein MTO1 homolog, mitochondrial isoform c [Homo sapiens]'	NaN	NaN	NaN	4	2	NaN	NaN	NaN	0	4	6
689	'>gi|197382758|ref|NP_001127964.1| heparan sulfate 2-O-sulfotransferase 1 isoform 2 [Homo sapiens]'	NaN	NaN	NaN	NaN	2	4	NaN	NaN	0	4	6
690	'>gi|213688375|ref|NP_001135417.1| actin, aortic smooth muscle [Homo sapiens]'	NaN	NaN	NaN	NaN	NaN	4	2	NaN	0	4	6
691	'>gi|254553334|ref|NP_001156956.1| DDB1- and CUL4-associated factor 11 isoform 1 [Homo sapiens]'	NaN	NaN	NaN	2	4	NaN	NaN	NaN	0	4	6
692	'>gi|29725607|ref|NP_061141.2| protein unc-45 homolog A isoform 2 [Homo sapiens]'	NaN	NaN	2	4	NaN	NaN	NaN	NaN	0	4	6
693	'>gi|330340389|ref|NP_001193356.1| up-regulated during skeletal muscle growth protein 5 [Homo sapiens]'	NaN	NaN	NaN	NaN	NaN	NaN	2	4	0	4	6
694	'>gi|34098946|ref|NP_004550.2| nuclease-sensitive element-binding protein 1 [Homo sapiens]'	NaN	NaN	NaN	NaN	2	4	NaN	NaN	0	4	6
695	'>gi|34147522|ref|NP_064632.2| chaperone activity of bc1 complex-like, mitochondrial [Homo sapiens]'	NaN	NaN	NaN	NaN	4	2	NaN	NaN	0	4	6
696	'>gi|4502163|ref|NP_001638.1| apolipoprotein D precursor [Homo sapiens]'	2	4	NaN	NaN	NaN	NaN	NaN	NaN	0	4	6
697	'>gi|4506401|ref|NP_002871.1| RAF proto-oncogene serine/threonine-protein kinase [Homo sapiens]'	NaN	NaN	NaN	4	2	NaN	NaN	NaN	0	4	6
698	'>gi|4885065|ref|NP_005157.1| amyloid-like protein 1 isoform 2 precursor [Homo sapiens]'	NaN	NaN	2	4	NaN	NaN	NaN	NaN	0	4	6
699	'>gi|557636736|ref|NP_001273554.1| RNA-binding protein with serine-rich domain 1 isoform a [Homo sapiens]'	NaN	4	NaN	NaN	NaN	2	NaN	NaN	0	4	6
700	'>gi|5802984|ref|NP_006867.1| N-acetyllactosaminide beta-1,3-N-acetylglucosaminyltransferase [Homo sapiens]'	NaN	NaN	NaN	NaN	2	4	NaN	NaN	0	4	6
701	'>gi|5901922|ref|NP_008996.1| hsp90 co-chaperone Cdc37 [Homo sapiens]'	NaN	NaN	NaN	NaN	4	2	NaN	NaN	0	4	6
702	'>gi|150036268|ref|NP_004002.2| dystrophin Dp260-1 isoform [Homo sapiens]'	4	NaN	NaN	NaN	NaN	NaN	1	NaN	0	4	5
703	'>gi|21327708|ref|NP_631946.1| nucleosome assembly protein 1-like 1 [Homo sapiens]'	NaN	NaN	NaN	NaN	4	1	NaN	NaN	0	4	5
704	'>gi|22035616|ref|NP_665741.1| oxysterol-binding protein-related protein 7 [Homo sapiens]'	NaN	4	1	NaN	NaN	NaN	NaN	NaN	0	4	5
705	'>gi|38570062|ref|NP_057033.2| Golgi to ER traffic protein 4 homolog [Homo sapiens]'	NaN	NaN	NaN	NaN	NaN	4	1	NaN	0	4	5
706	'>gi|9845502|ref|NP_002286.2| 40S ribosomal protein SA [Homo sapiens]'	NaN	NaN	NaN	NaN	1	4	NaN	NaN	0	4	5
707	'>gi|109134349|ref|NP_036265.3| coatomer subunit gamma-2 isoform 1 [Homo sapiens]'	NaN	NaN	NaN	4	NaN	NaN	NaN	NaN	0	4	4
708	'>gi|11277468|ref|NP_006418.2| apoptosis regulatory protein Siva isoform 1 [Homo sapiens]'	NaN	NaN	NaN	NaN	NaN	NaN	4	NaN	0	4	4
709	'>gi|112789532|ref|NP_001036189.1| nectin-2 isoform delta precursor [Homo sapiens]'	NaN	NaN	NaN	4	NaN	NaN	NaN	NaN	0	4	4
710	'>gi|116268097|ref|NP_542172.2| beta-1,3-galactosyltransferase 6 [Homo sapiens]'	NaN	NaN	NaN	NaN	NaN	4	NaN	NaN	0	4	4
711	'>gi|118600961|ref|NP_065076.2| ral GTPase-activating protein subunit alpha-2 [Homo sapiens]'	NaN	NaN	NaN	NaN	NaN	NaN	4	NaN	0	4	4
712	'>gi|119395716|ref|NP_001444.2| forkhead box protein C1 [Homo sapiens]'	NaN	NaN	NaN	4	NaN	NaN	NaN	NaN	0	4	4
713	'>gi|119874201|ref|NP_055845.1| protein furry homolog-like [Homo sapiens]'	NaN	NaN	NaN	NaN	NaN	NaN	NaN	4	0	4	4
714	'>gi|120587019|ref|NP_055160.2| zinc finger protein 318 [Homo sapiens]'	NaN	4	NaN	NaN	NaN	NaN	NaN	NaN	0	4	4
715	'>gi|13124873|ref|NP_001746.1| core-binding factor subunit beta isoform 2 [Homo sapiens]'	NaN	NaN	NaN	NaN	NaN	NaN	4	NaN	0	4	4
716	'>gi|13128860|ref|NP_004955.2| histone deacetylase 1 [Homo sapiens]'	NaN	NaN	NaN	NaN	4	NaN	NaN	NaN	0	4	4
717	'>gi|13129016|ref|NP_076955.1| DET1- and DDB1-associated protein 1 [Homo sapiens]'	NaN	NaN	NaN	NaN	NaN	NaN	4	NaN	0	4	4
718	'>gi|149363685|ref|NP_056140.1| uncharacterized protein KIAA0947 [Homo sapiens]'	NaN	4	NaN	NaN	NaN	NaN	NaN	NaN	0	4	4
719	'>gi|151108473|ref|NP_057152.2| mitochondrial fission 1 protein [Homo sapiens]'	NaN	NaN	NaN	NaN	NaN	NaN	4	NaN	0	4	4
720	'>gi|154354966|ref|NP_001093640.1| mitochondrial inner membrane protein isoform 3 [Homo sapiens]'	NaN	NaN	NaN	4	NaN	NaN	NaN	NaN	0	4	4
721	'>gi|186928854|ref|NP_005821.2| 28S ribosomal protein S31, mitochondrial [Homo sapiens]'	NaN	NaN	NaN	NaN	NaN	4	NaN	NaN	0	4	4
722	'>gi|18765756|ref|NP_569122.1| dual specificity tyrosine-phosphorylation-regulated kinase 1A isoform 5 [Homo sapiens]'	NaN	NaN	NaN	4	NaN	NaN	NaN	NaN	0	4	4
723	'>gi|18874090|ref|NP_065890.1| WD repeat-containing protein 48 [Homo sapiens]'	NaN	NaN	NaN	4	NaN	NaN	NaN	NaN	0	4	4
724	'>gi|189571583|ref|NP_003250.3| intercellular adhesion molecule 5 precursor [Homo sapiens]'	NaN	NaN	4	NaN	NaN	NaN	NaN	NaN	0	4	4
725	'>gi|190885499|ref|NP_004246.2| cytochrome c oxidase subunit 5A, mitochondrial precursor [Homo sapiens]'	NaN	NaN	NaN	NaN	NaN	NaN	4	NaN	0	4	4
726	'>gi|194306567|ref|NP_853556.2| replication factor C subunit 5 isoform 2 [Homo sapiens]'	NaN	NaN	NaN	NaN	NaN	4	NaN	NaN	0	4	4
727	'>gi|194353966|ref|NP_001361.1| dynein heavy chain 6, axonemal [Homo sapiens]'	NaN	NaN	4	NaN	NaN	NaN	NaN	NaN	0	4	4
728	'>gi|194473724|ref|NP_001123996.1| AP-1 complex subunit mu-1 isoform 1 [Homo sapiens]'	NaN	NaN	NaN	NaN	NaN	4	NaN	NaN	0	4	4
729	'>gi|194578923|ref|NP_001124000.1| C-Jun-amino-terminal kinase-interacting protein 4 isoform 1 [Homo sapiens]'	NaN	NaN	4	NaN	NaN	NaN	NaN	NaN	0	4	4
730	'>gi|19557691|ref|NP_149351.1| surfeit locus protein 4 isoform 1 [Homo sapiens]'	NaN	NaN	NaN	NaN	NaN	NaN	4	NaN	0	4	4
731	'>gi|19923599|ref|NP_079010.2| calmin [Homo sapiens]'	NaN	NaN	4	NaN	NaN	NaN	NaN	NaN	0	4	4
732	'>gi|205360987|ref|NP_005671.2| TATA box-binding protein-associated factor RNA polymerase I subunit B [Homo sapiens]'	NaN	NaN	NaN	NaN	NaN	NaN	NaN	4	0	4	4
733	'>gi|21361661|ref|NP_060298.2| COMM domain-containing protein 4 isoform 1 [Homo sapiens]'	NaN	NaN	NaN	NaN	NaN	NaN	4	NaN	0	4	4
734	'>gi|21735592|ref|NP_002589.2| programmed cell death protein 2 isoform 1 [Homo sapiens]'	NaN	NaN	NaN	NaN	NaN	4	NaN	NaN	0	4	4
735	'>gi|217416369|ref|NP_001136120.1| GTP-binding protein SAR1a [Homo sapiens]'	NaN	NaN	NaN	NaN	NaN	NaN	4	NaN	0	4	4
736	'>gi|219879806|ref|NP_001137378.1| TRAF-type zinc finger domain-containing protein 1 [Homo sapiens]'	NaN	NaN	NaN	4	NaN	NaN	NaN	NaN	0	4	4
737	'>gi|223890252|ref|NP_066973.2| glutamate receptor-interacting protein 1 isoform 1 [Homo sapiens]'	NaN	NaN	4	NaN	NaN	NaN	NaN	NaN	0	4	4
738	'>gi|224028246|ref|NP_001138881.1| non-POU domain-containing octamer-binding protein isoform 1 [Homo sapiens]'	NaN	NaN	NaN	NaN	4	NaN	NaN	NaN	0	4	4
739	'>gi|224493847|ref|NP_001139013.1| T-complex protein 11-like protein 1 [Homo sapiens]'	NaN	NaN	NaN	NaN	4	NaN	NaN	NaN	0	4	4
740	'>gi|22538437|ref|NP_680093.1| cathepsin B preproprotein [Homo sapiens]'	NaN	NaN	NaN	NaN	NaN	NaN	4	NaN	0	4	4
741	'>gi|22538467|ref|NP_002787.2| proteasome subunit beta type-4 [Homo sapiens]'	NaN	NaN	NaN	NaN	NaN	NaN	4	NaN	0	4	4
742	'>gi|22547138|ref|NP_666499.1| 39S ribosomal protein L4, mitochondrial isoform a [Homo sapiens]'	NaN	NaN	NaN	NaN	NaN	4	NaN	NaN	0	4	4
743	'>gi|23308697|ref|NP_003130.2| signal recognition particle receptor subunit alpha isoform 1 [Homo sapiens]'	NaN	NaN	NaN	4	NaN	NaN	NaN	NaN	0	4	4
744	'>gi|239937451|ref|NP_001155238.1| adenosylhomocysteinase isoform 2 [Homo sapiens]'	NaN	NaN	NaN	NaN	NaN	4	NaN	NaN	0	4	4
745	'>gi|24308097|ref|NP_056415.1| monoacylglycerol lipase ABHD12 isoform b [Homo sapiens]'	NaN	NaN	NaN	NaN	NaN	4	NaN	NaN	0	4	4
746	'>gi|24430155|ref|NP_694546.1| 26S protease regulatory subunit 6B isoform 2 [Homo sapiens]'	NaN	NaN	NaN	NaN	NaN	4	NaN	NaN	0	4	4
747	'>gi|24497453|ref|NP_002523.2| nuclear pore complex protein Nup88 [Homo sapiens]'	NaN	NaN	NaN	4	NaN	NaN	NaN	NaN	0	4	4
748	'>gi|25121993|ref|NP_733839.1| RNA-binding protein Musashi homolog 2 isoform b [Homo sapiens]'	NaN	NaN	NaN	NaN	NaN	4	NaN	NaN	0	4	4
749	'>gi|25777730|ref|NP_000683.3| aldehyde dehydrogenase X, mitochondrial precursor [Homo sapiens]'	NaN	NaN	NaN	NaN	4	NaN	NaN	NaN	0	4	4
750	'>gi|27477111|ref|NP_006416.3| pre-mRNA-splicing factor SLU7 [Homo sapiens]'	NaN	NaN	NaN	4	NaN	NaN	NaN	NaN	0	4	4
751	'>gi|27477136|ref|NP_064504.2| zinc finger CCCH-type antiviral protein 1 isoform 1 [Homo sapiens]'	NaN	NaN	4	NaN	NaN	NaN	NaN	NaN	0	4	4
752	'>gi|291621647|ref|NP_006311.2| membrane-associated progesterone receptor component 2 [Homo sapiens]'	NaN	NaN	NaN	NaN	NaN	NaN	4	NaN	0	4	4
753	'>gi|29826282|ref|NP_817092.1| protein phosphatase 1G [Homo sapiens]'	NaN	NaN	NaN	4	NaN	NaN	NaN	NaN	0	4	4
754	'>gi|312596881|ref|NP_001186092.1| 26S protease regulatory subunit 8 isoform 2 [Homo sapiens]'	NaN	NaN	NaN	NaN	NaN	4	NaN	NaN	0	4	4
755	'>gi|34101286|ref|NP_057191.2| zinc finger RNA-binding protein [Homo sapiens]'	NaN	NaN	4	NaN	NaN	NaN	NaN	NaN	0	4	4
756	'>gi|34147498|ref|NP_060336.3| transmembrane protein 70, mitochondrial isoform a [Homo sapiens]'	NaN	NaN	NaN	NaN	NaN	NaN	4	NaN	0	4	4
757	'>gi|38016937|ref|NP_055731.2| serine/threonine-protein kinase LMTK2 precursor [Homo sapiens]'	NaN	4	NaN	NaN	NaN	NaN	NaN	NaN	0	4	4
758	'>gi|38372923|ref|NP_940993.1| basigin isoform 4 [Homo sapiens]'	NaN	NaN	NaN	NaN	NaN	4	NaN	NaN	0	4	4
759	'>gi|39753959|ref|NP_060104.2| BTB/POZ domain-containing protein KCTD9 [Homo sapiens]'	NaN	NaN	NaN	NaN	NaN	NaN	NaN	4	0	4	4
760	'>gi|399498566|ref|NP_001257711.1| transcription factor A, mitochondrial isoform 2 precursor [Homo sapiens]'	NaN	NaN	NaN	NaN	NaN	NaN	4	NaN	0	4	4
761	'>gi|40807357|ref|NP_005085.2| long-chain fatty acid transport protein 4 [Homo sapiens]'	NaN	NaN	NaN	NaN	4	NaN	NaN	NaN	0	4	4
762	'>gi|42476299|ref|NP_056390.2| PERQ amino acid-rich with GYF domain-containing protein 2 isoform b [Homo sapiens]'	NaN	NaN	4	NaN	NaN	NaN	NaN	NaN	0	4	4
763	'>gi|44917608|ref|NP_056061.1| E3 ubiquitin-protein ligase MGRN1 isoform 1 [Homo sapiens]'	NaN	NaN	NaN	4	NaN	NaN	NaN	NaN	0	4	4
764	'>gi|4502101|ref|NP_000691.1| annexin A1 [Homo sapiens]'	4	NaN	NaN	NaN	NaN	NaN	NaN	NaN	0	4	4
765	'>gi|4503095|ref|NP_001886.1| casein kinase II subunit alpha isoform a [Homo sapiens]'	NaN	NaN	NaN	NaN	NaN	4	NaN	NaN	0	4	4
766	'>gi|4503617|ref|NP_001431.1| exostosin-like 3 [Homo sapiens]'	NaN	NaN	4	NaN	NaN	NaN	NaN	NaN	0	4	4
767	'>gi|4506693|ref|NP_001012.1| 40S ribosomal protein S17 [Homo sapiens]'	NaN	NaN	NaN	NaN	NaN	NaN	4	NaN	0	4	4
768	'>gi|4506697|ref|NP_001014.1| 40S ribosomal protein S20 isoform 2 [Homo sapiens]'	NaN	NaN	NaN	NaN	NaN	NaN	4	NaN	0	4	4
769	'>gi|4506723|ref|NP_000997.1| 40S ribosomal protein S3a isoform 1 [Homo sapiens]'	NaN	NaN	NaN	NaN	NaN	4	NaN	NaN	0	4	4
770	'>gi|4507677|ref|NP_003290.1| endoplasmin precursor [Homo sapiens]'	NaN	NaN	NaN	4	NaN	NaN	NaN	NaN	0	4	4
771	'>gi|46367787|ref|NP_002559.2| polyadenylate-binding protein 1 [Homo sapiens]'	NaN	NaN	NaN	4	NaN	NaN	NaN	NaN	0	4	4
772	'>gi|46370082|ref|NP_996920.1| transcription factor 12 isoform a [Homo sapiens]'	NaN	NaN	NaN	4	NaN	NaN	NaN	NaN	0	4	4
773	'''>gi|4758768|ref|NP_004535.1| NADH dehydrogenase [ubiquinone] 1 alpha subcomplex subunit 10, mitochondrial precursor [Homo sapien...'' <Preview truncated at 128 characters>'	NaN	NaN	NaN	NaN	NaN	4	NaN	NaN	0	4	4
774	'>gi|4759158|ref|NP_004588.1| small nuclear ribonucleoprotein Sm D2 isoform 1 [Homo sapiens]'	NaN	NaN	NaN	NaN	NaN	NaN	4	NaN	0	4	4
775	'>gi|4759226|ref|NP_004603.1| TGF-beta receptor type-1 isoform 1 precursor [Homo sapiens]'	NaN	NaN	NaN	NaN	4	NaN	NaN	NaN	0	4	4
776	'>gi|47717104|ref|NP_057025.2| V-type proton ATPase subunit H isoform 1 [Homo sapiens]'	NaN	NaN	NaN	NaN	4	NaN	NaN	NaN	0	4	4
777	'>gi|4826686|ref|NP_004930.1| ATP-dependent RNA helicase DDX1 [Homo sapiens]'	NaN	NaN	NaN	4	NaN	NaN	NaN	NaN	0	4	4
778	'>gi|485836756|ref|NP_001264890.1| stromal interaction molecule 1 isoform 1 precursor [Homo sapiens]'	NaN	NaN	NaN	4	NaN	NaN	NaN	NaN	0	4	4
779	'>gi|5031571|ref|NP_005713.1| actin-related protein 2 isoform b [Homo sapiens]'	NaN	NaN	NaN	NaN	NaN	4	NaN	NaN	0	4	4
780	'>gi|5032181|ref|NP_005825.1| mitochondrial import inner membrane translocase subunit Tim17-B isoform 2 [Homo sapiens]'	NaN	NaN	NaN	NaN	NaN	NaN	4	NaN	0	4	4
781	'>gi|519666801|ref|NP_001265546.1| mitotic checkpoint serine/threonine-protein kinase BUB1 isoform 3 [Homo sapiens]'	NaN	NaN	NaN	NaN	NaN	4	NaN	NaN	0	4	4
782	'>gi|526252798|ref|NP_001268232.1| serine palmitoyltransferase 1 isoform c [Homo sapiens]'	NaN	NaN	NaN	NaN	NaN	4	NaN	NaN	0	4	4
783	'>gi|530339647|ref|NP_001268861.1| condensin-2 complex subunit G2 isoform a [Homo sapiens]'	NaN	NaN	4	NaN	NaN	NaN	NaN	NaN	0	4	4
784	'''>gi|530390941|ref|XP_005251961.1| PREDICTED: GTPase-activating protein and VPS9 domain-containing protein 1 isoform X6 [Homo sap...'' <Preview truncated at 128 characters>'	NaN	4	NaN	NaN	NaN	NaN	NaN	NaN	0	4	4
785	'>gi|531990816|ref|NP_001269091.1| F-actin-capping protein subunit beta isoform 4 [Homo sapiens]'	NaN	NaN	NaN	NaN	NaN	4	NaN	NaN	0	4	4
786	'>gi|532524941|ref|NP_001269118.1| UBX domain-containing protein 8 isoform 2 precursor [Homo sapiens]'	NaN	NaN	NaN	NaN	NaN	4	NaN	NaN	0	4	4
787	'>gi|533112484|ref|NP_001269207.1| matrin-3 isoform c [Homo sapiens]'	NaN	NaN	NaN	4	NaN	NaN	NaN	NaN	0	4	4
788	'>gi|544063449|ref|NP_001269582.1| stress-induced-phosphoprotein 1 isoform c [Homo sapiens]'	NaN	NaN	NaN	NaN	4	NaN	NaN	NaN	0	4	4
789	'>gi|544711041|ref|NP_001269836.1| T-complex protein 1 subunit theta isoform 2 [Homo sapiens]'	NaN	NaN	NaN	NaN	4	NaN	NaN	NaN	0	4	4
790	'>gi|5453958|ref|NP_006238.1| serine/threonine-protein phosphatase 5 isoform 1 [Homo sapiens]'	NaN	NaN	NaN	NaN	4	NaN	NaN	NaN	0	4	4
791	'>gi|5454096|ref|NP_006273.1| serine/threonine-protein kinase 4 [Homo sapiens]'	NaN	NaN	NaN	NaN	4	NaN	NaN	NaN	0	4	4
792	'>gi|545746331|ref|NP_001271181.1| protein GUCD1 isoform b [Homo sapiens]'	NaN	NaN	NaN	NaN	4	NaN	NaN	NaN	0	4	4
793	'>gi|545746373|ref|NP_001271151.1| elongator complex protein 3 isoform 3 [Homo sapiens]'	NaN	NaN	NaN	NaN	4	NaN	NaN	NaN	0	4	4
794	'>gi|55769552|ref|NP_001713.2| DNA-directed RNA polymerase III subunit RPC4 [Homo sapiens]'	NaN	NaN	NaN	NaN	4	NaN	NaN	NaN	0	4	4
795	'>gi|56243533|ref|NP_071327.2| stromal cell-derived factor 2-like protein 1 precursor [Homo sapiens]'	NaN	NaN	NaN	NaN	NaN	NaN	4	NaN	0	4	4
796	'>gi|56243583|ref|NP_077005.2| WD repeat-containing protein 18 [Homo sapiens]'	NaN	NaN	NaN	NaN	NaN	4	NaN	NaN	0	4	4
797	'>gi|564730633|ref|NP_001274170.1| integral membrane protein 2C isoform 1 [Homo sapiens]'	NaN	NaN	NaN	NaN	NaN	4	NaN	NaN	0	4	4
798	'>gi|56699473|ref|NP_006289.2| zinc finger protein with KRAB and SCAN domains 8 isoform 1 [Homo sapiens]'	NaN	NaN	NaN	4	NaN	NaN	NaN	NaN	0	4	4
799	'>gi|567757591|ref|NP_001274680.1| squalene synthase isoform 4 [Homo sapiens]'	NaN	NaN	NaN	NaN	4	NaN	NaN	NaN	0	4	4
800	'>gi|568384757|ref|NP_001275499.1| transmembrane protein 9 isoform b precursor [Homo sapiens]'	NaN	NaN	NaN	NaN	NaN	4	NaN	NaN	0	4	4
801	'>gi|5729850|ref|NP_006487.1| guanine nucleotide-binding protein G(k) subunit alpha [Homo sapiens]'	NaN	NaN	NaN	NaN	NaN	4	NaN	NaN	0	4	4
802	'>gi|57529246|ref|NP_006668.1| ubiquitin carboxyl-terminal hydrolase 19 isoform 4 [Homo sapiens]'	NaN	NaN	4	NaN	NaN	NaN	NaN	NaN	0	4	4
803	'>gi|57863298|ref|NP_055811.1| 1-phosphatidylinositol 4,5-bisphosphate phosphodiesterase eta-1 isoform b [Homo sapiens]'	NaN	4	NaN	NaN	NaN	NaN	NaN	NaN	0	4	4
804	'>gi|578810391|ref|XP_006714694.1| PREDICTED: probable glutathione peroxidase 8 isoform X1 [Homo sapiens]'	NaN	NaN	NaN	NaN	NaN	NaN	4	NaN	0	4	4
805	'>gi|578824685|ref|XP_006719805.1| PREDICTED: fibrosin-1-like protein isoform X13 [Homo sapiens]'	NaN	NaN	NaN	4	NaN	NaN	NaN	NaN	0	4	4
806	'>gi|578829853|ref|XP_006721570.1| PREDICTED: active breakpoint cluster region-related protein isoform X2 [Homo sapiens]'	NaN	NaN	4	NaN	NaN	NaN	NaN	NaN	0	4	4
807	'>gi|58331185|ref|NP_001009570.1| T-complex protein 1 subunit eta isoform b [Homo sapiens]'	NaN	NaN	NaN	NaN	4	NaN	NaN	NaN	0	4	4
808	'>gi|6005872|ref|NP_009145.1| translocation protein SEC63 homolog [Homo sapiens]'	NaN	NaN	NaN	4	NaN	NaN	NaN	NaN	0	4	4
809	'>gi|60218913|ref|NP_001007215.1| calcyclin-binding protein isoform 2 [Homo sapiens]'	NaN	NaN	NaN	NaN	NaN	NaN	4	NaN	0	4	4
810	'>gi|66347828|ref|NP_065872.1| vacuolar protein sorting-associated protein 13C isoform 2A [Homo sapiens]'	NaN	4	NaN	NaN	NaN	NaN	NaN	NaN	0	4	4
811	'>gi|7108333|ref|NP_037361.1| apoptotic protease-activating factor 1 isoform a [Homo sapiens]'	NaN	NaN	4	NaN	NaN	NaN	NaN	NaN	0	4	4
812	'>gi|7549793|ref|NP_036585.1| transducin beta-like protein 2 precursor [Homo sapiens]'	NaN	NaN	NaN	NaN	NaN	4	NaN	NaN	0	4	4
813	'>gi|75677365|ref|NP_065928.2| dynein heavy chain 2, axonemal [Homo sapiens]'	NaN	NaN	NaN	NaN	NaN	NaN	4	NaN	0	4	4
814	'>gi|7661786|ref|NP_054884.1| NADH dehydrogenase [ubiquinone] 1 alpha subcomplex assembly factor 4 [Homo sapiens]'	NaN	NaN	NaN	NaN	NaN	NaN	4	NaN	0	4	4
815	'>gi|83921614|ref|NP_085056.2| cytochrome b5 type B [Homo sapiens]'	NaN	NaN	NaN	NaN	NaN	NaN	4	NaN	0	4	4
816	'>gi|8922701|ref|NP_060708.1| acylglycerol kinase, mitochondrial precursor [Homo sapiens]'	NaN	NaN	NaN	NaN	NaN	4	NaN	NaN	0	4	4
817	'>gi|545746397|ref|NP_001271180.1| protein GUCD1 isoform a [Homo sapiens]'	3	2	3	2	NaN	2	2	NaN	0	3	14
818	'>gi|29788768|ref|NP_821080.1| tubulin beta-2B chain [Homo sapiens]'	2	NaN	3	1	3	2	1	1	0	3	13
819	'>gi|4505821|ref|NP_002643.1| prolactin-inducible protein precursor [Homo sapiens]'	2	3	2	1	NaN	2	3	NaN	0	3	13
820	'>gi|4503571|ref|NP_001419.1| alpha-enolase isoform 1 [Homo sapiens]'	2	2	NaN	NaN	NaN	1	3	1	0	3	9
821	'>gi|612407827|ref|NP_055186.3| A-kinase anchor protein 8-like isoform 1 [Homo sapiens]'	1	3	NaN	3	2	NaN	NaN	NaN	0	3	9
822	'>gi|115298657|ref|NP_002954.2| protein S100-A7 [Homo sapiens]'	3	1	1	NaN	NaN	NaN	1	2	0	3	8
823	'>gi|150456463|ref|NP_835465.2| gasdermin-A [Homo sapiens]'	3	3	NaN	NaN	NaN	1	NaN	NaN	0	3	7
824	'>gi|193083114|ref|NP_001122386.1| poly(rC)-binding protein 2 isoform g [Homo sapiens]'	NaN	NaN	NaN	NaN	2	3	1	1	0	3	7
825	'>gi|444299651|ref|NP_653091.3| protein CASC5 isoform 2 [Homo sapiens]'	NaN	3	2	2	NaN	NaN	NaN	NaN	0	3	7
826	'>gi|4557581|ref|NP_001435.1| fatty acid-binding protein, epidermal [Homo sapiens]'	NaN	3	1	NaN	NaN	1	2	NaN	0	3	7
827	'>gi|530384253|ref|XP_005267294.1| PREDICTED: bcl-2-associated transcription factor 1 isoform X2 [Homo sapiens]'	2	NaN	2	3	NaN	NaN	NaN	NaN	0	3	7
828	'>gi|551411917|ref|NP_001272478.1| DBF4-type zinc finger-containing protein 2 isoform 2 [Homo sapiens]'	NaN	3	2	2	NaN	NaN	NaN	NaN	0	3	7
829	'>gi|574584816|ref|NP_001276058.1| tubulin beta-4A chain isoform 3 [Homo sapiens]'	NaN	2	NaN	3	2	NaN	NaN	NaN	0	3	7
830	'>gi|113722133|ref|NP_055861.3| probable helicase senataxin [Homo sapiens]'	NaN	1	NaN	NaN	3	2	NaN	NaN	0	3	6
831	'>gi|13027640|ref|NP_005754.2| alpha-aminoadipic semialdehyde synthase, mitochondrial [Homo sapiens]'	NaN	NaN	NaN	NaN	3	3	NaN	NaN	0	3	6
832	'>gi|170296790|ref|NP_031369.2| trypsin-3 isoform 1 preproprotein [Homo sapiens]'	1	1	NaN	NaN	3	1	NaN	NaN	0	3	6
833	'>gi|255003833|ref|NP_115518.3| centrosomal protein of 192 kDa [Homo sapiens]'	NaN	3	3	NaN	NaN	NaN	NaN	NaN	0	3	6
834	'>gi|332164781|ref|NP_001193728.1| pyruvate kinase PKM isoform f [Homo sapiens]'	NaN	NaN	NaN	NaN	3	NaN	2	1	0	3	6
835	'>gi|45643123|ref|NP_002524.2| nuclear valosin-containing protein-like isoform 1 [Homo sapiens]'	NaN	NaN	3	3	NaN	NaN	NaN	NaN	0	3	6
836	'>gi|53729346|ref|NP_000290.2| plakophilin-1 isoform 1b [Homo sapiens]'	2	1	NaN	NaN	NaN	NaN	NaN	3	0	3	6
837	'>gi|545478838|ref|NP_001269883.1| protein arginine N-methyltransferase 5 isoform d [Homo sapiens]'	NaN	NaN	3	NaN	1	NaN	NaN	2	0	3	6
838	'>gi|71143156|ref|NP_001025034.1| UPF0669 protein C6orf120 precursor [Homo sapiens]'	NaN	NaN	NaN	NaN	NaN	3	3	NaN	0	3	6
839	'>gi|88853069|ref|NP_000629.3| vitronectin precursor [Homo sapiens]'	NaN	NaN	NaN	1	1	3	1	NaN	0	3	6
840	'>gi|158937236|ref|NP_006301.3| puromycin-sensitive aminopeptidase [Homo sapiens]'	NaN	NaN	3	2	NaN	NaN	NaN	NaN	0	3	5
841	'>gi|20149619|ref|NP_056325.2| dehydrogenase/reductase SDR family member 7B [Homo sapiens]'	NaN	NaN	NaN	NaN	NaN	2	3	NaN	0	3	5
842	'>gi|21389315|ref|NP_005975.1| tricarboxylate transport protein, mitochondrial isoform a precursor [Homo sapiens]'	NaN	NaN	NaN	NaN	NaN	2	3	NaN	0	3	5
843	'>gi|21536320|ref|NP_653333.1| heterogeneous nuclear ribonucleoprotein U-like protein 1 isoform d [Homo sapiens]'	NaN	NaN	2	3	NaN	NaN	NaN	NaN	0	3	5
844	'>gi|33469919|ref|NP_005905.2| DNA replication licensing factor MCM4 [Homo sapiens]'	NaN	NaN	2	3	NaN	NaN	NaN	NaN	0	3	5
845	'>gi|4502491|ref|NP_001203.1| complement component 1 Q subcomponent-binding protein, mitochondrial precursor [Homo sapiens]'	NaN	NaN	NaN	NaN	NaN	2	3	NaN	0	3	5
846	'>gi|4507705|ref|NP_003302.1| pleckstrin homology-like domain family A member 2 [Homo sapiens]'	NaN	NaN	NaN	NaN	NaN	2	3	NaN	0	3	5
847	'>gi|4758638|ref|NP_004896.1| peroxiredoxin-6 [Homo sapiens]'	NaN	NaN	NaN	NaN	NaN	NaN	3	2	0	3	5
848	'>gi|545478189|ref|NP_001269913.1| FERM, RhoGEF and pleckstrin domain-containing protein 2 isoform c [Homo sapiens]'	NaN	NaN	2	3	NaN	NaN	NaN	NaN	0	3	5
849	'>gi|578836330|ref|XP_006723981.1| PREDICTED: histone H2B type F-S-like [Homo sapiens]'	NaN	NaN	NaN	2	NaN	NaN	3	NaN	0	3	5
850	'>gi|7662276|ref|NP_055534.1| protein FAM115A isoform 1 [Homo sapiens]'	NaN	NaN	3	2	NaN	NaN	NaN	NaN	0	3	5
851	'>gi|106775678|ref|NP_001035807.1| histone H2A type 2-A [Homo sapiens]'	NaN	NaN	NaN	NaN	NaN	NaN	3	1	0	3	4
852	'>gi|13236559|ref|NP_077295.1| multiple myeloma tumor-associated protein 2 [Homo sapiens]'	NaN	NaN	NaN	NaN	NaN	3	1	NaN	0	3	4
853	'>gi|134133226|ref|NP_001077007.1| POTE ankyrin domain family member E [Homo sapiens]'	NaN	NaN	NaN	NaN	3	1	NaN	NaN	0	3	4
854	'>gi|14141161|ref|NP_004492.2| heterogeneous nuclear ribonucleoprotein U isoform b [Homo sapiens]'	NaN	1	NaN	NaN	NaN	NaN	3	NaN	0	3	4
855	'>gi|148664226|ref|NP_004563.2| plakophilin-2 isoform 2b [Homo sapiens]'	NaN	NaN	3	NaN	NaN	1	NaN	NaN	0	3	4
856	'>gi|209969812|ref|NP_001129663.1| KN motif and ankyrin repeat domain-containing protein 2 isoform 2 [Homo sapiens]'	3	NaN	NaN	1	NaN	NaN	NaN	NaN	0	3	4
857	'>gi|21389469|ref|NP_653237.1| mitochondrial intermembrane space import and assembly protein 40 isoform 2 [Homo sapiens]'	NaN	NaN	NaN	NaN	NaN	1	3	NaN	0	3	4
858	'>gi|221316614|ref|NP_004416.2| extracellular matrix protein 1 isoform 1 precursor [Homo sapiens]'	3	1	NaN	NaN	NaN	NaN	NaN	NaN	0	3	4
859	'>gi|301069416|ref|NP_001180286.1| nuclear pore glycoprotein p62 [Homo sapiens]'	NaN	NaN	NaN	3	1	NaN	NaN	NaN	0	3	4
860	'>gi|334191701|ref|NP_001229268.1| ATP-dependent 6-phosphofructokinase, platelet type isoform 2 [Homo sapiens]'	NaN	NaN	3	NaN	NaN	1	NaN	NaN	0	3	4
861	'>gi|354983497|ref|NP_001238980.1| protein-L-isoaspartate(D-aspartate) O-methyltransferase isoform 4 [Homo sapiens]'	NaN	NaN	NaN	NaN	3	NaN	NaN	1	0	3	4
862	'>gi|4504771|ref|NP_002203.1| eukaryotic translation initiation factor 6 isoform a [Homo sapiens]'	NaN	1	NaN	NaN	NaN	NaN	3	NaN	0	3	4
863	'>gi|557636741|ref|NP_001273556.1| RNA-binding protein with serine-rich domain 1 isoform c [Homo sapiens]'	3	NaN	NaN	1	NaN	NaN	NaN	NaN	0	3	4
864	'>gi|5730031|ref|NP_005688.2| secretory carrier-associated membrane protein 2 [Homo sapiens]'	NaN	NaN	NaN	NaN	NaN	3	1	NaN	0	3	4
865	'>gi|58761506|ref|NP_001011699.1| HAUS augmin-like complex subunit 8 isoform b [Homo sapiens]'	NaN	NaN	NaN	NaN	3	1	NaN	NaN	0	3	4
866	'>gi|58761544|ref|NP_001009999.1| lysine-specific histone demethylase 1A isoform a [Homo sapiens]'	NaN	NaN	3	1	NaN	NaN	NaN	NaN	0	3	4
867	'>gi|96975097|ref|NP_057661.3| ras-related protein Rab-6B [Homo sapiens]'	NaN	NaN	NaN	NaN	NaN	NaN	3	1	0	3	4
868	'>gi|102467481|ref|NP_060421.2| sphingomyelin phosphodiesterase 4 isoform 2 [Homo sapiens]'	NaN	NaN	NaN	3	NaN	NaN	NaN	NaN	0	3	3
869	'>gi|10863909|ref|NP_066925.1| kunitz-type protease inhibitor 2 isoform a precursor [Homo sapiens]'	NaN	NaN	NaN	NaN	NaN	3	NaN	NaN	0	3	3
870	'>gi|109698595|ref|NP_777554.1| trafficking protein particle complex subunit 5 [Homo sapiens]'	NaN	NaN	NaN	NaN	NaN	NaN	3	NaN	0	3	3
871	'>gi|109948310|ref|NP_001035958.1| small integral membrane protein 8 isoform 1 [Homo sapiens]'	NaN	NaN	NaN	NaN	NaN	NaN	3	NaN	0	3	3
872	'>gi|11055998|ref|NP_067642.1| guanine nucleotide-binding protein subunit beta-4 [Homo sapiens]'	NaN	NaN	NaN	NaN	NaN	3	NaN	NaN	0	3	3
873	'>gi|110825988|ref|NP_005637.3| probable methyltransferase TARBP1 [Homo sapiens]'	NaN	NaN	3	NaN	NaN	NaN	NaN	NaN	0	3	3
874	'>gi|112181295|ref|NP_689744.3| xyloside xylosyltransferase 1 [Homo sapiens]'	NaN	NaN	NaN	NaN	NaN	3	NaN	NaN	0	3	3
875	'>gi|114155158|ref|NP_005438.2| ras association domain-containing protein 9 [Homo sapiens]'	NaN	NaN	NaN	NaN	NaN	NaN	NaN	3	0	3	3
876	'>gi|11527402|ref|NP_068839.1| integral membrane protein 2B [Homo sapiens]'	NaN	NaN	NaN	NaN	NaN	3	NaN	NaN	0	3	3
877	'>gi|115334675|ref|NP_612357.4| ubiquitin thioesterase otulin [Homo sapiens]'	NaN	NaN	NaN	NaN	NaN	NaN	3	NaN	0	3	3
878	'>gi|115583685|ref|NP_003042.3| monocarboxylate transporter 1 [Homo sapiens]'	NaN	NaN	NaN	NaN	NaN	3	NaN	NaN	0	3	3
879	'>gi|117647226|ref|NP_060289.2| mitochondrial ribonuclease P protein 1 precursor [Homo sapiens]'	NaN	NaN	NaN	NaN	NaN	3	NaN	NaN	0	3	3
880	'>gi|118918407|ref|NP_878918.2| nesprin-2 isoform 5 [Homo sapiens]'	NaN	NaN	NaN	NaN	NaN	3	NaN	NaN	0	3	3
881	'>gi|119395734|ref|NP_000050.2| breast cancer type 2 susceptibility protein [Homo sapiens]'	NaN	3	NaN	NaN	NaN	NaN	NaN	NaN	0	3	3
882	'>gi|124494247|ref|NP_001074419.1| unconventional myosin-Ic isoform b [Homo sapiens]'	NaN	NaN	3	NaN	NaN	NaN	NaN	NaN	0	3	3
883	'>gi|13236587|ref|NP_077310.1| transmembrane protein 43 [Homo sapiens]'	NaN	NaN	NaN	NaN	NaN	3	NaN	NaN	0	3	3
884	'>gi|13376259|ref|NP_079120.1| nuclear pore complex protein Nup85 [Homo sapiens]'	NaN	NaN	NaN	3	NaN	NaN	NaN	NaN	0	3	3
885	'>gi|134288884|ref|NP_001077083.1| probable glutamate--tRNA ligase, mitochondrial [Homo sapiens]'	NaN	NaN	NaN	NaN	3	NaN	NaN	NaN	0	3	3
886	'>gi|13435366|ref|NP_004940.1| desmocollin-2 isoform Dsc2b preproprotein [Homo sapiens]'	NaN	NaN	3	NaN	NaN	NaN	NaN	NaN	0	3	3
887	'>gi|13491166|ref|NP_055491.1| pumilio homolog 1 isoform 2 [Homo sapiens]'	NaN	NaN	3	NaN	NaN	NaN	NaN	NaN	0	3	3
888	'>gi|13899354|ref|NP_113680.1| RNA-binding protein 4B isoform 1 [Homo sapiens]'	NaN	NaN	NaN	NaN	NaN	3	NaN	NaN	0	3	3
889	'>gi|14110420|ref|NP_112738.1| heterogeneous nuclear ribonucleoprotein D0 isoform a [Homo sapiens]'	NaN	NaN	NaN	NaN	3	NaN	NaN	NaN	0	3	3
890	'>gi|14141195|ref|NP_008854.2| stromal cell-derived factor 2 precursor [Homo sapiens]'	NaN	NaN	NaN	NaN	NaN	NaN	3	NaN	0	3	3
891	'>gi|14150017|ref|NP_115649.1| transmembrane protein 126A isoform 1 [Homo sapiens]'	NaN	NaN	NaN	NaN	NaN	NaN	3	NaN	0	3	3
892	'>gi|145301607|ref|NP_001077422.1| thyroid adenoma-associated protein isoform a [Homo sapiens]'	NaN	3	NaN	NaN	NaN	NaN	NaN	NaN	0	3	3
893	'>gi|145701015|ref|NP_001077425.1| zinc finger protein 655 isoform f [Homo sapiens]'	NaN	NaN	NaN	3	NaN	NaN	NaN	NaN	0	3	3
894	'>gi|14589889|ref|NP_001783.2| cadherin-2 preproprotein [Homo sapiens]'	NaN	NaN	3	NaN	NaN	NaN	NaN	NaN	0	3	3
895	'>gi|14591909|ref|NP_000960.2| 60S ribosomal protein L5 [Homo sapiens]'	NaN	NaN	NaN	NaN	NaN	3	NaN	NaN	0	3	3
896	'>gi|14702171|ref|NP_116558.1| DNA-directed RNA polymerase II subunit RPB3 [Homo sapiens]'	NaN	NaN	NaN	NaN	NaN	3	NaN	NaN	0	3	3
897	'>gi|148224884|ref|NP_783859.1| phosphatidylglycerophosphatase and protein-tyrosine phosphatase 1 isoform 1 [Homo sapiens]'	NaN	NaN	NaN	NaN	NaN	NaN	3	NaN	0	3	3
898	'>gi|148596949|ref|NP_004732.2| nucleolar and coiled-body phosphoprotein 1 isoform 2 [Homo sapiens]'	NaN	NaN	NaN	NaN	NaN	NaN	3	NaN	0	3	3
899	'>gi|148727341|ref|NP_009109.3| serine-threonine kinase receptor-associated protein [Homo sapiens]'	NaN	NaN	NaN	NaN	NaN	3	NaN	NaN	0	3	3
900	'>gi|155030211|ref|NP_002115.2| major histocompatibility complex, class II, DR beta 1 precursor [Homo sapiens]'	NaN	NaN	NaN	NaN	NaN	NaN	3	NaN	0	3	3
901	'>gi|155723000|ref|NP_115811.2| mitogen-activated protein kinase kinase kinase MLK4 [Homo sapiens]'	NaN	NaN	3	NaN	NaN	NaN	NaN	NaN	0	3	3
902	'>gi|157168349|ref|NP_001093254.2| F-box/LRR-repeat protein 19 isoform 1 [Homo sapiens]'	NaN	NaN	NaN	NaN	NaN	3	NaN	NaN	0	3	3
903	'>gi|15834617|ref|NP_000391.1| TFIIH basal transcription factor complex helicase XPD subunit isoform 1 [Homo sapiens]'	NaN	NaN	NaN	3	NaN	NaN	NaN	NaN	0	3	3
904	'>gi|15890086|ref|NP_203699.1| collagen alpha-5(IV) chain isoform 2 precursor [Homo sapiens]'	NaN	NaN	NaN	NaN	NaN	NaN	NaN	3	0	3	3
905	'>gi|163644316|ref|NP_056025.2| microtubule cross-linking factor 1 [Homo sapiens]'	NaN	3	NaN	NaN	NaN	NaN	NaN	NaN	0	3	3
906	'>gi|16554607|ref|NP_060611.2| 28S ribosomal protein S10, mitochondrial [Homo sapiens]'	NaN	NaN	NaN	NaN	NaN	NaN	3	NaN	0	3	3
907	'>gi|170763508|ref|NP_001116295.1| general transcription factor 3C polypeptide 5 isoform 1 [Homo sapiens]'	NaN	NaN	NaN	NaN	3	NaN	NaN	NaN	0	3	3
908	'>gi|170932494|ref|NP_003560.2| syntaxin-7 [Homo sapiens]'	NaN	NaN	NaN	NaN	NaN	NaN	NaN	3	0	3	3
909	'>gi|17986258|ref|NP_066299.2| myosin light polypeptide 6 isoform 1 [Homo sapiens]'	NaN	NaN	NaN	NaN	NaN	NaN	3	NaN	0	3	3
910	'>gi|18426904|ref|NP_569079.1| ATPase WRNIP1 isoform 2 [Homo sapiens]'	NaN	NaN	NaN	3	NaN	NaN	NaN	NaN	0	3	3
911	'>gi|187281616|ref|NP_077718.3| NADH dehydrogenase [ubiquinone] iron-sulfur protein 7, mitochondrial [Homo sapiens]'	NaN	NaN	NaN	NaN	NaN	NaN	3	NaN	0	3	3
912	'>gi|18860839|ref|NP_000235.2| menin isoform 1 [Homo sapiens]'	NaN	NaN	NaN	3	NaN	NaN	NaN	NaN	0	3	3
913	'>gi|190014578|ref|NP_054735.3| phosphatidylinositide phosphatase SAC1 [Homo sapiens]'	NaN	NaN	NaN	NaN	3	NaN	NaN	NaN	0	3	3
914	'>gi|194688135|ref|NP_001124161.1| high mobility group protein B2 [Homo sapiens]'	NaN	NaN	NaN	NaN	NaN	NaN	3	NaN	0	3	3
915	'>gi|195546902|ref|NP_001124297.1| transcription elongation factor SPT5 isoform b [Homo sapiens]'	NaN	NaN	3	NaN	NaN	NaN	NaN	NaN	0	3	3
916	'>gi|19923315|ref|NP_005403.2| serine hydroxymethyltransferase, mitochondrial isoform 1 precursor [Homo sapiens]'	NaN	NaN	NaN	NaN	3	NaN	NaN	NaN	0	3	3
917	'>gi|19923973|ref|NP_612453.1| BTB/POZ domain-containing protein KCTD12 [Homo sapiens]'	NaN	NaN	NaN	NaN	NaN	3	NaN	NaN	0	3	3
918	'>gi|19924159|ref|NP_003787.2| unconventional prefoldin RPB5 interactor 1 isoform a [Homo sapiens]'	NaN	NaN	NaN	3	NaN	NaN	NaN	NaN	0	3	3
919	'>gi|20270303|ref|NP_620124.1| mitochondrial Rho GTPase 2 [Homo sapiens]'	NaN	NaN	NaN	3	NaN	NaN	NaN	NaN	0	3	3
920	'>gi|209364547|ref|NP_001129224.1| protein SGT1 isoform 2 [Homo sapiens]'	NaN	NaN	NaN	3	NaN	NaN	NaN	NaN	0	3	3
921	'''>gi|209862760|ref|NP_001129470.1| NADH dehydrogenase [ubiquinone] 1 beta subcomplex subunit 11, mitochondrial isoform 2 [Homo sa...'' <Preview truncated at 128 characters>'	NaN	NaN	NaN	NaN	NaN	NaN	3	NaN	0	3	3
922	'>gi|209862765|ref|NP_001129471.1| iporin [Homo sapiens]'	NaN	3	NaN	NaN	NaN	NaN	NaN	NaN	0	3	3
923	'>gi|21265093|ref|NP_115866.1| 39S ribosomal protein L41, mitochondrial [Homo sapiens]'	NaN	NaN	NaN	NaN	NaN	NaN	3	NaN	0	3	3
924	'>gi|21265096|ref|NP_061924.1| 39S ribosomal protein L50, mitochondrial [Homo sapiens]'	NaN	NaN	NaN	NaN	NaN	NaN	3	NaN	0	3	3
925	'>gi|21361361|ref|NP_006835.2| acetolactate synthase-like protein [Homo sapiens]'	NaN	NaN	NaN	NaN	3	NaN	NaN	NaN	0	3	3
926	'>gi|21361454|ref|NP_037460.2| pyrroline-5-carboxylate reductase 2 isoform 1 [Homo sapiens]'	NaN	NaN	NaN	NaN	NaN	3	NaN	NaN	0	3	3
927	'>gi|214830451|ref|NP_001135771.1| sequestosome-1 isoform 2 [Homo sapiens]'	NaN	NaN	NaN	NaN	3	NaN	NaN	NaN	0	3	3
928	'>gi|21735575|ref|NP_065698.1| junctophilin-1 [Homo sapiens]'	NaN	NaN	NaN	3	NaN	NaN	NaN	NaN	0	3	3
929	'>gi|22035700|ref|NP_663791.1| synaptogyrin-1 isoform 1c [Homo sapiens]'	NaN	NaN	NaN	NaN	NaN	NaN	3	NaN	0	3	3
930	'>gi|224465235|ref|NP_001138999.1| histone-lysine N-methyltransferase EHMT1 isoform 2 [Homo sapiens]'	NaN	NaN	3	NaN	NaN	NaN	NaN	NaN	0	3	3
931	'>gi|224586884|ref|NP_001138898.1| Y-box-binding protein 3 isoform b [Homo sapiens]'	NaN	NaN	NaN	3	NaN	NaN	NaN	NaN	0	3	3
932	'>gi|224589127|ref|NP_060596.2| transmembrane protein 33 [Homo sapiens]'	NaN	NaN	NaN	NaN	NaN	NaN	3	NaN	0	3	3
933	'>gi|224809573|ref|NP_001139129.1| rap1 GTPase-activating protein 1 isoform b [Homo sapiens]'	NaN	NaN	NaN	3	NaN	NaN	NaN	NaN	0	3	3
934	'>gi|22547189|ref|NP_683718.1| serine hydroxymethyltransferase, cytosolic isoform 2 [Homo sapiens]'	NaN	NaN	NaN	NaN	NaN	3	NaN	NaN	0	3	3
935	'>gi|226442963|ref|NP_001140174.1| lysine-specific demethylase 5C isoform 2 [Homo sapiens]'	NaN	3	NaN	NaN	NaN	NaN	NaN	NaN	0	3	3
936	'>gi|22749443|ref|NP_689939.1| calcium uptake protein 2, mitochondrial [Homo sapiens]'	NaN	NaN	NaN	NaN	NaN	3	NaN	NaN	0	3	3
937	'>gi|229577418|ref|NP_631916.2| zinc transporter ZIP11 isoform 2 [Homo sapiens]'	NaN	NaN	NaN	NaN	NaN	NaN	3	NaN	0	3	3
938	'>gi|229577436|ref|NP_076968.2| spermatogenesis-associated protein 5-like protein 1 [Homo sapiens]'	NaN	NaN	NaN	3	NaN	NaN	NaN	NaN	0	3	3
939	'>gi|23510448|ref|NP_006730.2| DNA replication licensing factor MCM5 [Homo sapiens]'	NaN	NaN	NaN	3	NaN	NaN	NaN	NaN	0	3	3
940	'>gi|239787919|ref|NP_116221.3| low-density lipoprotein receptor-related protein 11 precursor [Homo sapiens]'	NaN	NaN	NaN	3	NaN	NaN	NaN	NaN	0	3	3
941	'>gi|242332527|ref|NP_075561.3| uncharacterized protein C5orf42 [Homo sapiens]'	NaN	NaN	3	NaN	NaN	NaN	NaN	NaN	0	3	3
942	'>gi|24430137|ref|NP_006005.2| EKC/KEOPS complex subunit LAGE3 [Homo sapiens]'	NaN	NaN	NaN	NaN	NaN	NaN	3	NaN	0	3	3
943	'>gi|256574792|ref|NP_001157915.1| putative ankyrin repeat domain-containing protein 31 [Homo sapiens]'	NaN	NaN	NaN	NaN	NaN	NaN	NaN	3	0	3	3
944	'>gi|256600198|ref|NP_001157859.1| rap guanine nucleotide exchange factor 6 isoform 3 [Homo sapiens]'	NaN	3	NaN	NaN	NaN	NaN	NaN	NaN	0	3	3
945	'>gi|260099723|ref|NP_001158886.1| L-lactate dehydrogenase A chain isoform 3 [Homo sapiens]'	NaN	NaN	NaN	NaN	NaN	3	NaN	NaN	0	3	3
946	'>gi|261824035|ref|NP_060285.2| HAUS augmin-like complex subunit 4 isoform 1 [Homo sapiens]'	NaN	NaN	NaN	NaN	NaN	3	NaN	NaN	0	3	3
947	'>gi|27477138|ref|NP_078901.3| zinc finger CCCH-type antiviral protein 1 isoform 2 [Homo sapiens]'	NaN	NaN	NaN	3	NaN	NaN	NaN	NaN	0	3	3
948	'>gi|281604138|ref|NP_001164015.1| serine/threonine-protein phosphatase PGAM5, mitochondrial isoform 2 [Homo sapiens]'	NaN	NaN	NaN	NaN	NaN	NaN	3	NaN	0	3	3
949	'>gi|294862302|ref|NP_001171079.1| myeloid cell surface antigen CD33 isoform 3 precursor [Homo sapiens]'	NaN	NaN	3	NaN	NaN	NaN	NaN	NaN	0	3	3
950	'>gi|295148073|ref|NP_001073948.2| rho guanine nucleotide exchange factor 28 isoform 1 [Homo sapiens]'	NaN	3	NaN	NaN	NaN	NaN	NaN	NaN	0	3	3
951	'>gi|300797780|ref|NP_998820.3| serine/threonine-protein kinase WNK1 isoform 3 [Homo sapiens]'	NaN	3	NaN	NaN	NaN	NaN	NaN	NaN	0	3	3
952	'>gi|30520350|ref|NP_848930.1| ADP-ribosylation factor-like protein 5B [Homo sapiens]'	NaN	NaN	NaN	NaN	NaN	NaN	3	NaN	0	3	3
953	'>gi|30578418|ref|NP_849189.1| sideroflexin-2 [Homo sapiens]'	NaN	NaN	NaN	NaN	NaN	3	NaN	NaN	0	3	3
954	'>gi|312596912|ref|NP_001186103.1| target of rapamycin complex subunit LST8 isoform a [Homo sapiens]'	NaN	NaN	NaN	NaN	NaN	3	NaN	NaN	0	3	3
955	'''>gi|313747584|ref|NP_001186308.1| Golgi-specific brefeldin A-resistance guanine nucleotide exchange factor 1 isoform 3 [Homo sap...'' <Preview truncated at 128 characters>'	NaN	3	NaN	NaN	NaN	NaN	NaN	NaN	0	3	3
956	'>gi|31377705|ref|NP_078824.2| centrosomal protein of 97 kDa [Homo sapiens]'	NaN	NaN	3	NaN	NaN	NaN	NaN	NaN	0	3	3
957	'>gi|31881687|ref|NP_853551.1| replication factor C subunit 4 [Homo sapiens]'	NaN	NaN	NaN	NaN	NaN	3	NaN	NaN	0	3	3
958	'>gi|321267477|ref|NP_001189398.1| protein NipSnap homolog 2 isoform 2 [Homo sapiens]'	NaN	NaN	NaN	NaN	NaN	NaN	3	NaN	0	3	3
959	'>gi|325197164|ref|NP_001191439.1| eukaryotic initiation factor 4A-I isoform 2 [Homo sapiens]'	NaN	NaN	NaN	NaN	NaN	3	NaN	NaN	0	3	3
960	'>gi|343168772|ref|NP_001230210.1| CD166 antigen isoform 3 precursor [Homo sapiens]'	NaN	NaN	NaN	NaN	NaN	NaN	NaN	3	0	3	3
961	'>gi|368711324|ref|NP_001243042.1| testis development-related protein isoform 2 [Homo sapiens]'	NaN	NaN	NaN	NaN	NaN	NaN	3	NaN	0	3	3
962	'>gi|374088036|ref|NP_001243351.1| glycerol-3-phosphate acyltransferase 3 [Homo sapiens]'	NaN	NaN	NaN	NaN	NaN	3	NaN	NaN	0	3	3
963	'''>gi|380848751|ref|NP_001244160.1| putative bifunctional UDP-N-acetylglucosamine transferase and deubiquitinase ALG13 isoform 6 [...'' <Preview truncated at 128 characters>'	NaN	NaN	3	NaN	NaN	NaN	NaN	NaN	0	3	3
964	'>gi|38201623|ref|NP_937884.1| eukaryotic translation initiation factor 4 gamma 1 isoform 5 [Homo sapiens]'	NaN	NaN	3	NaN	NaN	NaN	NaN	NaN	0	3	3
965	'>gi|38201706|ref|NP_060124.2| sterile alpha motif domain-containing protein 9 [Homo sapiens]'	NaN	3	NaN	NaN	NaN	NaN	NaN	NaN	0	3	3
966	'>gi|38348408|ref|NP_940968.1| uncharacterized protein C5orf34 [Homo sapiens]'	NaN	NaN	NaN	3	NaN	NaN	NaN	NaN	0	3	3
967	'>gi|38372925|ref|NP_940991.1| basigin isoform 2 [Homo sapiens]'	NaN	NaN	NaN	NaN	3	NaN	NaN	NaN	0	3	3
968	'>gi|38455391|ref|NP_006388.2| ribonuclease H2 subunit A [Homo sapiens]'	NaN	NaN	NaN	NaN	NaN	3	NaN	NaN	0	3	3
969	'>gi|388240801|ref|NP_116126.3| lamin-B2 [Homo sapiens]'	NaN	NaN	NaN	3	NaN	NaN	NaN	NaN	0	3	3
970	'>gi|390131988|ref|NP_001254523.1| sentrin-specific protease 1 [Homo sapiens]'	NaN	NaN	NaN	3	NaN	NaN	NaN	NaN	0	3	3
971	'>gi|392513662|ref|NP_001254738.1| interleukin enhancer-binding factor 2 isoform 2 [Homo sapiens]'	NaN	NaN	NaN	NaN	NaN	3	NaN	NaN	0	3	3
972	'>gi|394582099|ref|NP_001257401.1| DNA replication licensing factor MCM3 isoform 2 [Homo sapiens]'	NaN	NaN	3	NaN	NaN	NaN	NaN	NaN	0	3	3
973	'>gi|39725634|ref|NP_056130.2| la-related protein 1 [Homo sapiens]'	NaN	NaN	3	NaN	NaN	NaN	NaN	NaN	0	3	3
974	'>gi|40018640|ref|NP_078805.3| parafibromin [Homo sapiens]'	NaN	NaN	NaN	NaN	3	NaN	NaN	NaN	0	3	3
975	'>gi|401461781|ref|NP_001257882.1| mitochondrial dicarboxylate carrier isoform 3 [Homo sapiens]'	NaN	NaN	NaN	NaN	NaN	3	NaN	NaN	0	3	3
976	'>gi|40254924|ref|NP_060979.2| leucine-rich repeat-containing protein 59 [Homo sapiens]'	NaN	NaN	NaN	NaN	NaN	3	NaN	NaN	0	3	3
977	'>gi|40789249|ref|NP_060592.2| aspartate--tRNA ligase, mitochondrial [Homo sapiens]'	NaN	NaN	NaN	3	NaN	NaN	NaN	NaN	0	3	3
978	'>gi|42476022|ref|NP_060205.3| tetratricopeptide repeat protein 27 isoform 1 [Homo sapiens]'	NaN	NaN	NaN	3	NaN	NaN	NaN	NaN	0	3	3
979	'>gi|42560246|ref|NP_976035.1| DNA-directed RNA polymerases I and III subunit RPAC1 [Homo sapiens]'	NaN	NaN	NaN	NaN	NaN	3	NaN	NaN	0	3	3
980	'>gi|42716275|ref|NP_057368.3| CCR4-NOT transcription complex subunit 1 isoform a [Homo sapiens]'	NaN	3	NaN	NaN	NaN	NaN	NaN	NaN	0	3	3
981	'>gi|42716289|ref|NP_976218.1| protein 4.1 isoform 2 [Homo sapiens]'	NaN	NaN	3	NaN	NaN	NaN	NaN	NaN	0	3	3
982	'>gi|42734325|ref|NP_055860.1| wings apart-like protein homolog [Homo sapiens]'	NaN	NaN	3	NaN	NaN	NaN	NaN	NaN	0	3	3
983	'>gi|440546404|ref|NP_001258982.1| MORF4 family-associated protein 1 isoform a [Homo sapiens]'	NaN	NaN	NaN	NaN	NaN	NaN	3	NaN	0	3	3
984	'>gi|4502281|ref|NP_001670.1| sodium/potassium-transporting ATPase subunit beta-3 [Homo sapiens]'	NaN	NaN	NaN	NaN	NaN	3	NaN	NaN	0	3	3
985	'>gi|4502861|ref|NP_001275.1| AP-3 complex subunit sigma-1 [Homo sapiens]'	NaN	NaN	NaN	NaN	NaN	NaN	3	NaN	0	3	3
986	'>gi|4504001|ref|NP_000156.1| gap junction alpha-1 protein [Homo sapiens]'	NaN	NaN	NaN	NaN	NaN	3	NaN	NaN	0	3	3
987	'>gi|4505727|ref|NP_003621.1| peroxisomal biogenesis factor 3 [Homo sapiens]'	NaN	NaN	NaN	NaN	NaN	3	NaN	NaN	0	3	3
988	'>gi|4506201|ref|NP_002788.1| proteasome subunit beta type-5 isoform 1 [Homo sapiens]'	NaN	NaN	NaN	NaN	NaN	NaN	3	NaN	0	3	3
989	'>gi|4506613|ref|NP_000974.1| 60S ribosomal protein L22 proprotein [Homo sapiens]'	NaN	NaN	NaN	NaN	NaN	NaN	3	NaN	0	3	3
990	'>gi|4506669|ref|NP_000994.1| 60S acidic ribosomal protein P1 isoform 1 [Homo sapiens]'	NaN	NaN	NaN	NaN	NaN	NaN	3	NaN	0	3	3
991	'>gi|4506681|ref|NP_001006.1| 40S ribosomal protein S11 [Homo sapiens]'	NaN	NaN	NaN	NaN	NaN	NaN	3	NaN	0	3	3
992	'>gi|4506685|ref|NP_001008.1| 40S ribosomal protein S13 [Homo sapiens]'	NaN	NaN	NaN	NaN	NaN	NaN	3	NaN	0	3	3
993	'>gi|4506691|ref|NP_001011.1| 40S ribosomal protein S16 [Homo sapiens]'	NaN	NaN	NaN	NaN	NaN	NaN	3	NaN	0	3	3
994	'>gi|4557663|ref|NP_001542.1| immunoglobulin-binding protein 1 [Homo sapiens]'	NaN	NaN	NaN	NaN	NaN	3	NaN	NaN	0	3	3
995	'>gi|4557791|ref|NP_000425.1| sialidase-1 precursor [Homo sapiens]'	NaN	NaN	NaN	NaN	NaN	3	NaN	NaN	0	3	3
996	'>gi|4758648|ref|NP_004512.1| kinesin-1 heavy chain [Homo sapiens]'	NaN	NaN	3	NaN	NaN	NaN	NaN	NaN	0	3	3
997	'>gi|4759302|ref|NP_004729.1| vesicle-associated membrane protein-associated protein B/C isoform 1 [Homo sapiens]'	NaN	NaN	NaN	NaN	NaN	NaN	3	NaN	0	3	3
998	'>gi|47933397|ref|NP_001001438.1| lanosterol synthase isoform 1 [Homo sapiens]'	NaN	NaN	NaN	3	NaN	NaN	NaN	NaN	0	3	3
999	'>gi|4885111|ref|NP_005176.1| calmodulin-like protein 3 [Homo sapiens]'	NaN	3	NaN	NaN	NaN	NaN	NaN	NaN	0	3	3
1000	'>gi|51243032|ref|NP_001003712.1| oxysterol-binding protein-related protein 8 isoform b [Homo sapiens]'	NaN	NaN	3	NaN	NaN	NaN	NaN	NaN	0	3	3
1001	'>gi|51479129|ref|NP_001003713.1| ATP synthase subunit f, mitochondrial isoform 2b [Homo sapiens]'	NaN	NaN	NaN	NaN	NaN	NaN	3	NaN	0	3	3
1002	'>gi|521258690|ref|NP_001265585.1| small nuclear ribonucleoprotein Sm D3 [Homo sapiens]'	NaN	NaN	NaN	NaN	NaN	NaN	3	NaN	0	3	3
1003	'>gi|523425729|ref|NP_001265629.1| DNA-directed RNA polymerases I, II, and III subunit RPABC3 isoform 3 [Homo sapiens]'	NaN	NaN	NaN	NaN	NaN	NaN	3	NaN	0	3	3
1004	'>gi|525507390|ref|NP_112598.3| epiplakin [Homo sapiens]'	3	NaN	NaN	NaN	NaN	NaN	NaN	NaN	0	3	3
1005	'>gi|526118069|ref|NP_001267473.1| zinc finger protein DPF3 isoform 4 [Homo sapiens]'	NaN	NaN	NaN	NaN	3	NaN	NaN	NaN	0	3	3
1006	'>gi|530370925|ref|XP_005246893.1| PREDICTED: X-ray repair cross-complementing protein 5 isoform X1 [Homo sapiens]'	NaN	NaN	NaN	3	NaN	NaN	NaN	NaN	0	3	3
1007	'''>gi|530379546|ref|XP_005248680.1| PREDICTED: high affinity cAMP-specific and IBMX-insensitive 3'',5''-cyclic phosphodiesterase 8B ...'' <Preview truncated at 128 characters>'	NaN	3	NaN	NaN	NaN	NaN	NaN	NaN	0	3	3
1008	'>gi|530380833|ref|XP_005265863.1| PREDICTED: G protein-regulated inducer of neurite outgrowth 1 isoform X1 [Homo sapiens]'	NaN	NaN	3	NaN	NaN	NaN	NaN	NaN	0	3	3
1009	'>gi|530404496|ref|XP_005268062.1| PREDICTED: inverted formin-2 isoform X2 [Homo sapiens]'	NaN	NaN	3	NaN	NaN	NaN	NaN	NaN	0	3	3
1010	'>gi|530412344|ref|XP_005257481.1| PREDICTED: 28S ribosomal protein S7, mitochondrial isoform X1 [Homo sapiens]'	NaN	NaN	NaN	NaN	NaN	NaN	3	NaN	0	3	3
1011	'''>gi|530424043|ref|XP_005256073.1| PREDICTED: pyruvate dehydrogenase phosphatase regulatory subunit, mitochondrial isoform X2 [Ho...'' <Preview truncated at 128 characters>'	NaN	NaN	NaN	3	NaN	NaN	NaN	NaN	0	3	3
1012	'>gi|531034767|ref|NP_001269072.1| NLR family member X1 precursor [Homo sapiens]'	NaN	NaN	NaN	3	NaN	NaN	NaN	NaN	0	3	3
1013	'>gi|53829376|ref|NP_001005476.1| plakophilin-4 isoform b [Homo sapiens]'	NaN	NaN	3	NaN	NaN	NaN	NaN	NaN	0	3	3
1014	'>gi|54112403|ref|NP_060250.2| chromodomain-helicase-DNA-binding protein 7 [Homo sapiens]'	NaN	NaN	NaN	NaN	NaN	3	NaN	NaN	0	3	3
1015	'>gi|5454084|ref|NP_006406.1| serine palmitoyltransferase 1 isoform a [Homo sapiens]'	NaN	NaN	NaN	NaN	3	NaN	NaN	NaN	0	3	3
1016	'>gi|546230986|ref|NP_001271219.1| beta-glucuronidase isoform 2 precursor [Homo sapiens]'	NaN	NaN	NaN	3	NaN	NaN	NaN	NaN	0	3	3
1017	'>gi|557786188|ref|NP_001273587.1| TBC1 domain family member 4 isoform 2 [Homo sapiens]'	NaN	NaN	3	NaN	NaN	NaN	NaN	NaN	0	3	3
1018	'>gi|558472812|ref|NP_001273735.1| kidney mitochondrial carrier protein 1 isoform 2 [Homo sapiens]'	NaN	NaN	NaN	NaN	NaN	NaN	3	NaN	0	3	3
1019	'>gi|571026646|ref|NP_001275683.1| mitochondrial Rho GTPase 1 isoform 5 [Homo sapiens]'	NaN	NaN	NaN	3	NaN	NaN	NaN	NaN	0	3	3
1020	'>gi|57165424|ref|NP_001008895.1| cullin-4A isoform 1 [Homo sapiens]'	NaN	NaN	NaN	3	NaN	NaN	NaN	NaN	0	3	3
1021	'''>gi|5730027|ref|NP_006550.1| KH domain-containing, RNA-binding, signal transduction-associated protein 1 isoform 1 [Homo sapiens...'' <Preview truncated at 128 characters>'	NaN	NaN	NaN	NaN	3	NaN	NaN	NaN	0	3	3
1022	'>gi|578801661|ref|XP_006711667.1| PREDICTED: ras-related protein Rab-7L1 isoform X6 [Homo sapiens]'	NaN	NaN	NaN	NaN	NaN	NaN	3	NaN	0	3	3
1023	'>gi|578801670|ref|XP_006711671.1| PREDICTED: neuron navigator 1 isoform X3 [Homo sapiens]'	NaN	3	NaN	NaN	NaN	NaN	NaN	NaN	0	3	3
1024	'>gi|578816713|ref|XP_006716928.1| PREDICTED: very low-density lipoprotein receptor isoform X2 [Homo sapiens]'	NaN	NaN	3	NaN	NaN	NaN	NaN	NaN	0	3	3
1025	'>gi|578830269|ref|XP_006721705.1| PREDICTED: T-complex protein 1 subunit zeta-2 isoform X2 [Homo sapiens]'	NaN	NaN	NaN	NaN	3	NaN	NaN	NaN	0	3	3
1026	'>gi|578844690|ref|XP_006726563.1| PREDICTED: putative COBW domain-containing protein 7-like isoform X1 [Homo sapiens]'	NaN	NaN	NaN	NaN	3	NaN	NaN	NaN	0	3	3
1027	'>gi|58331171|ref|NP_001009186.1| T-complex protein 1 subunit zeta isoform b [Homo sapiens]'	NaN	NaN	NaN	NaN	NaN	NaN	NaN	3	0	3	3
1028	'>gi|58331268|ref|NP_060139.2| DNA excision repair protein ERCC-6-like [Homo sapiens]'	NaN	NaN	3	NaN	NaN	NaN	NaN	NaN	0	3	3
1029	'>gi|6005757|ref|NP_009123.1| FACT complex subunit SPT16 [Homo sapiens]'	NaN	NaN	3	NaN	NaN	NaN	NaN	NaN	0	3	3
1030	'>gi|6005794|ref|NP_009144.1| PRA1 family protein 2 [Homo sapiens]'	NaN	NaN	NaN	NaN	NaN	NaN	3	NaN	0	3	3
1031	'>gi|62739179|ref|NP_001015055.1| rhotekin isoform a [Homo sapiens]'	NaN	NaN	NaN	NaN	3	NaN	NaN	NaN	0	3	3
1032	'>gi|63054860|ref|NP_001017919.1| RCC1 domain-containing protein 1 [Homo sapiens]'	NaN	NaN	NaN	NaN	NaN	3	NaN	NaN	0	3	3
1033	'>gi|66346717|ref|NP_059988.3| HAUS augmin-like complex subunit 7 [Homo sapiens]'	NaN	NaN	NaN	NaN	NaN	3	NaN	NaN	0	3	3
1034	'>gi|667667691|ref|NP_001288092.1| transmembrane protein 209 isoform 2 [Homo sapiens]'	NaN	NaN	NaN	NaN	3	NaN	NaN	NaN	0	3	3
1035	'>gi|66880553|ref|NP_000126.2| Fanconi anemia group A protein isoform a [Homo sapiens]'	NaN	NaN	3	NaN	NaN	NaN	NaN	NaN	0	3	3
1036	'>gi|68303575|ref|NP_001020276.1| casein kinase I isoform alpha isoform 1 [Homo sapiens]'	NaN	NaN	NaN	NaN	NaN	3	NaN	NaN	0	3	3
1037	'>gi|68563515|ref|NP_001020402.1| keratinocyte proline-rich protein [Homo sapiens]'	NaN	3	NaN	NaN	NaN	NaN	NaN	NaN	0	3	3
1038	'>gi|7019547|ref|NP_037386.1| serine/threonine-protein kinase TBK1 [Homo sapiens]'	NaN	NaN	NaN	3	NaN	NaN	NaN	NaN	0	3	3
1039	'>gi|71772415|ref|NP_001025180.1| 40S ribosomal protein S15a [Homo sapiens]'	NaN	NaN	NaN	NaN	NaN	NaN	3	NaN	0	3	3
1040	'>gi|71773110|ref|NP_000473.2| apolipoprotein A-IV precursor [Homo sapiens]'	NaN	NaN	NaN	NaN	3	NaN	NaN	NaN	0	3	3
1041	'>gi|73695475|ref|NP_060542.4| HEAT repeat-containing protein 1 [Homo sapiens]'	NaN	3	NaN	NaN	NaN	NaN	NaN	NaN	0	3	3
1042	'>gi|7657339|ref|NP_055299.1| adenylyltransferase and sulfurtransferase MOCS3 [Homo sapiens]'	NaN	NaN	NaN	NaN	NaN	3	NaN	NaN	0	3	3
1043	'>gi|7657369|ref|NP_055037.1| NADH dehydrogenase [ubiquinone] 1 alpha subcomplex subunit 8 [Homo sapiens]'	NaN	NaN	NaN	NaN	NaN	NaN	3	NaN	0	3	3
1044	'>gi|7662078|ref|NP_055454.1| tetratricopeptide repeat protein 37 [Homo sapiens]'	NaN	NaN	3	NaN	NaN	NaN	NaN	NaN	0	3	3
1045	'>gi|7705429|ref|NP_057016.1| proteasome maturation protein [Homo sapiens]'	NaN	NaN	NaN	NaN	NaN	NaN	3	NaN	0	3	3
1046	'>gi|7706343|ref|NP_057146.1| mitotic spindle-associated MMXD complex subunit MIP18 [Homo sapiens]'	NaN	NaN	NaN	NaN	NaN	NaN	3	NaN	0	3	3
1047	'>gi|7706581|ref|NP_057651.1| BRCA2 and CDKN1A-interacting protein isoform BCCIPalpha [Homo sapiens]'	NaN	NaN	NaN	NaN	NaN	3	NaN	NaN	0	3	3
1048	'>gi|83700235|ref|NP_001958.2| eukaryotic initiation factor 4A-II [Homo sapiens]'	NaN	NaN	NaN	NaN	3	NaN	NaN	NaN	0	3	3
1049	'>gi|83715985|ref|NP_001032900.1| 3-hydroxyacyl-CoA dehydrogenase type-2 isoform 2 [Homo sapiens]'	NaN	NaN	NaN	NaN	NaN	NaN	3	NaN	0	3	3
1050	'>gi|83779010|ref|NP_076982.3| selenocysteine insertion sequence-binding protein 2 isoform 1 [Homo sapiens]'	NaN	NaN	3	NaN	NaN	NaN	NaN	NaN	0	3	3
1051	'>gi|88900507|ref|NP_001034708.1| protein arginine N-methyltransferase 5 isoform b [Homo sapiens]'	NaN	NaN	NaN	3	NaN	NaN	NaN	NaN	0	3	3
1052	'>gi|8922911|ref|NP_060816.1| radical S-adenosyl methionine domain-containing protein 1, mitochondrial precursor [Homo sapiens]'	NaN	NaN	NaN	NaN	NaN	3	NaN	NaN	0	3	3
1053	'>gi|8923219|ref|NP_060192.1| tRNA (guanine(26)-N(2))-dimethyltransferase isoform 1 [Homo sapiens]'	NaN	NaN	NaN	3	NaN	NaN	NaN	NaN	0	3	3
1054	'>gi|93277122|ref|NP_002887.2| RNA-binding protein 4 isoform 1 [Homo sapiens]'	NaN	NaN	NaN	NaN	NaN	3	NaN	NaN	0	3	3
1055	'>gi|9910382|ref|NP_064628.1| mitochondrial import receptor subunit TOM22 homolog [Homo sapiens]'	NaN	NaN	NaN	NaN	NaN	NaN	3	NaN	0	3	3
1056	'>gi|9955963|ref|NP_005680.1| ATP-binding cassette sub-family B member 6, mitochondrial [Homo sapiens]'	NaN	NaN	NaN	3	NaN	NaN	NaN	NaN	0	3	3
1057	'>gi|4506145|ref|NP_002760.1| trypsin-1 preproprotein [Homo sapiens]'	2	NaN	1	2	1	1	2	NaN	0	2	9
1058	'>gi|567316172|ref|NP_001274528.1| THAP domain-containing protein 5 isoform 3 [Homo sapiens]'	2	1	1	2	1	NaN	1	1	0	2	9
1059	'>gi|4557894|ref|NP_000230.1| lysozyme C precursor [Homo sapiens]'	NaN	2	1	NaN	NaN	1	2	2	0	2	8
1060	'>gi|193794853|ref|NP_079197.3| protein POF1B [Homo sapiens]'	1	1	NaN	NaN	NaN	2	1	2	0	2	7
1061	'>gi|323422988|ref|NP_001191056.1| lymphoid-restricted membrane protein [Homo sapiens]'	1	2	1	2	NaN	NaN	1	NaN	0	2	7
1062	'>gi|4505931|ref|NP_002681.1| DNA polymerase beta [Homo sapiens]'	1	NaN	1	NaN	NaN	NaN	2	2	0	2	6
1063	'>gi|47825361|ref|NP_001001414.1| F-box only protein 50 [Homo sapiens]'	1	2	NaN	NaN	NaN	NaN	2	1	0	2	6
1064	'>gi|578836248|ref|XP_006723956.1| PREDICTED: RNA-binding protein 39 isoform X4 [Homo sapiens]'	2	NaN	NaN	NaN	2	2	NaN	NaN	0	2	6
1065	'>gi|16507950|ref|NP_055281.2| tektin-2 [Homo sapiens]'	2	1	NaN	1	NaN	NaN	1	NaN	0	2	5
1066	'>gi|17921989|ref|NP_005991.1| tubulin alpha-4A chain isoform 1 [Homo sapiens]'	NaN	NaN	NaN	2	NaN	1	2	NaN	0	2	5
1067	'>gi|226529917|ref|NP_001152759.1| triosephosphate isomerase isoform 2 [Homo sapiens]'	2	1	NaN	NaN	NaN	1	NaN	1	0	2	5
1068	'''>gi|26006851|ref|NP_003710.1| high affinity cAMP-specific and IBMX-insensitive 3'',5''-cyclic phosphodiesterase 8B isoform 1 [Homo...'' <Preview truncated at 128 characters>'	1	NaN	NaN	1	NaN	NaN	1	2	0	2	5
1069	'>gi|260436922|ref|NP_001159506.1| suprabasin isoform 1 precursor [Homo sapiens]'	2	NaN	1	NaN	NaN	1	NaN	1	0	2	5
1070	'>gi|27777657|ref|NP_776249.1| serpin A12 precursor [Homo sapiens]'	2	1	NaN	NaN	NaN	NaN	NaN	2	0	2	5
1071	'>gi|38176283|ref|NP_937886.1| ankyrin repeat and SOCS box protein 7 isoform 2 [Homo sapiens]'	NaN	1	NaN	NaN	2	2	NaN	NaN	0	2	5
1072	'>gi|4506901|ref|NP_003008.1| serine/arginine-rich splicing factor 3 [Homo sapiens]'	2	NaN	NaN	NaN	NaN	1	2	NaN	0	2	5
1073	'>gi|4507475|ref|NP_000350.1| protein-glutamine gamma-glutamyltransferase K [Homo sapiens]'	1	2	NaN	2	NaN	NaN	NaN	NaN	0	2	5
1074	'>gi|13124773|ref|NP_057542.2| protein FAM203A [Homo sapiens]'	NaN	NaN	NaN	NaN	2	2	NaN	NaN	0	2	4
1075	'>gi|156564363|ref|NP_525125.2| tubulin alpha-3C/D chain [Homo sapiens]'	2	NaN	1	NaN	NaN	1	NaN	NaN	0	2	4
1076	'>gi|17158005|ref|NP_477521.1| mucin-like protein 1 precursor [Homo sapiens]'	NaN	1	NaN	NaN	1	NaN	NaN	2	0	2	4
1077	'>gi|259906020|ref|NP_001158287.1| apoptotic chromatin condensation inducer in the nucleus isoform 3 [Homo sapiens]'	NaN	2	NaN	2	NaN	NaN	NaN	NaN	0	2	4
1078	'>gi|261490708|ref|NP_001159776.1| phosphatidylinositol-glycan biosynthesis class X protein isoform 1 precursor [Homo sapiens]'	NaN	NaN	NaN	NaN	NaN	2	2	NaN	0	2	4
1079	'>gi|306482646|ref|NP_001182356.1| serine/arginine-rich splicing factor 2 [Homo sapiens]'	2	1	1	NaN	NaN	NaN	NaN	NaN	0	2	4
1080	'>gi|34740329|ref|NP_919223.1| heterogeneous nuclear ribonucleoprotein A3 [Homo sapiens]'	NaN	NaN	NaN	NaN	2	2	NaN	NaN	0	2	4
1081	'>gi|38176300|ref|NP_006608.1| nestin [Homo sapiens]'	1	NaN	1	2	NaN	NaN	NaN	NaN	0	2	4
1082	'>gi|38327039|ref|NP_002145.3| heat shock 70 kDa protein 4 [Homo sapiens]'	NaN	NaN	2	2	NaN	NaN	NaN	NaN	0	2	4
1083	'>gi|4504985|ref|NP_002298.1| galectin-7 [Homo sapiens]'	NaN	1	NaN	NaN	NaN	NaN	1	2	0	2	4
1084	'>gi|4557305|ref|NP_000025.1| fructose-bisphosphate aldolase A isoform 1 [Homo sapiens]'	NaN	1	NaN	NaN	1	2	NaN	NaN	0	2	4
1085	'>gi|578806127|ref|XP_006713228.1| PREDICTED: small integral membrane protein 4 isoform X1, partial [Homo sapiens]'	NaN	NaN	NaN	NaN	NaN	NaN	2	2	0	2	4
1086	'>gi|5902072|ref|NP_008850.1| serpin B3 [Homo sapiens]'	NaN	2	NaN	NaN	NaN	NaN	2	NaN	0	2	4
1087	'>gi|6005717|ref|NP_009031.1| ATP synthase subunit e, mitochondrial [Homo sapiens]'	NaN	NaN	NaN	NaN	NaN	NaN	2	2	0	2	4
1088	'>gi|71979932|ref|NP_003477.4| large neutral amino acids transporter small subunit 1 [Homo sapiens]'	NaN	NaN	NaN	NaN	NaN	2	2	NaN	0	2	4
1089	'>gi|13129044|ref|NP_076970.1| phosducin-like protein 3 [Homo sapiens]'	NaN	NaN	NaN	NaN	NaN	2	1	NaN	0	2	3
1090	'>gi|156713444|ref|NP_001096138.1| proteasome subunit alpha type-4 isoform 2 [Homo sapiens]'	NaN	NaN	NaN	NaN	NaN	2	1	NaN	0	2	3
1091	'>gi|157671927|ref|NP_660208.2| spermatogenesis-associated protein 5 [Homo sapiens]'	NaN	NaN	1	2	NaN	NaN	NaN	NaN	0	2	3
1092	'>gi|212549555|ref|NP_001131145.1| interleukin enhancer-binding factor 3 isoform e [Homo sapiens]'	NaN	NaN	1	2	NaN	NaN	NaN	NaN	0	2	3
1093	'>gi|21361912|ref|NP_071760.2| dnaJ homolog subfamily C member 1 precursor [Homo sapiens]'	NaN	NaN	NaN	1	2	NaN	NaN	NaN	0	2	3
1094	'>gi|21464101|ref|NP_036611.2| 14-3-3 protein gamma [Homo sapiens]'	NaN	NaN	NaN	NaN	NaN	2	1	NaN	0	2	3
1095	'>gi|219802857|ref|NP_001137315.1| transmembrane protein 106C isoform b [Homo sapiens]'	NaN	NaN	NaN	NaN	NaN	2	1	NaN	0	2	3
1096	'>gi|24797106|ref|NP_055428.1| FAS-associated factor 2 [Homo sapiens]'	NaN	NaN	NaN	NaN	1	2	NaN	NaN	0	2	3
1097	'>gi|283837866|ref|NP_001164626.1| protein PET100 homolog, mitochondrial [Homo sapiens]'	NaN	NaN	NaN	NaN	NaN	NaN	1	2	0	2	3
1098	'>gi|30089940|ref|NP_005886.2| Golgin subfamily A member 3 isoform 1 [Homo sapiens]'	NaN	NaN	NaN	NaN	NaN	NaN	2	1	0	2	3
1099	'>gi|32401427|ref|NP_110426.4| protein YIPF5 isoform a [Homo sapiens]'	NaN	NaN	NaN	NaN	NaN	1	2	NaN	0	2	3
1100	'>gi|38570099|ref|NP_942581.1| glutamine-rich protein 1 [Homo sapiens]'	NaN	NaN	2	1	NaN	NaN	NaN	NaN	0	2	3
1101	'>gi|4507751|ref|NP_001062.1| thymidylate synthase [Homo sapiens]'	NaN	NaN	NaN	NaN	NaN	2	1	NaN	0	2	3
1102	'>gi|52630326|ref|NP_001005273.1| chromodomain-helicase-DNA-binding protein 3 isoform 1 [Homo sapiens]'	NaN	2	NaN	NaN	NaN	1	NaN	NaN	0	2	3
1103	'>gi|530381044|ref|XP_005265966.1| PREDICTED: SUMO-interacting motif-containing protein 1 isoform X1 [Homo sapiens]'	NaN	NaN	2	1	NaN	NaN	NaN	NaN	0	2	3
1104	'>gi|543173164|ref|NP_001269429.1| tetratricopeptide repeat protein 1 [Homo sapiens]'	NaN	NaN	NaN	NaN	1	2	NaN	NaN	0	2	3
1105	'>gi|544711070|ref|NP_001269837.1| T-complex protein 1 subunit theta isoform 3 [Homo sapiens]'	NaN	NaN	NaN	2	1	NaN	NaN	NaN	0	2	3
1106	'>gi|61743916|ref|NP_057436.2| carboxypeptidase A4 preproprotein [Homo sapiens]'	NaN	2	NaN	NaN	NaN	NaN	NaN	1	0	2	3
1107	'>gi|61743954|ref|NP_001611.1| neuroblast differentiation-associated protein AHNAK isoform 1 [Homo sapiens]'	2	1	NaN	NaN	NaN	NaN	NaN	NaN	0	2	3
1108	'>gi|10863925|ref|NP_066951.1| DNA-directed RNA polymerases I, II, and III subunit RPABC5 [Homo sapiens]'	NaN	NaN	NaN	NaN	NaN	NaN	NaN	2	0	2	2
1109	'>gi|108773789|ref|NP_853536.2| replication factor C subunit 3 isoform 2 [Homo sapiens]'	NaN	NaN	NaN	NaN	NaN	2	NaN	NaN	0	2	2
1110	'>gi|110611220|ref|NP_004578.2| ribosome-binding protein 1 [Homo sapiens]'	NaN	NaN	NaN	NaN	NaN	2	NaN	NaN	0	2	2
1111	'>gi|116089331|ref|NP_078779.2| transcription factor HIVEP3 isoform a [Homo sapiens]'	NaN	2	NaN	NaN	NaN	NaN	NaN	NaN	0	2	2
1112	'>gi|116292162|ref|NP_001070818.1| nitrogen permease regulator 3-like protein isoform 1 [Homo sapiens]'	NaN	NaN	NaN	NaN	2	NaN	NaN	NaN	0	2	2
1113	'>gi|11641243|ref|NP_071736.1| peptide deformylase, mitochondrial precursor [Homo sapiens]'	NaN	NaN	NaN	NaN	NaN	NaN	2	NaN	0	2	2
1114	'>gi|116734710|ref|NP_001080.2| ATP-binding cassette sub-family A member 3 [Homo sapiens]'	NaN	NaN	2	NaN	NaN	NaN	NaN	NaN	0	2	2
1115	'>gi|12056971|ref|NP_073153.1| anaphase-promoting complex subunit 1 [Homo sapiens]'	NaN	2	NaN	NaN	NaN	NaN	NaN	NaN	0	2	2
1116	'>gi|120587023|ref|NP_055318.2| small subunit processome component 20 homolog [Homo sapiens]'	2	NaN	NaN	NaN	NaN	NaN	NaN	NaN	0	2	2
1117	'>gi|122937185|ref|NP_001073861.1| protein LCHN [Homo sapiens]'	NaN	NaN	NaN	NaN	NaN	2	NaN	NaN	0	2	2
1118	'>gi|13129018|ref|NP_076956.1| gamma-glutamylcyclotransferase isoform 1 [Homo sapiens]'	NaN	NaN	NaN	NaN	NaN	NaN	NaN	2	0	2	2
1119	'>gi|14150100|ref|NP_115700.1| cancer-related nucleoside-triphosphatase [Homo sapiens]'	NaN	NaN	NaN	NaN	NaN	NaN	2	NaN	0	2	2
1120	'>gi|14150171|ref|NP_115737.1| THO complex subunit 3 [Homo sapiens]'	NaN	NaN	NaN	NaN	NaN	2	NaN	NaN	0	2	2
1121	'>gi|145553959|ref|NP_060597.4| zinc phosphodiesterase ELAC protein 2 isoform 1 [Homo sapiens]'	NaN	NaN	NaN	2	NaN	NaN	NaN	NaN	0	2	2
1122	'>gi|14589862|ref|NP_115856.1| aspartyl/asparaginyl beta-hydroxylase isoform d [Homo sapiens]'	NaN	NaN	NaN	NaN	NaN	2	NaN	NaN	0	2	2
1123	'>gi|14589951|ref|NP_002686.2| DNA-directed RNA polymerases I, II, and III subunit RPABC1 [Homo sapiens]'	NaN	NaN	NaN	NaN	NaN	NaN	2	NaN	0	2	2
1124	'>gi|14790190|ref|NP_055816.2| msx2-interacting protein [Homo sapiens]'	NaN	NaN	NaN	NaN	2	NaN	NaN	NaN	0	2	2
1125	'>gi|149999611|ref|NP_003125.3| signal recognition particle 14 kDa protein [Homo sapiens]'	NaN	NaN	NaN	NaN	NaN	NaN	2	NaN	0	2	2
1126	'>gi|151301096|ref|NP_079107.6| trimethylguanosine synthase [Homo sapiens]'	NaN	NaN	NaN	NaN	NaN	NaN	2	NaN	0	2	2
1127	'>gi|153070260|ref|NP_002347.5| myristoylated alanine-rich C-kinase substrate [Homo sapiens]'	NaN	NaN	NaN	2	NaN	NaN	NaN	NaN	0	2	2
1128	'>gi|153252132|ref|NP_001093163.1| 60S ribosomal protein L31 isoform 3 [Homo sapiens]'	NaN	NaN	NaN	NaN	NaN	NaN	2	NaN	0	2	2
1129	'>gi|153252198|ref|NP_997249.2| septin-14 [Homo sapiens]'	NaN	NaN	NaN	NaN	2	NaN	NaN	NaN	0	2	2
1130	'>gi|153791276|ref|NP_001093120.1| glucoside xylosyltransferase 1 isoform 2 [Homo sapiens]'	NaN	NaN	NaN	NaN	2	NaN	NaN	NaN	0	2	2
1131	'>gi|153791431|ref|NP_005828.2| ribonuclease P protein subunit p20 [Homo sapiens]'	NaN	NaN	NaN	NaN	NaN	NaN	2	NaN	0	2	2
1132	'>gi|153791502|ref|NP_078838.1| transport and Golgi organization protein 6 homolog [Homo sapiens]'	NaN	NaN	2	NaN	NaN	NaN	NaN	NaN	0	2	2
1133	'>gi|153792095|ref|NP_071370.2| polypeptide N-acetylgalactosaminyltransferase 11 [Homo sapiens]'	NaN	NaN	NaN	NaN	2	NaN	NaN	NaN	0	2	2
1134	'>gi|153792582|ref|NP_036342.2| E3 ubiquitin-protein ligase TRIM32 [Homo sapiens]'	NaN	NaN	NaN	2	NaN	NaN	NaN	NaN	0	2	2
1135	'>gi|15431288|ref|NP_009035.3| 60S ribosomal protein L10a [Homo sapiens]'	NaN	NaN	NaN	NaN	NaN	2	NaN	NaN	0	2	2
1136	'>gi|156105689|ref|NP_000246.2| methylmalonyl-CoA mutase, mitochondrial precursor [Homo sapiens]'	NaN	NaN	NaN	NaN	2	NaN	NaN	NaN	0	2	2
1137	'>gi|156119605|ref|NP_036336.2| general transcription factor 3C polypeptide 4 [Homo sapiens]'	NaN	NaN	NaN	2	NaN	NaN	NaN	NaN	0	2	2
1138	'''>gi|157388997|ref|NP_001098395.1| protein-L-isoaspartate O-methyltransferase domain-containing protein 2 isoform 2 [Homo sapiens...'' <Preview truncated at 128 characters>'	NaN	NaN	NaN	NaN	NaN	2	NaN	NaN	0	2	2
1139	'>gi|157412255|ref|NP_055634.3| E3 ubiquitin-protein ligase Praja-2 [Homo sapiens]'	NaN	NaN	2	NaN	NaN	NaN	NaN	NaN	0	2	2
1140	'>gi|157426887|ref|NP_065863.2| dedicator of cytokinesis protein 6 [Homo sapiens]'	NaN	NaN	2	NaN	NaN	NaN	NaN	NaN	0	2	2
1141	'>gi|157694494|ref|NP_001099008.1| myb-binding protein 1A isoform 1 [Homo sapiens]'	NaN	NaN	2	NaN	NaN	NaN	NaN	NaN	0	2	2
1142	'>gi|157739940|ref|NP_001099040.1| nucleoside diphosphate-linked moiety X motif 19, mitochondrial precursor [Homo sapiens]'	NaN	NaN	NaN	NaN	NaN	2	NaN	NaN	0	2	2
1143	'>gi|163644321|ref|NP_005994.2| cytochrome b-c1 complex subunit Rieske, mitochondrial [Homo sapiens]'	NaN	NaN	NaN	NaN	NaN	NaN	2	NaN	0	2	2
1144	'>gi|163792194|ref|NP_112196.3| TRMT1-like protein isoform 1 [Homo sapiens]'	NaN	NaN	NaN	2	NaN	NaN	NaN	NaN	0	2	2
1145	'>gi|16445357|ref|NP_439896.1| MFS-type transporter SLC18B1 [Homo sapiens]'	NaN	NaN	NaN	NaN	NaN	2	NaN	NaN	0	2	2
1146	'>gi|16445419|ref|NP_005689.2| secretory carrier-associated membrane protein 3 isoform 1 [Homo sapiens]'	NaN	NaN	NaN	NaN	NaN	2	NaN	NaN	0	2	2
1147	'>gi|166064029|ref|NP_001106962.1| angiomotin isoform 1 [Homo sapiens]'	NaN	NaN	2	NaN	NaN	NaN	NaN	NaN	0	2	2
1148	'>gi|166235163|ref|NP_036477.2| nuclear fragile X mental retardation-interacting protein 1 [Homo sapiens]'	NaN	NaN	NaN	2	NaN	NaN	NaN	NaN	0	2	2
1149	'>gi|167234419|ref|NP_005110.2| thyroid hormone receptor-associated protein 3 [Homo sapiens]'	NaN	NaN	2	NaN	NaN	NaN	NaN	NaN	0	2	2
1150	'>gi|169790839|ref|NP_004163.3| excitatory amino acid transporter 1 isoform 1 [Homo sapiens]'	NaN	NaN	NaN	2	NaN	NaN	NaN	NaN	0	2	2
1151	'>gi|170016081|ref|NP_008846.2| protein XRP2 [Homo sapiens]'	NaN	NaN	NaN	NaN	NaN	2	NaN	NaN	0	2	2
1152	'>gi|17978479|ref|NP_072097.2| vacuolar protein sorting-associated protein 16 homolog isoform 1 [Homo sapiens]'	NaN	NaN	NaN	2	NaN	NaN	NaN	NaN	0	2	2
1153	'>gi|187608809|ref|NP_056011.3| transmembrane protein 131-like isoform 2 precursor [Homo sapiens]'	NaN	2	NaN	NaN	NaN	NaN	NaN	NaN	0	2	2
1154	'>gi|18765731|ref|NP_570710.1| synaptosomal-associated protein 23 isoform SNAP23B [Homo sapiens]'	NaN	NaN	NaN	NaN	NaN	NaN	2	NaN	0	2	2
1155	'>gi|187960090|ref|NP_056142.2| protein SMG5 [Homo sapiens]'	NaN	NaN	2	NaN	NaN	NaN	NaN	NaN	0	2	2
1156	'>gi|188595706|ref|NP_078892.2| TPA-induced transmembrane protein isoform 2 [Homo sapiens]'	NaN	NaN	NaN	2	NaN	NaN	NaN	NaN	0	2	2
1157	'>gi|193083122|ref|NP_001122389.1| mitochondrial import receptor subunit TOM40 homolog [Homo sapiens]'	NaN	NaN	NaN	NaN	NaN	NaN	2	NaN	0	2	2
1158	'>gi|195927004|ref|NP_001124318.1| apoptosis-inducing factor 1, mitochondrial isoform 4 [Homo sapiens]'	2	NaN	NaN	NaN	NaN	NaN	NaN	NaN	0	2	2
1159	'>gi|195963398|ref|NP_001124384.1| suppressor of G2 allele of SKP1 homolog isoform SGT1B [Homo sapiens]'	NaN	NaN	NaN	NaN	NaN	2	NaN	NaN	0	2	2
1160	'>gi|19913369|ref|NP_006444.2| transducin beta-like protein 3 [Homo sapiens]'	NaN	NaN	NaN	2	NaN	NaN	NaN	NaN	0	2	2
1161	'>gi|19923967|ref|NP_612446.1| G-protein coupled receptor-associated sorting protein 2 [Homo sapiens]'	NaN	NaN	NaN	2	NaN	NaN	NaN	NaN	0	2	2
1162	'>gi|199559532|ref|NP_001128304.1| jouberin isoform b [Homo sapiens]'	NaN	NaN	2	NaN	NaN	NaN	NaN	NaN	0	2	2
1163	'>gi|203098098|ref|NP_065910.3| protein Shroom3 [Homo sapiens]'	NaN	2	NaN	NaN	NaN	NaN	NaN	NaN	0	2	2
1164	'>gi|207029415|ref|NP_001128727.1| histone-binding protein RBBP4 isoform b [Homo sapiens]'	NaN	NaN	NaN	NaN	2	NaN	NaN	NaN	0	2	2
1165	'>gi|208973244|ref|NP_001129174.1| 14-3-3 protein zeta/delta [Homo sapiens]'	NaN	NaN	NaN	NaN	NaN	2	NaN	NaN	0	2	2
1166	'>gi|21237768|ref|NP_620777.1| MAP kinase-activated protein kinase 5 isoform 2 [Homo sapiens]'	NaN	NaN	NaN	NaN	2	NaN	NaN	NaN	0	2	2
1167	'>gi|21265080|ref|NP_054880.2| 39S ribosomal protein L18, mitochondrial [Homo sapiens]'	NaN	NaN	NaN	NaN	NaN	NaN	2	NaN	0	2	2
1168	'>gi|21361659|ref|NP_060555.2| importin-9 [Homo sapiens]'	NaN	NaN	2	NaN	NaN	NaN	NaN	NaN	0	2	2
1169	'>gi|214830079|ref|NP_001135766.1| spartin [Homo sapiens]'	NaN	NaN	NaN	2	NaN	NaN	NaN	NaN	0	2	2
1170	'>gi|215599727|ref|NP_001135954.1| neuronal regeneration-related protein isoform a [Homo sapiens]'	NaN	NaN	NaN	NaN	NaN	NaN	2	NaN	0	2	2
1171	'>gi|21687102|ref|NP_660304.1| mitochondrial import inner membrane translocase subunit TIM14 isoform 1 [Homo sapiens]'	NaN	NaN	NaN	NaN	NaN	NaN	2	NaN	0	2	2
1172	'>gi|218505670|ref|NP_002345.2| epithelial cell adhesion molecule precursor [Homo sapiens]'	NaN	NaN	NaN	NaN	NaN	2	NaN	NaN	0	2	2
1173	'>gi|218777837|ref|NP_775838.3| epoxide hydrolase 4 [Homo sapiens]'	NaN	NaN	NaN	NaN	NaN	2	NaN	NaN	0	2	2
1174	'>gi|22094079|ref|NP_004764.1| zinc finger HIT domain-containing protein 3 isoform 1 [Homo sapiens]'	NaN	NaN	NaN	NaN	NaN	NaN	2	NaN	0	2	2
1175	'>gi|223278377|ref|NP_872325.2| BPI fold-containing family B member 4 precursor [Homo sapiens]'	NaN	NaN	NaN	2	NaN	NaN	NaN	NaN	0	2	2
1176	'>gi|223468566|ref|NP_001138617.1| neutral amino acid transporter B(0) isoform 3 [Homo sapiens]'	NaN	NaN	NaN	NaN	NaN	NaN	2	NaN	0	2	2
1177	'>gi|223555917|ref|NP_848927.2| protein LYRIC [Homo sapiens]'	NaN	NaN	NaN	2	NaN	NaN	NaN	NaN	0	2	2
1178	'>gi|224465202|ref|NP_444280.2| synaptosomal-associated protein 47 [Homo sapiens]'	NaN	NaN	NaN	NaN	NaN	2	NaN	NaN	0	2	2
1179	'>gi|224994164|ref|NP_001139311.1| mitochondrial fission regulator 1 isoform 3 [Homo sapiens]'	NaN	NaN	NaN	NaN	NaN	2	NaN	NaN	0	2	2
1180	'>gi|22538465|ref|NP_002786.2| proteasome subunit beta type-3 [Homo sapiens]'	NaN	NaN	NaN	NaN	NaN	NaN	2	NaN	0	2	2
1181	'>gi|22538497|ref|NP_115693.2| dnaJ homolog subfamily C member 30 precursor [Homo sapiens]'	NaN	NaN	NaN	NaN	NaN	NaN	2	NaN	0	2	2
1182	'>gi|22748747|ref|NP_689557.1| protein LSM12 homolog [Homo sapiens]'	NaN	NaN	NaN	NaN	NaN	NaN	2	NaN	0	2	2
1183	'>gi|22749377|ref|NP_689899.1| dnaJ homolog subfamily C member 18 [Homo sapiens]'	NaN	NaN	NaN	NaN	NaN	2	NaN	NaN	0	2	2
1184	'>gi|22749459|ref|NP_689955.1| glypican-2 precursor [Homo sapiens]'	NaN	2	NaN	NaN	NaN	NaN	NaN	NaN	0	2	2
1185	'>gi|23110939|ref|NP_687033.1| proteasome subunit alpha type-3 isoform 2 [Homo sapiens]'	NaN	NaN	NaN	NaN	NaN	NaN	2	NaN	0	2	2
1186	'>gi|23199983|ref|NP_005473.1| GPI-anchor transamidase precursor [Homo sapiens]'	NaN	NaN	NaN	NaN	NaN	2	NaN	NaN	0	2	2
1187	'>gi|23510389|ref|NP_694691.1| myotubularin-related protein 3 isoform b [Homo sapiens]'	NaN	NaN	2	NaN	NaN	NaN	NaN	NaN	0	2	2
1188	'>gi|238776833|ref|NP_005773.3| THO complex subunit 4 [Homo sapiens]'	NaN	NaN	NaN	NaN	NaN	2	NaN	NaN	0	2	2
1189	'>gi|239788462|ref|NP_064560.2| tRNA-dihydrouridine(47) synthase [NAD(P)(+)]-like isoform 1 [Homo sapiens]'	NaN	NaN	NaN	2	NaN	NaN	NaN	NaN	0	2	2
1190	'>gi|24307961|ref|NP_055472.1| TELO2-interacting protein 1 homolog [Homo sapiens]'	NaN	NaN	2	NaN	NaN	NaN	NaN	NaN	0	2	2
1191	'>gi|24430151|ref|NP_002793.2| 26S protease regulatory subunit 4 [Homo sapiens]'	NaN	NaN	NaN	NaN	2	NaN	NaN	NaN	0	2	2
1192	'>gi|25014099|ref|NP_067060.2| selenoprotein K [Homo sapiens]'	NaN	NaN	NaN	NaN	NaN	NaN	2	NaN	0	2	2
1193	'>gi|254281335|ref|NP_001156849.1| glutaminyl-peptide cyclotransferase-like protein isoform 2 [Homo sapiens]'	NaN	NaN	NaN	NaN	NaN	2	NaN	NaN	0	2	2
1194	'>gi|255683308|ref|NP_001157462.1| ras-related protein Rab-37 isoform 5 [Homo sapiens]'	NaN	NaN	NaN	NaN	NaN	NaN	NaN	2	0	2	2
1195	'>gi|25777615|ref|NP_002802.2| 26S proteasome non-ATPase regulatory subunit 7 [Homo sapiens]'	NaN	NaN	NaN	NaN	NaN	2	NaN	NaN	0	2	2
1196	'>gi|262359929|ref|NP_056261.4| protein ELYS [Homo sapiens]'	NaN	2	NaN	NaN	NaN	NaN	NaN	NaN	0	2	2
1197	'>gi|268370295|ref|NP_001161205.1| valine--tRNA ligase, mitochondrial isoform 3 [Homo sapiens]'	NaN	NaN	2	NaN	NaN	NaN	NaN	NaN	0	2	2
1198	'>gi|27436901|ref|NP_002940.2| 39S ribosomal protein L12, mitochondrial [Homo sapiens]'	NaN	NaN	NaN	NaN	NaN	NaN	2	NaN	0	2	2
1199	'>gi|27552770|ref|NP_543137.2| SPRY domain-containing SOCS box protein 3 [Homo sapiens]'	NaN	NaN	NaN	2	NaN	NaN	NaN	NaN	0	2	2
1200	'>gi|28872725|ref|NP_002806.2| 26S proteasome non-ATPase regulatory subunit 11 [Homo sapiens]'	NaN	NaN	NaN	NaN	NaN	2	NaN	NaN	0	2	2
1201	'>gi|291084534|ref|NP_001166902.1| obscurin-like protein 1 isoform 2 precursor [Homo sapiens]'	NaN	NaN	2	NaN	NaN	NaN	NaN	NaN	0	2	2
1202	'>gi|296080746|ref|NP_001171669.1| src substrate cortactin isoform c [Homo sapiens]'	NaN	NaN	NaN	2	NaN	NaN	NaN	NaN	0	2	2
1203	'>gi|297374791|ref|NP_001172011.1| fragile X mental retardation protein 1 isoform ISO9 [Homo sapiens]'	NaN	NaN	NaN	2	NaN	NaN	NaN	NaN	0	2	2
1204	'>gi|297374799|ref|NP_001172014.1| potassium-transporting ATPase alpha chain 2 isoform 1 [Homo sapiens]'	NaN	NaN	NaN	2	NaN	NaN	NaN	NaN	0	2	2
1205	'>gi|297747292|ref|NP_001172112.1| vesicle-associated membrane protein 7 isoform 3 [Homo sapiens]'	NaN	NaN	NaN	NaN	NaN	NaN	2	NaN	0	2	2
1206	'>gi|29826287|ref|NP_065142.2| 39S ribosomal protein L47, mitochondrial isoform a [Homo sapiens]'	NaN	NaN	NaN	NaN	NaN	NaN	2	NaN	0	2	2
1207	'>gi|30089999|ref|NP_829888.1| actin-like protein 6A isoform 2 [Homo sapiens]'	NaN	NaN	NaN	NaN	NaN	2	NaN	NaN	0	2	2
1208	'>gi|301069380|ref|NP_001180276.1| myocyte-specific enhancer factor 2C isoform 3 [Homo sapiens]'	NaN	NaN	2	NaN	NaN	NaN	NaN	NaN	0	2	2
1209	'>gi|301601644|ref|NP_001180422.1| neutral amino acid transporter A isoform 2 precursor [Homo sapiens]'	NaN	NaN	NaN	2	NaN	NaN	NaN	NaN	0	2	2
1210	'>gi|306518614|ref|NP_001182351.1| tRNA modification GTPase GTPBP3, mitochondrial isoform VII [Homo sapiens]'	NaN	NaN	NaN	NaN	NaN	2	NaN	NaN	0	2	2
1211	'>gi|306922382|ref|NP_001182447.1| calcium uptake protein 1, mitochondrial isoform 2 [Homo sapiens]'	NaN	NaN	NaN	NaN	NaN	2	NaN	NaN	0	2	2
1212	'>gi|310750366|ref|NP_001185546.1| ensconsin isoform 7 [Homo sapiens]'	NaN	NaN	NaN	NaN	NaN	NaN	2	NaN	0	2	2
1213	'>gi|311771641|ref|NP_001185708.1| cullin-2 isoform b [Homo sapiens]'	NaN	NaN	NaN	2	NaN	NaN	NaN	NaN	0	2	2
1214	'>gi|311893365|ref|NP_001185798.1| calpain-1 catalytic subunit [Homo sapiens]'	NaN	NaN	NaN	2	NaN	NaN	NaN	NaN	0	2	2
1215	'>gi|315138990|ref|NP_001186704.1| carboxypeptidase D isoform 2 [Homo sapiens]'	NaN	2	NaN	NaN	NaN	NaN	NaN	NaN	0	2	2
1216	'>gi|31542528|ref|NP_056324.2| adaptin ear-binding coat-associated protein 1 [Homo sapiens]'	NaN	NaN	2	NaN	NaN	NaN	NaN	NaN	0	2	2
1217	'>gi|31543831|ref|NP_001061.2| tubulin gamma-1 chain [Homo sapiens]'	NaN	NaN	NaN	NaN	2	NaN	NaN	NaN	0	2	2
1218	'>gi|319738616|ref|NP_001188356.1| disheveled-associated activator of morphogenesis 2 isoform 1 [Homo sapiens]'	NaN	NaN	2	NaN	NaN	NaN	NaN	NaN	0	2	2
1219	'>gi|321400120|ref|NP_001189477.1| SYNJ2BP-COX16 protein isoform 2 [Homo sapiens]'	NaN	NaN	NaN	NaN	NaN	NaN	2	NaN	0	2	2
1220	'>gi|323668274|ref|NP_001191115.1| tumor protein p73 isoform j [Homo sapiens]'	NaN	NaN	NaN	NaN	2	NaN	NaN	NaN	0	2	2
1221	'>gi|32483416|ref|NP_066554.2| neurofilament heavy polypeptide [Homo sapiens]'	2	NaN	NaN	NaN	NaN	NaN	NaN	NaN	0	2	2
1222	'>gi|325120986|ref|NP_001191397.1| RNA-binding protein 10 isoform 5 [Homo sapiens]'	NaN	NaN	2	NaN	NaN	NaN	NaN	NaN	0	2	2
1223	'>gi|325651958|ref|NP_001191765.1| zinc finger protein 568 isoform 3 [Homo sapiens]'	NaN	NaN	NaN	NaN	NaN	2	NaN	NaN	0	2	2
1224	'>gi|32698730|ref|NP_065823.1| nuclear fragile X mental retardation-interacting protein 2 [Homo sapiens]'	NaN	NaN	NaN	2	NaN	NaN	NaN	NaN	0	2	2
1225	'>gi|333470758|ref|NP_001193987.1| von Willebrand factor A domain-containing protein 9 isoform 4 [Homo sapiens]'	NaN	NaN	NaN	NaN	2	NaN	NaN	NaN	0	2	2
1226	'>gi|33519475|ref|NP_004997.4| NADH-ubiquinone oxidoreductase 75 kDa subunit, mitochondrial isoform 1 precursor [Homo sapiens]'	NaN	NaN	NaN	2	NaN	NaN	NaN	NaN	0	2	2
1227	'>gi|33589827|ref|NP_000736.2| neuronal acetylcholine receptor subunit alpha-5 precursor [Homo sapiens]'	NaN	NaN	NaN	NaN	NaN	2	NaN	NaN	0	2	2
1228	'>gi|338968894|ref|NP_001229808.1| elongator complex protein 2 isoform 6 [Homo sapiens]'	NaN	NaN	NaN	2	NaN	NaN	NaN	NaN	0	2	2
1229	'>gi|34452686|ref|NP_899196.1| E3 ubiquitin-protein ligase RLIM [Homo sapiens]'	NaN	NaN	NaN	2	NaN	NaN	NaN	NaN	0	2	2
1230	'>gi|34577079|ref|NP_002886.2| retinoblastoma-like protein 1 isoform a [Homo sapiens]'	2	NaN	NaN	NaN	NaN	NaN	NaN	NaN	0	2	2
1231	'>gi|352962149|ref|NP_001238754.1| transcription factor Sp1 isoform c [Homo sapiens]'	NaN	NaN	NaN	2	NaN	NaN	NaN	NaN	0	2	2
1232	'>gi|366039942|ref|NP_001242991.1| thiamine-triphosphatase isoform 2 [Homo sapiens]'	NaN	NaN	NaN	NaN	NaN	NaN	2	NaN	0	2	2
1233	'>gi|372622373|ref|NP_001243241.1| serine/threonine-protein kinase 3 isoform 2 [Homo sapiens]'	NaN	NaN	NaN	NaN	2	NaN	NaN	NaN	0	2	2
1234	'>gi|374671789|ref|NP_001243442.1| single-stranded DNA-binding protein, mitochondrial precursor [Homo sapiens]'	NaN	NaN	NaN	NaN	NaN	NaN	2	NaN	0	2	2
1235	'>gi|37674289|ref|NP_932765.1| vacuolar fusion protein CCZ1 homolog B [Homo sapiens]'	NaN	NaN	NaN	NaN	2	NaN	NaN	NaN	0	2	2
1236	'>gi|38027923|ref|NP_006828.2| COP9 signalosome complex subunit 5 [Homo sapiens]'	NaN	NaN	NaN	NaN	NaN	2	NaN	NaN	0	2	2
1237	'>gi|38045913|ref|NP_937818.1| nucleoside diphosphate kinase A isoform a [Homo sapiens]'	NaN	NaN	NaN	NaN	NaN	NaN	2	NaN	0	2	2
1238	'>gi|383792189|ref|NP_059867.3| ataxin-2-like protein isoform F [Homo sapiens]'	NaN	NaN	2	NaN	NaN	NaN	NaN	NaN	0	2	2
1239	'>gi|38505220|ref|NP_060358.2| acyl-coenzyme A synthetase ACSM5, mitochondrial precursor [Homo sapiens]'	NaN	NaN	NaN	NaN	NaN	NaN	2	NaN	0	2	2
1240	'>gi|394582093|ref|NP_002379.3| DNA replication licensing factor MCM3 isoform 1 [Homo sapiens]'	NaN	NaN	NaN	2	NaN	NaN	NaN	NaN	0	2	2
1241	'>gi|39930371|ref|NP_059986.1| ras-related protein Rab-39A [Homo sapiens]'	NaN	NaN	NaN	NaN	NaN	2	NaN	NaN	0	2	2
1242	'>gi|40805827|ref|NP_955476.1| coatomer subunit epsilon isoform c [Homo sapiens]'	NaN	NaN	NaN	NaN	NaN	2	NaN	NaN	0	2	2
1243	'>gi|41281447|ref|NP_055529.2| intraflagellar transport protein 140 homolog [Homo sapiens]'	NaN	NaN	2	NaN	NaN	NaN	NaN	NaN	0	2	2
1244	'>gi|41350333|ref|NP_005984.3| tubulin-specific chaperone D [Homo sapiens]'	NaN	NaN	2	NaN	NaN	NaN	NaN	NaN	0	2	2
1245	'>gi|41393545|ref|NP_004574.2| ras-related protein Rab-5C isoform a [Homo sapiens]'	NaN	NaN	NaN	NaN	NaN	NaN	2	NaN	0	2	2
1246	'>gi|41393559|ref|NP_904325.2| kinesin-like protein KIF1B isoform alpha [Homo sapiens]'	NaN	NaN	2	NaN	NaN	NaN	NaN	NaN	0	2	2
1247	'>gi|41872572|ref|NP_958436.1| neuropilin-2 isoform 3 precursor [Homo sapiens]'	NaN	NaN	2	NaN	NaN	NaN	NaN	NaN	0	2	2
1248	'>gi|42716287|ref|NP_060738.2| WD repeat-containing protein 41 [Homo sapiens]'	NaN	NaN	NaN	NaN	NaN	2	NaN	NaN	0	2	2
1249	'>gi|4502003|ref|NP_001612.1| aryl hydrocarbon receptor precursor [Homo sapiens]'	NaN	NaN	NaN	2	NaN	NaN	NaN	NaN	0	2	2
1250	'>gi|4502303|ref|NP_001688.1| ATP synthase subunit O, mitochondrial precursor [Homo sapiens]'	NaN	NaN	NaN	NaN	NaN	NaN	2	NaN	0	2	2
1251	'>gi|4502565|ref|NP_001740.1| calpain small subunit 1 [Homo sapiens]'	NaN	NaN	NaN	NaN	NaN	NaN	2	NaN	0	2	2
1252	'>gi|4503525|ref|NP_003743.1| eukaryotic translation initiation factor 3 subunit C isoform a [Homo sapiens]'	NaN	NaN	2	NaN	NaN	NaN	NaN	NaN	0	2	2
1253	'>gi|4504041|ref|NP_002061.1| guanine nucleotide-binding protein G(i) subunit alpha-2 isoform 1 [Homo sapiens]'	NaN	NaN	NaN	NaN	NaN	2	NaN	NaN	0	2	2
1254	'>gi|4505163|ref|NP_002399.1| alpha-1,6-mannosyl-glycoprotein 2-beta-N-acetylglucosaminyltransferase [Homo sapiens]'	NaN	NaN	NaN	NaN	2	NaN	NaN	NaN	0	2	2
1255	'>gi|4506007|ref|NP_002701.1| serine/threonine-protein phosphatase PP1-gamma catalytic subunit isoform 1 [Homo sapiens]'	NaN	NaN	NaN	NaN	NaN	2	NaN	NaN	0	2	2
1256	'>gi|4506597|ref|NP_000967.1| 60S ribosomal protein L12 [Homo sapiens]'	NaN	NaN	NaN	NaN	NaN	NaN	2	NaN	0	2	2
1257	'>gi|4506619|ref|NP_000977.1| 60S ribosomal protein L24 [Homo sapiens]'	NaN	NaN	NaN	NaN	NaN	NaN	2	NaN	0	2	2
1258	'>gi|4506643|ref|NP_000989.1| 60S ribosomal protein L37a [Homo sapiens]'	NaN	NaN	NaN	NaN	NaN	NaN	2	NaN	0	2	2
1259	'>gi|4506695|ref|NP_001013.1| 40S ribosomal protein S19 [Homo sapiens]'	NaN	NaN	NaN	NaN	NaN	NaN	2	NaN	0	2	2
1260	'>gi|4506707|ref|NP_001019.1| 40S ribosomal protein S25 [Homo sapiens]'	NaN	NaN	NaN	NaN	NaN	NaN	2	NaN	0	2	2
1261	'>gi|4506741|ref|NP_001002.1| 40S ribosomal protein S7 [Homo sapiens]'	NaN	NaN	NaN	NaN	NaN	NaN	2	NaN	0	2	2
1262	'>gi|4507241|ref|NP_003137.1| FACT complex subunit SSRP1 [Homo sapiens]'	NaN	NaN	NaN	2	NaN	NaN	NaN	NaN	0	2	2
1263	'>gi|46094070|ref|NP_079305.2| mitotic-spindle organizing protein 2B [Homo sapiens]'	NaN	NaN	NaN	NaN	NaN	NaN	2	NaN	0	2	2
1264	'>gi|4757918|ref|NP_004341.1| runt-related transcription factor 3 isoform 2 [Homo sapiens]'	NaN	NaN	NaN	NaN	NaN	2	NaN	NaN	0	2	2
1265	'>gi|4757952|ref|NP_001782.1| cell division control protein 42 homolog isoform 1 precursor [Homo sapiens]'	NaN	NaN	NaN	NaN	NaN	NaN	2	NaN	0	2	2
1266	'>gi|4758282|ref|NP_004431.1| ephrin type-A receptor 7 isoform 1 precursor [Homo sapiens]'	NaN	NaN	NaN	NaN	NaN	2	NaN	NaN	0	2	2
1267	'>gi|4758772|ref|NP_004533.1| NADH dehydrogenase [ubiquinone] 1 alpha subcomplex subunit 3 [Homo sapiens]'	NaN	NaN	NaN	NaN	NaN	NaN	2	NaN	0	2	2
1268	'>gi|4758774|ref|NP_004539.1| NADH dehydrogenase [ubiquinone] 1 beta subcomplex subunit 10 [Homo sapiens]'	NaN	NaN	NaN	NaN	NaN	NaN	2	NaN	0	2	2
1269	'>gi|4826694|ref|NP_005128.1| integral membrane protein DGCR2/IDD isoform 1 precursor [Homo sapiens]'	NaN	NaN	NaN	2	NaN	NaN	NaN	NaN	0	2	2
1270	'>gi|5031581|ref|NP_005820.1| AP-3 complex subunit sigma-2 [Homo sapiens]'	NaN	NaN	NaN	NaN	NaN	NaN	2	NaN	0	2	2
1271	'>gi|5031635|ref|NP_005498.1| cofilin-1 [Homo sapiens]'	NaN	NaN	NaN	NaN	NaN	NaN	2	NaN	0	2	2
1272	'>gi|5031981|ref|NP_005796.1| 26S proteasome non-ATPase regulatory subunit 14 [Homo sapiens]'	NaN	NaN	NaN	NaN	NaN	2	NaN	NaN	0	2	2
1273	'>gi|5032315|ref|NP_004001.1| dystrophin Dp427p2 isoform [Homo sapiens]'	NaN	2	NaN	NaN	NaN	NaN	NaN	NaN	0	2	2
1274	'>gi|50348611|ref|NP_001001924.1| microtubule-associated tumor suppressor 1 isoform 1 [Homo sapiens]'	NaN	NaN	NaN	2	NaN	NaN	NaN	NaN	0	2	2
1275	'>gi|50959176|ref|NP_057654.2| endoplasmic reticulum-Golgi intermediate compartment protein 2 [Homo sapiens]'	NaN	NaN	NaN	NaN	NaN	2	NaN	NaN	0	2	2
1276	'''>gi|51093851|ref|NP_060931.2| serine/threonine-protein phosphatase 2A 55 kDa regulatory subunit B delta isoform isoform a [Homo ...'' <Preview truncated at 128 characters>'	NaN	NaN	NaN	NaN	NaN	2	NaN	NaN	0	2	2
1277	'>gi|51479145|ref|NP_006412.2| brefeldin A-inhibited guanine nucleotide-exchange protein 1 [Homo sapiens]'	NaN	2	NaN	NaN	NaN	NaN	NaN	NaN	0	2	2
1278	'>gi|5174613|ref|NP_005960.1| nucleosome assembly protein 1-like 4 [Homo sapiens]'	NaN	NaN	NaN	NaN	2	NaN	NaN	NaN	0	2	2
1279	'>gi|518831687|ref|NP_001265532.1| nucleoporin p54 isoform 2 [Homo sapiens]'	NaN	NaN	NaN	NaN	2	NaN	NaN	NaN	0	2	2
1280	'>gi|520975339|ref|NP_001265574.1| NADH dehydrogenase [ubiquinone] 1 beta subcomplex subunit 9 isoform 2 [Homo sapiens]'	NaN	NaN	NaN	NaN	NaN	NaN	2	NaN	0	2	2
1281	'>gi|523425736|ref|NP_001265638.1| 26S proteasome non-ATPase regulatory subunit 2 isoform 3 [Homo sapiens]'	NaN	NaN	NaN	2	NaN	NaN	NaN	NaN	0	2	2
1282	'>gi|525342616|ref|NP_001266289.1| acyl-protein thioesterase 1 isoform 6 [Homo sapiens]'	NaN	NaN	NaN	NaN	NaN	NaN	2	NaN	0	2	2
1283	'>gi|526253077|ref|NP_001267729.1| general transcription factor II-I isoform 6 [Homo sapiens]'	NaN	NaN	NaN	NaN	NaN	2	NaN	NaN	0	2	2
1284	'>gi|528078296|ref|NP_001268421.1| DNA mismatch repair protein Msh6 isoform 2 [Homo sapiens]'	NaN	2	NaN	NaN	NaN	NaN	NaN	NaN	0	2	2
1285	'>gi|528281407|ref|NP_001268644.1| prohibitin isoform 1 [Homo sapiens]'	NaN	NaN	NaN	NaN	NaN	NaN	2	NaN	0	2	2
1286	'>gi|530362739|ref|XP_005270977.1| PREDICTED: 39S ribosomal protein L37, mitochondrial isoform X1 [Homo sapiens]'	NaN	NaN	NaN	NaN	NaN	2	NaN	NaN	0	2	2
1287	'>gi|530364904|ref|XP_005245313.1| PREDICTED: methyltransferase-like protein 13 isoform X2 [Homo sapiens]'	NaN	NaN	NaN	2	NaN	NaN	NaN	NaN	0	2	2
1288	'>gi|530368096|ref|XP_005264614.1| PREDICTED: CAD protein isoform X3 [Homo sapiens]'	NaN	2	NaN	NaN	NaN	NaN	NaN	NaN	0	2	2
1289	'>gi|530376221|ref|XP_005248098.1| PREDICTED: uncharacterized protein KIAA0232 isoform X1 [Homo sapiens]'	NaN	2	NaN	NaN	NaN	NaN	NaN	NaN	0	2	2
1290	'>gi|530380502|ref|XP_005268480.1| PREDICTED: glucocorticoid receptor isoform X5 [Homo sapiens]'	NaN	NaN	NaN	2	NaN	NaN	NaN	NaN	0	2	2
1291	'>gi|530393522|ref|XP_005269805.1| PREDICTED: heterogeneous nuclear ribonucleoprotein H3 isoform X1 [Homo sapiens]'	NaN	NaN	NaN	NaN	NaN	2	NaN	NaN	0	2	2
1292	'>gi|530401608|ref|XP_005253601.1| PREDICTED: transmembrane emp24 domain-containing protein 2 isoform X1 [Homo sapiens]'	NaN	NaN	NaN	NaN	NaN	NaN	2	NaN	0	2	2
1293	'>gi|530406378|ref|XP_005254690.1| PREDICTED: transducin-like enhancer protein 3 isoform X12 [Homo sapiens]'	NaN	NaN	NaN	2	NaN	NaN	NaN	NaN	0	2	2
1294	'>gi|530410380|ref|XP_005256727.1| PREDICTED: gem-associated protein 4 isoform X4 [Homo sapiens]'	NaN	NaN	NaN	2	NaN	NaN	NaN	NaN	0	2	2
1295	'>gi|530411924|ref|XP_005257279.1| PREDICTED: tubulin gamma-2 chain isoform X1 [Homo sapiens]'	NaN	NaN	NaN	NaN	NaN	2	NaN	NaN	0	2	2
1296	'>gi|530415066|ref|XP_005260069.1| PREDICTED: protein Wiz isoform X9 [Homo sapiens]'	NaN	NaN	2	NaN	NaN	NaN	NaN	NaN	0	2	2
1297	'''>gi|530416031|ref|XP_005258726.1| PREDICTED: serine/threonine-protein phosphatase 6 regulatory subunit 1 isoform X1 [Homo sapien...'' <Preview truncated at 128 characters>'	NaN	NaN	NaN	2	NaN	NaN	NaN	NaN	0	2	2
1298	'''>gi|530421838|ref|XP_005262365.1| PREDICTED: UDP-N-acetylglucosamine--peptide N-acetylglucosaminyltransferase 110 kDa subunit is...'' <Preview truncated at 128 characters>'	NaN	NaN	2	NaN	NaN	NaN	NaN	NaN	0	2	2
1299	'>gi|530426857|ref|XP_005266193.1| PREDICTED: protein transport protein Sec16A isoform X5 [Homo sapiens]'	NaN	2	NaN	NaN	NaN	NaN	NaN	NaN	0	2	2
1300	'>gi|530429585|ref|XP_005275605.1| PREDICTED: HLA class I histocompatibility antigen, alpha chain F isoform X2 [Homo sapiens]'	NaN	NaN	NaN	NaN	NaN	2	NaN	NaN	0	2	2
1301	'>gi|532524990|ref|NP_001269138.1| sigma non-opioid intracellular receptor 1 isoform 10 [Homo sapiens]'	NaN	NaN	NaN	NaN	NaN	NaN	2	NaN	0	2	2
1302	'>gi|533112494|ref|NP_775871.2| mucin-19 precursor [Homo sapiens]'	NaN	2	NaN	NaN	NaN	NaN	NaN	NaN	0	2	2
1303	'>gi|5360210|ref|NP_002847.1| nectin-2 isoform alpha precursor [Homo sapiens]'	NaN	NaN	NaN	NaN	2	NaN	NaN	NaN	0	2	2
1304	'>gi|53759151|ref|NP_005054.3| acyl-CoA desaturase [Homo sapiens]'	NaN	NaN	NaN	NaN	NaN	NaN	2	NaN	0	2	2
1305	'>gi|544063468|ref|NP_001269555.1| lamin isoform A-delta50 [Homo sapiens]'	NaN	NaN	NaN	2	NaN	NaN	NaN	NaN	0	2	2
1306	'>gi|544186102|ref|NP_001269606.1| peroxisome biogenesis factor 1 isoform 2 [Homo sapiens]'	NaN	NaN	2	NaN	NaN	NaN	NaN	NaN	0	2	2
1307	'>gi|544346245|ref|NP_001269734.1| E3 ubiquitin-protein ligase MARCH7 isoform a [Homo sapiens]'	NaN	NaN	NaN	2	NaN	NaN	NaN	NaN	0	2	2
1308	'>gi|544583451|ref|NP_001269790.1| GON-4-like protein isoform b [Homo sapiens]'	NaN	NaN	NaN	NaN	NaN	NaN	2	NaN	0	2	2
1309	'>gi|5453555|ref|NP_006316.1| GTP-binding nuclear protein Ran isoform 1 [Homo sapiens]'	NaN	NaN	NaN	NaN	NaN	NaN	2	NaN	0	2	2
1310	'>gi|5453599|ref|NP_006127.1| F-actin-capping protein subunit alpha-2 [Homo sapiens]'	NaN	NaN	NaN	NaN	NaN	2	NaN	NaN	0	2	2
1311	'>gi|5453634|ref|NP_006132.1| cytoplasmic dynein 1 light intermediate chain 2 isoform 1 [Homo sapiens]'	NaN	NaN	NaN	NaN	2	NaN	NaN	NaN	0	2	2
1312	'>gi|5453718|ref|NP_006402.1| 1-acyl-sn-glycerol-3-phosphate acyltransferase alpha [Homo sapiens]'	NaN	NaN	NaN	NaN	NaN	NaN	2	NaN	0	2	2
1313	'>gi|5453998|ref|NP_006382.1| importin-7 [Homo sapiens]'	NaN	NaN	2	NaN	NaN	NaN	NaN	NaN	0	2	2
1314	'>gi|5454088|ref|NP_006392.1| acidic leucine-rich nuclear phosphoprotein 32 family member B [Homo sapiens]'	NaN	NaN	NaN	NaN	NaN	2	NaN	NaN	0	2	2
1315	'>gi|54607135|ref|NP_055635.3| mitochondrial import receptor subunit TOM70 [Homo sapiens]'	NaN	NaN	NaN	2	NaN	NaN	NaN	NaN	0	2	2
1316	'>gi|546232153|ref|NP_001271207.1| phosphatidylinositol transfer protein beta isoform isoform 3 [Homo sapiens]'	NaN	NaN	NaN	NaN	NaN	2	NaN	NaN	0	2	2
1317	'>gi|548962166|ref|NP_001271430.1| cytosolic Fe-S cluster assembly factor NUBP2 isoform 2 [Homo sapiens]'	NaN	NaN	NaN	NaN	NaN	NaN	2	NaN	0	2	2
1318	'>gi|554506526|ref|NP_001273013.1| tRNA methyltransferase 112 homolog isoform 3 [Homo sapiens]'	NaN	NaN	NaN	NaN	NaN	NaN	2	NaN	0	2	2
1319	'>gi|555943922|ref|NP_001273198.1| heme oxygenase 2 isoform b [Homo sapiens]'	NaN	NaN	NaN	NaN	NaN	2	NaN	NaN	0	2	2
1320	'>gi|557948101|ref|NP_001273680.1| 28S ribosomal protein S27, mitochondrial isoform 3 [Homo sapiens]'	NaN	NaN	NaN	NaN	NaN	2	NaN	NaN	0	2	2
1321	'>gi|55956788|ref|NP_005372.2| nucleolin [Homo sapiens]'	NaN	NaN	NaN	2	NaN	NaN	NaN	NaN	0	2	2
1322	'>gi|56237027|ref|NP_006537.3| insulin-like growth factor 2 mRNA-binding protein 1 isoform 1 [Homo sapiens]'	NaN	NaN	NaN	2	NaN	NaN	NaN	NaN	0	2	2
1323	'>gi|56550081|ref|NP_001007794.1| mitotic checkpoint protein BUB3 isoform b [Homo sapiens]'	NaN	NaN	NaN	NaN	NaN	2	NaN	NaN	0	2	2
1324	'>gi|56682962|ref|NP_005597.3| legumain preproprotein [Homo sapiens]'	NaN	NaN	NaN	NaN	NaN	2	NaN	NaN	0	2	2
1325	'>gi|56711324|ref|NP_078787.2| HAUS augmin-like complex subunit 3 [Homo sapiens]'	NaN	NaN	NaN	2	NaN	NaN	NaN	NaN	0	2	2
1326	'>gi|567757597|ref|NP_001274685.1| squalene synthase isoform 5 [Homo sapiens]'	NaN	NaN	NaN	NaN	NaN	2	NaN	NaN	0	2	2
1327	'>gi|568815719|ref|NP_001275582.1| clathrin heavy chain 1 isoform 2 [Homo sapiens]'	NaN	2	NaN	NaN	NaN	NaN	NaN	NaN	0	2	2
1328	'>gi|57242777|ref|NP_036465.2| C-Myc-binding protein [Homo sapiens]'	NaN	NaN	NaN	NaN	NaN	NaN	2	NaN	0	2	2
1329	'>gi|57529737|ref|NP_055824.1| E3 ubiquitin-protein ligase PDZRN3 [Homo sapiens]'	NaN	NaN	2	NaN	NaN	NaN	NaN	NaN	0	2	2
1330	'>gi|577019580|ref|NP_001276753.1| furin preproprotein [Homo sapiens]'	NaN	NaN	NaN	2	NaN	NaN	NaN	NaN	0	2	2
1331	'>gi|578798630|ref|XP_006710514.1| PREDICTED: ATPase family AAA domain-containing protein 3C isoform X1 [Homo sapiens]'	2	NaN	NaN	NaN	NaN	NaN	NaN	NaN	0	2	2
1332	'>gi|578803907|ref|XP_006712425.1| PREDICTED: 1-phosphatidylinositol 3-phosphate 5-kinase isoform X2 [Homo sapiens]'	2	NaN	NaN	NaN	NaN	NaN	NaN	NaN	0	2	2
1333	'''>gi|578804821|ref|XP_006712781.1| PREDICTED: signal transducer and activator of transcription 1-alpha/beta isoform X1 [Homo sapi...'' <Preview truncated at 128 characters>'	NaN	NaN	NaN	2	NaN	NaN	NaN	NaN	0	2	2
1334	'>gi|578805046|ref|XP_006712871.1| PREDICTED: histone acetyltransferase type B catalytic subunit isoform X1 [Homo sapiens]'	NaN	NaN	NaN	NaN	NaN	2	NaN	NaN	0	2	2
1335	'>gi|578819257|ref|XP_006717827.1| PREDICTED: AP-3 complex subunit mu-1 isoform X2 [Homo sapiens]'	NaN	NaN	NaN	NaN	NaN	2	NaN	NaN	0	2	2
1336	'>gi|578819318|ref|XP_006717854.1| PREDICTED: ankyrin-3 isoform X17 [Homo sapiens]'	NaN	NaN	2	NaN	NaN	NaN	NaN	NaN	0	2	2
1337	'>gi|578822447|ref|XP_006718995.1| PREDICTED: centrosomal protein KIAA1731 isoform X7 [Homo sapiens]'	NaN	2	NaN	NaN	NaN	NaN	NaN	NaN	0	2	2
1338	'>gi|578826056|ref|XP_005268040.2| PREDICTED: sal-like protein 2 isoform X1 [Homo sapiens]'	NaN	NaN	2	NaN	NaN	NaN	NaN	NaN	0	2	2
1339	'>gi|578828262|ref|XP_006721009.1| PREDICTED: THO complex subunit 6 homolog isoform X1 [Homo sapiens]'	NaN	NaN	NaN	NaN	NaN	2	NaN	NaN	0	2	2
1340	'>gi|578833543|ref|XP_006722928.1| PREDICTED: tropomyosin alpha-4 chain isoform X2 [Homo sapiens]'	NaN	NaN	NaN	NaN	NaN	NaN	2	NaN	0	2	2
1341	'>gi|578837836|ref|XP_006724534.1| PREDICTED: dystrophin isoform X4 [Homo sapiens]'	NaN	NaN	2	NaN	NaN	NaN	NaN	NaN	0	2	2
1342	'>gi|578839118|ref|XP_006724959.1| PREDICTED: 39S ribosomal protein L23, mitochondrial-like [Homo sapiens]'	NaN	NaN	NaN	NaN	NaN	NaN	2	NaN	0	2	2
1343	'>gi|5803023|ref|NP_006807.1| vesicular integral-membrane protein VIP36 precursor [Homo sapiens]'	NaN	NaN	NaN	NaN	NaN	2	NaN	NaN	0	2	2
1344	'>gi|5803036|ref|NP_006796.1| heterogeneous nuclear ribonucleoprotein A0 [Homo sapiens]'	NaN	NaN	NaN	NaN	NaN	2	NaN	NaN	0	2	2
1345	'>gi|5803048|ref|NP_006792.1| ER lumen protein-retaining receptor 1 [Homo sapiens]'	NaN	NaN	NaN	NaN	NaN	NaN	2	NaN	0	2	2
1346	'>gi|58331173|ref|NP_006575.2| T-complex protein 1 subunit zeta-2 isoform 1 [Homo sapiens]'	NaN	NaN	NaN	NaN	2	NaN	NaN	NaN	0	2	2
1347	'>gi|586597929|ref|NP_001276972.1| antigen peptide transporter 2 isoform 3 [Homo sapiens]'	NaN	NaN	NaN	NaN	2	NaN	NaN	NaN	0	2	2
1348	'>gi|586597940|ref|NP_001275652.1| galactosylgalactosylxylosylprotein 3-beta-glucuronosyltransferase 3 isoform 4 [Homo sapiens]'	NaN	NaN	NaN	NaN	NaN	2	NaN	NaN	0	2	2
1349	'>gi|5902054|ref|NP_008844.1| E3 ubiquitin-protein ligase RNF5 [Homo sapiens]'	NaN	NaN	NaN	NaN	NaN	NaN	2	NaN	0	2	2
1350	'>gi|6005884|ref|NP_009038.1| translocon-associated protein subunit gamma [Homo sapiens]'	NaN	NaN	NaN	NaN	NaN	NaN	2	NaN	0	2	2
1351	'>gi|60499025|ref|NP_001012533.1| ferrochelatase, mitochondrial isoform a precursor [Homo sapiens]'	NaN	NaN	NaN	NaN	NaN	2	NaN	NaN	0	2	2
1352	'>gi|62860046|ref|NP_115519.2| DNA annealing helicase and endonuclease ZRANB3 isoform 1 [Homo sapiens]'	NaN	NaN	NaN	NaN	2	NaN	NaN	NaN	0	2	2
1353	'>gi|6466450|ref|NP_009294.1| catechol O-methyltransferase isoform S-COMT [Homo sapiens]'	NaN	NaN	NaN	NaN	NaN	NaN	2	NaN	0	2	2
1354	'>gi|647570031|ref|NP_001280203.1| VWFA and cache domain-containing protein 1 isoform 2 [Homo sapiens]'	NaN	NaN	NaN	NaN	NaN	NaN	2	NaN	0	2	2
1355	'>gi|663070994|ref|NP_001284644.1| survival motor neuron protein isoform a [Homo sapiens]'	NaN	NaN	NaN	NaN	NaN	2	NaN	NaN	0	2	2
1356	'>gi|66363694|ref|NP_001018238.1| HCLS1-associated protein X-1 isoform b [Homo sapiens]'	NaN	NaN	NaN	NaN	NaN	NaN	2	NaN	0	2	2
1357	'>gi|663855899|ref|NP_001287721.1| kinesin-like protein KIF3A isoform 2 [Homo sapiens]'	NaN	NaN	NaN	2	NaN	NaN	NaN	NaN	0	2	2
1358	'>gi|665505967|ref|NP_001287830.1| transcription elongation factor A protein-like 4 isoform 5 [Homo sapiens]'	NaN	NaN	NaN	NaN	NaN	NaN	2	NaN	0	2	2
1359	'''>gi|665821217|ref|NP_001287921.1| eukaryotic translation initiation factor 3 subunit K {ECO:0000255|HAMAP-Rule:MF_03010} isoform...'' <Preview truncated at 128 characters>'	NaN	NaN	NaN	NaN	NaN	NaN	2	NaN	0	2	2
1360	'>gi|666637993|ref|NP_001288005.1| AP-2 complex subunit sigma isoform 3 [Homo sapiens]'	NaN	NaN	NaN	NaN	NaN	NaN	NaN	2	0	2	2
1361	'>gi|66879664|ref|NP_001019399.1| ADP-ribosylation factor 1 [Homo sapiens]'	NaN	NaN	NaN	NaN	NaN	NaN	2	NaN	0	2	2
1362	'>gi|66932902|ref|NP_036367.2| sterol regulatory element-binding protein cleavage-activating protein [Homo sapiens]'	NaN	NaN	2	NaN	NaN	NaN	NaN	NaN	0	2	2
1363	'>gi|6912398|ref|NP_036218.1| general transcription factor 3C polypeptide 3 isoform 1 [Homo sapiens]'	NaN	NaN	NaN	2	NaN	NaN	NaN	NaN	0	2	2
1364	'>gi|70167113|ref|NP_001020278.1| double-stranded RNA-specific adenosine deaminase isoform d [Homo sapiens]'	NaN	NaN	2	NaN	NaN	NaN	NaN	NaN	0	2	2
1365	'>gi|71725360|ref|NP_055857.1| zinc finger protein 609 [Homo sapiens]'	NaN	NaN	2	NaN	NaN	NaN	NaN	NaN	0	2	2
1366	'>gi|74271826|ref|NP_001028228.1| glutamine synthetase [Homo sapiens]'	NaN	NaN	NaN	NaN	NaN	2	NaN	NaN	0	2	2
1367	'>gi|7657013|ref|NP_036270.1| protein AATF [Homo sapiens]'	NaN	NaN	NaN	2	NaN	NaN	NaN	NaN	0	2	2
1368	'>gi|7657508|ref|NP_055063.1| E3 ubiquitin-protein ligase RBX1 [Homo sapiens]'	NaN	NaN	NaN	NaN	NaN	NaN	2	NaN	0	2	2
1369	'>gi|7661948|ref|NP_055545.1| malectin precursor [Homo sapiens]'	NaN	NaN	NaN	NaN	NaN	2	NaN	NaN	0	2	2
1370	'>gi|7662647|ref|NP_055569.1| phosphatidylserine synthase 1 isoform 1 [Homo sapiens]'	NaN	NaN	NaN	NaN	NaN	2	NaN	NaN	0	2	2
1371	'>gi|7705626|ref|NP_057149.1| 28S ribosomal protein S16, mitochondrial [Homo sapiens]'	NaN	NaN	NaN	NaN	NaN	NaN	2	NaN	0	2	2
1372	'>gi|7706322|ref|NP_057123.1| UPF0568 protein C14orf166 [Homo sapiens]'	NaN	NaN	NaN	NaN	NaN	NaN	2	NaN	0	2	2
1373	'>gi|7706635|ref|NP_057274.1| cornulin [Homo sapiens]'	2	NaN	NaN	NaN	NaN	NaN	NaN	NaN	0	2	2
1374	'>gi|82546824|ref|NP_001032242.1| forkhead box protein K1 [Homo sapiens]'	NaN	NaN	NaN	2	NaN	NaN	NaN	NaN	0	2	2
1375	'>gi|82659109|ref|NP_065816.2| E3 ubiquitin-protein ligase UBR4 [Homo sapiens]'	2	NaN	NaN	NaN	NaN	NaN	NaN	NaN	0	2	2
1376	'>gi|83267868|ref|NP_001032584.1| dynein light chain 1, cytoplasmic [Homo sapiens]'	NaN	NaN	NaN	NaN	NaN	NaN	2	NaN	0	2	2
1377	'>gi|85068512|ref|NP_599151.2| RISC-loading complex subunit TARBP2 isoform b [Homo sapiens]'	NaN	NaN	NaN	NaN	NaN	2	NaN	NaN	0	2	2
1378	'>gi|88758594|ref|NP_005379.3| phosducin-like protein [Homo sapiens]'	NaN	NaN	NaN	NaN	NaN	2	NaN	NaN	0	2	2
1379	'>gi|91208418|ref|NP_001035095.1| transcription elongation regulator 1 isoform 2 [Homo sapiens]'	NaN	2	NaN	NaN	NaN	NaN	NaN	NaN	0	2	2
1380	'>gi|94536771|ref|NP_001035521.1| cytochrome c oxidase assembly factor 3 homolog, mitochondrial [Homo sapiens]'	NaN	NaN	NaN	NaN	NaN	NaN	2	NaN	0	2	2
1381	'>gi|9507215|ref|NP_061816.1| tubulin alpha-8 chain isoform 1 [Homo sapiens]'	NaN	NaN	NaN	NaN	2	NaN	NaN	NaN	0	2	2
1382	'>gi|4503113|ref|NP_001314.1| cystatin-M precursor [Homo sapiens]'	1	1	1	NaN	NaN	NaN	NaN	1	0	1	4
1383	'>gi|21489959|ref|NP_653247.1| immunoglobulin J chain precursor [Homo sapiens]'	1	NaN	NaN	NaN	1	NaN	NaN	1	0	1	3
1384	'>gi|4504415|ref|NP_002118.1| HLA class I histocompatibility antigen, alpha chain G precursor [Homo sapiens]'	NaN	NaN	NaN	NaN	1	1	1	NaN	0	1	3
1385	'>gi|5174415|ref|NP_006081.1| choline/ethanolaminephosphotransferase 1 [Homo sapiens]'	NaN	NaN	1	1	1	NaN	NaN	NaN	0	1	3
1386	'>gi|14790115|ref|NP_116786.1| caspase-3 preproprotein [Homo sapiens]'	NaN	NaN	NaN	NaN	NaN	1	1	NaN	0	1	2
1387	'>gi|156523268|ref|NP_689506.2| transcriptional adapter 2-beta [Homo sapiens]'	1	1	NaN	NaN	NaN	NaN	NaN	NaN	0	1	2
1388	'>gi|17921987|ref|NP_004367.2| cytochrome c oxidase assembly protein COX15 homolog isoform 2 [Homo sapiens]'	NaN	NaN	NaN	NaN	NaN	1	1	NaN	0	1	2
1389	'>gi|215983058|ref|NP_115497.4| magnesium transporter protein 1 [Homo sapiens]'	NaN	NaN	NaN	NaN	NaN	1	1	NaN	0	1	2
1390	'>gi|25188179|ref|NP_005653.3| voltage-dependent anion-selective channel protein 3 isoform 1 [Homo sapiens]'	NaN	NaN	NaN	NaN	NaN	1	1	NaN	0	1	2
1391	'>gi|253970504|ref|NP_001156758.1| RNA-binding protein EWS isoform 4 [Homo sapiens]'	NaN	NaN	1	1	NaN	NaN	NaN	NaN	0	1	2
1392	'>gi|312433998|ref|NP_001186078.1| lactotransferrin isoform 2 [Homo sapiens]'	NaN	NaN	NaN	NaN	1	NaN	1	NaN	0	1	2
1393	'>gi|387912532|ref|NP_001248760.1| serpin B7 isoform 2 [Homo sapiens]'	1	1	NaN	NaN	NaN	NaN	NaN	NaN	0	1	2
1394	'>gi|44888833|ref|NP_056508.2| protein inturned [Homo sapiens]'	NaN	1	NaN	NaN	NaN	1	NaN	NaN	0	1	2
1395	'>gi|4503253|ref|NP_001335.1| dolichyl-diphosphooligosaccharide--protein glycosyltransferase subunit DAD1 [Homo sapiens]'	NaN	NaN	NaN	NaN	NaN	NaN	1	1	0	1	2
1396	'>gi|5031611|ref|NP_005859.1| BET1 homolog [Homo sapiens]'	NaN	NaN	NaN	NaN	NaN	NaN	1	1	0	1	2
1397	'>gi|503774357|ref|NP_001265139.1| nuclear pore complex protein Nup153 isoform 3 [Homo sapiens]'	NaN	1	1	NaN	NaN	NaN	NaN	NaN	0	1	2
1398	'>gi|51093832|ref|NP_056450.2| GTPase-activating protein and VPS9 domain-containing protein 1 isoform 4 [Homo sapiens]'	NaN	NaN	1	1	NaN	NaN	NaN	NaN	0	1	2
1399	'>gi|5454052|ref|NP_006133.1| 14-3-3 protein sigma [Homo sapiens]'	NaN	NaN	NaN	NaN	NaN	1	1	NaN	0	1	2
1400	'>gi|56786147|ref|NP_001792.2| cysteine dioxygenase type 1 [Homo sapiens]'	NaN	NaN	NaN	1	1	NaN	NaN	NaN	0	1	2
1401	'>gi|578817956|ref|XP_006717372.1| PREDICTED: collagen alpha-1(XXVII) chain isoform X2 [Homo sapiens]'	NaN	NaN	NaN	NaN	NaN	1	NaN	1	0	1	2
1402	'>gi|59710109|ref|NP_057673.2| complex I assembly factor TIMMDC1, mitochondrial precursor [Homo sapiens]'	NaN	NaN	NaN	NaN	NaN	1	1	NaN	0	1	2
1403	'>gi|62955803|ref|NP_056169.1| nucleoporin NUP188 homolog [Homo sapiens]'	NaN	1	1	NaN	NaN	NaN	NaN	NaN	0	1	2
1404	'>gi|6631077|ref|NP_004864.1| BAG family molecular chaperone regulator 5 isoform b [Homo sapiens]'	NaN	NaN	NaN	NaN	1	1	NaN	NaN	0	1	2
1405	'>gi|6631112|ref|NP_004200.2| synaptogyrin-3 [Homo sapiens]'	NaN	NaN	NaN	NaN	NaN	1	1	NaN	0	1	2
1406	'>gi|664806009|ref|NP_001287745.1| zinc finger CCHC domain-containing protein 10 isoform 1 [Homo sapiens]'	1	1	NaN	NaN	NaN	NaN	NaN	NaN	0	1	2
1407	'>gi|100913202|ref|NP_085911.2| probable ATP-dependent RNA helicase DDX11 isoform 1 [Homo sapiens]'	NaN	NaN	1	NaN	NaN	NaN	NaN	NaN	0	1	1
1408	'>gi|10092657|ref|NP_061326.1| NADH dehydrogenase [ubiquinone] 1 alpha subcomplex subunit 12 isoform a [Homo sapiens]'	NaN	NaN	NaN	NaN	NaN	NaN	1	NaN	0	1	1
1409	'>gi|10835049|ref|NP_001655.1| transforming protein RhoA precursor [Homo sapiens]'	NaN	NaN	NaN	NaN	NaN	NaN	1	NaN	0	1	1
1410	'>gi|10835057|ref|NP_003482.1| N-alpha-acetyltransferase 10 isoform 1 [Homo sapiens]'	NaN	NaN	NaN	NaN	NaN	1	NaN	NaN	0	1	1
1411	'>gi|10863977|ref|NP_067000.1| U6 snRNA-associated Sm-like protein LSm2 [Homo sapiens]'	NaN	NaN	NaN	NaN	NaN	NaN	1	NaN	0	1	1
1412	'>gi|108773784|ref|NP_001035809.1| ATP-binding cassette sub-family E member 1 [Homo sapiens]'	NaN	NaN	NaN	NaN	1	NaN	NaN	NaN	0	1	1
1413	'>gi|108773787|ref|NP_000312.2| retinoblastoma-associated protein [Homo sapiens]'	NaN	NaN	NaN	1	NaN	NaN	NaN	NaN	0	1	1
1414	'>gi|109148542|ref|NP_001596.2| alanine--tRNA ligase, cytoplasmic [Homo sapiens]'	NaN	NaN	1	NaN	NaN	NaN	NaN	NaN	0	1	1
1415	'>gi|109948302|ref|NP_055388.2| transmembrane protein 97 [Homo sapiens]'	NaN	NaN	NaN	NaN	NaN	NaN	1	NaN	0	1	1
1416	'>gi|11024700|ref|NP_036590.1| mitochondrial import inner membrane translocase subunit Tim13 [Homo sapiens]'	NaN	NaN	NaN	NaN	NaN	NaN	1	NaN	0	1	1
1417	'>gi|11128019|ref|NP_061820.1| cytochrome c [Homo sapiens]'	NaN	NaN	NaN	NaN	NaN	NaN	1	NaN	0	1	1
1418	'>gi|11225266|ref|NP_055370.1| transient receptor potential cation channel subfamily M member 5 [Homo sapiens]'	NaN	NaN	NaN	1	NaN	NaN	NaN	NaN	0	1	1
1419	'>gi|113205087|ref|NP_079174.2| DENN domain-containing protein 1C isoform 1 [Homo sapiens]'	NaN	1	NaN	NaN	NaN	NaN	NaN	NaN	0	1	1
1420	'>gi|115430112|ref|NP_005660.4| receptor expression-enhancing protein 5 [Homo sapiens]'	NaN	NaN	NaN	NaN	NaN	NaN	1	NaN	0	1	1
1421	'>gi|11559929|ref|NP_057212.1| coatomer subunit gamma-1 [Homo sapiens]'	NaN	NaN	NaN	1	NaN	NaN	NaN	NaN	0	1	1
1422	'>gi|116063536|ref|NP_115690.3| 2-methoxy-6-polyprenyl-1,4-benzoquinol methylase, mitochondrial precursor [Homo sapiens]'	NaN	NaN	NaN	NaN	NaN	1	NaN	NaN	0	1	1
1423	'>gi|116235448|ref|NP_112181.2| protein FAM83D [Homo sapiens]'	NaN	NaN	NaN	1	NaN	NaN	NaN	NaN	0	1	1
1424	'>gi|116534898|ref|NP_001934.2| desmoglein-2 preproprotein [Homo sapiens]'	NaN	NaN	1	NaN	NaN	NaN	NaN	NaN	0	1	1
1425	'>gi|118402586|ref|NP_006699.2| lactoylglutathione lyase [Homo sapiens]'	NaN	NaN	NaN	NaN	NaN	NaN	1	NaN	0	1	1
1426	'>gi|118918429|ref|NP_849172.2| protein NLRC3 [Homo sapiens]'	NaN	1	NaN	NaN	NaN	NaN	NaN	NaN	0	1	1
1427	'>gi|119395738|ref|NP_001073285.1| insulin receptor isoform Short preproprotein [Homo sapiens]'	NaN	1	NaN	NaN	NaN	NaN	NaN	NaN	0	1	1
1428	'>gi|122937382|ref|NP_001074011.1| fas-binding factor 1 [Homo sapiens]'	NaN	NaN	NaN	1	NaN	NaN	NaN	NaN	0	1	1
1429	'>gi|122937400|ref|NP_001073946.1| teneurin-3 [Homo sapiens]'	NaN	NaN	NaN	NaN	NaN	NaN	NaN	1	0	1	1
1430	'>gi|122937456|ref|NP_001073977.1| T-box transcription factor TBX18 [Homo sapiens]'	NaN	NaN	NaN	1	NaN	NaN	NaN	NaN	0	1	1
1431	'>gi|124001558|ref|NP_689799.3| inactive ubiquitin carboxyl-terminal hydrolase 54 [Homo sapiens]'	NaN	1	NaN	NaN	NaN	NaN	NaN	NaN	0	1	1
1432	'>gi|124244056|ref|NP_689637.3| APC membrane recruitment protein 1 [Homo sapiens]'	NaN	NaN	1	NaN	NaN	NaN	NaN	NaN	0	1	1
1433	'>gi|124256496|ref|NP_005518.3| heat shock 70 kDa protein 1-like [Homo sapiens]'	NaN	NaN	NaN	1	NaN	NaN	NaN	NaN	0	1	1
1434	'>gi|12965182|ref|NP_076411.1| taste receptor type 2 member 14 [Homo sapiens]'	NaN	NaN	NaN	NaN	NaN	NaN	1	NaN	0	1	1
1435	'>gi|13027602|ref|NP_076424.1| DDRGK domain-containing protein 1 precursor [Homo sapiens]'	NaN	NaN	NaN	NaN	NaN	1	NaN	NaN	0	1	1
1436	'>gi|13129138|ref|NP_077022.1| target of rapamycin complex 2 subunit MAPKAP1 isoform 2 [Homo sapiens]'	NaN	NaN	NaN	1	NaN	NaN	NaN	NaN	0	1	1
1437	'>gi|13236516|ref|NP_077271.1| derlin-1 isoform a [Homo sapiens]'	NaN	NaN	NaN	NaN	NaN	NaN	1	NaN	0	1	1
1438	'>gi|132626688|ref|NP_055456.2| mediator of DNA damage checkpoint protein 1 [Homo sapiens]'	1	NaN	NaN	NaN	NaN	NaN	NaN	NaN	0	1	1
1439	'>gi|13376162|ref|NP_079068.1| protein FAM57A [Homo sapiens]'	NaN	NaN	NaN	NaN	NaN	NaN	1	NaN	0	1	1
1440	'>gi|13489054|ref|NP_109587.1| dual specificity mitogen-activated protein kinase kinase 2 [Homo sapiens]'	NaN	NaN	NaN	NaN	NaN	1	NaN	NaN	0	1	1
1441	'>gi|13654276|ref|NP_112486.1| queuine tRNA-ribosyltransferase [Homo sapiens]'	NaN	NaN	NaN	NaN	NaN	1	NaN	NaN	0	1	1
1442	'>gi|13699811|ref|NP_075447.1| histone-lysine N-methyltransferase NSD3 isoform long [Homo sapiens]'	NaN	NaN	NaN	1	NaN	NaN	NaN	NaN	0	1	1
1443	'>gi|13899233|ref|NP_113609.1| tetratricopeptide repeat protein 25 [Homo sapiens]'	NaN	1	NaN	NaN	NaN	NaN	NaN	NaN	0	1	1
1444	'>gi|13904870|ref|NP_001000.2| 40S ribosomal protein S5 [Homo sapiens]'	NaN	NaN	NaN	NaN	NaN	NaN	1	NaN	0	1	1
1445	'>gi|14042927|ref|NP_114405.1| MLN64 N-terminal domain homolog [Homo sapiens]'	NaN	NaN	NaN	NaN	NaN	NaN	1	NaN	0	1	1
1446	'>gi|14149702|ref|NP_056343.1| E3 ubiquitin-protein ligase RNF167 precursor [Homo sapiens]'	NaN	NaN	NaN	NaN	1	NaN	NaN	NaN	0	1	1
1447	'>gi|14150141|ref|NP_115722.1| programmed cell death protein 2-like [Homo sapiens]'	NaN	NaN	NaN	NaN	NaN	1	NaN	NaN	0	1	1
1448	'>gi|14249170|ref|NP_116026.1| S-phase kinase-associated protein 2 isoform 2 [Homo sapiens]'	NaN	NaN	NaN	NaN	NaN	1	NaN	NaN	0	1	1
1449	'>gi|14277700|ref|NP_001007.2| 40S ribosomal protein S12 [Homo sapiens]'	NaN	NaN	NaN	NaN	NaN	NaN	1	NaN	0	1	1
1450	'>gi|146231950|ref|NP_653284.2| dehydrogenase/reductase SDR family member 13 precursor [Homo sapiens]'	NaN	NaN	NaN	NaN	NaN	1	NaN	NaN	0	1	1
1451	'>gi|148539870|ref|NP_001091886.1| histone deacetylase 7 isoform d [Homo sapiens]'	NaN	NaN	NaN	NaN	1	NaN	NaN	NaN	0	1	1
1452	'>gi|148747556|ref|NP_060354.4| PIN2/TERF1-interacting telomerase inhibitor 1 isoform 1 [Homo sapiens]'	NaN	NaN	NaN	NaN	NaN	1	NaN	NaN	0	1	1
1453	'>gi|149944640|ref|NP_001092740.1| zinc finger and BTB domain-containing protein 34 [Homo sapiens]'	NaN	NaN	NaN	NaN	1	NaN	NaN	NaN	0	1	1
1454	'>gi|149999350|ref|NP_001092756.1| mitochondrial fission regulator 2 [Homo sapiens]'	NaN	NaN	NaN	NaN	1	NaN	NaN	NaN	0	1	1
1455	'>gi|150417986|ref|NP_006411.2| brefeldin A-inhibited guanine nucleotide-exchange protein 2 [Homo sapiens]'	NaN	1	NaN	NaN	NaN	NaN	NaN	NaN	0	1	1
1456	'>gi|15055543|ref|NP_115285.1| serine/arginine-rich splicing factor 8 [Homo sapiens]'	NaN	NaN	NaN	NaN	NaN	1	NaN	NaN	0	1	1
1457	'>gi|153252214|ref|NP_001092876.1| zinc transporter ZIP6 isoform 2 [Homo sapiens]'	NaN	NaN	NaN	NaN	1	NaN	NaN	NaN	0	1	1
1458	'>gi|153266878|ref|NP_004473.2| polypeptide N-acetylgalactosaminyltransferase 3 [Homo sapiens]'	NaN	NaN	NaN	1	NaN	NaN	NaN	NaN	0	1	1
1459	'>gi|153792074|ref|NP_065770.1| proline-rich protein 12 [Homo sapiens]'	NaN	1	NaN	NaN	NaN	NaN	NaN	NaN	0	1	1
1460	'>gi|15431303|ref|NP_000652.2| 60S ribosomal protein L9 [Homo sapiens]'	NaN	NaN	NaN	NaN	NaN	NaN	1	NaN	0	1	1
1461	'>gi|154354979|ref|NP_036466.2| unconventional myosin-X [Homo sapiens]'	NaN	1	NaN	NaN	NaN	NaN	NaN	NaN	0	1	1
1462	'>gi|154816186|ref|NP_001094284.1| type 1 phosphatidylinositol 4,5-bisphosphate 4-phosphatase isoform 1 [Homo sapiens]'	NaN	NaN	NaN	NaN	NaN	NaN	1	NaN	0	1	1
1463	'>gi|15553127|ref|NP_000180.2| hexokinase-2 [Homo sapiens]'	NaN	NaN	NaN	1	NaN	NaN	NaN	NaN	0	1	1
1464	'>gi|156151392|ref|NP_001095867.1| heterogeneous nuclear ribonucleoprotein R isoform 4 [Homo sapiens]'	NaN	NaN	NaN	NaN	1	NaN	NaN	NaN	0	1	1
1465	'>gi|15619015|ref|NP_002723.2| cAMP-dependent protein kinase catalytic subunit gamma [Homo sapiens]'	NaN	NaN	NaN	NaN	NaN	1	NaN	NaN	0	1	1
1466	'>gi|156627573|ref|NP_001096127.1| zinc finger protein 836 [Homo sapiens]'	NaN	1	NaN	NaN	NaN	NaN	NaN	NaN	0	1	1
1467	'>gi|157168362|ref|NP_000261.2| purine nucleoside phosphorylase [Homo sapiens]'	NaN	NaN	NaN	NaN	NaN	NaN	1	NaN	0	1	1
1468	'>gi|15718763|ref|NP_203524.1| GTPase KRas isoform a [Homo sapiens]'	NaN	NaN	NaN	NaN	NaN	NaN	1	NaN	0	1	1
1469	'>gi|15721937|ref|NP_114403.1| 28S ribosomal protein S24, mitochondrial precursor [Homo sapiens]'	NaN	NaN	NaN	NaN	NaN	NaN	1	NaN	0	1	1
1470	'>gi|157426877|ref|NP_005763.3| RNA 3''-terminal phosphate cyclase-like protein isoform a [Homo sapiens]'	NaN	NaN	NaN	NaN	NaN	1	NaN	NaN	0	1	1
1471	'>gi|157502191|ref|NP_877439.3| metastasis-associated in colon cancer protein 1 [Homo sapiens]'	NaN	NaN	NaN	NaN	NaN	NaN	1	NaN	0	1	1
1472	'>gi|157502195|ref|NP_787128.2| 26S proteasome non-ATPase regulatory subunit 13 isoform 2 [Homo sapiens]'	NaN	NaN	NaN	NaN	NaN	1	NaN	NaN	0	1	1
1473	'>gi|157739936|ref|NP_078964.2| uncharacterized protein C10orf68 isoform b [Homo sapiens]'	NaN	NaN	NaN	NaN	NaN	NaN	NaN	1	0	1	1
1474	'>gi|162809336|ref|NP_001010883.2| protein FAM102B [Homo sapiens]'	NaN	1	NaN	NaN	NaN	NaN	NaN	NaN	0	1	1
1475	'>gi|163310725|ref|NP_079467.3| ER degradation-enhancing alpha-mannosidase-like protein 3 precursor [Homo sapiens]'	NaN	NaN	1	NaN	NaN	NaN	NaN	NaN	0	1	1
1476	'>gi|163838631|ref|NP_001106207.1| protein FAM208A isoform a [Homo sapiens]'	NaN	1	NaN	NaN	NaN	NaN	NaN	NaN	0	1	1
1477	'>gi|16554611|ref|NP_112570.2| 28S ribosomal protein S15, mitochondrial [Homo sapiens]'	NaN	NaN	NaN	NaN	NaN	NaN	1	NaN	0	1	1
1478	'>gi|166795247|ref|NP_001107644.1| phosphatidylinositol 3-kinase regulatory subunit gamma [Homo sapiens]'	NaN	NaN	NaN	1	NaN	NaN	NaN	NaN	0	1	1
1479	'>gi|16753215|ref|NP_444252.1| profilin-2 isoform a [Homo sapiens]'	NaN	NaN	NaN	NaN	NaN	NaN	1	NaN	0	1	1
1480	'>gi|17105394|ref|NP_000975.2| 60S ribosomal protein L23a [Homo sapiens]'	NaN	NaN	NaN	NaN	NaN	NaN	1	NaN	0	1	1
1481	'>gi|171542821|ref|NP_078820.2| mitochondrial ubiquitin ligase activator of NFKB 1 [Homo sapiens]'	NaN	NaN	NaN	NaN	NaN	1	NaN	NaN	0	1	1
1482	'>gi|18087813|ref|NP_542383.1| transmembrane protein 41A precursor [Homo sapiens]'	NaN	NaN	NaN	NaN	NaN	NaN	1	NaN	0	1	1
1483	'>gi|18104948|ref|NP_000973.2| 60S ribosomal protein L21 [Homo sapiens]'	NaN	NaN	NaN	NaN	NaN	NaN	1	NaN	0	1	1
1484	'>gi|18129646|ref|NP_057554.4| oxidative stress-responsive serine-rich protein 1 [Homo sapiens]'	NaN	NaN	NaN	NaN	NaN	1	NaN	NaN	0	1	1
1485	'>gi|183603929|ref|NP_001116827.1| serine/threonine-protein phosphatase 6 catalytic subunit isoform a [Homo sapiens]'	NaN	NaN	NaN	NaN	NaN	NaN	1	NaN	0	1	1
1486	'>gi|187960100|ref|NP_055486.2| ubiquitin-protein ligase E3C [Homo sapiens]'	NaN	NaN	1	NaN	NaN	NaN	NaN	NaN	0	1	1
1487	'>gi|188219595|ref|NP_932068.2| UPF0562 protein C7orf55 [Homo sapiens]'	NaN	NaN	NaN	NaN	NaN	NaN	1	NaN	0	1	1
1488	'>gi|188528626|ref|NP_066575.2| zinc finger protein 8 [Homo sapiens]'	NaN	NaN	NaN	1	NaN	NaN	NaN	NaN	0	1	1
1489	'>gi|188536114|ref|NP_001120932.1| PAB-dependent poly(A)-specific ribonuclease subunit PAN2 isoform 1 [Homo sapiens]'	NaN	NaN	1	NaN	NaN	NaN	NaN	NaN	0	1	1
1490	'>gi|189011550|ref|NP_001120977.1| acid ceramidase isoform c [Homo sapiens]'	1	NaN	NaN	NaN	NaN	NaN	NaN	NaN	0	1	1
1491	'>gi|189027048|ref|NP_001121087.1| ecto-NOX disulfide-thiol exchanger 1 [Homo sapiens]'	NaN	1	NaN	NaN	NaN	NaN	NaN	NaN	0	1	1
1492	'>gi|189027121|ref|NP_001025029.2| solute carrier family 35 member F1 [Homo sapiens]'	NaN	NaN	NaN	NaN	NaN	1	NaN	NaN	0	1	1
1493	'>gi|189083844|ref|NP_001805.3| dipeptidyl peptidase 1 isoform a preproprotein [Homo sapiens]'	NaN	NaN	NaN	NaN	NaN	NaN	1	NaN	0	1	1
1494	'>gi|190194386|ref|NP_064508.3| transmembrane 9 superfamily member 3 precursor [Homo sapiens]'	NaN	NaN	NaN	NaN	1	NaN	NaN	NaN	0	1	1
1495	'>gi|191252785|ref|NP_444279.2| centrobin isoform alpha [Homo sapiens]'	1	NaN	NaN	NaN	NaN	NaN	NaN	NaN	0	1	1
1496	'>gi|192447423|ref|NP_001122298.1| neuronal calcium sensor 1 isoform 2 [Homo sapiens]'	NaN	NaN	NaN	NaN	NaN	NaN	1	NaN	0	1	1
1497	'>gi|192807336|ref|NP_001122326.1| serrate RNA effector molecule homolog isoform e [Homo sapiens]'	NaN	NaN	1	NaN	NaN	NaN	NaN	NaN	0	1	1
1498	'>gi|194018531|ref|NP_872431.3| flap endonuclease GEN homolog 1 [Homo sapiens]'	NaN	NaN	NaN	1	NaN	NaN	NaN	NaN	0	1	1
1499	'>gi|194394141|ref|NP_055640.2| nucleolar pre-ribosomal-associated protein 1 [Homo sapiens]'	NaN	1	NaN	NaN	NaN	NaN	NaN	NaN	0	1	1
1500	'>gi|194394146|ref|NP_631898.3| dipeptidyl peptidase 9 [Homo sapiens]'	NaN	NaN	NaN	1	NaN	NaN	NaN	NaN	0	1	1
1501	'>gi|19526767|ref|NP_598407.1| mitogen-activated protein kinase kinase kinase MLT isoform 2 [Homo sapiens]'	NaN	NaN	NaN	NaN	1	NaN	NaN	NaN	0	1	1
1502	'>gi|19923483|ref|NP_057406.2| ras-related protein Rab-14 [Homo sapiens]'	NaN	NaN	NaN	NaN	NaN	NaN	1	NaN	0	1	1
1503	'>gi|19923592|ref|NP_073613.2| oxysterol-binding protein-related protein 11 [Homo sapiens]'	NaN	NaN	NaN	NaN	NaN	NaN	1	NaN	0	1	1
1504	'>gi|199559779|ref|NP_114429.2| coiled-coil domain-containing protein 8 [Homo sapiens]'	NaN	NaN	1	NaN	NaN	NaN	NaN	NaN	0	1	1
1505	'>gi|20070349|ref|NP_112200.2| vacuole membrane protein 1 [Homo sapiens]'	NaN	NaN	NaN	NaN	NaN	1	NaN	NaN	0	1	1
1506	'>gi|20127499|ref|NP_006266.2| serine/arginine-rich splicing factor 6 [Homo sapiens]'	1	NaN	NaN	NaN	NaN	NaN	NaN	NaN	0	1	1
1507	'>gi|20127652|ref|NP_061092.3| presenilins-associated rhomboid-like protein, mitochondrial isoform 1 preproprotein [Homo sapiens]'	NaN	NaN	NaN	NaN	NaN	NaN	1	NaN	0	1	1
1508	'>gi|205277463|ref|NP_001128527.1| transketolase isoform 1 [Homo sapiens]'	NaN	NaN	NaN	NaN	NaN	1	NaN	NaN	0	1	1
1509	'>gi|20631958|ref|NP_620116.1| apoptosis regulator BAX isoform alpha [Homo sapiens]'	NaN	NaN	NaN	NaN	NaN	NaN	1	NaN	0	1	1
1510	'''>gi|206597515|ref|NP_001128662.1| arf-GAP with Rho-GAP domain, ANK repeat and PH domain-containing protein 1 isoform d [Homo sap...'' <Preview truncated at 128 characters>'	NaN	NaN	1	NaN	NaN	NaN	NaN	NaN	0	1	1
1511	'>gi|208610013|ref|NP_001129146.1| small integral membrane protein 19 [Homo sapiens]'	NaN	NaN	NaN	NaN	NaN	NaN	1	NaN	0	1	1
1512	'>gi|209447090|ref|NP_001129284.1| protein FAM60A [Homo sapiens]'	NaN	NaN	NaN	NaN	NaN	NaN	1	NaN	0	1	1
1513	'>gi|209870062|ref|NP_001129578.1| protein BEAN1 isoform 2 [Homo sapiens]'	NaN	NaN	NaN	NaN	NaN	1	NaN	NaN	0	1	1
1514	'>gi|209969686|ref|NP_001129671.1| GRAM domain-containing protein 1A isoform 2 [Homo sapiens]'	NaN	NaN	NaN	1	NaN	NaN	NaN	NaN	0	1	1
1515	'>gi|209969838|ref|NP_001129668.1| transportin-2 isoform 1 [Homo sapiens]'	NaN	NaN	NaN	1	NaN	NaN	NaN	NaN	0	1	1
1516	'>gi|21361144|ref|NP_002795.2| 26S protease regulatory subunit 6A [Homo sapiens]'	NaN	NaN	NaN	NaN	1	NaN	NaN	NaN	0	1	1
1517	'>gi|214010212|ref|NP_001135753.1| coatomer subunit delta isoform 2 [Homo sapiens]'	NaN	NaN	NaN	NaN	1	NaN	NaN	NaN	0	1	1
1518	'>gi|215276969|ref|NP_001135836.1| dolichyl-phosphate beta-glucosyltransferase isoform 2 [Homo sapiens]'	NaN	NaN	NaN	NaN	NaN	1	NaN	NaN	0	1	1
1519	'>gi|21536286|ref|NP_001814.2| creatine kinase B-type [Homo sapiens]'	NaN	NaN	NaN	NaN	NaN	1	NaN	NaN	0	1	1
1520	'>gi|215490056|ref|NP_001135906.1| bifunctional protein NCOAT isoform b [Homo sapiens]'	NaN	NaN	1	NaN	NaN	NaN	NaN	NaN	0	1	1
1521	'>gi|215599585|ref|NP_001135943.1| integrator complex subunit 12 [Homo sapiens]'	NaN	NaN	NaN	NaN	1	NaN	NaN	NaN	0	1	1
1522	'>gi|217330616|ref|NP_001136099.1| protein transport protein Sec61 subunit alpha isoform 2 isoform c [Homo sapiens]'	NaN	NaN	NaN	NaN	NaN	NaN	1	NaN	0	1	1
1523	'>gi|221219000|ref|NP_001137854.1| inactive phospholipase C-like protein 2 isoform 1 [Homo sapiens]'	NaN	1	NaN	NaN	NaN	NaN	NaN	NaN	0	1	1
1524	'>gi|221316645|ref|NP_001137544.1| ubiquitin-associated domain-containing protein 2 isoform 1 precursor [Homo sapiens]'	NaN	NaN	NaN	NaN	NaN	1	NaN	NaN	0	1	1
1525	'>gi|222080062|ref|NP_066552.2| NADH dehydrogenase [ubiquinone] flavoprotein 2, mitochondrial precursor [Homo sapiens]'	NaN	NaN	NaN	NaN	NaN	NaN	1	NaN	0	1	1
1526	'>gi|222136641|ref|NP_149107.4| serine/threonine-protein kinase Nek9 [Homo sapiens]'	NaN	NaN	1	NaN	NaN	NaN	NaN	NaN	0	1	1
1527	'>gi|222144309|ref|NP_006414.2| prenylated Rab acceptor protein 1 [Homo sapiens]'	NaN	NaN	NaN	NaN	NaN	NaN	1	NaN	0	1	1
1528	'>gi|223029519|ref|NP_001138508.1| conserved oligomeric Golgi complex subunit 2 isoform 2 [Homo sapiens]'	NaN	NaN	NaN	1	NaN	NaN	NaN	NaN	0	1	1
1529	'>gi|223278366|ref|NP_001138584.1| protein PAT1 homolog 2 [Homo sapiens]'	NaN	1	NaN	NaN	NaN	NaN	NaN	NaN	0	1	1
1530	'>gi|224282153|ref|NP_056120.2| protein angel homolog 1 precursor [Homo sapiens]'	NaN	NaN	NaN	1	NaN	NaN	NaN	NaN	0	1	1
1531	'>gi|22547125|ref|NP_683685.1| 39S ribosomal protein L10, mitochondrial isoform b [Homo sapiens]'	NaN	NaN	NaN	NaN	NaN	NaN	1	NaN	0	1	1
1532	'>gi|225579078|ref|NP_001139443.1| retinol dehydrogenase 13 isoform 1 precursor [Homo sapiens]'	NaN	NaN	NaN	NaN	NaN	1	NaN	NaN	0	1	1
1533	'>gi|226371762|ref|NP_001139745.1| transmembrane protein 64 isoform 2 [Homo sapiens]'	NaN	NaN	1	NaN	NaN	NaN	NaN	NaN	0	1	1
1534	'>gi|228008396|ref|NP_001153145.1| heterogeneous nuclear ribonucleoprotein Q isoform 2 [Homo sapiens]'	NaN	NaN	NaN	1	NaN	NaN	NaN	NaN	0	1	1
1535	'>gi|22902130|ref|NP_690621.1| inactive tyrosine-protein kinase 7 isoform d precursor [Homo sapiens]'	NaN	NaN	1	NaN	NaN	NaN	NaN	NaN	0	1	1
1536	'>gi|229577440|ref|NP_001153244.1| soluble calcium-activated nucleotidase 1 [Homo sapiens]'	NaN	NaN	NaN	NaN	NaN	1	NaN	NaN	0	1	1
1537	'>gi|23110925|ref|NP_002789.1| proteasome subunit beta type-6 isoform 1 proprotein [Homo sapiens]'	NaN	NaN	NaN	NaN	NaN	NaN	1	NaN	0	1	1
1538	'>gi|23110942|ref|NP_002781.2| proteasome subunit alpha type-5 isoform 1 [Homo sapiens]'	NaN	NaN	NaN	NaN	NaN	NaN	1	NaN	0	1	1
1539	'>gi|23111034|ref|NP_003090.2| sorting nexin-1 isoform a [Homo sapiens]'	NaN	NaN	NaN	NaN	1	NaN	NaN	NaN	0	1	1
1540	'>gi|23308607|ref|NP_110416.1| minor histocompatibility antigen H13 isoform 1 [Homo sapiens]'	NaN	NaN	NaN	NaN	NaN	1	NaN	NaN	0	1	1
1541	'>gi|23510421|ref|NP_690610.1| tumor necrosis factor receptor superfamily member 6 isoform 2 precursor [Homo sapiens]'	NaN	NaN	NaN	NaN	1	NaN	NaN	NaN	0	1	1
1542	'>gi|23943862|ref|NP_065111.1| N-acetyltransferase 14 [Homo sapiens]'	NaN	NaN	NaN	NaN	NaN	NaN	1	NaN	0	1	1
1543	'>gi|23943912|ref|NP_055417.1| phosphoinositide 3-kinase regulatory subunit 4 [Homo sapiens]'	NaN	NaN	1	NaN	NaN	NaN	NaN	NaN	0	1	1
1544	'>gi|239735519|ref|NP_002963.2| myotubularin-related protein 5 [Homo sapiens]'	NaN	1	NaN	NaN	NaN	NaN	NaN	NaN	0	1	1
1545	'>gi|24041018|ref|NP_705582.1| protein UXT isoform 1 [Homo sapiens]'	NaN	NaN	NaN	NaN	NaN	NaN	1	NaN	0	1	1
1546	'>gi|24111250|ref|NP_006563.2| guanine nucleotide-binding protein subunit alpha-13 isoform 1 [Homo sapiens]'	NaN	NaN	NaN	NaN	NaN	1	NaN	NaN	0	1	1
1547	'>gi|241982780|ref|NP_001155901.1| programmed cell death 6-interacting protein isoform 2 [Homo sapiens]'	NaN	NaN	NaN	NaN	NaN	NaN	NaN	1	0	1	1
1548	'>gi|24308271|ref|NP_067050.1| oligosaccharyltransferase complex subunit OSTC isoform 1 [Homo sapiens]'	NaN	NaN	NaN	NaN	NaN	NaN	1	NaN	0	1	1
1549	'>gi|24308444|ref|NP_612467.1| WD repeat-containing protein 92 isoform 1 [Homo sapiens]'	NaN	NaN	NaN	NaN	NaN	1	NaN	NaN	0	1	1
1550	'>gi|24431935|ref|NP_065393.1| reticulon-4 isoform A [Homo sapiens]'	NaN	NaN	NaN	NaN	NaN	1	NaN	NaN	0	1	1
1551	'>gi|24586679|ref|NP_733759.1| histone H2B type 1-A [Homo sapiens]'	NaN	NaN	1	NaN	NaN	NaN	NaN	NaN	0	1	1
1552	'>gi|251831111|ref|YP_003024030.1| ATP synthase F0 subunit 8 (mitochondrion) [Homo sapiens]'	NaN	NaN	NaN	NaN	NaN	NaN	NaN	1	0	1	1
1553	'>gi|25282469|ref|NP_742034.1| retinol dehydrogenase 10 [Homo sapiens]'	NaN	NaN	NaN	NaN	NaN	1	NaN	NaN	0	1	1
1554	'>gi|255759952|ref|NP_001157281.1| WD repeat-containing protein 81 isoform 1 [Homo sapiens]'	NaN	NaN	NaN	1	NaN	NaN	NaN	NaN	0	1	1
1555	'>gi|256542310|ref|NP_775899.3| dynein heavy chain 17, axonemal [Homo sapiens]'	NaN	NaN	NaN	NaN	NaN	1	NaN	NaN	0	1	1
1556	'>gi|256773222|ref|NP_060639.3| uncharacterized protein KIAA1551 [Homo sapiens]'	NaN	1	NaN	NaN	NaN	NaN	NaN	NaN	0	1	1
1557	'>gi|257467639|ref|NP_542194.2| protein SOGA1 isoform 1 [Homo sapiens]'	NaN	1	NaN	NaN	NaN	NaN	NaN	NaN	0	1	1
1558	'>gi|25777711|ref|NP_008861.2| S-phase kinase-associated protein 1 isoform a [Homo sapiens]'	NaN	NaN	NaN	NaN	NaN	NaN	1	NaN	0	1	1
1559	'>gi|260099625|ref|NP_543026.2| serine/threonine-protein kinase 35 [Homo sapiens]'	NaN	NaN	NaN	NaN	NaN	NaN	1	NaN	0	1	1
1560	'>gi|261278354|ref|NP_776154.3| UPF0545 protein C22orf39 isoform 1 [Homo sapiens]'	NaN	NaN	NaN	NaN	NaN	NaN	1	NaN	0	1	1
1561	'>gi|262118227|ref|NP_001856.2| cytochrome c oxidase subunit 7A2, mitochondrial precursor [Homo sapiens]'	NaN	NaN	NaN	NaN	NaN	NaN	NaN	1	0	1	1
1562	'>gi|266453278|ref|NP_001161093.1| ataxin-10 isoform 2 [Homo sapiens]'	NaN	NaN	NaN	NaN	NaN	1	NaN	NaN	0	1	1
1563	'>gi|268830752|ref|NP_001161339.1| ATP synthase subunit s-like protein isoform 1 [Homo sapiens]'	NaN	NaN	NaN	NaN	NaN	1	NaN	NaN	0	1	1
1564	'>gi|269847874|ref|NP_073739.3| probable ATP-dependent RNA helicase YTHDC2 [Homo sapiens]'	NaN	NaN	1	NaN	NaN	NaN	NaN	NaN	0	1	1
1565	'>gi|269914128|ref|NP_001161726.1| OCIA domain-containing protein 1 isoform 4 [Homo sapiens]'	NaN	NaN	NaN	NaN	NaN	1	NaN	NaN	0	1	1
1566	'>gi|270265812|ref|NP_849158.2| mitochondrial cardiolipin hydrolase [Homo sapiens]'	NaN	NaN	NaN	NaN	NaN	NaN	1	NaN	0	1	1
1567	'>gi|270309176|ref|NP_705835.2| CREB3 regulatory factor isoform 1 [Homo sapiens]'	NaN	1	NaN	NaN	NaN	NaN	NaN	NaN	0	1	1
1568	'>gi|27545323|ref|NP_078812.2| chondroitin sulfate synthase 2 isoform 1 [Homo sapiens]'	NaN	NaN	NaN	1	NaN	NaN	NaN	NaN	0	1	1
1569	'>gi|27881484|ref|NP_060060.3| zinc finger CCCH domain-containing protein 7B [Homo sapiens]'	NaN	NaN	1	NaN	NaN	NaN	NaN	NaN	0	1	1
1570	'>gi|281182842|ref|NP_001162589.1| stromal interaction molecule 2 isoform 1 precursor [Homo sapiens]'	NaN	NaN	1	NaN	NaN	NaN	NaN	NaN	0	1	1
1571	'>gi|282165825|ref|NP_001164141.1| box C/D snoRNA protein 1 isoform 2 [Homo sapiens]'	NaN	NaN	NaN	1	NaN	NaN	NaN	NaN	0	1	1
1572	'>gi|283436224|ref|NP_001164007.1| ATPase family AAA domain-containing protein 3A isoform 3 [Homo sapiens]'	NaN	NaN	NaN	NaN	1	NaN	NaN	NaN	0	1	1
1573	'>gi|283837920|ref|NP_001164641.1| mitochondrial 2-oxodicarboxylate carrier isoform 2 [Homo sapiens]'	NaN	NaN	NaN	NaN	NaN	1	NaN	NaN	0	1	1
1574	'>gi|29029555|ref|NP_060660.2| Bardet-Biedl syndrome 7 protein isoform b [Homo sapiens]'	NaN	NaN	NaN	NaN	NaN	NaN	1	NaN	0	1	1
1575	'>gi|29029591|ref|NP_803188.1| putative tRNA (cytidine(32)/guanosine(34)-2''-O)-methyltransferase isoform b [Homo sapiens]'	NaN	NaN	NaN	NaN	NaN	1	NaN	NaN	0	1	1
1576	'>gi|295844834|ref|NP_060037.3| N-acetyl-D-glucosamine kinase [Homo sapiens]'	NaN	NaN	NaN	NaN	NaN	1	NaN	NaN	0	1	1
1577	'>gi|298160987|ref|NP_689757.2| probable tRNA (uracil-O(2)-)-methyltransferase [Homo sapiens]'	NaN	NaN	NaN	1	NaN	NaN	NaN	NaN	0	1	1
1578	'>gi|300069017|ref|NP_001177779.1| CCR4-NOT transcription complex subunit 4 isoform f [Homo sapiens]'	NaN	NaN	NaN	1	NaN	NaN	NaN	NaN	0	1	1
1579	'>gi|300863096|ref|NP_478102.2| cyclin-dependent kinase inhibitor 2A isoform p14ARF [Homo sapiens]'	NaN	NaN	NaN	NaN	NaN	NaN	1	NaN	0	1	1
1580	'>gi|301069362|ref|NP_078875.4| inactive rhomboid protein 2 isoform 1 [Homo sapiens]'	NaN	NaN	NaN	NaN	NaN	NaN	1	NaN	0	1	1
1581	'>gi|302129698|ref|NP_060950.3| complex I assembly factor TMEM126B, mitochondrial isoform a [Homo sapiens]'	NaN	NaN	NaN	NaN	NaN	NaN	1	NaN	0	1	1
1582	'>gi|304434672|ref|NP_001004127.2| GDP-Man:Man(3)GlcNAc(2)-PP-Dol alpha-1,2-mannosyltransferase [Homo sapiens]'	NaN	NaN	NaN	NaN	NaN	1	NaN	NaN	0	1	1
1583	'>gi|30520329|ref|NP_848934.1| glycerol-3-phosphate acyltransferase 6 [Homo sapiens]'	NaN	NaN	NaN	NaN	NaN	1	NaN	NaN	0	1	1
1584	'>gi|306966132|ref|NP_001182461.1| spectrin alpha chain, non-erythrocytic 1 isoform 3 [Homo sapiens]'	NaN	NaN	NaN	NaN	NaN	NaN	1	NaN	0	1	1
1585	'>gi|31044432|ref|NP_851853.1| LEM domain-containing protein 2 isoform 1 [Homo sapiens]'	NaN	NaN	NaN	NaN	1	NaN	NaN	NaN	0	1	1
1586	'>gi|31077094|ref|NP_071358.1| ceramide synthase 2 [Homo sapiens]'	NaN	NaN	NaN	NaN	NaN	1	NaN	NaN	0	1	1
1587	'>gi|310923127|ref|NP_001185611.1| nucleoside diphosphate kinase B isoform b [Homo sapiens]'	NaN	NaN	NaN	NaN	NaN	1	NaN	NaN	0	1	1
1588	'>gi|311078508|ref|NP_001185648.1| histone-binding protein RBBP7 isoform 1 [Homo sapiens]'	NaN	NaN	NaN	NaN	1	NaN	NaN	NaN	0	1	1
1589	'>gi|311771547|ref|NP_001185775.1| RBM14-RBM4 protein isoform 2 [Homo sapiens]'	NaN	NaN	NaN	1	NaN	NaN	NaN	NaN	0	1	1
1590	'>gi|312176397|ref|NP_001185896.1| nuclear factor of activated T-cells, cytoplasmic 4 isoform 5 [Homo sapiens]'	NaN	NaN	1	NaN	NaN	NaN	NaN	NaN	0	1	1
1591	'>gi|312176433|ref|NP_001185908.1| stromal membrane-associated protein 2 isoform 2 [Homo sapiens]'	NaN	NaN	NaN	NaN	1	NaN	NaN	NaN	0	1	1
1592	'>gi|31377722|ref|NP_071404.2| p53 apoptosis effector related to PMP-22 [Homo sapiens]'	NaN	NaN	1	NaN	NaN	NaN	NaN	NaN	0	1	1
1593	'>gi|31455614|ref|NP_057125.2| derlin-2 [Homo sapiens]'	NaN	NaN	NaN	NaN	NaN	NaN	1	NaN	0	1	1
1594	'>gi|315360622|ref|NP_001186746.1| gamma-glutamylcyclotransferase isoform 4 [Homo sapiens]'	NaN	1	NaN	NaN	NaN	NaN	NaN	NaN	0	1	1
1595	'>gi|315360645|ref|NP_001186759.1| heparanase isoform 3 preproprotein [Homo sapiens]'	NaN	1	NaN	NaN	NaN	NaN	NaN	NaN	0	1	1
1596	'>gi|31657144|ref|NP_852470.1| inosine triphosphate pyrophosphatase isoform b [Homo sapiens]'	NaN	NaN	NaN	NaN	NaN	NaN	1	NaN	0	1	1
1597	'>gi|32130536|ref|NP_849199.2| CKLF-like MARVEL transmembrane domain-containing protein 8 [Homo sapiens]'	NaN	NaN	NaN	NaN	NaN	NaN	1	NaN	0	1	1
1598	'>gi|32307177|ref|NP_005240.3| forkhead box protein G1 [Homo sapiens]'	NaN	NaN	NaN	1	NaN	NaN	NaN	NaN	0	1	1
1599	'>gi|32454741|ref|NP_001226.2| serpin H1 precursor [Homo sapiens]'	NaN	NaN	NaN	NaN	NaN	1	NaN	NaN	0	1	1
1600	'>gi|32490561|ref|NP_653165.2| zinc transporter ZIP3 isoform a [Homo sapiens]'	NaN	NaN	NaN	NaN	NaN	NaN	1	NaN	0	1	1
1601	'>gi|325652048|ref|NP_001191793.1| transcription elongation factor B polypeptide 1 isoform b [Homo sapiens]'	NaN	NaN	NaN	NaN	NaN	NaN	NaN	1	0	1	1
1602	'>gi|333033787|ref|NP_001106674.2| nascent polypeptide-associated complex subunit alpha isoform a [Homo sapiens]'	NaN	NaN	NaN	NaN	NaN	1	NaN	NaN	0	1	1
1603	'>gi|33519458|ref|NP_877495.1| induced myeloid leukemia cell differentiation protein Mcl-1 isoform 2 [Homo sapiens]'	NaN	NaN	NaN	NaN	NaN	1	NaN	NaN	0	1	1
1604	'>gi|335892880|ref|NP_001229466.1| UNC93-like protein MFSD11 isoform 2 [Homo sapiens]'	NaN	NaN	NaN	NaN	NaN	1	NaN	NaN	0	1	1
1605	'>gi|33620749|ref|NP_060239.2| G2/M phase-specific E3 ubiquitin-protein ligase [Homo sapiens]'	NaN	NaN	NaN	NaN	NaN	1	NaN	NaN	0	1	1
1606	'>gi|338827763|ref|NP_001229791.1| cAMP-dependent protein kinase catalytic subunit beta isoform 9 [Homo sapiens]'	NaN	NaN	NaN	NaN	NaN	1	NaN	NaN	0	1	1
1607	'>gi|338968930|ref|NP_001229820.1| cold shock domain-containing protein E1 isoform 4 [Homo sapiens]'	NaN	NaN	NaN	1	NaN	NaN	NaN	NaN	0	1	1
1608	'>gi|339275831|ref|NP_001229852.1| eukaryotic translation initiation factor 3 subunit L isoform 2 [Homo sapiens]'	NaN	NaN	NaN	NaN	1	NaN	NaN	NaN	0	1	1
1609	'>gi|339276039|ref|NP_001229827.1| serine/threonine-protein phosphatase 6 regulatory subunit 2 isoform 1 [Homo sapiens]'	NaN	NaN	1	NaN	NaN	NaN	NaN	NaN	0	1	1
1610	'>gi|33946324|ref|NP_002060.4| guanine nucleotide-binding protein G(i) subunit alpha-1 isoform 1 [Homo sapiens]'	NaN	NaN	NaN	NaN	NaN	1	NaN	NaN	0	1	1
1611	'>gi|34335136|ref|NP_109598.2| protein SEC13 homolog isoform 4 [Homo sapiens]'	NaN	NaN	NaN	NaN	NaN	1	NaN	NaN	0	1	1
1612	'>gi|343478203|ref|NP_001230368.1| cytospin-B isoform 1 [Homo sapiens]'	1	NaN	NaN	NaN	NaN	NaN	NaN	NaN	0	1	1
1613	'>gi|344925830|ref|NP_001230708.1| redox-regulatory protein FAM213A isoform 1 precursor [Homo sapiens]'	NaN	NaN	NaN	NaN	NaN	NaN	1	NaN	0	1	1
1614	'>gi|345461079|ref|NP_001230891.1| HLA class II histocompatibility antigen, DQ beta 1 chain isoform 1 precursor [Homo sapiens]'	NaN	NaN	NaN	NaN	NaN	NaN	1	NaN	0	1	1
1615	'>gi|34577118|ref|NP_055833.2| protein dopey-1 isoform a [Homo sapiens]'	NaN	1	NaN	NaN	NaN	NaN	NaN	NaN	0	1	1
1616	'>gi|34878735|ref|NP_149438.2| F-box only protein 44 isoform 1 [Homo sapiens]'	1	NaN	NaN	NaN	NaN	NaN	NaN	NaN	0	1	1
1617	'>gi|356640224|ref|NP_001239268.1| cadherin-4 isoform 3 [Homo sapiens]'	NaN	NaN	1	NaN	NaN	NaN	NaN	NaN	0	1	1
1618	'>gi|357933617|ref|NP_001239546.1| lipocalin-1 isoform 1 precursor [Homo sapiens]'	NaN	NaN	NaN	NaN	NaN	NaN	NaN	1	0	1	1
1619	'>gi|371872752|ref|NP_061899.2| transmembrane and coiled-coil domain-containing protein 1 isoform a [Homo sapiens]'	NaN	NaN	NaN	NaN	NaN	NaN	1	NaN	0	1	1
1620	'>gi|371940940|ref|NP_001243143.1| sodium/potassium-transporting ATPase subunit alpha-3 isoform 3 [Homo sapiens]'	NaN	NaN	NaN	1	NaN	NaN	NaN	NaN	0	1	1
1621	'>gi|373838727|ref|NP_001243307.1| mini-chromosome maintenance complex-binding protein isoform 2 [Homo sapiens]'	NaN	NaN	NaN	1	NaN	NaN	NaN	NaN	0	1	1
1622	'>gi|375151597|ref|NP_001243509.1| 60S ribosomal protein L10 isoform c [Homo sapiens]'	NaN	NaN	NaN	NaN	NaN	NaN	1	NaN	0	1	1
1623	'>gi|37537722|ref|NP_079034.3| agmatinase, mitochondrial precursor [Homo sapiens]'	NaN	NaN	NaN	NaN	NaN	NaN	NaN	1	0	1	1
1624	'>gi|37694067|ref|NP_922946.1| normal mucosa of esophagus-specific gene 1 protein [Homo sapiens]'	NaN	NaN	NaN	NaN	NaN	NaN	1	NaN	0	1	1
1625	'>gi|379317177|ref|NP_001243839.1| nucleolar RNA helicase 2 isoform 2 [Homo sapiens]'	NaN	NaN	NaN	1	NaN	NaN	NaN	NaN	0	1	1
1626	'>gi|38016914|ref|NP_056289.2| deoxynucleoside triphosphate triphosphohydrolase SAMHD1 [Homo sapiens]'	NaN	NaN	NaN	1	NaN	NaN	NaN	NaN	0	1	1
1627	'>gi|38027914|ref|NP_937832.1| COP9 signalosome complex subunit 8 isoform 2 [Homo sapiens]'	NaN	NaN	NaN	NaN	NaN	NaN	1	NaN	0	1	1
1628	'>gi|38044290|ref|NP_060082.2| zinc finger CCHC domain-containing protein 8 [Homo sapiens]'	NaN	NaN	1	NaN	NaN	NaN	NaN	NaN	0	1	1
1629	'>gi|38201714|ref|NP_001410.2| ELAV-like protein 1 [Homo sapiens]'	NaN	NaN	NaN	NaN	NaN	1	NaN	NaN	0	1	1
1630	'>gi|384871583|ref|NP_001245142.1| PCI domain-containing protein 2 isoform 3 [Homo sapiens]'	NaN	NaN	NaN	NaN	NaN	1	NaN	NaN	0	1	1
1631	'>gi|385648280|ref|NP_001245313.1| isocitrate dehydrogenase [NAD] subunit beta, mitochondrial isoform d [Homo sapiens]'	NaN	NaN	NaN	NaN	NaN	1	NaN	NaN	0	1	1
1632	'>gi|385719198|ref|NP_001245323.1| caseinolytic peptidase B protein homolog isoform 4 [Homo sapiens]'	NaN	NaN	NaN	NaN	1	NaN	NaN	NaN	0	1	1
1633	'>gi|38679907|ref|NP_877429.2| tumor protein p63-regulated gene 1-like protein [Homo sapiens]'	NaN	NaN	NaN	NaN	NaN	NaN	NaN	1	0	1	1
1634	'>gi|38683807|ref|NP_115593.3| ankyrin repeat domain-containing protein 17 isoform a [Homo sapiens]'	NaN	1	NaN	NaN	NaN	NaN	NaN	NaN	0	1	1
1635	'>gi|387598071|ref|NP_001248375.1| thioredoxin reductase 1, cytoplasmic isoform 5 [Homo sapiens]'	NaN	NaN	NaN	NaN	1	NaN	NaN	NaN	0	1	1
1636	'>gi|387849314|ref|NP_001248753.1| proteasome assembly chaperone 1 isoform 3 [Homo sapiens]'	NaN	NaN	NaN	NaN	NaN	NaN	1	NaN	0	1	1
1637	'>gi|388240770|ref|NP_001252519.1| reticulon-3 isoform f [Homo sapiens]'	NaN	NaN	NaN	NaN	NaN	NaN	1	NaN	0	1	1
1638	'>gi|390608669|ref|NP_001254629.1| prohibitin-2 isoform 3 [Homo sapiens]'	NaN	NaN	NaN	NaN	NaN	NaN	1	NaN	0	1	1
1639	'''>gi|392583868|ref|NP_001254793.1| SRA stem-loop-interacting RNA-binding protein, mitochondrial isoform 3 precursor [Homo sapiens...'' <Preview truncated at 128 characters>'	NaN	NaN	NaN	NaN	NaN	NaN	1	NaN	0	1	1
1640	'>gi|395132436|ref|NP_001257419.1| 60S ribosomal protein L18 isoform 2 [Homo sapiens]'	NaN	NaN	NaN	NaN	NaN	NaN	1	NaN	0	1	1
1641	'>gi|39725636|ref|NP_059980.2| transmembrane emp24 domain-containing protein 9 precursor [Homo sapiens]'	NaN	NaN	NaN	NaN	NaN	NaN	1	NaN	0	1	1
1642	'>gi|39725952|ref|NP_060516.2| angiogenic factor with G patch and FHA domains 1 [Homo sapiens]'	NaN	NaN	NaN	NaN	1	NaN	NaN	NaN	0	1	1
1643	'>gi|40217849|ref|NP_008908.2| zinc finger and BTB domain-containing protein 25 [Homo sapiens]'	NaN	1	NaN	NaN	NaN	NaN	NaN	NaN	0	1	1
1644	'>gi|40254978|ref|NP_112179.2| pre-mRNA 3''-end-processing factor FIP1 isoform 1 [Homo sapiens]'	NaN	NaN	NaN	1	NaN	NaN	NaN	NaN	0	1	1
1645	'>gi|40254992|ref|NP_116172.2| carbonyl reductase family member 4 [Homo sapiens]'	NaN	NaN	NaN	NaN	NaN	NaN	1	NaN	0	1	1
1646	'>gi|40316918|ref|NP_950245.2| 5-methylcytosine rRNA methyltransferase NSUN4 isoform a [Homo sapiens]'	NaN	NaN	NaN	NaN	NaN	NaN	NaN	1	0	1	1
1647	'>gi|40354214|ref|NP_004155.2| retinol-binding protein 2 [Homo sapiens]'	NaN	NaN	1	NaN	NaN	NaN	NaN	NaN	0	1	1
1648	'>gi|40807471|ref|NP_003585.3| transcription termination factor 2 [Homo sapiens]'	NaN	NaN	1	NaN	NaN	NaN	NaN	NaN	0	1	1
1649	'>gi|410110896|ref|NP_001258531.1| probable E3 ubiquitin-protein ligase HERC3 isoform 2 [Homo sapiens]'	NaN	NaN	NaN	1	NaN	NaN	NaN	NaN	0	1	1
1650	'>gi|41406091|ref|NP_653200.2| magnesium transporter NIPA1 isoform 1 [Homo sapiens]'	NaN	NaN	NaN	NaN	NaN	NaN	1	NaN	0	1	1
1651	'>gi|41872500|ref|NP_963848.1| diacylglycerol kinase alpha [Homo sapiens]'	NaN	1	NaN	NaN	NaN	NaN	NaN	NaN	0	1	1
1652	'>gi|42475534|ref|NP_055533.2| calsyntenin-3 precursor [Homo sapiens]'	NaN	NaN	1	NaN	NaN	NaN	NaN	NaN	0	1	1
1653	'>gi|42516561|ref|NP_963920.1| ubiquitin carboxyl-terminal hydrolase 33 isoform 3 [Homo sapiens]'	NaN	NaN	NaN	1	NaN	NaN	NaN	NaN	0	1	1
1654	'>gi|42734503|ref|NP_976240.1| caprin-1 isoform 2 [Homo sapiens]'	NaN	NaN	1	NaN	NaN	NaN	NaN	NaN	0	1	1
1655	'>gi|42741684|ref|NP_976225.1| zinc finger Ran-binding domain-containing protein 2 isoform 1 [Homo sapiens]'	1	NaN	NaN	NaN	NaN	NaN	NaN	NaN	0	1	1
1656	'>gi|42789380|ref|NP_057359.2| selenoprotein T precursor [Homo sapiens]'	NaN	NaN	NaN	NaN	NaN	NaN	1	NaN	0	1	1
1657	'>gi|429836877|ref|NP_001258847.1| signal peptidase complex catalytic subunit SEC11A isoform 5 [Homo sapiens]'	NaN	NaN	NaN	NaN	NaN	NaN	1	NaN	0	1	1
1658	'>gi|441478305|ref|NP_001259002.1| glutamine--tRNA ligase isoform b [Homo sapiens]'	NaN	NaN	NaN	1	NaN	NaN	NaN	NaN	0	1	1
1659	'>gi|4502179|ref|NP_000477.1| aquaporin-2 [Homo sapiens]'	NaN	NaN	1	NaN	NaN	NaN	NaN	NaN	0	1	1
1660	'>gi|4502443|ref|NP_001714.1| dystonin isoform 1e precursor [Homo sapiens]'	1	NaN	NaN	NaN	NaN	NaN	NaN	NaN	0	1	1
1661	'>gi|4503097|ref|NP_001887.1| casein kinase II subunit alpha'' [Homo sapiens]'	NaN	NaN	NaN	NaN	NaN	1	NaN	NaN	0	1	1
1662	'>gi|4503117|ref|NP_000091.1| cystatin-B [Homo sapiens]'	NaN	NaN	NaN	NaN	NaN	NaN	1	NaN	0	1	1
1663	'>gi|4503179|ref|NP_003602.1| oral-facial-digital syndrome 1 protein [Homo sapiens]'	NaN	NaN	1	NaN	NaN	NaN	NaN	NaN	0	1	1
1664	'>gi|4503489|ref|NP_001397.1| ephrin-B3 precursor [Homo sapiens]'	NaN	NaN	NaN	NaN	NaN	1	NaN	NaN	0	1	1
1665	'>gi|4503521|ref|NP_001559.1| eukaryotic translation initiation factor 3 subunit E [Homo sapiens]'	NaN	NaN	NaN	NaN	NaN	1	NaN	NaN	0	1	1
1666	'>gi|4503659|ref|NP_001988.1| ubiquitin-like protein fubi and ribosomal protein S30 precursor [Homo sapiens]'	NaN	NaN	NaN	NaN	NaN	NaN	1	NaN	0	1	1
1667	'>gi|4503895|ref|NP_000145.1| galactokinase [Homo sapiens]'	NaN	NaN	NaN	NaN	NaN	1	NaN	NaN	0	1	1
1668	'>gi|4504009|ref|NP_000160.1| alpha-galactosidase A precursor [Homo sapiens]'	NaN	NaN	NaN	NaN	1	NaN	NaN	NaN	0	1	1
1669	'>gi|4504253|ref|NP_002096.1| histone H2AX [Homo sapiens]'	1	NaN	NaN	NaN	NaN	NaN	NaN	NaN	0	1	1
1670	'>gi|4504341|ref|NP_003633.1| histone acetyltransferase type B catalytic subunit [Homo sapiens]'	NaN	NaN	NaN	NaN	1	NaN	NaN	NaN	0	1	1
1671	'>gi|4504347|ref|NP_000549.1| hemoglobin subunit alpha [Homo sapiens]'	NaN	NaN	NaN	NaN	NaN	NaN	1	NaN	0	1	1
1672	'>gi|4504349|ref|NP_000509.1| hemoglobin subunit beta [Homo sapiens]'	NaN	NaN	NaN	NaN	NaN	NaN	1	NaN	0	1	1
1673	'>gi|4504425|ref|NP_002119.1| high mobility group protein B1 [Homo sapiens]'	NaN	NaN	NaN	NaN	NaN	NaN	1	NaN	0	1	1
1674	'>gi|4505901|ref|NP_003867.1| transmembrane protein 11, mitochondrial [Homo sapiens]'	NaN	NaN	NaN	NaN	NaN	NaN	1	NaN	0	1	1
1675	'>gi|4506163|ref|NP_000012.1| presenilin-1 isoform I-467 [Homo sapiens]'	NaN	NaN	NaN	NaN	NaN	NaN	1	NaN	0	1	1
1676	'>gi|4506715|ref|NP_001022.1| 40S ribosomal protein S28 [Homo sapiens]'	NaN	NaN	NaN	NaN	NaN	NaN	NaN	1	0	1	1
1677	'>gi|4507129|ref|NP_003085.1| small nuclear ribonucleoprotein E [Homo sapiens]'	NaN	NaN	NaN	NaN	NaN	NaN	1	NaN	0	1	1
1678	'>gi|4507131|ref|NP_003086.1| small nuclear ribonucleoprotein F [Homo sapiens]'	NaN	NaN	NaN	NaN	NaN	NaN	NaN	1	0	1	1
1679	'>gi|4507513|ref|NP_000353.1| metalloproteinase inhibitor 3 precursor [Homo sapiens]'	NaN	NaN	NaN	NaN	NaN	NaN	1	NaN	0	1	1
1680	'>gi|4507951|ref|NP_003396.1| 14-3-3 protein eta [Homo sapiens]'	NaN	NaN	NaN	NaN	NaN	NaN	1	NaN	0	1	1
1681	'>gi|45331215|ref|NP_115805.1| leucine zipper putative tumor suppressor 2 [Homo sapiens]'	NaN	NaN	NaN	1	NaN	NaN	NaN	NaN	0	1	1
1682	'>gi|45446743|ref|NP_031398.2| ATP-dependent RNA helicase DDX42 [Homo sapiens]'	NaN	NaN	NaN	1	NaN	NaN	NaN	NaN	0	1	1
1683	'>gi|4557471|ref|NP_001274.1| AP-1 complex subunit sigma-1A [Homo sapiens]'	NaN	NaN	NaN	NaN	NaN	NaN	1	NaN	0	1	1
1684	'>gi|4557595|ref|NP_001443.1| forkhead box protein F2 [Homo sapiens]'	NaN	NaN	NaN	NaN	1	NaN	NaN	NaN	0	1	1
1685	'>gi|4557761|ref|NP_000242.1| DNA mismatch repair protein Msh2 isoform 1 [Homo sapiens]'	NaN	NaN	1	NaN	NaN	NaN	NaN	NaN	0	1	1
1686	'>gi|4557809|ref|NP_000265.1| ornithine aminotransferase, mitochondrial isoform 1 precursor [Homo sapiens]'	NaN	NaN	NaN	NaN	NaN	NaN	1	NaN	0	1	1
1687	'>gi|45580707|ref|NP_703157.2| heparan-sulfate 6-O-sulfotransferase 3 precursor [Homo sapiens]'	NaN	NaN	NaN	NaN	NaN	NaN	1	NaN	0	1	1
1688	'>gi|45827692|ref|NP_055966.2| disco-interacting protein 2 homolog A isoform a [Homo sapiens]'	NaN	NaN	NaN	1	NaN	NaN	NaN	NaN	0	1	1
1689	'>gi|46276889|ref|NP_002719.3| bone marrow proteoglycan isoform 1 preproprotein [Homo sapiens]'	NaN	NaN	NaN	NaN	NaN	NaN	1	NaN	0	1	1
1690	'>gi|46358417|ref|NP_000831.2| metabotropic glutamate receptor 3 precursor [Homo sapiens]'	NaN	NaN	NaN	1	NaN	NaN	NaN	NaN	0	1	1
1691	'''>gi|46909600|ref|NP_997080.1| disintegrin and metalloproteinase domain-containing protein 15 isoform 6 preproprotein [Homo sapie...'' <Preview truncated at 128 characters>'	NaN	NaN	NaN	1	NaN	NaN	NaN	NaN	0	1	1
1692	'>gi|47078229|ref|NP_002587.2| cyclin-dependent kinase 18 isoform b [Homo sapiens]'	NaN	NaN	NaN	NaN	NaN	1	NaN	NaN	0	1	1
1693	'>gi|47419936|ref|NP_003128.3| SRSF protein kinase 1 [Homo sapiens]'	NaN	NaN	NaN	1	NaN	NaN	NaN	NaN	0	1	1
1694	'>gi|4757960|ref|NP_004351.1| cadherin-1 preproprotein [Homo sapiens]'	NaN	NaN	1	NaN	NaN	NaN	NaN	NaN	0	1	1
1695	'>gi|4758032|ref|NP_004757.1| coatomer subunit beta'' [Homo sapiens]'	NaN	NaN	NaN	1	NaN	NaN	NaN	NaN	0	1	1
1696	'>gi|4758040|ref|NP_004365.1| cytochrome c oxidase subunit 6C proprotein [Homo sapiens]'	NaN	NaN	NaN	NaN	NaN	NaN	1	NaN	0	1	1
1697	'>gi|4827067|ref|NP_005087.1| zinc finger MYM-type protein 3 isoform 1 [Homo sapiens]'	NaN	NaN	1	NaN	NaN	NaN	NaN	NaN	0	1	1
1698	'>gi|4885063|ref|NP_005156.1| fructose-bisphosphate aldolase C [Homo sapiens]'	NaN	NaN	NaN	NaN	NaN	1	NaN	NaN	0	1	1
1699	'>gi|4885545|ref|NP_005382.1| pyruvate dehydrogenase kinase, isozyme 3 isoform 2 precursor [Homo sapiens]'	NaN	NaN	NaN	NaN	NaN	1	NaN	NaN	0	1	1
1700	'>gi|5031569|ref|NP_005727.1| alpha-centractin [Homo sapiens]'	NaN	NaN	NaN	NaN	NaN	1	NaN	NaN	0	1	1
1701	'>gi|5031857|ref|NP_005557.1| L-lactate dehydrogenase A chain isoform 1 [Homo sapiens]'	NaN	NaN	NaN	NaN	NaN	NaN	1	NaN	0	1	1
1702	'>gi|503777067|ref|NP_001265184.1| DNA polymerase epsilon subunit 3 [Homo sapiens]'	NaN	NaN	NaN	NaN	NaN	NaN	1	NaN	0	1	1
1703	'>gi|508083057|ref|NP_001265318.1| sodium-coupled neutral amino acid transporter 1 isoform 1 [Homo sapiens]'	NaN	NaN	NaN	NaN	1	NaN	NaN	NaN	0	1	1
1704	'>gi|51317370|ref|NP_002481.2| NADH dehydrogenase [ubiquinone] 1 alpha subcomplex subunit 6 [Homo sapiens]'	NaN	NaN	NaN	NaN	NaN	NaN	1	NaN	0	1	1
1705	'>gi|51339291|ref|NP_689916.2| sterile alpha motif domain-containing protein 9-like [Homo sapiens]'	NaN	NaN	NaN	NaN	NaN	NaN	1	NaN	0	1	1
1706	'>gi|51479156|ref|NP_006467.4| ATP synthase subunit g, mitochondrial [Homo sapiens]'	NaN	NaN	NaN	NaN	NaN	NaN	1	NaN	0	1	1
1707	'>gi|5174445|ref|NP_006046.1| lanC-like protein 1 [Homo sapiens]'	NaN	NaN	NaN	NaN	NaN	1	NaN	NaN	0	1	1
1708	'>gi|52218848|ref|NP_001004471.1| olfactory receptor 10Q1 [Homo sapiens]'	NaN	NaN	NaN	NaN	NaN	NaN	1	NaN	0	1	1
1709	'>gi|526479837|ref|NP_001092885.2| nuclear envelope pore membrane protein POM 121C [Homo sapiens]'	NaN	NaN	1	NaN	NaN	NaN	NaN	NaN	0	1	1
1710	'>gi|527317402|ref|NP_001268405.1| FAST kinase domain-containing protein 1 isoform 2 [Homo sapiens]'	NaN	NaN	NaN	1	NaN	NaN	NaN	NaN	0	1	1
1711	'>gi|530370830|ref|XP_005246847.1| PREDICTED: anion exchange protein 3 isoform X2 [Homo sapiens]'	NaN	NaN	NaN	NaN	NaN	NaN	NaN	1	0	1	1
1712	'>gi|530379305|ref|XP_005248564.1| PREDICTED: microtubule-associated protein 1B isoform X1 [Homo sapiens]'	1	NaN	NaN	NaN	NaN	NaN	NaN	NaN	0	1	1
1713	'>gi|530381031|ref|XP_005265960.1| PREDICTED: heterogeneous nuclear ribonucleoprotein H isoform X9 [Homo sapiens]'	NaN	NaN	NaN	NaN	NaN	1	NaN	NaN	0	1	1
1714	'>gi|530381254|ref|XP_005266069.1| PREDICTED: sideroflexin-1 isoform X1 [Homo sapiens]'	NaN	NaN	NaN	NaN	NaN	NaN	1	NaN	0	1	1
1715	'>gi|530385677|ref|XP_005250295.1| PREDICTED: hyaluronidase-4 isoform X1 [Homo sapiens]'	1	NaN	NaN	NaN	NaN	NaN	NaN	NaN	0	1	1
1716	'''>gi|530391135|ref|XP_005252055.1| PREDICTED: NADH dehydrogenase [ubiquinone] 1 alpha subcomplex subunit 8 isoform X1 [Homo sapie...'' <Preview truncated at 128 characters>'	NaN	NaN	NaN	NaN	NaN	NaN	1	NaN	0	1	1
1717	'>gi|530393800|ref|XP_005269940.1| PREDICTED: dual specificity protein phosphatase 13 isoform X1 [Homo sapiens]'	NaN	NaN	1	NaN	NaN	NaN	NaN	NaN	0	1	1
1718	'>gi|530394858|ref|XP_005252752.1| PREDICTED: probable G-protein coupled receptor 123 isoform X1 [Homo sapiens]'	NaN	1	NaN	NaN	NaN	NaN	NaN	NaN	0	1	1
1719	'>gi|530396892|ref|XP_005274107.1| PREDICTED: 39S ribosomal protein L48, mitochondrial isoform X1 [Homo sapiens]'	NaN	NaN	NaN	NaN	NaN	NaN	1	NaN	0	1	1
1720	'''>gi|530403173|ref|XP_005267426.1| PREDICTED: leucine-rich repeat and fibronectin type-III domain-containing protein 5 isoform X2...'' <Preview truncated at 128 characters>'	NaN	NaN	NaN	NaN	1	NaN	NaN	NaN	0	1	1
1721	'>gi|530412087|ref|XP_005257356.1| PREDICTED: male-specific lethal 1 homolog isoform X2 [Homo sapiens]'	NaN	NaN	NaN	1	NaN	NaN	NaN	NaN	0	1	1
1722	'>gi|530412957|ref|XP_005257776.1| PREDICTED: axin-2 isoform X4 [Homo sapiens]'	NaN	1	NaN	NaN	NaN	NaN	NaN	NaN	0	1	1
1723	'>gi|530413015|ref|XP_005257805.1| PREDICTED: contactin-associated protein 1 isoform X1 [Homo sapiens]'	NaN	NaN	1	NaN	NaN	NaN	NaN	NaN	0	1	1
1724	'>gi|530413107|ref|XP_005257850.1| PREDICTED: synaptogyrin-2 isoform X2 [Homo sapiens]'	NaN	NaN	NaN	NaN	NaN	NaN	1	NaN	0	1	1
1725	'''>gi|530416928|ref|XP_005259159.1| PREDICTED: leucine-rich repeat and fibronectin type III domain-containing protein 1 isoform X1...'' <Preview truncated at 128 characters>'	NaN	NaN	NaN	1	NaN	NaN	NaN	NaN	0	1	1
1726	'>gi|530417066|ref|XP_005259224.1| PREDICTED: neutral amino acid transporter B(0) isoform X1 [Homo sapiens]'	NaN	NaN	NaN	1	NaN	NaN	NaN	NaN	0	1	1
1727	'>gi|530422543|ref|XP_005262529.1| PREDICTED: MAP7 domain-containing protein 3 isoform X1 [Homo sapiens]'	NaN	NaN	1	NaN	NaN	NaN	NaN	NaN	0	1	1
1728	'>gi|530426073|ref|XP_005260944.1| PREDICTED: ectonucleoside triphosphate diphosphohydrolase 6 isoform X10 [Homo sapiens]'	NaN	NaN	NaN	NaN	1	NaN	NaN	NaN	0	1	1
1729	'>gi|530429221|ref|XP_005275434.1| PREDICTED: HLA class I histocompatibility antigen, B-18 alpha chain isoform X2 [Homo sapiens]'	NaN	NaN	NaN	NaN	NaN	1	NaN	NaN	0	1	1
1730	'>gi|530431101|ref|XP_005277007.1| PREDICTED: protein LSM14 homolog A isoform X3 [Homo sapiens]'	NaN	NaN	NaN	NaN	NaN	NaN	1	NaN	0	1	1
1731	'>gi|532524948|ref|NP_001269119.1| nuclear-interacting partner of ALK isoform 2 [Homo sapiens]'	NaN	NaN	NaN	NaN	1	NaN	NaN	NaN	0	1	1
1732	'>gi|532691767|ref|NP_001269160.1| armadillo repeat-containing X-linked protein 2 [Homo sapiens]'	NaN	NaN	NaN	1	NaN	NaN	NaN	NaN	0	1	1
1733	'>gi|536289895|ref|NP_001269241.1| protein FAM3A isoform 1 precursor [Homo sapiens]'	NaN	NaN	NaN	NaN	NaN	NaN	1	NaN	0	1	1
1734	'>gi|53759122|ref|NP_000029.2| adenomatous polyposis coli protein isoform b [Homo sapiens]'	NaN	NaN	1	NaN	NaN	NaN	NaN	NaN	0	1	1
1735	'>gi|541862116|ref|NP_001269399.1| glutamate receptor ionotropic, kainate 4 isoform 1 precursor [Homo sapiens]'	NaN	1	NaN	NaN	NaN	NaN	NaN	NaN	0	1	1
1736	'>gi|542133148|ref|NP_060919.3| ubiquitin-associated protein 2 isoform 1 [Homo sapiens]'	NaN	NaN	1	NaN	NaN	NaN	NaN	NaN	0	1	1
1737	'>gi|545309210|ref|NP_001263266.1| eukaryotic translation initiation factor 4E type 2 isoform D [Homo sapiens]'	NaN	NaN	NaN	NaN	NaN	1	NaN	NaN	0	1	1
1738	'>gi|5453682|ref|NP_006451.1| protein HEXIM1 [Homo sapiens]'	NaN	NaN	NaN	NaN	NaN	1	NaN	NaN	0	1	1
1739	'>gi|5453974|ref|NP_006247.1| serine/threonine-protein kinase N2 [Homo sapiens]'	NaN	NaN	1	NaN	NaN	NaN	NaN	NaN	0	1	1
1740	'>gi|546231996|ref|NP_001271224.1| chondroitin sulfate glucuronyltransferase isoform 2 [Homo sapiens]'	NaN	NaN	NaN	1	NaN	NaN	NaN	NaN	0	1	1
1741	'>gi|54792136|ref|NP_055897.1| follistatin-related protein 4 precursor [Homo sapiens]'	NaN	NaN	NaN	1	NaN	NaN	NaN	NaN	0	1	1
1742	'>gi|54859722|ref|NP_056046.1| nuclear pore complex protein Nup160 [Homo sapiens]'	NaN	NaN	1	NaN	NaN	NaN	NaN	NaN	0	1	1
1743	'>gi|554506520|ref|NP_001272984.1| calponin-3 isoform 2 [Homo sapiens]'	NaN	NaN	NaN	NaN	NaN	1	NaN	NaN	0	1	1
1744	'>gi|554506556|ref|NP_001272972.1| medium-chain specific acyl-CoA dehydrogenase, mitochondrial isoform d precursor [Homo sapiens]'	NaN	NaN	NaN	NaN	NaN	1	NaN	NaN	0	1	1
1745	'>gi|554790269|ref|NP_001272975.1| RNA-binding protein 7 isoform c [Homo sapiens]'	NaN	NaN	NaN	NaN	NaN	1	NaN	NaN	0	1	1
1746	'>gi|55749577|ref|NP_001142.2| ADP/ATP translocase 1 [Homo sapiens]'	1	NaN	NaN	NaN	NaN	NaN	NaN	NaN	0	1	1
1747	'>gi|55749804|ref|NP_079172.2| endoplasmic reticulum metallopeptidase 1 [Homo sapiens]'	NaN	NaN	NaN	1	NaN	NaN	NaN	NaN	0	1	1
1748	'>gi|559098471|ref|NP_001273965.1| uncharacterized protein KIAA1958 isoform a [Homo sapiens]'	NaN	NaN	NaN	NaN	1	NaN	NaN	NaN	0	1	1
1749	'>gi|560575997|ref|NP_001274069.1| tumor protein D52 isoform 4 [Homo sapiens]'	NaN	NaN	NaN	NaN	1	NaN	NaN	NaN	0	1	1
1750	'>gi|56676371|ref|NP_037423.2| cleavage and polyadenylation specificity factor subunit 1 [Homo sapiens]'	NaN	NaN	1	NaN	NaN	NaN	NaN	NaN	0	1	1
1751	'>gi|567757558|ref|NP_001274666.1| protein SETSIP [Homo sapiens]'	NaN	NaN	NaN	NaN	NaN	NaN	1	NaN	0	1	1
1752	'>gi|56790897|ref|NP_001007528.1| LMBR1 domain-containing protein 2 [Homo sapiens]'	NaN	NaN	NaN	1	NaN	NaN	NaN	NaN	0	1	1
1753	'>gi|571026657|ref|NP_001275686.1| BRISC and BRCA1-A complex member 1 isoform 2 [Homo sapiens]'	NaN	NaN	NaN	NaN	NaN	1	NaN	NaN	0	1	1
1754	'>gi|57165355|ref|NP_001008701.1| latrophilin-1 isoform 1 precursor [Homo sapiens]'	NaN	NaN	1	NaN	NaN	NaN	NaN	NaN	0	1	1
1755	'>gi|5729991|ref|NP_006494.1| 26S protease regulatory subunit 6B isoform 1 [Homo sapiens]'	NaN	NaN	NaN	NaN	1	NaN	NaN	NaN	0	1	1
1756	'>gi|574280236|ref|NP_001276033.1| glucosidase 2 subunit beta isoform 3 precursor [Homo sapiens]'	NaN	NaN	NaN	1	NaN	NaN	NaN	NaN	0	1	1
1757	'>gi|578795539|ref|XP_006710237.1| PREDICTED: HLA class II histocompatibility antigen, DRB1-10 beta chain-like [Homo sapiens]'	NaN	NaN	NaN	NaN	NaN	1	NaN	NaN	0	1	1
1758	'>gi|578800215|ref|XP_006711147.1| PREDICTED: heterogeneous nuclear ribonucleoprotein C-like 1-like [Homo sapiens]'	NaN	NaN	NaN	NaN	NaN	1	NaN	NaN	0	1	1
1759	'>gi|578819501|ref|XP_006717931.1| PREDICTED: leucine-rich repeat-containing protein 18 isoform X6 [Homo sapiens]'	NaN	NaN	NaN	NaN	NaN	NaN	NaN	1	0	1	1
1760	'>gi|578827172|ref|XP_006720663.1| PREDICTED: HAUS augmin-like complex subunit 2 isoform X1 [Homo sapiens]'	NaN	NaN	NaN	NaN	NaN	NaN	1	NaN	0	1	1
1761	'>gi|578830221|ref|XP_006721691.1| PREDICTED: coiled-coil domain-containing protein 144B-like [Homo sapiens]'	1	NaN	NaN	NaN	NaN	NaN	NaN	NaN	0	1	1
1762	'>gi|578831285|ref|XP_006722091.1| PREDICTED: transcription factor Sp2 isoform X6 [Homo sapiens]'	NaN	NaN	NaN	1	NaN	NaN	NaN	NaN	0	1	1
1763	'>gi|5803040|ref|NP_006849.1| transmembrane emp24 domain-containing protein 1 precursor [Homo sapiens]'	NaN	NaN	NaN	NaN	NaN	1	NaN	NaN	0	1	1
1764	'>gi|5803137|ref|NP_006734.1| putative RNA-binding protein 3 [Homo sapiens]'	NaN	NaN	NaN	NaN	NaN	NaN	1	NaN	0	1	1
1765	'>gi|5803217|ref|NP_006821.1| cytochrome b-c1 complex subunit 10 [Homo sapiens]'	NaN	NaN	NaN	NaN	NaN	NaN	NaN	1	0	1	1
1766	'>gi|584277111|ref|NP_001276868.1| excitatory amino acid transporter 1 isoform 4 [Homo sapiens]'	NaN	NaN	NaN	NaN	1	NaN	NaN	NaN	0	1	1
1767	'>gi|586946387|ref|NP_001276969.1| roundabout homolog 2 isoform 4 precursor [Homo sapiens]'	NaN	NaN	1	NaN	NaN	NaN	NaN	NaN	0	1	1
1768	'''>gi|588282761|ref|NP_001277046.1| putative mitochondrial import inner membrane translocase subunit Tim23B isoform 1 [Homo sapien...'' <Preview truncated at 128 characters>'	NaN	NaN	NaN	NaN	NaN	1	NaN	NaN	0	1	1
1769	'>gi|5902102|ref|NP_008869.1| small nuclear ribonucleoprotein Sm D1 isoform 1 [Homo sapiens]'	NaN	NaN	NaN	NaN	NaN	NaN	1	NaN	0	1	1
1770	'>gi|594190970|ref|NP_001277403.1| C2 domain-containing protein 2-like isoform 2 [Homo sapiens]'	NaN	NaN	NaN	1	NaN	NaN	NaN	NaN	0	1	1
1771	'>gi|594952027|ref|NP_001277486.1| adiponectin receptor protein 1 [Homo sapiens]'	NaN	NaN	NaN	NaN	NaN	1	NaN	NaN	0	1	1
1772	'>gi|59823631|ref|NP_660333.2| probable G-protein coupled receptor 125 precursor [Homo sapiens]'	NaN	1	NaN	NaN	NaN	NaN	NaN	NaN	0	1	1
1773	'>gi|6005900|ref|NP_009042.1| transcription factor Dp-1 [Homo sapiens]'	NaN	NaN	NaN	NaN	NaN	1	NaN	NaN	0	1	1
1774	'>gi|61742786|ref|NP_665894.2| p53-induced protein with a death domain isoform 3 [Homo sapiens]'	NaN	NaN	NaN	NaN	NaN	1	NaN	NaN	0	1	1
1775	'>gi|618468299|ref|NP_001278532.1| dynein light chain Tctex-type 1 isoform 3 [Homo sapiens]'	NaN	NaN	NaN	NaN	NaN	NaN	1	NaN	0	1	1
1776	'>gi|618857509|ref|NP_006001.4| mesencephalic astrocyte-derived neurotrophic factor precursor [Homo sapiens]'	1	NaN	NaN	NaN	NaN	NaN	NaN	NaN	0	1	1
1777	'>gi|62739181|ref|NP_001015056.1| rhotekin isoform c [Homo sapiens]'	NaN	NaN	NaN	1	NaN	NaN	NaN	NaN	0	1	1
1778	'>gi|62912476|ref|NP_004131.3| lethal(2) giant larvae protein homolog 1 [Homo sapiens]'	NaN	NaN	1	NaN	NaN	NaN	NaN	NaN	0	1	1
1779	'>gi|62955829|ref|NP_219500.1| transmembrane protein 261 [Homo sapiens]'	NaN	NaN	NaN	NaN	NaN	NaN	1	NaN	0	1	1
1780	'>gi|63053524|ref|NP_001017416.1| ubiquitin carboxyl-terminal hydrolase 1 [Homo sapiens]'	NaN	NaN	NaN	NaN	NaN	NaN	NaN	1	0	1	1
1781	'>gi|645912984|ref|NP_001280145.1| tubulin beta chain isoform e [Homo sapiens]'	NaN	NaN	NaN	NaN	1	NaN	NaN	NaN	0	1	1
1782	'>gi|65507403|ref|NP_061926.3| exocyst complex component 6 isoform a [Homo sapiens]'	NaN	NaN	NaN	1	NaN	NaN	NaN	NaN	0	1	1
1783	'>gi|66392157|ref|NP_001013860.1| leucine-rich repeat-containing protein 16C [Homo sapiens]'	NaN	NaN	NaN	NaN	1	NaN	NaN	NaN	0	1	1
1784	'>gi|666637956|ref|NP_001287983.1| prenylcysteine oxidase-like isoform 2 [Homo sapiens]'	NaN	NaN	NaN	NaN	1	NaN	NaN	NaN	0	1	1
1785	'>gi|666637964|ref|NP_001287973.1| cell adhesion molecule 1 isoform B precursor [Homo sapiens]'	NaN	NaN	NaN	1	NaN	NaN	NaN	NaN	0	1	1
1786	'>gi|667477653|ref|NP_001288061.1| bromo adjacent homology domain-containing 1 protein isoform b [Homo sapiens]'	NaN	NaN	NaN	NaN	NaN	NaN	1	NaN	0	1	1
1787	'>gi|667667715|ref|NP_001288104.1| ubiquitin carboxyl-terminal hydrolase 30 isoform 2 [Homo sapiens]'	NaN	NaN	NaN	NaN	1	NaN	NaN	NaN	0	1	1
1788	'>gi|6715607|ref|NP_000175.1| hemoglobin subunit gamma-2 [Homo sapiens]'	NaN	1	NaN	NaN	NaN	NaN	NaN	NaN	0	1	1
1789	'>gi|67782311|ref|NP_008860.4| helicase SKI2W [Homo sapiens]'	NaN	NaN	1	NaN	NaN	NaN	NaN	NaN	0	1	1
1790	'>gi|6912430|ref|NP_036537.1| protein-S-isoprenylcysteine O-methyltransferase [Homo sapiens]'	NaN	NaN	NaN	NaN	NaN	1	NaN	NaN	0	1	1
1791	'>gi|6912634|ref|NP_036555.1| 60S ribosomal protein L13a isoform 1 [Homo sapiens]'	NaN	NaN	NaN	NaN	NaN	NaN	1	NaN	0	1	1
1792	'>gi|7019471|ref|NP_037380.1| NTF2-related export protein 1 [Homo sapiens]'	NaN	NaN	NaN	NaN	NaN	NaN	1	NaN	0	1	1
1793	'>gi|7019551|ref|NP_037451.1| ubiA prenyltransferase domain-containing protein 1 [Homo sapiens]'	NaN	NaN	NaN	NaN	NaN	NaN	1	NaN	0	1	1
1794	'>gi|71274148|ref|NP_001025055.1| pleckstrin homology domain-containing family G member 1 [Homo sapiens]'	NaN	NaN	1	NaN	NaN	NaN	NaN	NaN	0	1	1
1795	'>gi|72255571|ref|NP_001026794.1| zinc finger protein 451 isoform 1 [Homo sapiens]'	NaN	NaN	1	NaN	NaN	NaN	NaN	NaN	0	1	1
1796	'>gi|73858575|ref|NP_001027450.1| CAAX prenyl protease 2 isoform 2 [Homo sapiens]'	NaN	NaN	NaN	NaN	NaN	NaN	1	NaN	0	1	1
1797	'>gi|74027270|ref|NP_059125.2| beta,beta-carotene 15,15''-monooxygenase [Homo sapiens]'	NaN	NaN	1	NaN	NaN	NaN	NaN	NaN	0	1	1
1798	'>gi|7657387|ref|NP_055331.1| CCR4-NOT transcription complex subunit 3 [Homo sapiens]'	NaN	NaN	NaN	1	NaN	NaN	NaN	NaN	0	1	1
1799	'>gi|7657683|ref|NP_055146.1| cystine/glutamate transporter [Homo sapiens]'	NaN	NaN	NaN	NaN	NaN	NaN	1	NaN	0	1	1
1800	'>gi|7661730|ref|NP_054737.1| 28S ribosomal protein S28, mitochondrial [Homo sapiens]'	NaN	NaN	NaN	NaN	NaN	NaN	1	NaN	0	1	1
1801	'>gi|7661822|ref|NP_054902.1| dynein light chain roadblock-type 1 isoform a [Homo sapiens]'	NaN	NaN	NaN	NaN	NaN	NaN	1	NaN	0	1	1
1802	'>gi|7661960|ref|NP_055523.1| kinetochore-associated protein 1 [Homo sapiens]'	NaN	1	NaN	NaN	NaN	NaN	NaN	NaN	0	1	1
1803	'>gi|7661996|ref|NP_055688.1| acyl-CoA:lysophosphatidylglycerol acyltransferase 1 [Homo sapiens]'	NaN	NaN	NaN	NaN	NaN	1	NaN	NaN	0	1	1
1804	'>gi|7662108|ref|NP_056000.1| rho guanine nucleotide exchange factor 9 isoform 1 [Homo sapiens]'	NaN	NaN	NaN	NaN	NaN	NaN	1	NaN	0	1	1
1805	'>gi|7662274|ref|NP_055643.1| TOX high mobility group box family member 4 [Homo sapiens]'	NaN	NaN	NaN	1	NaN	NaN	NaN	NaN	0	1	1
1806	'>gi|7705421|ref|NP_057455.1| 3-keto-steroid reductase [Homo sapiens]'	NaN	NaN	NaN	NaN	NaN	1	NaN	NaN	0	1	1
1807	'>gi|7705425|ref|NP_057053.1| 28S ribosomal protein S17, mitochondrial [Homo sapiens]'	NaN	NaN	NaN	NaN	NaN	NaN	1	NaN	0	1	1
1808	'''>gi|7705851|ref|NP_057223.1| coiled-coil-helix-coiled-coil-helix domain-containing protein 2, mitochondrial precursor [Homo sapi...'' <Preview truncated at 128 characters>'	NaN	NaN	NaN	NaN	NaN	NaN	1	NaN	0	1	1
1809	'>gi|7706326|ref|NP_057131.1| splicing factor 3B subunit 6 [Homo sapiens]'	NaN	NaN	NaN	NaN	NaN	NaN	1	NaN	0	1	1
1810	'>gi|7706573|ref|NP_057631.1| 45 kDa calcium-binding protein isoform 1 precursor [Homo sapiens]'	NaN	NaN	NaN	1	NaN	NaN	NaN	NaN	0	1	1
1811	'>gi|82546830|ref|NP_068579.3| exocyst complex component 4 isoform a [Homo sapiens]'	NaN	NaN	NaN	1	NaN	NaN	NaN	NaN	0	1	1
1812	'>gi|82830426|ref|NP_006737.2| sex comb on midleg-like protein 1 isoform b [Homo sapiens]'	NaN	NaN	NaN	NaN	NaN	1	NaN	NaN	0	1	1
1813	'>gi|83779014|ref|NP_005877.2| katanin p80 WD40 repeat-containing subunit B1 [Homo sapiens]'	NaN	NaN	NaN	1	NaN	NaN	NaN	NaN	0	1	1
1814	'>gi|83816964|ref|NP_060880.3| Holliday junction recognition protein isoform a [Homo sapiens]'	NaN	NaN	NaN	1	NaN	NaN	NaN	NaN	0	1	1
1815	'>gi|84697022|ref|NP_705873.2| homeobox protein Hox-A1 isoform b [Homo sapiens]'	NaN	NaN	NaN	NaN	NaN	NaN	1	NaN	0	1	1
1816	'>gi|8922625|ref|NP_060666.1| trimethyllysine dioxygenase, mitochondrial isoform 1 precursor [Homo sapiens]'	NaN	NaN	NaN	NaN	NaN	1	NaN	NaN	0	1	1
1817	'>gi|8923370|ref|NP_060271.1| CKLF-like MARVEL transmembrane domain-containing protein 6 [Homo sapiens]'	NaN	NaN	NaN	NaN	NaN	NaN	1	NaN	0	1	1
1818	'>gi|8923444|ref|NP_060308.1| H/ACA ribonucleoprotein complex subunit 2 isoform a [Homo sapiens]'	NaN	NaN	NaN	NaN	NaN	NaN	1	NaN	0	1	1
1819	'>gi|8923460|ref|NP_060316.1| tRNA selenocysteine 1-associated protein 1 [Homo sapiens]'	NaN	NaN	NaN	NaN	NaN	1	NaN	NaN	0	1	1
1820	'>gi|8923579|ref|NP_060377.1| ragulator complex protein LAMTOR1 [Homo sapiens]'	NaN	NaN	NaN	NaN	NaN	NaN	1	NaN	0	1	1
1821	'>gi|90669511|ref|NP_665857.2| quinone oxidoreductase-like protein 1 [Homo sapiens]'	NaN	NaN	NaN	NaN	NaN	NaN	1	NaN	0	1	1
1822	'>gi|93588500|ref|NP_065083.3| type-1 angiotensin II receptor-associated protein isoform a [Homo sapiens]'	NaN	NaN	NaN	NaN	NaN	NaN	1	NaN	0	1	1
1823	'>gi|94158915|ref|NP_001035292.1| progestin and adipoQ receptor family member 3 [Homo sapiens]'	NaN	NaN	NaN	NaN	NaN	NaN	1	NaN	0	1	1
1824	'>gi|94400921|ref|NP_775826.2| peroxisomal leader peptide-processing protease isoform a [Homo sapiens]'	NaN	NaN	NaN	NaN	NaN	1	NaN	NaN	0	1	1
1825	'>gi|94538362|ref|NP_004466.2| flotillin-2 [Homo sapiens]'	NaN	NaN	NaN	NaN	NaN	NaN	1	NaN	0	1	1
1826	'>gi|94818790|ref|NP_001035546.1| rhomboid domain-containing protein 2 isoform a [Homo sapiens]'	NaN	NaN	NaN	NaN	NaN	1	NaN	NaN	0	1	1
1827	'>gi|98986457|ref|NP_005325.2| host cell factor 1 [Homo sapiens]'	NaN	NaN	1	NaN	NaN	NaN	NaN	NaN	0	1	1
1828	'>gi|9910244|ref|NP_064576.1| 28S ribosomal protein S22, mitochondrial [Homo sapiens]'	NaN	NaN	NaN	NaN	NaN	1	NaN	NaN	0	1	1
1829	'>gi|9910392|ref|NP_064518.1| 1-acyl-sn-glycerol-3-phosphate acyltransferase delta [Homo sapiens]'	NaN	NaN	NaN	NaN	NaN	1	NaN	NaN	0	1	1
1830	'>gi|9966883|ref|NP_065136.1| protocadherin-9 isoform 2 precursor [Homo sapiens]'	NaN	NaN	1	NaN	NaN	NaN	NaN	NaN	0	1	1
1831	'>gi|119395750|ref|NP_006112.3| keratin, type II cytoskeletal 1 [Homo sapiens]'	254	289	228	245	265	270	224	235	1	289	2010
1832	'>gi|55956899|ref|NP_000217.2| keratin, type I cytoskeletal 9 [Homo sapiens]'	NaN	253	199	186	169	202	153	240	1	253	1402
1833	'>gi|47132620|ref|NP_000414.2| keratin, type II cytoskeletal 2 epidermal [Homo sapiens]'	91	242	100	104	1	4	148	137	1	242	827
1834	'>sp|K1C9_HUMAN|(Common contaminant protein)'	212	NaN	NaN	NaN	NaN	NaN	NaN	NaN	1	212	212
1835	'>gi|195972866|ref|NP_000412.3| keratin, type I cytoskeletal 10 [Homo sapiens]'	NaN	153	80	71	75	112	94	95	1	153	680
1836	'>sp|K22E_HUMAN|(Common contaminant protein)'	1	2	3	1	147	142	1	2	1	147	299
1837	'>gi|530412176|ref|XP_005257400.1| PREDICTED: keratin, type I cytoskeletal 10 isoform X1 [Homo sapiens]'	98	NaN	NaN	NaN	NaN	NaN	NaN	NaN	1	98	98
1838	'>gi|24430192|ref|NP_005548.2| keratin, type I cytoskeletal 16 [Homo sapiens]'	33	24	11	16	7	18	46	80	1	80	235
1839	'>sp|TRYP_PIG|(Common contaminant protein)'	53	62	44	36	44	47	49	62	1	62	397
1840	'>gi|119395754|ref|NP_000415.2| keratin, type II cytoskeletal 5 [Homo sapiens]'	56	48	42	33	31	56	49	49	1	56	364
1841	'>gi|15431310|ref|NP_000517.2| keratin, type I cytoskeletal 14 [Homo sapiens]'	55	50	42	29	33	41	24	30	1	55	304
1842	'>gi|4504919|ref|NP_002264.1| keratin, type II cytoskeletal 8 isoform 2 [Homo sapiens]'	NaN	NaN	NaN	6	28	10	NaN	NaN	1	28	44
1843	'>gi|119703753|ref|NP_005546.2| keratin, type II cytoskeletal 6B [Homo sapiens]'	16	15	2	2	5	3	2	24	1	24	69
1844	'>gi|5031839|ref|NP_005545.1| keratin, type II cytoskeletal 6A [Homo sapiens]'	4	5	13	1	3	21	22	5	1	22	74
1845	'>gi|4557701|ref|NP_000413.1| keratin, type I cytoskeletal 17 [Homo sapiens]'	8	17	6	3	1	6	5	22	1	22	68
1846	'>sp|ALBU_BOVIN|(Common contaminant protein)'	14	21	19	7	16	11	2	7	1	21	97
1847	'>gi|24234699|ref|NP_002267.2| keratin, type I cytoskeletal 19 [Homo sapiens]'	1	NaN	2	NaN	4	21	1	NaN	1	21	29
1848	'>Reverse >gi|119395760|ref|NP_001073280.1| protein diaphanous homolog 1 isoform 2 [Homo sapiens]'	NaN	NaN	NaN	NaN	19	NaN	NaN	NaN	1	19	19
1849	'>Reverse >gi|157419140|ref|NP_061486.2| laminin subunit gamma-2 isoform b precursor [Homo sapiens]'	NaN	NaN	NaN	NaN	19	NaN	NaN	NaN	1	19	19
1850	'>Reverse >gi|21361659|ref|NP_060555.2| importin-9 [Homo sapiens]'	NaN	NaN	NaN	NaN	18	NaN	NaN	NaN	1	18	18
1851	'>gi|40354195|ref|NP_954657.1| keratin, type I cytoskeletal 18 [Homo sapiens]'	NaN	NaN	NaN	1	15	10	NaN	NaN	1	15	26
1852	'>sp|ALBU_HUMAN|(Common contaminant protein)'	NaN	NaN	6	3	NaN	NaN	15	1	1	15	25
1853	'>gi|89357932|ref|NP_775487.2| keratin, type II cytoskeletal 78 isoform 1 [Homo sapiens]'	5	13	11	3	3	10	6	12	1	13	63
1854	'>gi|194018511|ref|NP_778253.2| keratin, type II cytoskeletal 1b [Homo sapiens]'	3	13	10	1	5	5	8	NaN	1	13	45
1855	'>gi|155969697|ref|NP_775109.2| keratin, type II cytoskeletal 6C [Homo sapiens]'	NaN	NaN	NaN	13	NaN	NaN	NaN	NaN	1	13	13
1856	'>Reverse >gi|289577134|ref|NP_001166184.1| Golgin subfamily A member 4 isoform 1 [Homo sapiens]'	2	NaN	NaN	5	11	NaN	NaN	NaN	1	11	18
1857	'>gi|1373325|gb|AAB08064.1| Enhanced Green Fluorescent Protein [Cloning vector pEGFP-N3](Common contaminant protein)'	NaN	NaN	NaN	5	NaN	3	8	NaN	1	8	16
1858	'''>Reverse >gi|4502491|ref|NP_001203.1| complement component 1 Q subcomponent-binding protein, mitochondrial precursor [Homo sapie...'' <Preview truncated at 128 characters>'	NaN	NaN	NaN	NaN	7	NaN	NaN	NaN	1	7	7
1859	'>Reverse >gi|339275831|ref|NP_001229852.1| eukaryotic translation initiation factor 3 subunit L isoform 2 [Homo sapiens]'	NaN	NaN	NaN	NaN	NaN	NaN	6	NaN	1	6	6
1860	'>gi|125628636|ref|NP_872313.2| keratin, type II cytoskeletal 80 isoform K80 [Homo sapiens]'	4	5	3	1	2	4	NaN	5	1	5	24
1861	'>gi|153945736|ref|NP_853515.2| keratin, type I cytoskeletal 27 [Homo sapiens]'	NaN	NaN	NaN	NaN	NaN	NaN	3	5	1	5	8
1862	'>gi|15618995|ref|NP_258259.1| keratin, type II cytoskeletal 71 [Homo sapiens]'	NaN	NaN	NaN	NaN	NaN	NaN	5	2	1	5	7
1863	'>gi|109148552|ref|NP_476429.2| keratin, type II cytoskeletal 3 [Homo sapiens]'	3	4	1	NaN	NaN	NaN	2	2	1	4	12
1864	'>Reverse >gi|322302755|ref|NP_001189788.1| SHC-transforming protein 1 isoform 5 precursor [Homo sapiens]'	3	4	NaN	1	NaN	NaN	2	NaN	1	4	10
1865	'>gi|28173564|ref|NP_778238.1| keratin, type II cytoskeletal 73 [Homo sapiens]'	3	NaN	NaN	4	NaN	NaN	1	NaN	1	4	8
1866	'>Reverse >gi|12083581|ref|NP_056007.1| 1-phosphatidylinositol 4,5-bisphosphate phosphodiesterase beta-1 isoform a [Homo sapiens]'	NaN	4	NaN	NaN	NaN	NaN	NaN	NaN	1	4	4
1867	'>Reverse >gi|54792740|ref|NP_055673.2| transmembrane and coiled-coil domains protein 2 isoform 1 [Homo sapiens]'	NaN	NaN	NaN	NaN	NaN	NaN	NaN	4	1	4	4
1868	'>gi|131412225|ref|NP_705694.2| keratin, type I cytoskeletal 13 isoform a [Homo sapiens]'	NaN	NaN	NaN	NaN	NaN	NaN	4	NaN	1	4	4
1869	'>Reverse >gi|154240671|ref|NP_775760.3| maestro heat-like repeat-containing protein family member 2B [Homo sapiens]'	2	2	2	2	2	3	3	2	1	3	18
1870	'>Reverse >gi|46560555|ref|NP_997196.1| transmembrane protein 132E precursor [Homo sapiens]'	3	1	NaN	2	2	1	2	2	1	3	13
1871	'>sp|CAS1_BOVIN|(Common contaminant protein)'	2	2	1	1	3	1	NaN	NaN	1	3	10
1872	'>Reverse >gi|55956899|ref|NP_000217.2| keratin, type I cytoskeletal 9 [Homo sapiens]'	2	3	NaN	NaN	NaN	NaN	NaN	2	1	3	7
1873	'>sp|CAS2_BOVIN|(Common contaminant protein)'	NaN	3	NaN	NaN	1	NaN	NaN	NaN	1	3	4
1874	'>Reverse >gi|10092601|ref|NP_003751.2| eukaryotic translation initiation factor 4 gamma 3 isoform 3 [Homo sapiens]'	NaN	NaN	NaN	NaN	NaN	NaN	3	NaN	1	3	3
1875	'>Reverse >gi|110611226|ref|NP_006368.3| protein unc-13 homolog B [Homo sapiens]'	NaN	NaN	NaN	3	NaN	NaN	NaN	NaN	1	3	3
1876	'>Reverse >gi|194239664|ref|NP_001123512.1| SHC-transforming protein 1 isoform 3 [Homo sapiens]'	NaN	NaN	NaN	NaN	NaN	NaN	NaN	3	1	3	3
1877	'>Reverse >gi|222831595|ref|NP_060101.3| probable ATP-dependent RNA helicase DDX60 [Homo sapiens]'	NaN	NaN	3	NaN	NaN	NaN	NaN	NaN	1	3	3
1878	'>Reverse >gi|530364686|ref|XP_005245207.1| PREDICTED: laminin subunit gamma-2 isoform X1 [Homo sapiens]'	NaN	NaN	NaN	3	NaN	NaN	NaN	NaN	1	3	3
1879	'>Reverse >gi|578794903|ref|XP_006710210.1| PREDICTED: Sjoegren syndrome nuclear autoantigen 1 homolog [Homo sapiens]'	NaN	NaN	NaN	NaN	3	NaN	NaN	NaN	1	3	3
1880	'''>Reverse >gi|578811762|ref|XP_006715190.1| PREDICTED: threonylcarbamoyladenosine tRNA methylthiotransferase isoform X1 [Homo sap...'' <Preview truncated at 128 characters>'	NaN	NaN	NaN	NaN	NaN	NaN	NaN	3	1	3	3
1881	'>Reverse >gi|168823443|ref|NP_055921.2| helicase ARIP4 [Homo sapiens]'	NaN	NaN	NaN	NaN	NaN	2	2	2	1	2	6
1882	'>sp|CASB_BOVIN|(Common contaminant protein)'	NaN	2	NaN	1	2	1	NaN	NaN	1	2	6
1883	'>sp|K1C10_HUMAN|(Common contaminant protein)'	1	NaN	1	2	2	NaN	NaN	NaN	1	2	6
1884	'>gi|28372503|ref|NP_542785.1| keratin, type II cytoskeletal 72 isoform 1 [Homo sapiens]'	NaN	1	NaN	NaN	NaN	1	2	1	1	2	5
1885	'>Reverse >gi|221316663|ref|NP_116184.2| RNA pseudouridylate synthase domain-containing protein 4 isoform a [Homo sapiens]'	NaN	NaN	NaN	NaN	NaN	2	2	NaN	1	2	4
1886	'>Reverse >gi|11761619|ref|NP_037466.2| mannose-1-phosphate guanyltransferase beta isoform 1 [Homo sapiens]'	1	NaN	NaN	NaN	NaN	NaN	2	NaN	1	2	3
1887	'>Reverse >gi|19923615|ref|NP_079385.2| unconventional myosin-XIX isoform 1 [Homo sapiens]'	NaN	NaN	1	NaN	2	NaN	NaN	NaN	1	2	3
1888	'>Reverse >gi|221316588|ref|NP_004323.2| valacyclovir hydrolase precursor [Homo sapiens]'	NaN	1	2	NaN	NaN	NaN	NaN	NaN	1	2	3
1889	'>Reverse >gi|557878673|ref|NP_001273644.1| cytosolic carboxypeptidase 1 isoform a [Homo sapiens]'	1	2	NaN	NaN	NaN	NaN	NaN	NaN	1	2	3
1890	'>Reverse >gi|116235480|ref|NP_149118.2| protein transport protein Sec16B [Homo sapiens]'	NaN	NaN	NaN	NaN	NaN	NaN	NaN	2	1	2	2
1891	'>Reverse >gi|124494238|ref|NP_001074248.1| unconventional myosin-Ic isoform a [Homo sapiens]'	NaN	NaN	NaN	NaN	NaN	NaN	2	NaN	1	2	2
1892	'>Reverse >gi|148664230|ref|NP_055929.1| ankyrin repeat and LEM domain-containing protein 2 [Homo sapiens]'	NaN	NaN	2	NaN	NaN	NaN	NaN	NaN	1	2	2
1893	'>Reverse >gi|148727288|ref|NP_002327.2| low-density lipoprotein receptor-related protein 6 precursor [Homo sapiens]'	NaN	NaN	2	NaN	NaN	NaN	NaN	NaN	1	2	2
1894	'>Reverse >gi|154090997|ref|NP_653320.3| coiled-coil domain-containing protein 13 [Homo sapiens]'	2	NaN	NaN	NaN	NaN	NaN	NaN	NaN	1	2	2
1895	'>Reverse >gi|154354987|ref|NP_001093646.1| protein Hook homolog 2 isoform 2 [Homo sapiens]'	NaN	NaN	NaN	NaN	NaN	2	NaN	NaN	1	2	2
1896	'>Reverse >gi|198041734|ref|NP_001128248.1| kinesin light chain 2 isoform 1 [Homo sapiens]'	NaN	NaN	NaN	NaN	2	NaN	NaN	NaN	1	2	2
1897	'>Reverse >gi|253795492|ref|NP_001156732.1| protein FAM63A isoform 2 [Homo sapiens]'	NaN	2	NaN	NaN	NaN	NaN	NaN	NaN	1	2	2
1898	'>Reverse >gi|28558977|ref|NP_004822.2| mediator of RNA polymerase II transcription subunit 26 [Homo sapiens]'	NaN	NaN	NaN	2	NaN	NaN	NaN	NaN	1	2	2
1899	'>Reverse >gi|296010956|ref|NP_001010888.3| probable ribonuclease ZC3H12B [Homo sapiens]'	NaN	NaN	NaN	2	NaN	NaN	NaN	NaN	1	2	2
1900	'>Reverse >gi|304434526|ref|NP_001073966.2| multiple epidermal growth factor-like domains protein 9 precursor [Homo sapiens]'	NaN	NaN	NaN	NaN	NaN	NaN	2	NaN	1	2	2
1901	'>Reverse >gi|307548857|ref|NP_001182570.1| secretory phospholipase A2 receptor isoform 3 precursor [Homo sapiens]'	NaN	NaN	NaN	NaN	2	NaN	NaN	NaN	1	2	2
1902	'>Reverse >gi|339895785|ref|NP_001229942.1| ATP-binding cassette sub-family B member 9 isoform 6 [Homo sapiens]'	NaN	2	NaN	NaN	NaN	NaN	NaN	NaN	1	2	2
1903	'>Reverse >gi|4503509|ref|NP_003741.1| eukaryotic translation initiation factor 3 subunit A [Homo sapiens]'	NaN	NaN	2	NaN	NaN	NaN	NaN	NaN	1	2	2
1904	'>Reverse >gi|4503593|ref|NP_001972.1| epidermal growth factor receptor substrate 15 isoform A [Homo sapiens]'	NaN	NaN	NaN	NaN	2	NaN	NaN	NaN	1	2	2
1905	'>Reverse >gi|52317243|ref|NP_001004707.1| olfactory receptor 4D2 [Homo sapiens]'	NaN	NaN	2	NaN	NaN	NaN	NaN	NaN	1	2	2
1906	'>Reverse >gi|530375097|ref|XP_005247745.1| PREDICTED: ras GTPase-activating protein 2 isoform X2 [Homo sapiens]'	NaN	NaN	2	NaN	NaN	NaN	NaN	NaN	1	2	2
1907	'>Reverse >gi|5454140|ref|NP_006283.1| tumor susceptibility gene 101 protein [Homo sapiens]'	2	NaN	NaN	NaN	NaN	NaN	NaN	NaN	1	2	2
1908	'>Reverse >gi|55749804|ref|NP_079172.2| endoplasmic reticulum metallopeptidase 1 [Homo sapiens]'	NaN	NaN	2	NaN	NaN	NaN	NaN	NaN	1	2	2
1909	'>Reverse >gi|578822001|ref|XP_006718835.1| PREDICTED: angiomotin-like protein 1 isoform X6 [Homo sapiens]'	NaN	2	NaN	NaN	NaN	NaN	NaN	NaN	1	2	2
1910	'>Reverse >gi|578825173|ref|XP_006719973.1| PREDICTED: adenomatous polyposis coli protein 2-like [Homo sapiens]'	NaN	NaN	NaN	NaN	2	NaN	NaN	NaN	1	2	2
1911	'>Reverse >gi|594140585|ref|NP_001277226.1| sorbin and SH3 domain-containing protein 1 isoform 11 [Homo sapiens]'	NaN	NaN	NaN	2	NaN	NaN	NaN	NaN	1	2	2
1912	'>Reverse >gi|87298939|ref|NP_689607.2| glutamate-rich protein 6 [Homo sapiens]'	2	NaN	NaN	NaN	NaN	NaN	NaN	NaN	1	2	2
1913	'>gi|148612803|ref|NP_778223.2| keratin, type II cytoskeletal 74 [Homo sapiens]'	NaN	NaN	NaN	NaN	2	NaN	NaN	NaN	1	2	2
1914	'>gi|27894339|ref|NP_056330.3| keratin, type I cytoskeletal 23 isoform 1 [Homo sapiens]'	NaN	2	NaN	NaN	NaN	NaN	NaN	NaN	1	2	2
1915	'>sp|K1C15_SHEEP|(Common contaminant protein)'	NaN	NaN	NaN	NaN	NaN	NaN	2	NaN	1	2	2
1916	'>sp|CASK_BOVIN|(Common contaminant protein)'	NaN	1	1	NaN	1	NaN	NaN	NaN	1	1	3
1917	'>Reverse >gi|115527062|ref|NP_001840.3| collagen alpha-2(VI) chain isoform 2C2 precursor [Homo sapiens]'	1	1	NaN	NaN	NaN	NaN	NaN	NaN	1	1	2
1918	'>Reverse >gi|153251272|ref|NP_001092925.1| serine/threonine-protein phosphatase CPPED1 isoform b [Homo sapiens]'	NaN	1	NaN	1	NaN	NaN	NaN	NaN	1	1	2
1919	'>Reverse >gi|156119615|ref|NP_008832.2| unconventional myosin-IXa [Homo sapiens]'	NaN	1	NaN	1	NaN	NaN	NaN	NaN	1	1	2
1920	'>Reverse >gi|296080717|ref|NP_001171660.1| somatoliberin isoform 2 preproprotein [Homo sapiens]'	NaN	NaN	1	1	NaN	NaN	NaN	NaN	1	1	2
1921	'>Reverse >gi|311771714|ref|NP_001185730.1| eukaryotic translation initiation factor 4 gamma 3 isoform 1 [Homo sapiens]'	NaN	1	NaN	NaN	NaN	NaN	NaN	1	1	1	2
1922	'>Reverse >gi|50312655|ref|NP_149099.2| heat shock transcription factor, Y-linked isoform 1 [Homo sapiens]'	1	NaN	1	NaN	NaN	NaN	NaN	NaN	1	1	2
1923	'>Reverse >gi|578799998|ref|XP_006711061.1| PREDICTED: uncharacterized protein KIAA1751 isoform X3 [Homo sapiens]'	NaN	NaN	NaN	1	1	NaN	NaN	NaN	1	1	2
1924	'>P00366|DHE3_BOVIN Glutamate dehydrogenase 1, mitochondrial - Bos taurus (Bovine).(Common contaminant protein)'	NaN	NaN	NaN	NaN	1	NaN	NaN	NaN	1	1	1
1925	'>Reverse >gi|109150431|ref|NP_060469.4| E3 ubiquitin-protein ligase RNF31 [Homo sapiens]'	NaN	NaN	NaN	NaN	1	NaN	NaN	NaN	1	1	1
1926	'>Reverse >gi|11321642|ref|NP_055392.1| bromodomain-containing protein 1 [Homo sapiens]'	NaN	NaN	NaN	NaN	NaN	1	NaN	NaN	1	1	1
1927	'>Reverse >gi|116256333|ref|NP_009220.2| neprilysin [Homo sapiens]'	NaN	NaN	NaN	NaN	NaN	1	NaN	NaN	1	1	1
1928	'>Reverse >gi|13027612|ref|NP_076429.1| ras-like protein family member 11B [Homo sapiens]'	NaN	NaN	NaN	1	NaN	NaN	NaN	NaN	1	1	1
1929	'>Reverse >gi|13236528|ref|NP_077277.1| fukutin-related protein [Homo sapiens]'	NaN	NaN	NaN	NaN	NaN	NaN	NaN	1	1	1	1
1930	'>Reverse >gi|14589891|ref|NP_001784.2| cadherin-3 preproprotein [Homo sapiens]'	NaN	NaN	1	NaN	NaN	NaN	NaN	NaN	1	1	1
1931	'>Reverse >gi|154350241|ref|NP_065073.3| brefeldin A-inhibited guanine nucleotide-exchange protein 3 [Homo sapiens]'	NaN	NaN	NaN	NaN	1	NaN	NaN	NaN	1	1	1
1932	'>Reverse >gi|157739864|ref|NP_001099032.1| ubiquitin conjugation factor E4 B isoform 1 [Homo sapiens]'	NaN	1	NaN	NaN	NaN	NaN	NaN	NaN	1	1	1
1933	'>Reverse >gi|164663775|ref|NP_640335.2| methionyl-tRNA formyltransferase, mitochondrial [Homo sapiens]'	NaN	NaN	NaN	NaN	NaN	1	NaN	NaN	1	1	1
1934	'>Reverse >gi|18780273|ref|NP_110447.2| collagen alpha-1(XXI) chain precursor [Homo sapiens]'	NaN	NaN	1	NaN	NaN	NaN	NaN	NaN	1	1	1
1935	'>Reverse >gi|197245440|ref|NP_056052.2| uncharacterized protein KIAA1107 [Homo sapiens]'	NaN	NaN	NaN	NaN	NaN	1	NaN	NaN	1	1	1
1936	'>Reverse >gi|20357585|ref|NP_004597.2| transcription initiation factor TFIID subunit 1 isoform 1 [Homo sapiens]'	1	NaN	NaN	NaN	NaN	NaN	NaN	NaN	1	1	1
1937	'>Reverse >gi|21264337|ref|NP_071926.4| arf-GAP with Rho-GAP domain, ANK repeat and PH domain-containing protein 3 [Homo sapiens]'	NaN	NaN	NaN	NaN	NaN	NaN	1	NaN	1	1	1
1938	'>Reverse >gi|213512168|ref|NP_001135389.1| protein FAM205A [Homo sapiens]'	NaN	NaN	NaN	1	NaN	NaN	NaN	NaN	1	1	1
1939	'>Reverse >gi|21450814|ref|NP_659492.1| uncharacterized protein C18orf25 isoform a [Homo sapiens]'	NaN	1	NaN	NaN	NaN	NaN	NaN	NaN	1	1	1
1940	'>Reverse >gi|21687212|ref|NP_003360.2| UV radiation resistance-associated gene protein [Homo sapiens]'	NaN	NaN	NaN	NaN	1	NaN	NaN	NaN	1	1	1
1941	'>Reverse >gi|217416354|ref|NP_001136116.1| A-kinase anchor protein SPHKAP isoform 1 [Homo sapiens]'	NaN	NaN	NaN	NaN	NaN	1	NaN	NaN	1	1	1
1942	'>Reverse >gi|223972612|ref|NP_065876.3| protein cramped-like [Homo sapiens]'	1	NaN	NaN	NaN	NaN	NaN	NaN	NaN	1	1	1
1943	'>Reverse >gi|224177511|ref|NP_001138899.1| sorting nexin-18 isoform c [Homo sapiens]'	NaN	NaN	NaN	NaN	NaN	NaN	1	NaN	1	1	1
1944	'>Reverse >gi|24797151|ref|NP_037523.2| dimethylglycine dehydrogenase, mitochondrial precursor [Homo sapiens]'	NaN	NaN	1	NaN	NaN	NaN	NaN	NaN	1	1	1
1945	'>Reverse >gi|256017163|ref|NP_001157745.1| MAX gene-associated protein isoform 1 [Homo sapiens]'	NaN	NaN	NaN	NaN	NaN	1	NaN	NaN	1	1	1
1946	'>Reverse >gi|27477111|ref|NP_006416.3| pre-mRNA-splicing factor SLU7 [Homo sapiens]'	NaN	NaN	NaN	NaN	NaN	NaN	NaN	1	1	1	1
1947	'>Reverse >gi|290543551|ref|NP_001098983.2| tetratricopeptide repeat protein 21A isoform 1 [Homo sapiens]'	NaN	NaN	NaN	NaN	NaN	NaN	1	NaN	1	1	1
1948	'>Reverse >gi|30410846|ref|NP_835739.1| cysteine protease ATG4C [Homo sapiens]'	NaN	NaN	NaN	NaN	NaN	NaN	NaN	1	1	1	1
1949	'>Reverse >gi|31415870|ref|NP_004938.1| dedicator of cytokinesis protein 3 [Homo sapiens]'	NaN	NaN	NaN	1	NaN	NaN	NaN	NaN	1	1	1
1950	'>Reverse >gi|32455260|ref|NP_857634.1| peroxiredoxin-5, mitochondrial isoform b precursor [Homo sapiens]'	NaN	NaN	NaN	NaN	1	NaN	NaN	NaN	1	1	1
1951	'>Reverse >gi|325296984|ref|NP_001191676.1| replication factor C subunit 1 isoform 2 [Homo sapiens]'	NaN	NaN	NaN	NaN	NaN	NaN	1	NaN	1	1	1
1952	'>Reverse >gi|331999954|ref|NP_002263.3| keratin, type II cytoskeletal 4 [Homo sapiens]'	NaN	NaN	NaN	NaN	NaN	1	NaN	NaN	1	1	1
1953	'>Reverse >gi|343488472|ref|NP_001230452.1| uncharacterized protein LOC100130880 [Homo sapiens]'	NaN	NaN	1	NaN	NaN	NaN	NaN	NaN	1	1	1
1954	'>Reverse >gi|384871679|ref|NP_001245201.1| WD repeat-containing protein 89 [Homo sapiens]'	NaN	NaN	NaN	NaN	NaN	NaN	NaN	1	1	1	1
1955	'>Reverse >gi|39995084|ref|NP_075391.3| integrator complex subunit 3 [Homo sapiens]'	NaN	NaN	NaN	1	NaN	NaN	NaN	NaN	1	1	1
1956	'>Reverse >gi|41281808|ref|NP_710142.1| harmonin isoform b3 [Homo sapiens]'	NaN	NaN	NaN	NaN	NaN	NaN	1	NaN	1	1	1
1957	'>Reverse >gi|4504403|ref|NP_002111.1| HLA class II histocompatibility antigen, DO beta chain precursor [Homo sapiens]'	NaN	1	NaN	NaN	NaN	NaN	NaN	NaN	1	1	1
1958	'>Reverse >gi|4506751|ref|NP_002947.1| CAP-Gly domain-containing linker protein 1 isoform a [Homo sapiens]'	NaN	NaN	NaN	NaN	NaN	1	NaN	NaN	1	1	1
1959	'>Reverse >gi|47578099|ref|NP_065184.2| selenoprotein N isoform 1 precursor [Homo sapiens]'	NaN	NaN	NaN	NaN	NaN	NaN	1	NaN	1	1	1
1960	'>Reverse >gi|4885433|ref|NP_005447.1| C-Jun-amino-terminal kinase-interacting protein 1 [Homo sapiens]'	NaN	NaN	NaN	NaN	NaN	NaN	NaN	1	1	1	1
1961	'>Reverse >gi|51317384|ref|NP_001003722.1| nucleoporin GLE1 isoform 1 [Homo sapiens]'	1	NaN	NaN	NaN	NaN	NaN	NaN	NaN	1	1	1
1962	'>Reverse >gi|513788273|ref|NP_001265475.1| nuclear receptor subfamily 6 group A member 1 isoform 4 [Homo sapiens]'	NaN	NaN	NaN	NaN	NaN	NaN	1	NaN	1	1	1
1963	'>Reverse >gi|523498731|ref|NP_057445.4| lysophosphatidic acid phosphatase type 6 precursor [Homo sapiens]'	NaN	1	NaN	NaN	NaN	NaN	NaN	NaN	1	1	1
1964	'>Reverse >gi|526253066|ref|NP_001268223.1| zinc finger protein 281 isoform 2 [Homo sapiens]'	1	NaN	NaN	NaN	NaN	NaN	NaN	NaN	1	1	1
1965	'''>Reverse >gi|530388918|ref|XP_005250924.1| PREDICTED: potassium voltage-gated channel subfamily V member 1 isoform X2 [Homo sapi...'' <Preview truncated at 128 characters>'	NaN	NaN	NaN	NaN	NaN	NaN	NaN	1	1	1	1
1966	'>Reverse >gi|530410380|ref|XP_005256727.1| PREDICTED: gem-associated protein 4 isoform X4 [Homo sapiens]'	NaN	NaN	NaN	NaN	1	NaN	NaN	NaN	1	1	1
1967	'>Reverse >gi|530416814|ref|XP_005259103.1| PREDICTED: putative L-aspartate dehydrogenase isoform X2 [Homo sapiens]'	NaN	NaN	NaN	NaN	NaN	NaN	1	NaN	1	1	1
1968	'>Reverse >gi|538260588|ref|NP_061992.3| protocadherin beta-9 precursor [Homo sapiens]'	NaN	NaN	NaN	NaN	NaN	1	NaN	NaN	1	1	1
1969	'>Reverse >gi|5454030|ref|NP_006468.1| ras-like protein family member 10A precursor [Homo sapiens]'	NaN	NaN	NaN	NaN	NaN	NaN	NaN	1	1	1	1
1970	'>Reverse >gi|545688691|ref|NP_001269970.1| ubiquitin carboxyl-terminal hydrolase 25 isoform USP25m [Homo sapiens]'	NaN	NaN	NaN	NaN	NaN	NaN	NaN	1	1	1	1
1971	'>Reverse >gi|54607141|ref|NP_060626.2| vacuolar protein sorting-associated protein 13D isoform 2 [Homo sapiens]'	1	NaN	NaN	NaN	NaN	NaN	NaN	NaN	1	1	1
1972	'>Reverse >gi|557878612|ref|NP_001273663.1| centromere-associated protein E isoform 2 [Homo sapiens]'	NaN	NaN	NaN	1	NaN	NaN	NaN	NaN	1	1	1
1973	'>Reverse >gi|56606142|ref|NP_001008224.1| complement C1q-like protein 4 precursor [Homo sapiens]'	NaN	NaN	NaN	NaN	NaN	1	NaN	NaN	1	1	1
1974	'>Reverse >gi|578794661|ref|XP_006710191.1| PREDICTED: uncharacterized protein LOC102725453 [Homo sapiens]'	1	NaN	NaN	NaN	NaN	NaN	NaN	NaN	1	1	1
1975	'>Reverse >gi|578799687|ref|XP_006710928.1| PREDICTED: transcription elongation factor A protein 3 isoform X3 [Homo sapiens]'	NaN	NaN	NaN	1	NaN	NaN	NaN	NaN	1	1	1
1976	'>Reverse >gi|578810321|ref|XP_006714663.1| PREDICTED: membrane protein FAM174A isoform X1 [Homo sapiens]'	1	NaN	NaN	NaN	NaN	NaN	NaN	NaN	1	1	1
1977	'''>Reverse >gi|578811764|ref|XP_006715191.1| PREDICTED: threonylcarbamoyladenosine tRNA methylthiotransferase isoform X2 [Homo sap...'' <Preview truncated at 128 characters>'	NaN	NaN	1	NaN	NaN	NaN	NaN	NaN	1	1	1
1978	'>Reverse >gi|578817112|ref|XP_006717041.1| PREDICTED: uncharacterized protein KIAA1958 isoform X1 [Homo sapiens]'	NaN	NaN	NaN	NaN	1	NaN	NaN	NaN	1	1	1
1979	'>Reverse >gi|578829936|ref|XP_006721602.1| PREDICTED: derlin-2 isoform X2 [Homo sapiens]'	NaN	1	NaN	NaN	NaN	NaN	NaN	NaN	1	1	1
1980	'>Reverse >gi|578836248|ref|XP_006723956.1| PREDICTED: RNA-binding protein 39 isoform X4 [Homo sapiens]'	NaN	NaN	NaN	NaN	NaN	NaN	NaN	1	1	1	1
1981	'>Reverse >gi|578847272|ref|XP_006725730.1| PREDICTED: killer cell immunoglobulin-like receptor 2DS3-like [Homo sapiens]'	1	NaN	NaN	NaN	NaN	NaN	NaN	NaN	1	1	1
1982	'>Reverse >gi|58219064|ref|NP_001010846.1| SH2 domain-containing adapter protein E [Homo sapiens]'	NaN	NaN	NaN	NaN	NaN	NaN	NaN	1	1	1	1
1983	'>Reverse >gi|5901990|ref|NP_008975.1| katanin p60 ATPase-containing subunit A1 isoform 1 [Homo sapiens]'	NaN	1	NaN	NaN	NaN	NaN	NaN	NaN	1	1	1
1984	'>Reverse >gi|602617433|ref|NP_116271.3| paraneoplastic antigen-like protein 6A [Homo sapiens]'	NaN	NaN	NaN	NaN	NaN	1	NaN	NaN	1	1	1
1985	'>Reverse >gi|609876591|ref|NP_001278340.1| protein SON isoform E [Homo sapiens]'	NaN	NaN	NaN	NaN	NaN	1	NaN	NaN	1	1	1
1986	'>Reverse >gi|633257781|ref|NP_001278868.1| methionine synthase isoform 2 [Homo sapiens]'	NaN	NaN	1	NaN	NaN	NaN	NaN	NaN	1	1	1
1987	'>Reverse >gi|654823808|ref|NP_001280604.1| carbonic anhydrase 2 isoform 2 [Homo sapiens]'	NaN	NaN	NaN	NaN	NaN	NaN	NaN	1	1	1	1
1988	'>Reverse >gi|664806007|ref|NP_001287796.1| melanoma inhibitory activity protein 3 isoform 2 [Homo sapiens]'	NaN	NaN	NaN	NaN	NaN	1	NaN	NaN	1	1	1
1989	'>Reverse >gi|67782321|ref|NP_001020029.1| spectrin beta chain, erythrocytic isoform a [Homo sapiens]'	NaN	NaN	NaN	NaN	NaN	1	NaN	NaN	1	1	1
1990	'>Reverse >gi|683524009|ref|NP_001193570.2| cytochrome c oxidase assembly factor 6 homolog isoform 2 [Homo sapiens]'	NaN	NaN	NaN	NaN	NaN	NaN	1	NaN	1	1	1
1991	'>Reverse >gi|71483646|ref|NP_001025067.1| WD repeat domain phosphoinositide-interacting protein 4 isoform 2 [Homo sapiens]'	NaN	NaN	NaN	NaN	NaN	1	NaN	NaN	1	1	1
1992	'>Reverse >gi|84872173|ref|NP_003423.1| zinc finger protein 131 isoform 2 [Homo sapiens]'	NaN	NaN	1	NaN	NaN	NaN	NaN	NaN	1	1	1
1993	'>Reverse >gi|8923857|ref|NP_060917.1| ER membrane protein complex subunit 3 [Homo sapiens]'	NaN	NaN	NaN	1	NaN	NaN	NaN	NaN	1	1	1
1994	'>Reverse >gi|91718897|ref|NP_001035145.1| mitogen-activated protein kinase 3 isoform 2 [Homo sapiens]'	NaN	NaN	1	NaN	NaN	NaN	NaN	NaN	1	1	1
1995	'>Reverse >gi|9910266|ref|NP_064627.1| kinesin-like protein KIF15 [Homo sapiens]'	NaN	NaN	NaN	NaN	NaN	NaN	1	NaN	1	1	1
1996	'>gi|153791670|ref|NP_056932.2| keratin, type II cytoskeletal 2 oral [Homo sapiens]'	NaN	NaN	NaN	NaN	1	NaN	NaN	NaN	1	1	1
1997	'>gi|24430190|ref|NP_002266.2| keratin, type I cytoskeletal 15 [Homo sapiens]'	1	NaN	NaN	NaN	NaN	NaN	NaN	NaN	1	1	1

## Sheet: Local
Rank Number	Protein Name	ST3_01	ST3_02	ST3_03	ST3_04	ST3_05	ST3_06	ST3_07	ST3_08	CONTAMINANT	MAX	SUM
1	'>gi|48762932|ref|NP_006576.2| T-complex protein 1 subunit theta isoform 1 [Homo sapiens]'	31	26	37	110	253	49	28	4	0	253	538
2	'>ST3-N-NSP1'	84	86	104	150	231	150	118	41	0	231	964
3	'>gi|13654237|ref|NP_008835.5| DNA-dependent protein kinase catalytic subunit isoform 1 [Homo sapiens]'	182	213	46	10	NaN	NaN	NaN	NaN	0	213	451
4	'>gi|578822169|ref|XP_006718894.1| PREDICTED: heat shock cognate 71 kDa protein isoform X1 [Homo sapiens]'	NaN	NaN	NaN	161	NaN	NaN	NaN	NaN	0	161	161
5	'>gi|24307939|ref|NP_036205.1| T-complex protein 1 subunit epsilon [Homo sapiens]'	20	19	28	86	147	32	13	3	0	147	348
6	'>gi|5453603|ref|NP_006422.1| T-complex protein 1 subunit beta isoform 1 [Homo sapiens]'	19	NaN	29	NaN	146	NaN	14	NaN	0	146	208
7	'>gi|29788785|ref|NP_821133.1| tubulin beta chain isoform b [Homo sapiens]'	33	41	46	51	144	131	32	12	0	144	490
8	'>gi|5453607|ref|NP_006420.1| T-complex protein 1 subunit eta isoform a [Homo sapiens]'	NaN	NaN	22	53	123	NaN	NaN	NaN	0	123	198
9	'>gi|38455427|ref|NP_006421.2| T-complex protein 1 subunit delta isoform a [Homo sapiens]'	18	13	24	68	119	27	20	2	0	119	291
10	'>gi|57013276|ref|NP_006073.2| tubulin alpha-1B chain [Homo sapiens]'	24	29	24	NaN	115	118	1	NaN	0	118	311
11	'>gi|578838539|ref|XP_006724776.1| PREDICTED: insulin receptor substrate 4 isoform X2 [Homo sapiens]'	NaN	NaN	117	NaN	NaN	NaN	NaN	NaN	0	117	117
12	'>gi|530422231|ref|XP_005262277.1| PREDICTED: insulin receptor substrate 4 isoform X1 [Homo sapiens]'	NaN	NaN	NaN	115	NaN	NaN	NaN	NaN	0	115	115
13	'>gi|57863257|ref|NP_110379.2| T-complex protein 1 subunit alpha isoform a [Homo sapiens]'	16	18	23	72	114	23	15	3	0	114	284
14	'>gi|153945728|ref|NP_005900.2| microtubule-associated protein 1B [Homo sapiens]'	76	107	22	17	9	9	3	NaN	0	107	243
15	'>gi|63162572|ref|NP_005989.3| T-complex protein 1 subunit gamma isoform a [Homo sapiens]'	NaN	18	39	80	95	37	15	NaN	0	95	284
16	'>gi|4502643|ref|NP_001753.1| T-complex protein 1 subunit zeta isoform a [Homo sapiens]'	23	12	17	41	93	33	22	NaN	0	93	241
17	'>gi|33350932|ref|NP_001367.2| cytoplasmic dynein 1 heavy chain 1 [Homo sapiens]'	91	32	NaN	NaN	NaN	NaN	NaN	NaN	0	91	123
18	'>gi|18105007|ref|NP_004332.2| CAD protein [Homo sapiens]'	NaN	89	3	NaN	NaN	NaN	NaN	NaN	0	89	92
19	'>gi|431822408|ref|NP_001258901.1| heat shock protein HSP 90-beta isoform c [Homo sapiens]'	7	28	22	83	5	9	3	3	0	83	160
20	'>gi|5729877|ref|NP_006588.1| heat shock cognate 71 kDa protein isoform 1 [Homo sapiens]'	25	25	56	NaN	82	33	NaN	NaN	0	82	221
21	'>gi|14141152|ref|NP_005959.2| heterogeneous nuclear ribonucleoprotein M isoform a [Homo sapiens]'	NaN	NaN	NaN	82	NaN	NaN	NaN	NaN	0	82	82
22	'>gi|58530840|ref|NP_004406.2| desmoplakin isoform I [Homo sapiens]'	48	80	46	20	19	35	23	51	0	80	322
23	'>gi|449083351|ref|NP_001263347.1| protein transport protein Sec16A isoform 2 [Homo sapiens]'	NaN	80	NaN	2	NaN	NaN	NaN	NaN	0	80	82
24	'>gi|41872631|ref|NP_004095.4| fatty acid synthase [Homo sapiens]'	NaN	77	9	NaN	NaN	NaN	NaN	NaN	0	77	86
25	'>gi|54607053|ref|NP_006827.1| translational activator GCN1 [Homo sapiens]'	NaN	77	5	NaN	NaN	NaN	NaN	NaN	0	77	82
26	'>gi|167466173|ref|NP_005337.2| heat shock 70 kDa protein 1A/1B [Homo sapiens]'	11	13	33	74	48	10	8	NaN	0	74	197
27	'>gi|4557553|ref|NP_000108.1| emerin [Homo sapiens]'	NaN	NaN	NaN	4	10	71	30	NaN	0	71	115
28	'>gi|48526509|ref|NP_001001563.1| mitochondrial import inner membrane translocase subunit TIM50 [Homo sapiens]'	NaN	NaN	2	2	12	69	4	1	0	69	90
29	'>gi|5031741|ref|NP_005871.1| dnaJ homolog subfamily A member 2 [Homo sapiens]'	7	6	8	13	58	66	7	NaN	0	66	165
30	'>gi|4504511|ref|NP_001530.1| dnaJ homolog subfamily A member 1 [Homo sapiens]'	7	7	4	14	40	65	9	2	0	65	148
31	'>gi|41399285|ref|NP_955472.1| 60 kDa heat shock protein, mitochondrial [Homo sapiens]'	3	2	7	46	63	5	NaN	NaN	0	63	126
32	'>gi|311771535|ref|NP_001185771.1| T-complex protein 1 subunit beta isoform 2 [Homo sapiens]'	NaN	21	NaN	62	NaN	35	NaN	7	0	62	125
33	'>gi|16507237|ref|NP_005338.1| 78 kDa glucose-regulated protein precursor [Homo sapiens]'	2	2	8	62	12	2	2	NaN	0	62	90
34	'>gi|578833177|ref|XP_005259911.2| PREDICTED: A-kinase anchor protein 8-like isoform X1 [Homo sapiens]'	NaN	NaN	32	59	NaN	NaN	NaN	NaN	0	59	91
35	'>gi|24234688|ref|NP_004125.3| stress-70 protein, mitochondrial precursor [Homo sapiens]'	NaN	3	10	55	19	3	2	NaN	0	55	92
36	'>gi|283436222|ref|NP_001164006.1| ATPase family AAA domain-containing protein 3A isoform 2 [Homo sapiens]'	NaN	NaN	7	54	44	NaN	NaN	NaN	0	54	105
37	'>gi|528524479|ref|NP_001268649.1| polyubiquitin-B precursor [Homo sapiens]'	9	NaN	42	53	34	31	21	2	0	53	192
38	'>gi|4504733|ref|NP_003595.1| insulin receptor substrate 4 [Homo sapiens]'	22	33	NaN	NaN	53	31	11	NaN	0	53	150
39	'>gi|237681109|ref|NP_001153705.1| sodium/potassium-transporting ATPase subunit alpha-1 isoform c [Homo sapiens]'	NaN	NaN	25	52	NaN	NaN	NaN	NaN	0	52	77
40	'>gi|148529014|ref|NP_001914.3| DNA damage-binding protein 1 [Homo sapiens]'	NaN	NaN	50	8	NaN	NaN	NaN	NaN	0	50	58
41	'>gi|393715095|ref|NP_001257329.1| tubulin alpha-1A chain isoform 2 [Homo sapiens]'	1	NaN	1	48	NaN	NaN	37	10	0	48	97
42	'>gi|22202629|ref|NP_665811.1| apoptosis-inducing factor 1, mitochondrial isoform 2 precursor [Homo sapiens]'	NaN	2	9	47	43	5	NaN	NaN	0	47	106
43	'>gi|530381015|ref|XP_005265952.1| PREDICTED: heterogeneous nuclear ribonucleoprotein H isoform X1 [Homo sapiens]'	NaN	NaN	NaN	NaN	47	NaN	NaN	NaN	0	47	47
44	'>gi|116642885|ref|NP_001070867.1| probable hydrolase PNKD isoform 3 precursor [Homo sapiens]'	NaN	NaN	NaN	NaN	NaN	1	44	1	0	44	46
45	'>gi|4503483|ref|NP_001952.1| elongation factor 2 [Homo sapiens]'	NaN	NaN	12	43	NaN	1	NaN	NaN	0	43	56
46	'>gi|5031579|ref|NP_005849.1| A-kinase anchor protein 8 [Homo sapiens]'	NaN	5	25	41	NaN	NaN	NaN	NaN	0	41	71
47	'>gi|4757834|ref|NP_004273.1| BAG family molecular chaperone regulator 2 [Homo sapiens]'	NaN	NaN	NaN	NaN	NaN	7	41	NaN	0	41	48
48	'>gi|24638454|ref|NP_733765.1| sarcoplasmic/endoplasmic reticulum calcium ATPase 2 isoform b [Homo sapiens]'	NaN	NaN	NaN	41	NaN	NaN	NaN	NaN	0	41	41
49	'>gi|154146191|ref|NP_005339.3| heat shock protein HSP 90-alpha isoform 2 [Homo sapiens]'	20	8	40	NaN	14	3	NaN	NaN	0	40	85
50	'>gi|148470406|ref|NP_001091676.1| heterogeneous nuclear ribonucleoprotein F [Homo sapiens]'	3	4	2	13	29	39	11	1	0	39	102
51	'>gi|112421013|ref|NP_065859.3| signal-induced proliferation-associated 1-like protein 2 [Homo sapiens]'	NaN	39	9	3	NaN	NaN	NaN	NaN	0	39	51
52	'>gi|124378039|ref|NP_055681.1| protein transport protein Sec16A isoform 1 [Homo sapiens]'	NaN	NaN	36	NaN	NaN	NaN	NaN	NaN	0	36	36
53	'>gi|390979647|ref|NP_705833.3| beta/gamma crystallin domain-containing protein 3 [Homo sapiens]'	NaN	35	7	NaN	NaN	NaN	NaN	NaN	0	35	42
54	'>gi|4503471|ref|NP_001393.1| elongation factor 1-alpha 1 [Homo sapiens]'	3	2	4	8	34	30	8	4	0	34	93
55	'>gi|25777713|ref|NP_733779.1| S-phase kinase-associated protein 1 isoform b [Homo sapiens]'	NaN	NaN	NaN	NaN	NaN	NaN	33	2	0	33	35
56	'>gi|148664186|ref|NP_001005242.2| plakophilin-2 isoform 2a [Homo sapiens]'	NaN	NaN	NaN	33	NaN	NaN	NaN	NaN	0	33	33
57	'>gi|354983501|ref|NP_001238982.1| protein-L-isoaspartate(D-aspartate) O-methyltransferase isoform 1 [Homo sapiens]'	NaN	NaN	NaN	NaN	NaN	NaN	33	NaN	0	33	33
58	'''>gi|578821555|ref|XP_006718673.1| PREDICTED: serine/threonine-protein phosphatase 6 regulatory subunit 3 isoform X4 [Homo sapien...'' <Preview truncated at 128 characters>'	NaN	NaN	33	NaN	NaN	NaN	NaN	NaN	0	33	33
59	'>gi|73466520|ref|NP_001026976.1| fatty aldehyde dehydrogenase isoform 1 [Homo sapiens]'	3	NaN	2	7	32	26	3	NaN	0	32	73
60	'>gi|5730023|ref|NP_006657.1| ruvB-like 2 [Homo sapiens]'	NaN	NaN	NaN	2	32	28	1	NaN	0	32	63
61	'>gi|5031877|ref|NP_005564.1| lamin-B1 isoform 1 [Homo sapiens]'	NaN	NaN	NaN	32	19	3	NaN	NaN	0	32	54
62	'>gi|5453690|ref|NP_006136.1| dnaJ homolog subfamily B member 1 isoform 1 [Homo sapiens]'	NaN	NaN	NaN	NaN	2	32	NaN	NaN	0	32	34
63	'>gi|153792590|ref|NP_001017963.2| heat shock protein HSP 90-alpha isoform 1 [Homo sapiens]'	NaN	NaN	NaN	32	NaN	NaN	NaN	NaN	0	32	32
64	'>gi|47132595|ref|NP_998776.1| phosphate carrier protein, mitochondrial isoform b precursor [Homo sapiens]'	NaN	NaN	NaN	NaN	NaN	32	NaN	NaN	0	32	32
65	'>gi|578825925|ref|XP_006720250.1| PREDICTED: autophagy-related protein 2 homolog B isoform X1 [Homo sapiens]'	NaN	32	NaN	NaN	NaN	NaN	NaN	NaN	0	32	32
66	'>gi|109255228|ref|NP_055627.2| centrosomal protein of 170 kDa isoform alpha [Homo sapiens]'	NaN	31	29	5	NaN	NaN	NaN	NaN	0	31	65
67	'>gi|4505775|ref|NP_002626.1| phosphate carrier protein, mitochondrial isoform b precursor [Homo sapiens]'	1	NaN	6	4	5	NaN	31	3	0	31	50
68	'>gi|166235184|ref|NP_055246.2| paladin [Homo sapiens]'	NaN	NaN	2	31	NaN	NaN	NaN	NaN	0	31	33
69	'>gi|4505941|ref|NP_000929.1| DNA-directed RNA polymerase II subunit RPB2 [Homo sapiens]'	NaN	NaN	31	NaN	NaN	NaN	NaN	NaN	0	31	31
70	'>gi|4501887|ref|NP_001605.1| actin, cytoplasmic 2 [Homo sapiens]'	2	3	6	8	13	30	NaN	5	0	30	67
71	'>gi|45387945|ref|NP_065779.1| extended synaptotagmin-2 [Homo sapiens]'	NaN	NaN	1	30	2	NaN	NaN	NaN	0	30	33
72	'>gi|156071459|ref|NP_001143.2| ADP/ATP translocase 2 [Homo sapiens]'	NaN	NaN	NaN	NaN	NaN	24	29	1	0	29	54
73	'>gi|8051636|ref|NP_009166.2| exportin-T [Homo sapiens]'	NaN	NaN	14	29	NaN	NaN	NaN	NaN	0	29	43
74	'>gi|48928046|ref|NP_387448.2| F-box/WD repeat-containing protein 11 isoform B [Homo sapiens]'	NaN	NaN	NaN	9	29	NaN	NaN	NaN	0	29	38
75	'>gi|4503165|ref|NP_003581.1| cullin-3 isoform 1 [Homo sapiens]'	NaN	NaN	6	29	NaN	NaN	NaN	NaN	0	29	35
76	'>gi|148613856|ref|NP_001091974.1| probable ATP-dependent RNA helicase DDX17 isoform 3 [Homo sapiens]'	NaN	NaN	NaN	29	4	NaN	NaN	NaN	0	29	33
77	'>gi|11321601|ref|NP_002618.1| ATP-dependent 6-phosphofructokinase, platelet type isoform 1 [Homo sapiens]'	NaN	NaN	NaN	29	NaN	NaN	NaN	NaN	0	29	29
78	'>gi|262206280|ref|NP_003306.3| dnaJ homolog subfamily C member 7 isoform 1 [Homo sapiens]'	NaN	NaN	NaN	NaN	29	NaN	NaN	NaN	0	29	29
79	'>gi|5032179|ref|NP_005753.1| transcription intermediary factor 1-beta [Homo sapiens]'	NaN	NaN	28	27	NaN	NaN	NaN	NaN	0	28	55
80	'>gi|61676188|ref|NP_113584.3| E3 ubiquitin-protein ligase HUWE1 [Homo sapiens]'	26	28	1	NaN	NaN	NaN	NaN	NaN	0	28	55
81	'>gi|8922665|ref|NP_060686.1| pantothenate kinase 4 [Homo sapiens]'	NaN	NaN	NaN	28	NaN	NaN	NaN	NaN	0	28	28
82	'>gi|4505357|ref|NP_002480.1| NADH dehydrogenase [ubiquinone] 1 alpha subcomplex subunit 4 [Homo sapiens]'	NaN	NaN	NaN	NaN	NaN	1	27	23	0	27	51
83	'>gi|62750354|ref|NP_954659.1| matrin-3 isoform a [Homo sapiens]'	1	NaN	27	NaN	NaN	NaN	NaN	NaN	0	27	28
84	'>gi|291084612|ref|NP_001166994.1| protocadherin-7 isoform d precursor [Homo sapiens]'	NaN	NaN	27	NaN	NaN	NaN	NaN	NaN	0	27	27
85	'>gi|4504191|ref|NP_000170.1| DNA mismatch repair protein Msh6 isoform 1 [Homo sapiens]'	NaN	NaN	27	NaN	NaN	NaN	NaN	NaN	0	27	27
86	'>gi|618468591|ref|NP_001278557.1| endoribonuclease Dicer isoform 1 [Homo sapiens]'	NaN	26	12	NaN	NaN	NaN	NaN	NaN	0	26	38
87	'>gi|33946327|ref|NP_005076.3| nuclear pore complex protein Nup214 [Homo sapiens]'	NaN	26	1	NaN	NaN	NaN	NaN	NaN	0	26	27
88	'>gi|208022622|ref|NP_001129064.1| ubiquitin-40S ribosomal protein S27a precursor [Homo sapiens]'	NaN	26	NaN	NaN	NaN	NaN	NaN	NaN	0	26	26
89	'>gi|231573214|ref|NP_056380.2| E3 ubiquitin-protein ligase listerin [Homo sapiens]'	NaN	25	3	NaN	NaN	NaN	NaN	NaN	0	25	28
90	'>gi|66392203|ref|NP_001018146.1| NME1-NME2 protein [Homo sapiens]'	NaN	NaN	NaN	NaN	NaN	NaN	25	NaN	0	25	25
91	'>gi|261399877|ref|NP_001159757.1| T-complex protein 1 subunit eta isoform d [Homo sapiens]'	20	23	NaN	NaN	NaN	24	18	3	0	24	88
92	'>gi|510937039|ref|NP_001265400.1| protein MON2 homolog isoform 4 [Homo sapiens]'	NaN	24	7	NaN	NaN	NaN	NaN	NaN	0	24	31
93	'>gi|530420483|ref|XP_005261850.1| PREDICTED: uncharacterized protein KIAA1671 isoform X1 [Homo sapiens]'	NaN	24	5	NaN	NaN	NaN	NaN	NaN	0	24	29
94	'>gi|544583486|ref|NP_001269802.1| E3 ubiquitin-protein ligase UBR5 isoform 2 [Homo sapiens]'	NaN	24	NaN	NaN	NaN	NaN	NaN	NaN	0	24	24
95	'>gi|578831332|ref|XP_006722113.1| PREDICTED: dnaJ homolog subfamily C member 7 isoform X1 [Homo sapiens]'	NaN	NaN	NaN	24	NaN	NaN	NaN	NaN	0	24	24
96	'>gi|62122917|ref|NP_001014364.1| filaggrin-2 [Homo sapiens]'	5	23	6	7	10	10	9	9	0	23	79
97	'>gi|4506753|ref|NP_003698.1| ruvB-like 1 [Homo sapiens]'	NaN	NaN	1	6	23	9	NaN	NaN	0	23	39
98	'>gi|100913206|ref|NP_001348.2| ATP-dependent RNA helicase A [Homo sapiens]'	NaN	NaN	23	2	NaN	NaN	NaN	NaN	0	23	25
99	'>gi|530414707|ref|XP_005259898.1| PREDICTED: peptidyl-prolyl cis-trans isomerase FKBP8 isoform X1 [Homo sapiens]'	NaN	NaN	NaN	NaN	23	NaN	NaN	NaN	0	23	23
100	'>gi|5174735|ref|NP_006079.1| tubulin beta-4B chain [Homo sapiens]'	7	9	11	14	22	16	6	2	0	22	87
101	'>gi|4506675|ref|NP_002941.1| dolichyl-diphosphooligosaccharide--protein glycosyltransferase subunit 1 precursor [Homo sapiens]'	NaN	NaN	2	22	16	NaN	2	NaN	0	22	42
102	'>gi|148727288|ref|NP_002327.2| low-density lipoprotein receptor-related protein 6 precursor [Homo sapiens]'	NaN	22	2	NaN	NaN	NaN	NaN	NaN	0	22	24
103	'>gi|117606360|ref|NP_056125.3| PH and SEC7 domain-containing protein 3 isoform a [Homo sapiens]'	NaN	NaN	22	1	NaN	NaN	NaN	NaN	0	22	23
104	'>gi|56181387|ref|NP_005852.2| E3 ubiquitin-protein ligase CHIP isoform a [Homo sapiens]'	NaN	NaN	NaN	NaN	NaN	22	1	NaN	0	22	23
105	'>gi|157384998|ref|NP_002325.2| low-density lipoprotein receptor-related protein 4 precursor [Homo sapiens]'	NaN	22	NaN	NaN	NaN	NaN	NaN	NaN	0	22	22
106	'>gi|197304786|ref|NP_001127854.1| IQ motif and SEC7 domain-containing protein 1 isoform a [Homo sapiens]'	NaN	NaN	22	NaN	NaN	NaN	NaN	NaN	0	22	22
107	'>gi|205360838|ref|NP_005138.3| dnaJ homolog subfamily A member 3, mitochondrial isoform 1 [Homo sapiens]'	NaN	NaN	NaN	NaN	NaN	22	NaN	NaN	0	22	22
108	'>gi|300192933|ref|NP_006787.2| AFG3-like protein 2 [Homo sapiens]'	NaN	NaN	NaN	22	NaN	NaN	NaN	NaN	0	22	22
109	'>gi|530381017|ref|XP_005265953.1| PREDICTED: heterogeneous nuclear ribonucleoprotein H isoform X2 [Homo sapiens]'	NaN	NaN	NaN	NaN	NaN	22	NaN	NaN	0	22	22
110	'>gi|426214088|ref|NP_001258766.1| reticulocalbin-2 isoform b precursor [Homo sapiens]'	NaN	NaN	NaN	3	15	21	NaN	NaN	0	21	39
111	'>gi|7657689|ref|NP_055078.1| ATP-dependent zinc metalloprotease YME1L1 isoform 3 [Homo sapiens]'	NaN	NaN	1	13	21	NaN	NaN	NaN	0	21	35
112	'>gi|224282119|ref|NP_001017392.2| SURP and G-patch domain-containing protein 2 [Homo sapiens]'	NaN	NaN	21	1	NaN	2	NaN	NaN	0	21	24
113	'>gi|13435356|ref|NP_006109.2| HCLS1-associated protein X-1 isoform a [Homo sapiens]'	NaN	NaN	NaN	NaN	2	21	NaN	NaN	0	21	23
114	'>gi|31621305|ref|NP_573566.2| leucine-rich PPR motif-containing protein, mitochondrial precursor [Homo sapiens]'	NaN	NaN	21	NaN	NaN	NaN	NaN	NaN	0	21	21
115	'>gi|57863271|ref|NP_055873.1| von Willebrand factor A domain-containing protein 8 isoform a precursor [Homo sapiens]'	NaN	21	NaN	NaN	NaN	NaN	NaN	NaN	0	21	21
116	'>gi|4507943|ref|NP_003391.1| exportin-1 [Homo sapiens]'	NaN	NaN	20	12	1	NaN	NaN	NaN	0	20	33
117	'>gi|550544217|ref|NP_001272368.1| rapamycin-insensitive companion of mTOR isoform 2 [Homo sapiens]'	NaN	20	4	NaN	NaN	NaN	NaN	NaN	0	20	24
118	'>gi|225545550|ref|NP_057195.2| telomere length regulation protein TEL2 homolog [Homo sapiens]'	NaN	NaN	3	20	NaN	NaN	NaN	NaN	0	20	23
119	'>gi|119395758|ref|NP_005210.3| protein diaphanous homolog 1 isoform 1 [Homo sapiens]'	NaN	NaN	NaN	NaN	20	NaN	NaN	NaN	0	20	20
120	'>gi|4507157|ref|NP_003096.1| sortilin-related receptor preproprotein [Homo sapiens]'	NaN	20	NaN	NaN	NaN	NaN	NaN	NaN	0	20	20
121	'>gi|4759224|ref|NP_004699.1| programmed cell death protein 5 [Homo sapiens]'	NaN	NaN	NaN	NaN	NaN	NaN	20	NaN	0	20	20
122	'>gi|119703744|ref|NP_001933.2| desmoglein-1 preproprotein [Homo sapiens]'	17	17	16	9	5	13	11	19	0	19	107
123	'>gi|57864582|ref|NP_001009931.1| hornerin [Homo sapiens]'	8	19	8	8	9	14	5	3	0	19	74
124	'>gi|354983495|ref|NP_001238979.1| protein-L-isoaspartate(D-aspartate) O-methyltransferase isoform 3 [Homo sapiens]'	NaN	NaN	NaN	NaN	NaN	19	NaN	NaN	0	19	19
125	'>gi|37693993|ref|NP_002504.2| nucleoside diphosphate kinase 3 precursor [Homo sapiens]'	NaN	NaN	NaN	NaN	NaN	NaN	19	NaN	0	19	19
126	'>gi|42822874|ref|NP_976319.1| ribonuclease inhibitor [Homo sapiens]'	NaN	NaN	NaN	NaN	NaN	19	NaN	NaN	0	19	19
127	'>gi|52630342|ref|NP_002108.4| HLA class I histocompatibility antigen, Cw-1 alpha chain precursor [Homo sapiens]'	NaN	NaN	NaN	6	6	18	3	NaN	0	18	33
128	'>gi|34147630|ref|NP_003312.3| elongation factor Tu, mitochondrial precursor [Homo sapiens]'	6	NaN	NaN	NaN	4	18	NaN	1	0	18	29
129	'>gi|281182727|ref|NP_001162582.1| protein SCO2 homolog, mitochondrial precursor [Homo sapiens]'	NaN	NaN	NaN	NaN	NaN	10	18	NaN	0	18	28
130	'>gi|290542345|ref|NP_001166599.1| YTH domain-containing family protein 2 isoform 1 [Homo sapiens]'	NaN	NaN	NaN	18	5	1	1	NaN	0	18	25
131	'>gi|5454064|ref|NP_006319.1| RNA-binding protein 14 isoform 1 [Homo sapiens]'	NaN	NaN	3	18	1	NaN	1	NaN	0	18	23
132	'>gi|169881273|ref|NP_002628.2| phosphorylase b kinase regulatory subunit alpha, skeletal muscle isoform isoform 1 [Homo sapiens]'	NaN	NaN	18	NaN	NaN	NaN	NaN	2	0	18	20
133	'>gi|208609990|ref|NP_055484.3| nuclear pore complex protein Nup93 isoform 1 [Homo sapiens]'	NaN	NaN	NaN	18	NaN	NaN	NaN	NaN	0	18	18
134	'>gi|530412286|ref|XP_005257452.1| PREDICTED: ATP-citrate synthase isoform X3 [Homo sapiens]'	NaN	NaN	18	NaN	NaN	NaN	NaN	NaN	0	18	18
135	'>gi|5453906|ref|NP_006310.1| CDP-diacylglycerol--inositol 3-phosphatidyltransferase isoform 1 [Homo sapiens]'	NaN	NaN	NaN	NaN	NaN	NaN	18	NaN	0	18	18
136	'>gi|58761484|ref|NP_001008800.1| T-complex protein 1 subunit gamma isoform c [Homo sapiens]'	18	NaN	NaN	NaN	NaN	NaN	NaN	NaN	0	18	18
137	'>gi|73390140|ref|NP_001026971.1| LIM domain kinase 2 isoform 1 [Homo sapiens]'	NaN	NaN	NaN	NaN	18	NaN	NaN	NaN	0	18	18
138	'>gi|31377562|ref|NP_060115.3| HAUS augmin-like complex subunit 6 isoform 1 [Homo sapiens]'	NaN	NaN	17	9	NaN	NaN	NaN	NaN	0	17	26
139	'>gi|355477267|ref|NP_001239051.1| PAS domain-containing serine/threonine-protein kinase isoform 3 [Homo sapiens]'	NaN	9	17	NaN	NaN	NaN	NaN	NaN	0	17	26
140	'>gi|4757810|ref|NP_004037.1| ATP synthase subunit alpha, mitochondrial isoform a precursor [Homo sapiens]'	NaN	NaN	NaN	NaN	17	8	NaN	NaN	0	17	25
141	'>gi|209954811|ref|NP_001129628.1| zinc finger protein 507 [Homo sapiens]'	NaN	NaN	17	6	NaN	NaN	NaN	NaN	0	17	23
142	'''>gi|32307148|ref|NP_858058.1| UDP-N-acetylglucosamine--peptide N-acetylglucosaminyltransferase 110 kDa subunit isoform 1 [Homo s...'' <Preview truncated at 128 characters>'	NaN	NaN	17	6	NaN	NaN	NaN	NaN	0	17	23
143	'>gi|62414289|ref|NP_003371.2| vimentin [Homo sapiens]'	NaN	NaN	NaN	1	17	5	NaN	NaN	0	17	23
144	'>gi|18699732|ref|NP_057260.2| 45 kDa calcium-binding protein isoform 2 precursor [Homo sapiens]'	NaN	NaN	NaN	NaN	5	17	NaN	NaN	0	17	22
145	'>gi|26051235|ref|NP_060700.2| nuclear pore complex protein Nup133 [Homo sapiens]'	NaN	NaN	17	NaN	NaN	NaN	NaN	NaN	0	17	17
146	'>gi|281604136|ref|NP_001164014.1| serine/threonine-protein phosphatase PGAM5, mitochondrial isoform 1 [Homo sapiens]'	NaN	NaN	NaN	NaN	NaN	17	NaN	NaN	0	17	17
147	'>gi|94721239|ref|NP_038203.2| isoleucine--tRNA ligase, cytoplasmic [Homo sapiens]'	NaN	NaN	17	NaN	NaN	NaN	NaN	NaN	0	17	17
148	'>gi|4507729|ref|NP_001060.1| tubulin beta-2A chain [Homo sapiens]'	NaN	2	NaN	9	14	16	NaN	NaN	0	16	41
149	'>gi|117168248|ref|NP_057479.2| very-long-chain (3R)-3-hydroxyacyl-CoA dehydratase 3 [Homo sapiens]'	NaN	NaN	NaN	5	5	16	13	NaN	0	16	39
150	'>gi|14210536|ref|NP_115914.1| tubulin beta-6 chain [Homo sapiens]'	1	NaN	1	3	16	16	1	NaN	0	16	38
151	'>gi|5803225|ref|NP_006752.1| 14-3-3 protein epsilon [Homo sapiens]'	NaN	NaN	NaN	NaN	NaN	16	14	1	0	16	31
152	'>gi|5729953|ref|NP_006591.1| nuclear migration protein nudC [Homo sapiens]'	NaN	NaN	NaN	2	10	16	NaN	NaN	0	16	28
153	'>gi|24308324|ref|NP_115604.1| fatty acyl-CoA reductase 1 [Homo sapiens]'	NaN	NaN	NaN	NaN	10	16	NaN	NaN	0	16	26
154	'>gi|157388965|ref|NP_689483.3| schlafen family member 11 [Homo sapiens]'	NaN	NaN	8	16	NaN	NaN	NaN	NaN	0	16	24
155	'>gi|379030596|ref|NP_001243785.1| F-box/WD repeat-containing protein 1A isoform 3 [Homo sapiens]'	3	NaN	1	16	NaN	4	NaN	NaN	0	16	24
156	'>gi|661567300|ref|NP_001281269.1| zinc finger CCCH domain-containing protein 18 isoform 1 [Homo sapiens]'	NaN	5	16	3	NaN	NaN	NaN	NaN	0	16	24
157	'>gi|157412270|ref|NP_112480.2| heterogeneous nuclear ribonucleoprotein M isoform b [Homo sapiens]'	NaN	NaN	5	NaN	16	NaN	NaN	NaN	0	16	21
158	'>gi|12056465|ref|NP_001427.2| rRNA 2''-O-methyltransferase fibrillarin [Homo sapiens]'	NaN	NaN	NaN	NaN	NaN	16	4	NaN	0	16	20
159	'>gi|20070344|ref|NP_079426.2| threonine--tRNA ligase, mitochondrial isoform a [Homo sapiens]'	NaN	NaN	NaN	16	3	NaN	NaN	NaN	0	16	19
160	'>gi|32307161|ref|NP_003583.2| cullin-1 [Homo sapiens]'	NaN	NaN	NaN	16	NaN	NaN	NaN	NaN	0	16	16
161	'>gi|325652041|ref|NP_001191790.1| transcription elongation factor B polypeptide 1 isoform a [Homo sapiens]'	NaN	NaN	NaN	NaN	NaN	NaN	16	NaN	0	16	16
162	'>gi|33469968|ref|NP_005907.3| DNA replication licensing factor MCM7 isoform 1 [Homo sapiens]'	NaN	NaN	NaN	16	NaN	NaN	NaN	NaN	0	16	16
163	'>gi|38569394|ref|NP_003631.2| elongator complex protein 1 [Homo sapiens]'	NaN	NaN	16	NaN	NaN	NaN	NaN	NaN	0	16	16
164	'>gi|386642862|ref|NP_001245367.1| threonine--tRNA ligase, cytoplasmic isoform 2 [Homo sapiens]'	NaN	NaN	NaN	16	NaN	NaN	NaN	NaN	0	16	16
165	'>gi|392306969|ref|NP_001254711.1| activating molecule in BECN1-regulated autophagy protein 1 isoform 1 [Homo sapiens]'	NaN	NaN	16	NaN	NaN	NaN	NaN	NaN	0	16	16
166	'>gi|395394053|ref|NP_001257449.1| disheveled-associated activator of morphogenesis 1 isoform 2 [Homo sapiens]'	NaN	NaN	16	NaN	NaN	NaN	NaN	NaN	0	16	16
167	'>gi|530388962|ref|XP_005250946.1| PREDICTED: protein FAM83H isoform X3 [Homo sapiens]'	NaN	NaN	16	NaN	NaN	NaN	NaN	NaN	0	16	16
168	'>gi|66528888|ref|NP_001018125.1| Fanconi anemia group D2 protein isoform b [Homo sapiens]'	NaN	NaN	16	NaN	NaN	NaN	NaN	NaN	0	16	16
169	'>gi|4885487|ref|NP_005430.1| myeloid leukemia factor 2 [Homo sapiens]'	NaN	NaN	NaN	NaN	NaN	15	14	1	0	15	30
170	'>gi|74136883|ref|NP_114032.2| heterogeneous nuclear ribonucleoprotein U isoform a [Homo sapiens]'	2	NaN	15	9	NaN	NaN	NaN	NaN	0	15	26
171	'>gi|4502551|ref|NP_001210.1| calumenin isoform a precursor [Homo sapiens]'	NaN	NaN	NaN	NaN	9	15	NaN	NaN	0	15	24
172	'>gi|4507873|ref|NP_003363.1| prefoldin subunit 3 [Homo sapiens]'	NaN	NaN	NaN	NaN	NaN	8	15	NaN	0	15	23
173	'>gi|4885281|ref|NP_005262.1| glutamate dehydrogenase 1, mitochondrial precursor [Homo sapiens]'	NaN	NaN	NaN	3	15	4	1	NaN	0	15	23
174	'>gi|4502167|ref|NP_000475.1| amyloid beta A4 protein isoform a precursor [Homo sapiens]'	NaN	NaN	15	7	NaN	NaN	NaN	NaN	0	15	22
175	'>gi|61744483|ref|NP_001013269.1| 4F2 cell-surface antigen heavy chain isoform f [Homo sapiens]'	NaN	NaN	7	15	NaN	NaN	NaN	NaN	0	15	22
176	'''>gi|20070197|ref|NP_005207.2| dolichyl-diphosphooligosaccharide--protein glycosyltransferase 48 kDa subunit precursor [Homo sapi...'' <Preview truncated at 128 characters>'	NaN	NaN	NaN	NaN	4	15	NaN	NaN	0	15	19
177	'>gi|4505255|ref|NP_002433.1| RNA-binding protein Musashi homolog 1 [Homo sapiens]'	NaN	NaN	NaN	NaN	4	15	NaN	NaN	0	15	19
178	'>gi|237649019|ref|NP_001153682.1| calcium-binding mitochondrial carrier protein Aralar2 isoform 1 [Homo sapiens]'	NaN	NaN	NaN	15	3	NaN	NaN	NaN	0	15	18
179	'>gi|24234686|ref|NP_694881.1| heat shock cognate 71 kDa protein isoform 2 [Homo sapiens]'	NaN	NaN	NaN	NaN	NaN	NaN	15	3	0	15	18
180	'>gi|578819981|ref|XP_006718117.1| PREDICTED: F-box/WD repeat-containing protein 1A isoform X2 [Homo sapiens]'	NaN	NaN	NaN	NaN	15	NaN	3	NaN	0	15	18
181	'>gi|68800243|ref|NP_001560.2| interleukin-1 receptor-associated kinase 1 isoform 1 [Homo sapiens]'	NaN	NaN	NaN	15	1	NaN	NaN	NaN	0	15	16
182	'>gi|24797086|ref|NP_002262.3| importin-5 [Homo sapiens]'	NaN	NaN	15	NaN	NaN	NaN	NaN	NaN	0	15	15
183	'>gi|29171705|ref|NP_803182.1| melanoma-associated antigen D2 [Homo sapiens]'	NaN	NaN	NaN	15	NaN	NaN	NaN	NaN	0	15	15
184	'>gi|40254446|ref|NP_003469.2| cullin-5 [Homo sapiens]'	NaN	NaN	NaN	15	NaN	NaN	NaN	NaN	0	15	15
185	'>gi|42544159|ref|NP_006635.2| heat shock protein 105 kDa isoform 1 [Homo sapiens]'	NaN	NaN	15	NaN	NaN	NaN	NaN	NaN	0	15	15
186	'>gi|46276893|ref|NP_996896.1| transcription elongation factor B polypeptide 2 isoform b [Homo sapiens]'	NaN	NaN	NaN	NaN	NaN	NaN	15	NaN	0	15	15
187	'>gi|4758332|ref|NP_004449.1| long-chain-fatty-acid--CoA ligase 4 isoform 1 [Homo sapiens]'	NaN	NaN	NaN	15	NaN	NaN	NaN	NaN	0	15	15
188	'>gi|4504811|ref|NP_002221.1| junction plakoglobin [Homo sapiens]'	7	14	9	3	4	14	6	12	0	14	69
189	'>gi|16751921|ref|NP_444513.1| dermcidin isoform 1 preproprotein [Homo sapiens]'	12	11	14	NaN	NaN	NaN	12	NaN	0	14	49
190	'>gi|4506209|ref|NP_002794.1| 26S protease regulatory subunit 7 isoform 1 [Homo sapiens]'	NaN	NaN	NaN	NaN	12	14	NaN	NaN	0	14	26
191	'>gi|4758138|ref|NP_004387.1| probable ATP-dependent RNA helicase DDX5 [Homo sapiens]'	NaN	NaN	NaN	9	14	NaN	NaN	NaN	0	14	23
192	'>gi|209869993|ref|NP_001129477.1| trifunctional purine biosynthetic protein adenosine-3 isoform 1 [Homo sapiens]'	NaN	NaN	14	8	NaN	NaN	NaN	NaN	0	14	22
193	'>gi|24234683|ref|NP_004642.2| ubiquitin carboxyl-terminal hydrolase 11 [Homo sapiens]'	NaN	NaN	14	8	NaN	NaN	NaN	NaN	0	14	22
194	'>gi|23308577|ref|NP_006614.2| D-3-phosphoglycerate dehydrogenase [Homo sapiens]'	NaN	NaN	NaN	2	14	2	1	NaN	0	14	19
195	'''>gi|4758786|ref|NP_004541.1| NADH dehydrogenase [ubiquinone] iron-sulfur protein 2, mitochondrial isoform 1 precursor [Homo sapi...'' <Preview truncated at 128 characters>'	NaN	NaN	NaN	NaN	5	14	NaN	NaN	0	14	19
196	'>gi|218749883|ref|NP_057303.2| endoplasmic reticulum mannosyl-oligosaccharide 1,2-alpha-mannosidase [Homo sapiens]'	NaN	NaN	3	14	NaN	NaN	NaN	NaN	0	14	17
197	'>gi|66472382|ref|NP_009115.2| nischarin isoform 1 [Homo sapiens]'	NaN	14	2	NaN	NaN	NaN	NaN	NaN	0	14	16
198	'>gi|388240786|ref|NP_001252525.1| prefoldin subunit 6 [Homo sapiens]'	NaN	NaN	NaN	NaN	NaN	NaN	14	1	0	14	15
199	'>gi|119964726|ref|NP_000867.2| cation-independent mannose-6-phosphate receptor precursor [Homo sapiens]'	NaN	14	NaN	NaN	NaN	NaN	NaN	NaN	0	14	14
200	'>gi|154350241|ref|NP_065073.3| brefeldin A-inhibited guanine nucleotide-exchange protein 3 [Homo sapiens]'	NaN	14	NaN	NaN	NaN	NaN	NaN	NaN	0	14	14
201	'>gi|164607124|ref|NP_001106849.1| Fanconi anemia group I protein isoform 1 [Homo sapiens]'	NaN	NaN	14	NaN	NaN	NaN	NaN	NaN	0	14	14
202	'>gi|21361794|ref|NP_060918.2| cullin-associated NEDD8-dissociated protein 1 [Homo sapiens]'	NaN	NaN	14	NaN	NaN	NaN	NaN	NaN	0	14	14
203	'>gi|29029559|ref|NP_001307.2| exportin-2 isoform 1 [Homo sapiens]'	NaN	NaN	NaN	14	NaN	NaN	NaN	NaN	0	14	14
204	'>gi|4826908|ref|NP_005018.1| phosphatidylinositol 3-kinase regulatory subunit beta [Homo sapiens]'	NaN	NaN	NaN	14	NaN	NaN	NaN	NaN	0	14	14
205	'>gi|499589768|ref|NP_001265123.1| neutral alpha-glucosidase AB isoform 6 [Homo sapiens]'	NaN	NaN	NaN	14	NaN	NaN	NaN	NaN	0	14	14
206	'>gi|530380933|ref|XP_005265912.1| PREDICTED: F-box/WD repeat-containing protein 11 isoform X1 [Homo sapiens]'	NaN	NaN	NaN	NaN	NaN	14	NaN	NaN	0	14	14
207	'>gi|5454158|ref|NP_006286.1| valine--tRNA ligase [Homo sapiens]'	NaN	NaN	14	NaN	NaN	NaN	NaN	NaN	0	14	14
208	'>gi|548960892|ref|NP_001271455.1| aurora kinase B isoform 3 [Homo sapiens]'	NaN	NaN	NaN	NaN	NaN	14	NaN	NaN	0	14	14
209	'>gi|6005824|ref|NP_009121.1| SEC23-interacting protein [Homo sapiens]'	NaN	NaN	14	NaN	NaN	NaN	NaN	NaN	0	14	14
210	'>gi|110347463|ref|NP_006725.3| transcription factor HIVEP2 [Homo sapiens]'	NaN	13	9	NaN	NaN	NaN	NaN	NaN	0	13	22
211	'>gi|18643383|ref|NP_079470.1| inositol-trisphosphate 3-kinase C [Homo sapiens]'	NaN	NaN	7	13	NaN	NaN	NaN	NaN	0	13	20
212	'>gi|325301078|ref|NP_001191456.1| translocon-associated protein subunit delta isoform 3 precursor [Homo sapiens]'	NaN	NaN	NaN	NaN	NaN	3	13	2	0	13	18
213	'>gi|21361399|ref|NP_055040.2| serine/threonine-protein phosphatase 2A 65 kDa regulatory subunit A alpha isoform [Homo sapiens]'	NaN	NaN	NaN	2	13	NaN	NaN	NaN	0	13	15
214	'>gi|4506439|ref|NP_002884.1| histone-binding protein RBBP7 isoform 2 [Homo sapiens]'	NaN	NaN	NaN	NaN	13	2	NaN	NaN	0	13	15
215	'>gi|66933005|ref|NP_001019820.1| calnexin precursor [Homo sapiens]'	NaN	NaN	2	13	NaN	NaN	NaN	NaN	0	13	15
216	'>gi|116256487|ref|NP_006693.3| neuropathy target esterase isoform b [Homo sapiens]'	NaN	NaN	13	NaN	NaN	NaN	NaN	NaN	0	13	13
217	'>gi|22748937|ref|NP_065801.1| exportin-5 [Homo sapiens]'	NaN	NaN	13	NaN	NaN	NaN	NaN	NaN	0	13	13
218	'>gi|24430139|ref|NP_056355.2| RNA polymerase II-associated protein 1 [Homo sapiens]'	NaN	NaN	13	NaN	NaN	NaN	NaN	NaN	0	13	13
219	'>gi|260763955|ref|NP_057049.5| NADH dehydrogenase [ubiquinone] 1 alpha subcomplex subunit 13 [Homo sapiens]'	NaN	NaN	NaN	NaN	NaN	NaN	13	NaN	0	13	13
220	'>gi|38202257|ref|NP_938148.1| neutral alpha-glucosidase AB isoform 2 precursor [Homo sapiens]'	NaN	NaN	13	NaN	NaN	NaN	NaN	NaN	0	13	13
221	'>gi|4506787|ref|NP_003861.1| ras GTPase-activating-like protein IQGAP1 [Homo sapiens]'	NaN	13	NaN	NaN	NaN	NaN	NaN	NaN	0	13	13
222	'>gi|4885399|ref|NP_005436.1| structural maintenance of chromosomes protein 3 [Homo sapiens]'	NaN	NaN	13	NaN	NaN	NaN	NaN	NaN	0	13	13
223	'>gi|556503440|ref|NP_001273295.1| MAP7 domain-containing protein 1 isoform 3 [Homo sapiens]'	NaN	NaN	13	NaN	NaN	NaN	NaN	NaN	0	13	13
224	'>gi|567757576|ref|NP_001274672.1| squalene synthase isoform 1 [Homo sapiens]'	NaN	NaN	NaN	NaN	NaN	13	NaN	NaN	0	13	13
225	'>gi|7661968|ref|NP_055481.1| clathrin interactor 1 isoform 2 [Homo sapiens]'	NaN	NaN	NaN	13	NaN	NaN	NaN	NaN	0	13	13
226	'>gi|576583524|ref|NP_001276675.1| glyceraldehyde-3-phosphate dehydrogenase isoform 1 [Homo sapiens]'	7	7	5	2	NaN	4	12	5	0	12	42
227	'>gi|4502027|ref|NP_000468.1| serum albumin preproprotein [Homo sapiens]'	6	12	NaN	NaN	3	7	1	7	0	12	36
228	'>gi|5032093|ref|NP_005619.1| neutral amino acid transporter B(0) isoform 1 [Homo sapiens]'	NaN	2	3	12	8	2	NaN	NaN	0	12	27
229	'>gi|308387374|ref|NP_001184147.1| cAMP-specific 3'',5''-cyclic phosphodiesterase 4D isoform PDE4D5 [Homo sapiens]'	NaN	3	3	12	NaN	3	1	1	0	12	23
230	'>gi|55770844|ref|NP_001894.2| catenin alpha-1 isoform 1 [Homo sapiens]'	NaN	NaN	9	12	NaN	NaN	NaN	NaN	0	12	21
231	'>gi|110349786|ref|NP_055935.4| Alstrom syndrome protein 1 [Homo sapiens]'	NaN	12	6	NaN	NaN	NaN	2	NaN	0	12	20
232	'>gi|320461711|ref|NP_001189360.1| peroxiredoxin-1 [Homo sapiens]'	NaN	1	1	NaN	NaN	4	12	2	0	12	20
233	'>gi|578836872|ref|XP_006724172.1| PREDICTED: cdc42 effector protein 1 isoform X3 [Homo sapiens]'	NaN	NaN	NaN	6	12	2	NaN	NaN	0	12	20
234	'>gi|73760405|ref|NP_001027454.1| thymopoietin isoform beta [Homo sapiens]'	NaN	NaN	NaN	3	12	3	2	NaN	0	12	20
235	'>gi|19920317|ref|NP_006816.2| cytoskeleton-associated protein 4 [Homo sapiens]'	NaN	NaN	NaN	12	7	NaN	NaN	NaN	0	12	19
236	'>gi|77539758|ref|NP_001029249.1| histone H4 [Homo sapiens]'	NaN	2	NaN	NaN	NaN	NaN	12	4	0	12	18
237	'>gi|4758340|ref|NP_004452.1| phenylalanine--tRNA ligase alpha subunit [Homo sapiens]'	NaN	NaN	NaN	5	12	NaN	NaN	NaN	0	12	17
238	'>gi|25777612|ref|NP_002800.2| 26S proteasome non-ATPase regulatory subunit 3 [Homo sapiens]'	NaN	NaN	NaN	4	12	NaN	NaN	NaN	0	12	16
239	'>gi|4503363|ref|NP_003850.1| dolichol-phosphate mannosyltransferase subunit 1 [Homo sapiens]'	NaN	NaN	NaN	NaN	NaN	3	12	1	0	12	16
240	'>gi|18426900|ref|NP_536351.1| protein GNAS isoform GNASS [Homo sapiens]'	NaN	NaN	NaN	NaN	3	12	NaN	NaN	0	12	15
241	'>gi|33636719|ref|NP_006342.2| mitochondrial import inner membrane translocase subunit TIM44 [Homo sapiens]'	NaN	NaN	NaN	NaN	2	12	1	NaN	0	12	15
242	'>gi|4502285|ref|NP_001672.1| sarcoplasmic/endoplasmic reticulum calcium ATPase 2 isoform a [Homo sapiens]'	NaN	NaN	12	NaN	NaN	NaN	1	NaN	0	12	13
243	'>gi|5729840|ref|NP_006650.1| gamma-tubulin complex component 2 isoform 2 [Homo sapiens]'	NaN	NaN	1	12	NaN	NaN	NaN	NaN	0	12	13
244	'>gi|13654270|ref|NP_112483.1| ribosomal biogenesis protein LAS1L isoform 1 [Homo sapiens]'	NaN	NaN	NaN	12	NaN	NaN	NaN	NaN	0	12	12
245	'>gi|151101459|ref|NP_055746.3| serine/threonine-protein phosphatase 6 regulatory subunit 1 [Homo sapiens]'	NaN	NaN	12	NaN	NaN	NaN	NaN	NaN	0	12	12
246	'>gi|217272892|ref|NP_004238.3| 116 kDa U5 small nuclear ribonucleoprotein component isoform a [Homo sapiens]'	NaN	NaN	12	NaN	NaN	NaN	NaN	NaN	0	12	12
247	'>gi|296317244|ref|NP_001171725.1| extended synaptotagmin-1 isoform 1 [Homo sapiens]'	NaN	NaN	12	NaN	NaN	NaN	NaN	NaN	0	12	12
248	'>gi|40217847|ref|NP_054733.2| U5 small nuclear ribonucleoprotein 200 kDa helicase [Homo sapiens]'	NaN	12	NaN	NaN	NaN	NaN	NaN	NaN	0	12	12
249	'>gi|56687498|ref|NP_056106.1| dnaJ homolog subfamily C member 16 isoform 1 precursor [Homo sapiens]'	NaN	NaN	NaN	12	NaN	NaN	NaN	NaN	0	12	12
250	'>gi|57634534|ref|NP_055950.1| nuclear pore complex protein Nup205 [Homo sapiens]'	NaN	12	NaN	NaN	NaN	NaN	NaN	NaN	0	12	12
251	'>gi|4506455|ref|NP_002892.1| reticulocalbin-1 precursor [Homo sapiens]'	NaN	NaN	NaN	NaN	11	11	2	NaN	0	11	24
252	'>gi|5729875|ref|NP_006658.1| membrane-associated progesterone receptor component 1 isoform 1 [Homo sapiens]'	NaN	NaN	NaN	NaN	NaN	9	11	NaN	0	11	20
253	'>gi|133925803|ref|NP_001076047.1| RNA binding protein fox-1 homolog 2 isoform 5 [Homo sapiens]'	NaN	NaN	NaN	5	11	2	NaN	NaN	0	11	18
254	'>gi|145580631|ref|NP_859052.3| sulfhydryl oxidase 2 precursor [Homo sapiens]'	NaN	NaN	6	11	NaN	NaN	NaN	NaN	0	11	17
255	'>gi|4759068|ref|NP_004580.1| protein SCO1 homolog, mitochondrial [Homo sapiens]'	NaN	NaN	NaN	NaN	NaN	6	11	NaN	0	11	17
256	'>gi|50592988|ref|NP_003357.2| cytochrome b-c1 complex subunit 2, mitochondrial precursor [Homo sapiens]'	NaN	NaN	NaN	NaN	5	11	NaN	NaN	0	11	16
257	'>gi|5031863|ref|NP_005558.1| galectin-3-binding protein precursor [Homo sapiens]'	NaN	NaN	4	11	NaN	NaN	NaN	NaN	0	11	15
258	'>gi|526253066|ref|NP_001268223.1| zinc finger protein 281 isoform 2 [Homo sapiens]'	NaN	NaN	11	4	NaN	NaN	NaN	NaN	0	11	15
259	'>gi|14249478|ref|NP_116189.1| uncharacterized protein C1orf198 isoform 1 [Homo sapiens]'	NaN	NaN	NaN	NaN	NaN	11	3	NaN	0	11	14
260	'>gi|24638433|ref|NP_056146.1| nicastrin isoform 1 precursor [Homo sapiens]'	NaN	NaN	11	3	NaN	NaN	NaN	NaN	0	11	14
261	'>gi|194306642|ref|NP_060096.3| dnaJ homolog subfamily B member 12 [Homo sapiens]'	NaN	NaN	NaN	NaN	1	11	1	NaN	0	11	13
262	'>gi|201860300|ref|NP_003968.2| AH receptor-interacting protein [Homo sapiens]'	NaN	NaN	1	1	NaN	11	NaN	NaN	0	11	13
263	'>gi|13676857|ref|NP_068814.2| heat shock-related 70 kDa protein 2 [Homo sapiens]'	NaN	NaN	NaN	11	1	NaN	NaN	NaN	0	11	12
264	'>gi|10835063|ref|NP_002511.1| nucleophosmin isoform 1 [Homo sapiens]'	NaN	NaN	NaN	NaN	NaN	11	NaN	NaN	0	11	11
265	'>gi|108936958|ref|NP_005819.3| DDB1- and CUL4-associated factor 7 [Homo sapiens]'	NaN	NaN	NaN	NaN	NaN	11	NaN	NaN	0	11	11
266	'>gi|110578649|ref|NP_065976.2| VWFA and cache domain-containing protein 1 isoform 1 [Homo sapiens]'	NaN	NaN	11	NaN	NaN	NaN	NaN	NaN	0	11	11
267	'>gi|116235474|ref|NP_443134.2| serine/threonine-protein kinase 11-interacting protein [Homo sapiens]'	NaN	NaN	11	NaN	NaN	NaN	NaN	NaN	0	11	11
268	'>gi|148536855|ref|NP_001091868.1| coatomer subunit alpha isoform 1 [Homo sapiens]'	NaN	NaN	11	NaN	NaN	NaN	NaN	NaN	0	11	11
269	'>gi|150378533|ref|NP_003461.2| ubiquitin carboxyl-terminal hydrolase 7 isoform 1 [Homo sapiens]'	NaN	NaN	11	NaN	NaN	NaN	NaN	NaN	0	11	11
270	'>gi|156523968|ref|NP_001609.2| poly [ADP-ribose] polymerase 1 [Homo sapiens]'	NaN	NaN	11	NaN	NaN	NaN	NaN	NaN	0	11	11
271	'>gi|17149834|ref|NP_002950.3| sortilin isoform 1 preproprotein [Homo sapiens]'	NaN	NaN	NaN	11	NaN	NaN	NaN	NaN	0	11	11
272	'>gi|19923142|ref|NP_002256.2| importin subunit beta-1 isoform 1 [Homo sapiens]'	NaN	NaN	NaN	11	NaN	NaN	NaN	NaN	0	11	11
273	'>gi|21536449|ref|NP_002613.2| prefoldin subunit 1 [Homo sapiens]'	NaN	NaN	NaN	NaN	NaN	NaN	11	NaN	0	11	11
274	'>gi|226342869|ref|NP_001139686.1| TBC1 domain family member 15 isoform 2 [Homo sapiens]'	NaN	NaN	NaN	11	NaN	NaN	NaN	NaN	0	11	11
275	'>gi|270265835|ref|NP_001161842.1| cullin-7 isoform 1 [Homo sapiens]'	NaN	11	NaN	NaN	NaN	NaN	NaN	NaN	0	11	11
276	'>gi|327478416|ref|NP_001192184.1| occludin isoform b precursor [Homo sapiens]'	NaN	NaN	NaN	NaN	11	NaN	NaN	NaN	0	11	11
277	'>gi|34335134|ref|NP_899195.1| protein SEC13 homolog isoform 1 [Homo sapiens]'	NaN	NaN	NaN	NaN	NaN	11	NaN	NaN	0	11	11
278	'>gi|380837121|ref|NP_004883.3| vesicle-trafficking protein SEC22b precursor [Homo sapiens]'	NaN	NaN	NaN	NaN	NaN	NaN	11	NaN	0	11	11
279	'>gi|4505641|ref|NP_002583.1| proliferating cell nuclear antigen [Homo sapiens]'	NaN	NaN	NaN	NaN	NaN	NaN	11	NaN	0	11	11
280	'>gi|4506029|ref|NP_002712.1| serine/threonine-protein phosphatase 6 catalytic subunit isoform b [Homo sapiens]'	NaN	NaN	NaN	NaN	NaN	11	NaN	NaN	0	11	11
281	'>gi|4506091|ref|NP_002739.1| mitogen-activated protein kinase 6 [Homo sapiens]'	NaN	NaN	NaN	11	NaN	NaN	NaN	NaN	0	11	11
282	'>gi|4885495|ref|NP_005485.1| dnaJ homolog subfamily B member 6 isoform b [Homo sapiens]'	NaN	NaN	NaN	NaN	NaN	NaN	11	NaN	0	11	11
283	'>gi|527317371|ref|NP_001268392.1| structural maintenance of chromosomes protein 1A isoform 2 [Homo sapiens]'	NaN	NaN	11	NaN	NaN	NaN	NaN	NaN	0	11	11
284	'>gi|530379378|ref|XP_005248599.1| PREDICTED: phosphatidylinositol 3-kinase regulatory subunit alpha isoform X1 [Homo sapiens]'	NaN	NaN	NaN	11	NaN	NaN	NaN	NaN	0	11	11
285	'>gi|5453660|ref|NP_006313.1| gamma-tubulin complex component 3 isoform 1 [Homo sapiens]'	NaN	NaN	NaN	11	NaN	NaN	NaN	NaN	0	11	11
286	'>gi|6005731|ref|NP_009167.1| calcineurin B homologous protein 1 [Homo sapiens]'	NaN	NaN	NaN	NaN	NaN	NaN	11	NaN	0	11	11
287	'>gi|7019415|ref|NP_037468.1| protein transport protein Sec61 subunit alpha isoform 1 [Homo sapiens]'	NaN	NaN	NaN	NaN	NaN	11	NaN	NaN	0	11	11
288	'>gi|665505971|ref|NP_001287783.1| dermcidin isoform 2 preproprotein [Homo sapiens]'	NaN	NaN	NaN	8	10	6	NaN	10	0	10	34
289	'>gi|4502337|ref|NP_001176.1| zinc-alpha-2-glycoprotein precursor [Homo sapiens]'	10	4	3	NaN	2	3	2	4	0	10	28
290	'>gi|169404009|ref|NP_003135.2| translocon-associated protein subunit alpha isoform 1 precursor [Homo sapiens]'	NaN	NaN	NaN	1	5	10	3	NaN	0	10	19
291	'>gi|27363457|ref|NP_079152.3| aarF domain-containing protein kinase 4 isoform a [Homo sapiens]'	NaN	NaN	NaN	NaN	10	7	NaN	NaN	0	10	17
292	'>gi|4505067|ref|NP_002349.1| mitotic spindle assembly checkpoint protein MAD2A [Homo sapiens]'	NaN	NaN	NaN	NaN	NaN	6	10	NaN	0	10	16
293	'>gi|21361114|ref|NP_003553.2| mitochondrial 2-oxoglutarate/malate carrier protein isoform 1 [Homo sapiens]'	NaN	NaN	NaN	NaN	NaN	5	10	NaN	0	10	15
294	'>gi|613410170|ref|NP_002105.3| zinc finger protein 40 [Homo sapiens]'	NaN	10	5	NaN	NaN	NaN	NaN	NaN	0	10	15
295	'>gi|32189371|ref|NP_060945.2| transmembrane protein 165 precursor [Homo sapiens]'	NaN	NaN	NaN	NaN	4	10	NaN	NaN	0	10	14
296	'>gi|11141903|ref|NP_068598.1| FAST kinase domain-containing protein 5 [Homo sapiens]'	NaN	NaN	NaN	10	3	NaN	NaN	NaN	0	10	13
297	'>gi|21359867|ref|NP_001907.2| cytochrome c1, heme protein, mitochondrial precursor [Homo sapiens]'	NaN	NaN	NaN	NaN	NaN	10	3	NaN	0	10	13
298	'>gi|222352151|ref|NP_006187.2| poly(rC)-binding protein 1 [Homo sapiens]'	NaN	NaN	NaN	NaN	NaN	10	2	1	0	10	13
299	'>gi|24797067|ref|NP_002107.3| HLA class I histocompatibility antigen, A-1 alpha chain precursor [Homo sapiens]'	NaN	NaN	NaN	NaN	3	10	NaN	NaN	0	10	13
300	'>gi|4508011|ref|NP_003444.1| zinc finger MYM-type protein 2 [Homo sapiens]'	NaN	3	10	NaN	NaN	NaN	NaN	NaN	0	10	13
301	'>gi|192448443|ref|NP_068758.3| peptidyl-prolyl cis-trans isomerase FKBP10 precursor [Homo sapiens]'	NaN	NaN	2	10	NaN	NaN	NaN	NaN	0	10	12
302	'>gi|29558022|ref|NP_808907.1| protein phosphatase 1B isoform 2 [Homo sapiens]'	NaN	NaN	NaN	NaN	2	10	NaN	NaN	0	10	12
303	'>gi|52632379|ref|NP_001005332.1| melanoma-associated antigen D1 isoform b [Homo sapiens]'	NaN	NaN	2	10	NaN	NaN	NaN	NaN	0	10	12
304	'>gi|116268105|ref|NP_689565.2| protein FAM210A [Homo sapiens]'	NaN	NaN	NaN	NaN	NaN	1	10	NaN	0	10	11
305	'>gi|189458819|ref|NP_001121620.1| transferrin receptor protein 1 [Homo sapiens]'	NaN	NaN	1	10	NaN	NaN	NaN	NaN	0	10	11
306	'>gi|665505950|ref|NP_001287843.1| dnaJ homolog subfamily B member 1 isoform 2 [Homo sapiens]'	NaN	NaN	NaN	1	NaN	NaN	10	NaN	0	10	11
307	'>gi|122937211|ref|NP_001073867.1| proteasome-associated protein ECM29 homolog [Homo sapiens]'	NaN	10	NaN	NaN	NaN	NaN	NaN	NaN	0	10	10
308	'>gi|145309311|ref|NP_001034680.2| probable ubiquitin carboxyl-terminal hydrolase FAF-X isoform 4 [Homo sapiens]'	NaN	10	NaN	NaN	NaN	NaN	NaN	NaN	0	10	10
309	'>gi|156616299|ref|NP_001096080.1| gamma-tubulin complex component 5 isoform b [Homo sapiens]'	NaN	NaN	10	NaN	NaN	NaN	NaN	NaN	0	10	10
310	'>gi|20127408|ref|NP_000173.2| trifunctional enzyme subunit alpha, mitochondrial precursor [Homo sapiens]'	NaN	NaN	NaN	10	NaN	NaN	NaN	NaN	0	10	10
311	'>gi|21361368|ref|NP_002851.2| delta-1-pyrroline-5-carboxylate synthase isoform 1 [Homo sapiens]'	NaN	NaN	NaN	10	NaN	NaN	NaN	NaN	0	10	10
312	'>gi|33239451|ref|NP_872590.1| proliferating cell nuclear antigen [Homo sapiens]'	NaN	NaN	NaN	NaN	NaN	10	NaN	NaN	0	10	10
313	'>gi|422398896|ref|NP_001258717.1| cytoplasmic dynein 1 intermediate chain 2 isoform 3 [Homo sapiens]'	NaN	NaN	NaN	10	NaN	NaN	NaN	NaN	0	10	10
314	'>gi|4503131|ref|NP_001895.1| catenin beta-1 [Homo sapiens]'	NaN	NaN	NaN	10	NaN	NaN	NaN	NaN	0	10	10
315	'>gi|4506195|ref|NP_002785.1| proteasome subunit beta type-2 isoform 1 [Homo sapiens]'	NaN	NaN	NaN	NaN	NaN	NaN	10	NaN	0	10	10
316	'>gi|4506667|ref|NP_000993.1| 60S acidic ribosomal protein P0 [Homo sapiens]'	NaN	NaN	NaN	NaN	NaN	10	NaN	NaN	0	10	10
317	'>gi|48762920|ref|NP_002617.3| ATP-dependent 6-phosphofructokinase, liver type isoform b [Homo sapiens]'	NaN	NaN	NaN	10	NaN	NaN	NaN	NaN	0	10	10
318	'>gi|510025468|ref|NP_001265362.1| cAMP-dependent protein kinase type I-alpha regulatory subunit isoform a [Homo sapiens]'	NaN	NaN	NaN	NaN	NaN	10	NaN	NaN	0	10	10
319	'>gi|54792138|ref|NP_055692.2| probable helicase with zinc finger domain [Homo sapiens]'	NaN	10	NaN	NaN	NaN	NaN	NaN	NaN	0	10	10
320	'>gi|612339310|ref|NP_056197.3| E3 ubiquitin-protein ligase HECTD1 [Homo sapiens]'	NaN	10	NaN	NaN	NaN	NaN	NaN	NaN	0	10	10
321	'>gi|662236737|ref|NP_001284529.1| hsp70-binding protein 1 isoform 1 [Homo sapiens]'	NaN	NaN	NaN	NaN	NaN	10	NaN	NaN	0	10	10
322	'>gi|68509926|ref|NP_001349.2| putative pre-mRNA-splicing factor ATP-dependent RNA helicase DHX15 [Homo sapiens]'	NaN	NaN	NaN	10	NaN	NaN	NaN	NaN	0	10	10
323	'>gi|7661914|ref|NP_055629.1| 26S proteasome non-ATPase regulatory subunit 6 isoform 2 [Homo sapiens]'	NaN	NaN	NaN	NaN	NaN	10	NaN	NaN	0	10	10
324	'>gi|223278387|ref|NP_059118.2| calmodulin-like protein 5 [Homo sapiens]'	7	9	5	2	5	7	4	6	0	9	45
325	'>gi|578835525|ref|XP_006723678.1| PREDICTED: protein-glutamine gamma-glutamyltransferase E isoform X1 [Homo sapiens]'	2	9	NaN	NaN	NaN	4	3	5	0	9	23
326	'>gi|14389309|ref|NP_116093.1| tubulin alpha-1C chain [Homo sapiens]'	NaN	NaN	1	2	9	8	1	NaN	0	9	21
327	'>gi|4507239|ref|NP_003136.1| translocon-associated protein subunit beta precursor [Homo sapiens]'	NaN	NaN	NaN	NaN	NaN	9	6	NaN	0	9	15
328	'>gi|153085470|ref|NP_001093139.1| HIG1 domain family member 1A, mitochondrial isoform b [Homo sapiens]'	NaN	NaN	NaN	NaN	NaN	NaN	9	5	0	9	14
329	'>gi|30089954|ref|NP_056541.2| DDB1- and CUL4-associated factor 8 [Homo sapiens]'	NaN	NaN	NaN	9	4	NaN	NaN	NaN	0	9	13
330	'>gi|4505211|ref|NP_002419.1| matrix metalloproteinase-15 preproprotein [Homo sapiens]'	NaN	NaN	NaN	9	4	NaN	NaN	NaN	0	9	13
331	'>gi|88759348|ref|NP_078822.3| RING finger protein 219 [Homo sapiens]'	NaN	NaN	3	9	NaN	NaN	NaN	NaN	0	9	12
332	'>gi|12408675|ref|NP_036526.2| prefoldin subunit 2 [Homo sapiens]'	NaN	NaN	NaN	NaN	NaN	2	9	NaN	0	9	11
333	'>gi|103472005|ref|NP_002408.3| antigen KI-67 isoform 1 [Homo sapiens]'	NaN	9	NaN	NaN	NaN	NaN	NaN	NaN	0	9	9
334	'>gi|119943112|ref|NP_001351.2| 7-dehydrocholesterol reductase [Homo sapiens]'	NaN	NaN	NaN	NaN	NaN	9	NaN	NaN	0	9	9
335	'>gi|121114302|ref|NP_001073341.1| cullin-4B isoform 2 [Homo sapiens]'	NaN	NaN	NaN	9	NaN	NaN	NaN	NaN	0	9	9
336	'>gi|12408677|ref|NP_002614.2| prefoldin subunit 4 [Homo sapiens]'	NaN	NaN	NaN	NaN	NaN	NaN	9	NaN	0	9	9
337	'>gi|149944680|ref|NP_056117.1| HAUS augmin-like complex subunit 5 [Homo sapiens]'	NaN	NaN	NaN	9	NaN	NaN	NaN	NaN	0	9	9
338	'>gi|149999606|ref|NP_006293.2| mannosyl-oligosaccharide glucosidase isoform 1 [Homo sapiens]'	NaN	NaN	NaN	9	NaN	NaN	NaN	NaN	0	9	9
339	'>gi|166197683|ref|NP_036400.2| phospholipase D3 [Homo sapiens]'	NaN	NaN	NaN	9	NaN	NaN	NaN	NaN	0	9	9
340	'>gi|17388799|ref|NP_490647.1| dnaJ homolog subfamily B member 6 isoform a [Homo sapiens]'	NaN	NaN	NaN	NaN	NaN	9	NaN	NaN	0	9	9
341	'>gi|215599562|ref|NP_001135941.1| uncharacterized protein C16orf45 isoform 2 [Homo sapiens]'	NaN	NaN	NaN	NaN	9	NaN	NaN	NaN	0	9	9
342	'>gi|255918196|ref|NP_001157634.1| serine/threonine-protein phosphatase 6 regulatory subunit 3 isoform 1 [Homo sapiens]'	NaN	NaN	NaN	9	NaN	NaN	NaN	NaN	0	9	9
343	'>gi|291327487|ref|NP_963863.2| protein SMG7 isoform 4 [Homo sapiens]'	NaN	NaN	9	NaN	NaN	NaN	NaN	NaN	0	9	9
344	'>gi|31652236|ref|NP_001904.2| protein CASP isoform b [Homo sapiens]'	NaN	NaN	NaN	9	NaN	NaN	NaN	NaN	0	9	9
345	'>gi|31881785|ref|NP_079023.2| Hermansky-Pudlak syndrome 6 protein [Homo sapiens]'	NaN	NaN	NaN	9	NaN	NaN	NaN	NaN	0	9	9
346	'>gi|38679960|ref|NP_942131.1| acetyl-CoA carboxylase 1 isoform 1 [Homo sapiens]'	NaN	9	NaN	NaN	NaN	NaN	NaN	NaN	0	9	9
347	'>gi|39930541|ref|NP_899064.1| uncharacterized protein C9orf142 [Homo sapiens]'	NaN	NaN	NaN	NaN	NaN	NaN	9	NaN	0	9	9
348	'>gi|428977337|ref|NP_001258803.1| protein AAR2 homolog [Homo sapiens]'	NaN	NaN	NaN	NaN	NaN	9	NaN	NaN	0	9	9
349	'>gi|4506605|ref|NP_000969.1| 60S ribosomal protein L23 [Homo sapiens]'	NaN	NaN	NaN	NaN	NaN	NaN	9	NaN	0	9	9
350	'>gi|45827701|ref|NP_005119.2| protein dopey-2 [Homo sapiens]'	NaN	9	NaN	NaN	NaN	NaN	NaN	NaN	0	9	9
351	'>gi|47458811|ref|NP_998814.1| sideroflexin-4 [Homo sapiens]'	NaN	NaN	NaN	NaN	NaN	9	NaN	NaN	0	9	9
352	'>gi|5454122|ref|NP_006318.1| mitochondrial import inner membrane translocase subunit Tim23 [Homo sapiens]'	NaN	NaN	NaN	NaN	NaN	NaN	9	NaN	0	9	9
353	'>gi|578829668|ref|XP_006721496.1| PREDICTED: A-kinase anchor protein 10, mitochondrial isoform X4 [Homo sapiens]'	NaN	NaN	NaN	9	NaN	NaN	NaN	NaN	0	9	9
354	'>gi|73611906|ref|NP_001027005.1| phosphorylase b kinase regulatory subunit beta isoform b [Homo sapiens]'	NaN	NaN	9	NaN	NaN	NaN	NaN	NaN	0	9	9
355	'>gi|13435361|ref|NP_077739.1| desmocollin-1 isoform Dsc1a preproprotein [Homo sapiens]'	4	6	3	3	5	7	8	6	0	8	42
356	'>gi|346986435|ref|NP_001231367.1| arginase-1 isoform 1 [Homo sapiens]'	8	8	2	1	1	5	2	4	0	8	31
357	'>gi|6912286|ref|NP_036246.1| caspase-14 precursor [Homo sapiens]'	8	4	3	NaN	NaN	3	3	4	0	8	25
358	'>gi|21328448|ref|NP_647539.1| 14-3-3 protein beta/alpha [Homo sapiens]'	NaN	NaN	NaN	NaN	NaN	8	8	NaN	0	8	16
359	'>gi|197927448|ref|NP_060501.3| WD repeat-containing protein 6 [Homo sapiens]'	NaN	NaN	7	8	NaN	NaN	NaN	NaN	0	8	15
360	'>gi|38505222|ref|NP_061895.3| protein disulfide-isomerase TMX3 precursor [Homo sapiens]'	NaN	NaN	NaN	7	8	NaN	NaN	NaN	0	8	15
361	'>gi|24475816|ref|NP_612510.1| very-long-chain enoyl-CoA reductase [Homo sapiens]'	NaN	NaN	NaN	1	NaN	8	5	NaN	0	8	14
362	'>gi|578811762|ref|XP_006715190.1| PREDICTED: threonylcarbamoyladenosine tRNA methylthiotransferase isoform X1 [Homo sapiens]'	NaN	NaN	NaN	6	8	NaN	NaN	NaN	0	8	14
363	'>gi|14165439|ref|NP_002131.2| heterogeneous nuclear ribonucleoprotein K isoform a [Homo sapiens]'	NaN	NaN	NaN	4	8	NaN	NaN	NaN	0	8	12
364	'>gi|301171475|ref|NP_001180346.1| ATP-dependent RNA helicase DDX3X isoform 3 [Homo sapiens]'	NaN	NaN	1	8	3	NaN	NaN	NaN	0	8	12
365	'>gi|41350216|ref|NP_061982.3| chitobiosyldiphosphodolichol beta-mannosyltransferase [Homo sapiens]'	NaN	NaN	NaN	NaN	4	8	NaN	NaN	0	8	12
366	'>gi|45387955|ref|NP_991330.1| protein QIL1 precursor [Homo sapiens]'	NaN	NaN	NaN	NaN	NaN	NaN	8	4	0	8	12
367	'>gi|188497750|ref|NP_277035.2| hexokinase-1 isoform HKI-td [Homo sapiens]'	NaN	NaN	8	3	NaN	NaN	NaN	NaN	0	8	11
368	'>gi|528281421|ref|NP_001268463.1| band 4.1-like protein 3 isoform 3 [Homo sapiens]'	NaN	NaN	8	3	NaN	NaN	NaN	NaN	0	8	11
369	'>gi|609876591|ref|NP_001278340.1| protein SON isoform E [Homo sapiens]'	3	8	NaN	NaN	NaN	NaN	NaN	NaN	0	8	11
370	'>gi|21361322|ref|NP_006078.2| tubulin beta-4A chain isoform 3 [Homo sapiens]'	NaN	1	NaN	NaN	8	1	NaN	NaN	0	8	10
371	'>gi|4557617|ref|NP_000811.1| growth arrest-specific protein 6 precursor [Homo sapiens]'	NaN	NaN	NaN	8	2	NaN	NaN	NaN	0	8	10
372	'>gi|530420151|ref|XP_005261691.1| PREDICTED: phosphatidylinositol 4-kinase alpha isoform X1 [Homo sapiens]'	NaN	8	NaN	NaN	NaN	NaN	2	NaN	0	8	10
373	'>gi|5803227|ref|NP_006817.1| 14-3-3 protein theta [Homo sapiens]'	NaN	NaN	NaN	NaN	NaN	2	8	NaN	0	8	10
374	'>gi|216548223|ref|NP_055664.3| synaptic vesicle glycoprotein 2A isoform 1 [Homo sapiens]'	NaN	NaN	1	8	NaN	NaN	NaN	NaN	0	8	9
375	'>gi|34328899|ref|NP_005392.2| tyrosine-protein phosphatase non-receptor type 14 [Homo sapiens]'	NaN	NaN	8	1	NaN	NaN	NaN	NaN	0	8	9
376	'>gi|46519147|ref|NP_060217.1| ankyrin repeat and KH domain-containing protein 1 isoform 1 [Homo sapiens]'	NaN	8	NaN	1	NaN	NaN	NaN	NaN	0	8	9
377	'>gi|47578099|ref|NP_065184.2| selenoprotein N isoform 1 precursor [Homo sapiens]'	NaN	NaN	NaN	8	NaN	NaN	1	NaN	0	8	9
378	'>gi|112420977|ref|NP_036430.1| cullin-associated NEDD8-dissociated protein 2 isoform 2 [Homo sapiens]'	NaN	NaN	8	NaN	NaN	NaN	NaN	NaN	0	8	8
379	'>gi|149158696|ref|NP_001092004.1| large proline-rich protein BAG6 isoform b [Homo sapiens]'	NaN	NaN	8	NaN	NaN	NaN	NaN	NaN	0	8	8
380	'>gi|156142176|ref|NP_054896.2| mitochondrial import inner membrane translocase subunit Tim21 precursor [Homo sapiens]'	NaN	NaN	NaN	NaN	NaN	NaN	8	NaN	0	8	8
381	'>gi|157388937|ref|NP_060389.2| syntaxin-17 [Homo sapiens]'	NaN	NaN	NaN	NaN	NaN	8	NaN	NaN	0	8	8
382	'>gi|215490089|ref|NP_005861.2| histone deacetylase complex subunit SAP18 [Homo sapiens]'	NaN	NaN	NaN	NaN	NaN	NaN	8	NaN	0	8	8
383	'>gi|226371704|ref|NP_076415.3| zinc finger and SCAN domain-containing protein 18 isoform 3 [Homo sapiens]'	NaN	NaN	NaN	8	NaN	NaN	NaN	NaN	0	8	8
384	'>gi|239582772|ref|NP_078796.2| uncharacterized protein C2orf47, mitochondrial precursor [Homo sapiens]'	NaN	NaN	NaN	NaN	NaN	NaN	8	NaN	0	8	8
385	'>gi|266453768|ref|NP_001160160.1| ATP-dependent 6-phosphofructokinase, muscle type isoform 2 [Homo sapiens]'	NaN	NaN	NaN	8	NaN	NaN	NaN	NaN	0	8	8
386	'>gi|27477134|ref|NP_079199.2| nuclear pore membrane glycoprotein 210 precursor [Homo sapiens]'	NaN	8	NaN	NaN	NaN	NaN	NaN	NaN	0	8	8
387	'>gi|296434287|ref|NP_001171809.1| protocadherin-19 isoform c precursor [Homo sapiens]'	NaN	NaN	8	NaN	NaN	NaN	NaN	NaN	0	8	8
388	'>gi|300796991|ref|NP_001177990.1| mitochondrial glutamate carrier 1 [Homo sapiens]'	NaN	NaN	NaN	NaN	NaN	8	NaN	NaN	0	8	8
389	'>gi|323668330|ref|NP_001191121.1| tumor protein p73 isoform m [Homo sapiens]'	NaN	NaN	NaN	8	NaN	NaN	NaN	NaN	0	8	8
390	'>gi|33342278|ref|NP_079480.2| traB domain-containing protein [Homo sapiens]'	NaN	NaN	NaN	NaN	NaN	8	NaN	NaN	0	8	8
391	'>gi|33946291|ref|NP_079106.3| lysophosphatidylcholine acyltransferase 1 [Homo sapiens]'	NaN	NaN	NaN	NaN	8	NaN	NaN	NaN	0	8	8
392	'>gi|41327754|ref|NP_065690.2| receptor-interacting serine/threonine-protein kinase 4 [Homo sapiens]'	NaN	NaN	NaN	8	NaN	NaN	NaN	NaN	0	8	8
393	'>gi|4502981|ref|NP_001852.1| cytochrome c oxidase subunit 4 isoform 1, mitochondrial precursor [Homo sapiens]'	NaN	NaN	NaN	NaN	NaN	NaN	8	NaN	0	8	8
394	'>gi|4503607|ref|NP_000117.1| electron transfer flavoprotein subunit alpha, mitochondrial isoform a [Homo sapiens]'	NaN	NaN	NaN	NaN	NaN	8	NaN	NaN	0	8	8
395	'>gi|4505781|ref|NP_000283.1| phosphorylase b kinase regulatory subunit alpha, liver isoform [Homo sapiens]'	NaN	NaN	8	NaN	NaN	NaN	NaN	NaN	0	8	8
396	'>gi|4505939|ref|NP_000928.1| DNA-directed RNA polymerase II subunit RPB1 [Homo sapiens]'	NaN	8	NaN	NaN	NaN	NaN	NaN	NaN	0	8	8
397	'''>gi|4506019|ref|NP_002708.1| serine/threonine-protein phosphatase 2A 55 kDa regulatory subunit B alpha isoform isoform 1 [Homo s...'' <Preview truncated at 128 characters>'	NaN	NaN	NaN	NaN	8	NaN	NaN	NaN	0	8	8
398	'>gi|530362743|ref|XP_005270979.1| PREDICTED: protein Hook homolog 1 isoform X1 [Homo sapiens]'	NaN	NaN	NaN	8	NaN	NaN	NaN	NaN	0	8	8
399	'>gi|530380386|ref|XP_005268424.1| PREDICTED: transcription elongation regulator 1 isoform X3 [Homo sapiens]'	NaN	NaN	8	NaN	NaN	NaN	NaN	NaN	0	8	8
400	'>gi|57222565|ref|NP_001009552.1| serine/threonine-protein phosphatase 2A catalytic subunit beta isoform [Homo sapiens]'	NaN	NaN	NaN	NaN	NaN	8	NaN	NaN	0	8	8
401	'>gi|6041665|ref|NP_006403.2| 1-acyl-sn-glycerol-3-phosphate acyltransferase beta isoform a precursor [Homo sapiens]'	NaN	NaN	NaN	NaN	NaN	NaN	8	NaN	0	8	8
402	'>gi|633257783|ref|NP_001278869.1| methionine synthase isoform 3 [Homo sapiens]'	NaN	NaN	8	NaN	NaN	NaN	NaN	NaN	0	8	8
403	'>gi|71483646|ref|NP_001025067.1| WD repeat domain phosphoinositide-interacting protein 4 isoform 2 [Homo sapiens]'	NaN	NaN	NaN	NaN	NaN	8	NaN	NaN	0	8	8
404	'>gi|7706495|ref|NP_057390.1| dnaJ homolog subfamily B member 11 precursor [Homo sapiens]'	NaN	NaN	NaN	NaN	NaN	8	NaN	NaN	0	8	8
405	'>gi|91208426|ref|NP_006436.3| pre-mRNA-processing-splicing factor 8 [Homo sapiens]'	NaN	8	NaN	NaN	NaN	NaN	NaN	NaN	0	8	8
406	'>RVB Gene 3'	6	5	3	3	NaN	5	4	7	0	7	33
407	'>gi|50845388|ref|NP_001002858.1| annexin A2 isoform 1 [Homo sapiens]'	7	7	3	1	NaN	6	3	5	0	7	32
408	'>gi|381342476|ref|NP_001244222.1| heterogeneous nuclear ribonucleoprotein H [Homo sapiens]'	3	6	6	7	NaN	NaN	5	3	0	7	30
409	'>gi|258613943|ref|NP_001158222.1| aspartyl/asparaginyl beta-hydroxylase isoform f [Homo sapiens]'	NaN	NaN	7	5	4	NaN	NaN	NaN	0	7	16
410	'>gi|148539848|ref|NP_077741.2| desmocollin-3 isoform Dsc3b preproprotein [Homo sapiens]'	3	NaN	7	4	NaN	NaN	NaN	NaN	0	7	14
411	'>gi|4503481|ref|NP_001395.1| elongation factor 1-gamma [Homo sapiens]'	NaN	NaN	NaN	NaN	7	7	NaN	NaN	0	7	14
412	'>gi|9966881|ref|NP_065134.1| nuclear pore complex protein Nup107 [Homo sapiens]'	NaN	NaN	7	7	NaN	NaN	NaN	NaN	0	7	14
413	'''>gi|511630715|ref|NP_001265432.1| dolichyl-diphosphooligosaccharide--protein glycosyltransferase subunit STT3A isoform a [Homo s...'' <Preview truncated at 128 characters>'	NaN	NaN	NaN	NaN	7	6	NaN	NaN	0	7	13
414	'>gi|227499621|ref|NP_001153101.1| very long-chain acyl-CoA synthetase isoform 2 [Homo sapiens]'	NaN	NaN	NaN	5	7	NaN	NaN	NaN	0	7	12
415	'>gi|115647981|ref|NP_001070254.1| glutamine and serine-rich protein 1 [Homo sapiens]'	NaN	7	4	NaN	NaN	NaN	NaN	NaN	0	7	11
416	'>gi|17986001|ref|NP_005505.2| major histocompatibility complex, class I, B precursor [Homo sapiens]'	NaN	NaN	NaN	1	7	3	NaN	NaN	0	7	11
417	'>gi|4758788|ref|NP_004542.1| NADH dehydrogenase [ubiquinone] iron-sulfur protein 3, mitochondrial precursor [Homo sapiens]'	NaN	NaN	NaN	NaN	NaN	4	7	NaN	0	7	11
418	'>gi|50345988|ref|NP_001001973.1| ATP synthase subunit gamma, mitochondrial isoform L (liver) precursor [Homo sapiens]'	NaN	NaN	NaN	NaN	NaN	7	4	NaN	0	7	11
419	'>gi|42516563|ref|NP_079352.2| UDP-glucuronic acid decarboxylase 1 isoform 2 [Homo sapiens]'	NaN	3	NaN	NaN	NaN	7	NaN	NaN	0	7	10
420	'>gi|4505813|ref|NP_003737.1| dynein light chain 1, cytoplasmic [Homo sapiens]'	NaN	NaN	NaN	NaN	NaN	NaN	7	3	0	7	10
421	'>gi|21071001|ref|NP_001135.3| E3 ubiquitin-protein ligase AMFR [Homo sapiens]'	NaN	NaN	NaN	7	2	NaN	NaN	NaN	0	7	9
422	'>gi|217330646|ref|NP_006704.3| activated RNA polymerase II transcriptional coactivator p15 [Homo sapiens]'	2	NaN	NaN	NaN	NaN	NaN	7	NaN	0	7	9
423	'>gi|83641876|ref|NP_061902.2| probable serine carboxypeptidase CPVL precursor [Homo sapiens]'	NaN	NaN	NaN	NaN	1	7	1	NaN	0	7	9
424	'>gi|108773810|ref|NP_064502.9| leucine--tRNA ligase, cytoplasmic [Homo sapiens]'	NaN	NaN	7	1	NaN	NaN	NaN	NaN	0	7	8
425	'>gi|22035554|ref|NP_663722.1| amyloid beta A4 precursor protein-binding family B member 1 isoform b [Homo sapiens]'	NaN	NaN	1	7	NaN	NaN	NaN	NaN	0	7	8
426	'>gi|568214245|ref|NP_001274744.1| ubiquitin-associated protein 2-like isoform c [Homo sapiens]'	NaN	NaN	7	1	NaN	NaN	NaN	NaN	0	7	8
427	'>gi|8923421|ref|NP_060297.1| serine--tRNA ligase, mitochondrial isoform b precursor [Homo sapiens]'	NaN	NaN	NaN	NaN	7	1	NaN	NaN	0	7	8
428	'>gi|110347425|ref|NP_001036016.1| structural maintenance of chromosomes protein 2 [Homo sapiens]'	NaN	NaN	7	NaN	NaN	NaN	NaN	NaN	0	7	7
429	'>gi|11321583|ref|NP_003841.1| succinyl-CoA ligase [ADP-forming] subunit beta, mitochondrial precursor [Homo sapiens]'	NaN	NaN	NaN	NaN	NaN	7	NaN	NaN	0	7	7
430	'>gi|116812591|ref|NP_008964.3| protein RER1 [Homo sapiens]'	NaN	NaN	NaN	NaN	NaN	NaN	7	NaN	0	7	7
431	'>gi|11968182|ref|NP_072045.1| 40S ribosomal protein S18 [Homo sapiens]'	NaN	NaN	NaN	NaN	NaN	NaN	7	NaN	0	7	7
432	'>gi|156546890|ref|NP_079225.5| protein WWC2 [Homo sapiens]'	NaN	NaN	7	NaN	NaN	NaN	NaN	NaN	0	7	7
433	'>gi|157388904|ref|NP_060272.3| HEAT repeat-containing protein 2 [Homo sapiens]'	NaN	NaN	NaN	7	NaN	NaN	NaN	NaN	0	7	7
434	'>gi|187171277|ref|NP_001119603.1| DNA polymerase subunit gamma-1 [Homo sapiens]'	NaN	NaN	7	NaN	NaN	NaN	NaN	NaN	0	7	7
435	'>gi|221307584|ref|NP_001138303.1| prohibitin-2 isoform 1 [Homo sapiens]'	NaN	NaN	NaN	NaN	NaN	7	NaN	NaN	0	7	7
436	'>gi|22202633|ref|NP_002615.2| prefoldin subunit 5 isoform alpha [Homo sapiens]'	NaN	NaN	NaN	NaN	NaN	NaN	7	NaN	0	7	7
437	'>gi|222136639|ref|NP_005947.3| C-1-tetrahydrofolate synthase, cytoplasmic [Homo sapiens]'	NaN	NaN	7	NaN	NaN	NaN	NaN	NaN	0	7	7
438	'>gi|23510338|ref|NP_003325.2| ubiquitin-like modifier-activating enzyme 1 [Homo sapiens]'	NaN	NaN	7	NaN	NaN	NaN	NaN	NaN	0	7	7
439	'>gi|24308113|ref|NP_056449.1| KIF1-binding protein [Homo sapiens]'	NaN	NaN	NaN	7	NaN	NaN	NaN	NaN	0	7	7
440	'>gi|254587994|ref|NP_001157019.1| synergin gamma isoform 7 [Homo sapiens]'	NaN	NaN	7	NaN	NaN	NaN	NaN	NaN	0	7	7
441	'>gi|31657129|ref|NP_036525.1| phosphoribosylformylglycinamidine synthase [Homo sapiens]'	NaN	NaN	7	NaN	NaN	NaN	NaN	NaN	0	7	7
442	'>gi|323276700|ref|NP_001191020.1| 40S ribosomal protein S10 [Homo sapiens]'	NaN	NaN	NaN	NaN	NaN	NaN	7	NaN	0	7	7
443	'>gi|327315343|ref|NP_001192157.1| sortilin isoform 2 [Homo sapiens]'	NaN	NaN	7	NaN	NaN	NaN	NaN	NaN	0	7	7
444	'>gi|33188445|ref|NP_036222.3| microtubule-actin cross-linking factor 1 [Homo sapiens]'	7	NaN	NaN	NaN	NaN	NaN	NaN	NaN	0	7	7
445	'>gi|344313163|ref|NP_001230695.1| protein O-linked-mannose beta-1,2-N-acetylglucosaminyltransferase 1 isoform 2 [Homo sapiens]'	NaN	NaN	NaN	7	NaN	NaN	NaN	NaN	0	7	7
446	'>gi|371502112|ref|NP_001243064.1| exportin-2 isoform 2 [Homo sapiens]'	NaN	NaN	7	NaN	NaN	NaN	NaN	NaN	0	7	7
447	'>gi|379030588|ref|NP_001243778.1| DNA polymerase delta catalytic subunit [Homo sapiens]'	NaN	NaN	7	NaN	NaN	NaN	NaN	NaN	0	7	7
448	'>gi|38327552|ref|NP_938405.1| ras GTPase-activating protein-binding protein 1 [Homo sapiens]'	NaN	NaN	NaN	7	NaN	NaN	NaN	NaN	0	7	7
449	'>gi|41872577|ref|NP_055965.1| raftlin [Homo sapiens]'	NaN	NaN	NaN	NaN	7	NaN	NaN	NaN	0	7	7
450	'>gi|42822868|ref|NP_976321.1| ribonuclease inhibitor [Homo sapiens]'	NaN	NaN	NaN	NaN	7	NaN	NaN	NaN	0	7	7
451	'>gi|44889481|ref|NP_036355.2| unconventional myosin-Ib isoform 2 [Homo sapiens]'	NaN	NaN	7	NaN	NaN	NaN	NaN	NaN	0	7	7
452	'>gi|4502171|ref|NP_000476.1| adenine phosphoribosyltransferase isoform a [Homo sapiens]'	NaN	NaN	NaN	NaN	NaN	NaN	7	NaN	0	7	7
453	'>gi|4503729|ref|NP_002005.1| peptidyl-prolyl cis-trans isomerase FKBP4 [Homo sapiens]'	NaN	NaN	NaN	NaN	7	NaN	NaN	NaN	0	7	7
454	'>gi|4505371|ref|NP_002487.1| NADH dehydrogenase [ubiquinone] iron-sulfur protein 8, mitochondrial precursor [Homo sapiens]'	NaN	NaN	NaN	NaN	NaN	NaN	7	NaN	0	7	7
455	'>gi|4505785|ref|NP_000285.1| phosphorylase b kinase gamma catalytic chain, liver/testis isoform isoform 1 [Homo sapiens]'	NaN	NaN	NaN	NaN	NaN	7	NaN	NaN	0	7	7
456	'>gi|4506055|ref|NP_002721.1| cAMP-dependent protein kinase catalytic subunit alpha isoform 1 [Homo sapiens]'	NaN	NaN	NaN	NaN	NaN	7	NaN	NaN	0	7	7
457	'>gi|4506181|ref|NP_002778.1| proteasome subunit alpha type-2 [Homo sapiens]'	NaN	NaN	NaN	NaN	NaN	NaN	7	NaN	0	7	7
458	'>gi|4506671|ref|NP_000995.1| 60S acidic ribosomal protein P2 [Homo sapiens]'	NaN	NaN	NaN	NaN	NaN	NaN	7	NaN	0	7	7
459	'>gi|4757732|ref|NP_004199.1| apoptosis-inducing factor 1, mitochondrial isoform 1 precursor [Homo sapiens]'	NaN	NaN	NaN	NaN	NaN	NaN	7	NaN	0	7	7
460	'>gi|530382446|ref|XP_005249381.1| PREDICTED: dystonin isoform X15 [Homo sapiens]'	NaN	7	NaN	NaN	NaN	NaN	NaN	NaN	0	7	7
461	'>gi|54112121|ref|NP_036558.3| splicing factor 3B subunit 3 [Homo sapiens]'	NaN	NaN	7	NaN	NaN	NaN	NaN	NaN	0	7	7
462	'>gi|543173169|ref|NP_001269468.1| guanine nucleotide-binding protein G(I)/G(S)/G(T) subunit beta-1 isoform 1 [Homo sapiens]'	NaN	NaN	NaN	NaN	NaN	7	NaN	NaN	0	7	7
463	'>gi|557357733|ref|NP_001273433.1| heat shock protein 105 kDa isoform 3 [Homo sapiens]'	NaN	NaN	NaN	7	NaN	NaN	NaN	NaN	0	7	7
464	'>gi|574957204|ref|NP_001276334.1| MMS19 nucleotide excision repair protein homolog isoform 1 [Homo sapiens]'	NaN	NaN	NaN	7	NaN	NaN	NaN	NaN	0	7	7
465	'''>gi|578840073|ref|XP_006725288.1| PREDICTED: pyridoxal-dependent decarboxylase domain-containing protein 1-like isoform X3 [Homo...'' <Preview truncated at 128 characters>'	NaN	NaN	NaN	7	NaN	NaN	NaN	NaN	0	7	7
466	'>gi|62198237|ref|NP_006222.2| DNA polymerase epsilon catalytic subunit A [Homo sapiens]'	NaN	7	NaN	NaN	NaN	NaN	NaN	NaN	0	7	7
467	'>gi|72534712|ref|NP_001026881.1| endoplasmic reticulum-Golgi intermediate compartment protein 1 [Homo sapiens]'	NaN	NaN	NaN	NaN	NaN	7	NaN	NaN	0	7	7
468	'>gi|4885165|ref|NP_005204.1| cystatin-A [Homo sapiens]'	2	3	6	NaN	2	NaN	3	2	0	6	18
469	'>gi|32189392|ref|NP_005800.3| peroxiredoxin-2 [Homo sapiens]'	2	3	NaN	NaN	1	1	6	1	0	6	14
470	'>gi|284795266|ref|NP_067026.3| signal recognition particle receptor subunit beta [Homo sapiens]'	NaN	NaN	NaN	NaN	NaN	6	6	NaN	0	6	12
471	'>gi|4507217|ref|NP_003124.1| signal recognition particle 9 kDa protein isoform 2 [Homo sapiens]'	NaN	NaN	NaN	NaN	NaN	NaN	6	6	0	6	12
472	'>gi|109148539|ref|NP_821158.2| gamma-glutamyltransferase 7 [Homo sapiens]'	NaN	NaN	5	6	NaN	NaN	NaN	NaN	0	6	11
473	'>gi|145977196|ref|NP_001078841.1| UPF0723 protein C11orf83 precursor [Homo sapiens]'	NaN	NaN	NaN	NaN	NaN	NaN	5	6	0	6	11
474	'>gi|166295173|ref|NP_060710.3| kin of IRRE-like protein 1 isoform 1 precursor [Homo sapiens]'	NaN	NaN	5	6	NaN	NaN	NaN	NaN	0	6	11
475	'>gi|60097902|ref|NP_002007.1| filaggrin [Homo sapiens]'	3	2	6	NaN	NaN	NaN	NaN	NaN	0	6	11
476	'>gi|166795297|ref|NP_057225.2| cytoplasmic dynein 1 light intermediate chain 1 [Homo sapiens]'	NaN	NaN	NaN	4	6	NaN	NaN	NaN	0	6	10
477	'>gi|288806587|ref|NP_001165774.1| serine/threonine-protein kinase greatwall isoform 1 [Homo sapiens]'	NaN	NaN	6	4	NaN	NaN	NaN	NaN	0	6	10
478	'>gi|4503143|ref|NP_001900.1| cathepsin D preproprotein [Homo sapiens]'	2	6	2	NaN	NaN	NaN	NaN	NaN	0	6	10
479	'>gi|4504279|ref|NP_002098.1| histone H3.3 [Homo sapiens]'	NaN	NaN	NaN	NaN	NaN	NaN	4	6	0	6	10
480	'>gi|467094898|ref|NP_001264129.1| protein cornichon homolog 4 isoform 5 [Homo sapiens]'	NaN	NaN	NaN	NaN	NaN	NaN	6	4	0	6	10
481	'>gi|21493022|ref|NP_005091.2| A-kinase anchor protein 12 isoform 1 [Homo sapiens]'	3	6	NaN	NaN	NaN	NaN	NaN	NaN	0	6	9
482	'>gi|312836798|ref|NP_001186125.1| armadillo repeat-containing protein 6 isoform 1 [Homo sapiens]'	NaN	NaN	NaN	NaN	3	6	NaN	NaN	0	6	9
483	'''>gi|4503523|ref|NP_003744.1| eukaryotic translation initiation factor 3 subunit D {ECO:0000255|HAMAP-Rule:MF_03003} [Homo sapien...'' <Preview truncated at 128 characters>'	NaN	NaN	NaN	3	6	NaN	NaN	NaN	0	6	9
484	'>gi|46852147|ref|NP_060530.3| isoleucine--tRNA ligase, mitochondrial precursor [Homo sapiens]'	NaN	NaN	6	3	NaN	NaN	NaN	NaN	0	6	9
485	'>gi|574584811|ref|NP_001276056.1| tubulin beta-4A chain isoform 2 [Homo sapiens]'	2	NaN	NaN	NaN	NaN	6	1	NaN	0	6	9
486	'>gi|66773040|ref|NP_982278.3| presqualene diphosphate phosphatase [Homo sapiens]'	NaN	NaN	NaN	NaN	NaN	3	6	NaN	0	6	9
487	'>gi|7705558|ref|NP_057452.1| inositol-3-phosphate synthase 1 isoform 1 [Homo sapiens]'	NaN	NaN	NaN	1	6	2	NaN	NaN	0	6	9
488	'>gi|205360840|ref|NP_001128582.1| dnaJ homolog subfamily A member 3, mitochondrial isoform 2 [Homo sapiens]'	NaN	NaN	NaN	2	6	NaN	NaN	NaN	0	6	8
489	'>gi|40288288|ref|NP_954592.1| histone-arginine methyltransferase CARM1 [Homo sapiens]'	NaN	NaN	NaN	6	2	NaN	NaN	NaN	0	6	8
490	'>gi|4503313|ref|NP_003638.1| diacylglycerol kinase epsilon [Homo sapiens]'	NaN	NaN	NaN	1	6	1	NaN	NaN	0	6	8
491	'>gi|4506725|ref|NP_000998.1| 40S ribosomal protein S4, X isoform X isoform [Homo sapiens]'	NaN	NaN	NaN	NaN	NaN	2	6	NaN	0	6	8
492	'>gi|5803165|ref|NP_006799.1| protein transport protein Sec61 subunit beta [Homo sapiens]'	NaN	NaN	NaN	NaN	NaN	NaN	6	2	0	6	8
493	'>gi|8923930|ref|NP_060934.1| CDGSH iron-sulfur domain-containing protein 1 [Homo sapiens]'	NaN	NaN	NaN	NaN	NaN	NaN	6	2	0	6	8
494	'>gi|21704279|ref|NP_660142.1| protein jagged-2 isoform b precursor [Homo sapiens]'	NaN	NaN	6	1	NaN	NaN	NaN	NaN	0	6	7
495	'>gi|307775422|ref|NP_001182732.1| low-density lipoprotein receptor isoform 6 precursor [Homo sapiens]'	NaN	1	6	NaN	NaN	NaN	NaN	NaN	0	6	7
496	'>gi|355477269|ref|NP_001239053.1| PAS domain-containing serine/threonine-protein kinase isoform 4 [Homo sapiens]'	NaN	NaN	1	6	NaN	NaN	NaN	NaN	0	6	7
497	'>gi|46276868|ref|NP_055501.2| uncharacterized protein KIAA0355 [Homo sapiens]'	NaN	NaN	6	1	NaN	NaN	NaN	NaN	0	6	7
498	'>gi|6678271|ref|NP_031401.1| TAR DNA-binding protein 43 [Homo sapiens]'	NaN	NaN	NaN	NaN	1	6	NaN	NaN	0	6	7
499	'>gi|109715835|ref|NP_071353.4| HEAT repeat-containing protein 6 [Homo sapiens]'	NaN	NaN	6	NaN	NaN	NaN	NaN	NaN	0	6	6
500	'>gi|110618253|ref|NP_005026.3| DNA-directed RNA polymerase, mitochondrial precursor [Homo sapiens]'	NaN	NaN	6	NaN	NaN	NaN	NaN	NaN	0	6	6
501	'>gi|13236579|ref|NP_077306.1| long-chain fatty acid transport protein 3 [Homo sapiens]'	NaN	NaN	NaN	6	NaN	NaN	NaN	NaN	0	6	6
502	'>gi|134142337|ref|NP_004987.2| multidrug resistance-associated protein 1 [Homo sapiens]'	NaN	NaN	6	NaN	NaN	NaN	NaN	NaN	0	6	6
503	'>gi|14043072|ref|NP_112533.1| heterogeneous nuclear ribonucleoproteins A2/B1 isoform B1 [Homo sapiens]'	NaN	NaN	NaN	NaN	NaN	6	NaN	NaN	0	6	6
504	'>gi|14149657|ref|NP_055787.1| transcription factor 25 [Homo sapiens]'	NaN	NaN	NaN	6	NaN	NaN	NaN	NaN	0	6	6
505	'>gi|153251745|ref|NP_062457.3| mitochondrial fission regulator 1-like isoform a [Homo sapiens]'	NaN	NaN	NaN	NaN	NaN	6	NaN	NaN	0	6	6
506	'>gi|156104872|ref|NP_006485.2| ETS domain-containing transcription factor ERF isoform 1 [Homo sapiens]'	NaN	NaN	NaN	6	NaN	NaN	NaN	NaN	0	6	6
507	'>gi|156119615|ref|NP_008832.2| unconventional myosin-IXa [Homo sapiens]'	NaN	6	NaN	NaN	NaN	NaN	NaN	NaN	0	6	6
508	'>gi|160420317|ref|NP_001104026.1| filamin-A isoform 2 [Homo sapiens]'	NaN	6	NaN	NaN	NaN	NaN	NaN	NaN	0	6	6
509	'>gi|170650661|ref|NP_006199.2| ectonucleotide pyrophosphatase/phosphodiesterase family member 1 [Homo sapiens]'	NaN	NaN	6	NaN	NaN	NaN	NaN	NaN	0	6	6
510	'>gi|18375650|ref|NP_542416.1| tyrosine-protein phosphatase non-receptor type 13 isoform 4 [Homo sapiens]'	NaN	6	NaN	NaN	NaN	NaN	NaN	NaN	0	6	6
511	'>gi|187960079|ref|NP_001120797.1| mitotic spindle assembly checkpoint protein MAD2B [Homo sapiens]'	NaN	NaN	NaN	NaN	NaN	NaN	6	NaN	0	6	6
512	'>gi|193211480|ref|NP_056175.3| superkiller viralicidic activity 2-like 2 [Homo sapiens]'	NaN	NaN	6	NaN	NaN	NaN	NaN	NaN	0	6	6
513	'>gi|19923191|ref|NP_003897.2| germinal-center associated nuclear protein [Homo sapiens]'	NaN	6	NaN	NaN	NaN	NaN	NaN	NaN	0	6	6
514	'>gi|20070125|ref|NP_000909.2| protein disulfide-isomerase precursor [Homo sapiens]'	NaN	NaN	NaN	NaN	6	NaN	NaN	NaN	0	6	6
515	'>gi|20149598|ref|NP_036272.2| mitochondrial dicarboxylate carrier isoform 2 [Homo sapiens]'	NaN	NaN	NaN	NaN	NaN	NaN	6	NaN	0	6	6
516	'>gi|207029439|ref|NP_001128728.1| histone-binding protein RBBP4 isoform c [Homo sapiens]'	NaN	NaN	NaN	NaN	NaN	6	NaN	NaN	0	6	6
517	'>gi|208022632|ref|NP_001129069.1| girdin isoform 1 [Homo sapiens]'	NaN	6	NaN	NaN	NaN	NaN	NaN	NaN	0	6	6
518	'''>gi|209413738|ref|NP_001129243.1| dolichyl-diphosphooligosaccharide--protein glycosyltransferase subunit 2 isoform 2 precursor [...'' <Preview truncated at 128 characters>'	NaN	NaN	NaN	NaN	6	NaN	NaN	NaN	0	6	6
519	'>gi|21265040|ref|NP_054899.2| 39S ribosomal protein L22, mitochondrial isoform a [Homo sapiens]'	NaN	NaN	NaN	NaN	NaN	NaN	6	NaN	0	6	6
520	'>gi|219842319|ref|NP_114091.3| Bardet-Biedl syndrome 2 protein [Homo sapiens]'	NaN	NaN	NaN	6	NaN	NaN	NaN	NaN	0	6	6
521	'>gi|22095349|ref|NP_055838.2| WD and tetratricopeptide repeats protein 1 isoform b [Homo sapiens]'	NaN	NaN	NaN	6	NaN	NaN	NaN	NaN	0	6	6
522	'>gi|224831257|ref|NP_055467.3| importin-13 [Homo sapiens]'	NaN	NaN	NaN	6	NaN	NaN	NaN	NaN	0	6	6
523	'>gi|24307899|ref|NP_005693.1| GTPase Era, mitochondrial [Homo sapiens]'	NaN	NaN	NaN	NaN	NaN	6	NaN	NaN	0	6	6
524	'>gi|254692934|ref|NP_001157108.1| general transcription factor II-I isoform 5 [Homo sapiens]'	NaN	NaN	6	NaN	NaN	NaN	NaN	NaN	0	6	6
525	'>gi|304555614|ref|NP_689956.2| BRCA1-associated ATM activator 1 [Homo sapiens]'	NaN	NaN	NaN	6	NaN	NaN	NaN	NaN	0	6	6
526	'>gi|33239445|ref|NP_003742.2| eukaryotic translation initiation factor 3 subunit B [Homo sapiens]'	NaN	NaN	6	NaN	NaN	NaN	NaN	NaN	0	6	6
527	'>gi|372266129|ref|NP_001243194.1| protein flightless-1 homolog isoform 3 [Homo sapiens]'	NaN	NaN	6	NaN	NaN	NaN	NaN	NaN	0	6	6
528	'>gi|378744165|ref|NP_001243755.1| RNA polymerase II-associated factor 1 homolog isoform 2 [Homo sapiens]'	NaN	NaN	NaN	6	NaN	NaN	NaN	NaN	0	6	6
529	'>gi|386869503|ref|NP_001247435.1| 40S ribosomal protein S3 isoform 2 [Homo sapiens]'	NaN	NaN	NaN	NaN	NaN	6	NaN	NaN	0	6	6
530	'>gi|40217805|ref|NP_078930.3| polynucleotide 5''-hydroxyl-kinase NOL9 [Homo sapiens]'	NaN	NaN	NaN	6	NaN	NaN	NaN	NaN	0	6	6
531	'>gi|40255047|ref|NP_079203.3| pleckstrin homology domain-containing family H member 3 precursor [Homo sapiens]'	NaN	NaN	NaN	6	NaN	NaN	NaN	NaN	0	6	6
532	'''>gi|41327781|ref|NP_951032.1| NADH dehydrogenase [ubiquinone] 1 alpha subcomplex assembly factor 3 isoform a precursor [Homo sap...'' <Preview truncated at 128 characters>'	NaN	NaN	NaN	NaN	NaN	NaN	6	NaN	0	6	6
533	'>gi|4502709|ref|NP_001777.1| cyclin-dependent kinase 1 isoform 1 [Homo sapiens]'	NaN	NaN	NaN	NaN	NaN	6	NaN	NaN	0	6	6
534	'>gi|4506061|ref|NP_002724.1| 5''-AMP-activated protein kinase subunit gamma-1 isoform 1 [Homo sapiens]'	NaN	NaN	NaN	NaN	NaN	6	NaN	NaN	0	6	6
535	'>gi|4506189|ref|NP_002783.1| proteasome subunit alpha type-7 [Homo sapiens]'	NaN	NaN	NaN	NaN	NaN	NaN	6	NaN	0	6	6
536	'>gi|48255947|ref|NP_001001323.1| plasma membrane calcium-transporting ATPase 1 isoform 1a [Homo sapiens]'	NaN	NaN	6	NaN	NaN	NaN	NaN	NaN	0	6	6
537	'>gi|5174447|ref|NP_006089.1| guanine nucleotide-binding protein subunit beta-2-like 1 [Homo sapiens]'	NaN	NaN	NaN	NaN	NaN	6	NaN	NaN	0	6	6
538	'>gi|530389315|ref|XP_005251117.1| PREDICTED: 14-3-3 protein zeta/delta isoform X1 [Homo sapiens]'	NaN	NaN	NaN	NaN	NaN	NaN	6	NaN	0	6	6
539	'>gi|53759103|ref|NP_006381.2| importin-8 isoform 1 [Homo sapiens]'	NaN	NaN	6	NaN	NaN	NaN	NaN	NaN	0	6	6
540	'>gi|5453760|ref|NP_006147.1| NEDD8 precursor [Homo sapiens]'	NaN	NaN	NaN	6	NaN	NaN	NaN	NaN	0	6	6
541	'>gi|545746375|ref|NP_001271175.1| signal-induced proliferation-associated 1-like protein 1 isoform 3 [Homo sapiens]'	NaN	6	NaN	NaN	NaN	NaN	NaN	NaN	0	6	6
542	'>gi|578816581|ref|XP_006716868.1| PREDICTED: DENN domain-containing protein 4C isoform X2 [Homo sapiens]'	NaN	6	NaN	NaN	NaN	NaN	NaN	NaN	0	6	6
543	'>gi|578830420|ref|XP_006721765.1| PREDICTED: 2'',3''-cyclic-nucleotide 3''-phosphodiesterase isoform X2 [Homo sapiens]'	NaN	NaN	NaN	NaN	NaN	6	NaN	NaN	0	6	6
544	'>gi|6041669|ref|NP_004538.2| NADH dehydrogenase [ubiquinone] 1 beta subcomplex subunit 4 isoform 1 [Homo sapiens]'	NaN	NaN	NaN	NaN	NaN	NaN	6	NaN	0	6	6
545	'>gi|62460637|ref|NP_078934.3| importin-4 [Homo sapiens]'	NaN	NaN	6	NaN	NaN	NaN	NaN	NaN	0	6	6
546	'>gi|664806037|ref|NP_001287758.1| cold-inducible RNA-binding protein isoform 3 [Homo sapiens]'	NaN	NaN	NaN	NaN	NaN	NaN	6	NaN	0	6	6
547	'>gi|68160922|ref|NP_001020242.1| 40S ribosomal protein S14 [Homo sapiens]'	NaN	NaN	NaN	NaN	NaN	NaN	6	NaN	0	6	6
548	'>gi|7019503|ref|NP_037520.1| prolactin regulatory element-binding protein [Homo sapiens]'	NaN	NaN	NaN	NaN	NaN	6	NaN	NaN	0	6	6
549	'>gi|71902540|ref|NP_000042.3| serine-protein kinase ATM [Homo sapiens]'	NaN	6	NaN	NaN	NaN	NaN	NaN	NaN	0	6	6
550	'>gi|7706200|ref|NP_057731.1| protein THEM6 precursor [Homo sapiens]'	NaN	NaN	NaN	NaN	NaN	NaN	6	NaN	0	6	6
551	'>gi|7706351|ref|NP_057161.1| peptidyl-tRNA hydrolase 2, mitochondrial precursor [Homo sapiens]'	NaN	NaN	NaN	NaN	NaN	NaN	6	NaN	0	6	6
552	'>gi|67782356|ref|NP_001255.3| corneodesmosin precursor [Homo sapiens]'	4	5	4	NaN	1	3	2	3	0	5	22
553	'>gi|4506773|ref|NP_002956.1| protein S100-A9 [Homo sapiens]'	2	3	1	NaN	3	1	5	3	0	5	18
554	'>gi|50592996|ref|NP_006077.2| tubulin beta-3 chain isoform 1 [Homo sapiens]'	NaN	2	3	4	5	NaN	2	NaN	0	5	16
555	'>gi|4557014|ref|NP_001743.1| catalase [Homo sapiens]'	5	3	1	NaN	1	1	NaN	3	0	5	14
556	'>gi|9910278|ref|NP_064584.1| keratinocyte-associated transmembrane protein 2 precursor [Homo sapiens]'	NaN	NaN	2	5	4	3	NaN	NaN	0	5	14
557	'>gi|156071462|ref|NP_001627.2| ADP/ATP translocase 3 [Homo sapiens]'	NaN	2	2	1	1	5	2	NaN	0	5	13
558	'>gi|118572613|ref|NP_057417.3| serine/arginine repetitive matrix protein 2 [Homo sapiens]'	NaN	3	5	4	NaN	NaN	NaN	NaN	0	5	12
559	'>gi|118200335|ref|NP_001071639.1| protein FAM127A [Homo sapiens]'	NaN	NaN	NaN	NaN	NaN	NaN	5	5	0	5	10
560	'>gi|145580608|ref|NP_001077430.1| WD repeat-containing protein 62 isoform 1 [Homo sapiens]'	NaN	5	5	NaN	NaN	NaN	NaN	NaN	0	5	10
561	'>gi|530406168|ref|XP_005254592.1| PREDICTED: dnaJ homolog subfamily A member 4 isoform X1 [Homo sapiens]'	NaN	NaN	NaN	2	2	5	1	NaN	0	5	10
562	'>gi|150418002|ref|NP_002114.3| HLA class II histocompatibility antigen, DQ beta 1 chain isoform 1 precursor [Homo sapiens]'	NaN	NaN	NaN	NaN	NaN	5	4	NaN	0	5	9
563	'>gi|389886539|ref|NP_001254507.1| torsin-1A-interacting protein 1 isoform 1 [Homo sapiens]'	NaN	NaN	NaN	3	5	1	NaN	NaN	0	5	9
564	'>gi|42558279|ref|NP_817124.1| tubulin beta-8 chain [Homo sapiens]'	NaN	NaN	NaN	NaN	3	5	1	NaN	0	5	9
565	'>gi|74099697|ref|NP_001027565.1| heterogeneous nuclear ribonucleoprotein H2 [Homo sapiens]'	NaN	NaN	NaN	NaN	5	4	NaN	NaN	0	5	9
566	'>gi|7705855|ref|NP_057226.1| estradiol 17-beta-dehydrogenase 12 [Homo sapiens]'	NaN	NaN	NaN	NaN	NaN	5	4	NaN	0	5	9
567	'>gi|7706457|ref|NP_057332.1| A-kinase anchor protein 11 [Homo sapiens]'	NaN	4	5	NaN	NaN	NaN	NaN	NaN	0	5	9
568	'>gi|14589933|ref|NP_115832.1| protocadherin-7 isoform b precursor [Homo sapiens]'	NaN	5	NaN	3	NaN	NaN	NaN	NaN	0	5	8
569	'>gi|171906582|ref|NP_064583.2| coiled-coil domain-containing protein 47 precursor [Homo sapiens]'	NaN	NaN	NaN	3	5	NaN	NaN	NaN	0	5	8
570	'>gi|215490096|ref|NP_001135920.1| protein spinster homolog 1 isoform 1 [Homo sapiens]'	NaN	NaN	NaN	1	2	5	NaN	NaN	0	5	8
571	'>gi|21614544|ref|NP_002955.2| protein S100-A8 [Homo sapiens]'	NaN	2	NaN	NaN	NaN	1	5	NaN	0	5	8
572	'>gi|221316632|ref|NP_001137534.1| coatomer subunit beta [Homo sapiens]'	NaN	NaN	3	5	NaN	NaN	NaN	NaN	0	5	8
573	'>gi|261878552|ref|NP_001159889.1| afadin- and alpha-actinin-binding protein isoform 1 [Homo sapiens]'	NaN	NaN	NaN	5	3	NaN	NaN	NaN	0	5	8
574	'>gi|321267511|ref|NP_001189431.1| protein NipSnap homolog 1 isoform 2 [Homo sapiens]'	NaN	NaN	NaN	NaN	NaN	3	5	NaN	0	5	8
575	'>gi|4506711|ref|NP_001021.1| 40S ribosomal protein S27 [Homo sapiens]'	NaN	NaN	NaN	NaN	NaN	NaN	3	5	0	5	8
576	'>gi|56788364|ref|NP_065194.2| gamma-tubulin complex component 6 [Homo sapiens]'	NaN	5	3	NaN	NaN	NaN	NaN	NaN	0	5	8
577	'>gi|109150431|ref|NP_060469.4| E3 ubiquitin-protein ligase RNF31 [Homo sapiens]'	NaN	NaN	5	NaN	NaN	NaN	NaN	2	0	5	7
578	'>gi|14043022|ref|NP_004981.2| methionine--tRNA ligase, cytoplasmic [Homo sapiens]'	NaN	NaN	5	2	NaN	NaN	NaN	NaN	0	5	7
579	'>gi|17158023|ref|NP_478070.1| protein FAM207A [Homo sapiens]'	NaN	NaN	NaN	NaN	NaN	2	5	NaN	0	5	7
580	'>gi|225543215|ref|NP_001139438.1| antigen KI-67 isoform 2 [Homo sapiens]'	NaN	NaN	NaN	2	NaN	NaN	NaN	5	0	5	7
581	'>gi|291575128|ref|NP_001167568.1| L-lactate dehydrogenase B chain [Homo sapiens]'	NaN	NaN	NaN	NaN	NaN	5	2	NaN	0	5	7
582	'>gi|4758302|ref|NP_004441.1| enhancer of rudimentary homolog [Homo sapiens]'	NaN	NaN	NaN	NaN	NaN	NaN	5	2	0	5	7
583	'>gi|4826998|ref|NP_005057.1| splicing factor, proline- and glutamine-rich [Homo sapiens]'	NaN	NaN	2	5	NaN	NaN	NaN	NaN	0	5	7
584	'>gi|50592994|ref|NP_003320.2| thioredoxin isoform 1 [Homo sapiens]'	NaN	NaN	NaN	NaN	NaN	NaN	5	2	0	5	7
585	'>gi|514052659|ref|NP_001265481.1| tubulin alpha-4A chain isoform 2 [Homo sapiens]'	NaN	NaN	NaN	NaN	2	5	NaN	NaN	0	5	7
586	'>gi|62241042|ref|NP_004437.2| bifunctional glutamate/proline--tRNA ligase [Homo sapiens]'	NaN	2	5	NaN	NaN	NaN	NaN	NaN	0	5	7
587	'>gi|72534740|ref|NP_001026893.1| dnaJ homolog subfamily B member 14 isoform 1 [Homo sapiens]'	NaN	NaN	NaN	NaN	NaN	5	2	NaN	0	5	7
588	'>gi|12667788|ref|NP_002464.1| myosin-9 [Homo sapiens]'	NaN	5	NaN	NaN	NaN	NaN	NaN	1	0	5	6
589	'>gi|14043070|ref|NP_112420.1| heterogeneous nuclear ribonucleoprotein A1 isoform b [Homo sapiens]'	NaN	NaN	NaN	NaN	NaN	5	1	NaN	0	5	6
590	'>gi|154355000|ref|NP_003676.2| far upstream element-binding protein 2 [Homo sapiens]'	NaN	NaN	1	5	NaN	NaN	NaN	NaN	0	5	6
591	'>gi|157671929|ref|NP_002636.2| phosphatidylinositol 4-phosphate 3-kinase C2 domain-containing subunit alpha [Homo sapiens]'	NaN	5	1	NaN	NaN	NaN	NaN	NaN	0	5	6
592	'>gi|20143480|ref|NP_003809.1| phosphatidate cytidylyltransferase 2 [Homo sapiens]'	NaN	NaN	NaN	NaN	1	5	NaN	NaN	0	5	6
593	'>gi|21327701|ref|NP_631961.1| TATA-binding protein-associated factor 2N isoform 1 [Homo sapiens]'	NaN	NaN	NaN	5	1	NaN	NaN	NaN	0	5	6
594	'>gi|251831110|ref|YP_003024029.1| cytochrome c oxidase subunit II (mitochondrion) [Homo sapiens]'	NaN	NaN	NaN	NaN	NaN	1	5	NaN	0	5	6
595	'>gi|296317339|ref|NP_001171752.1| voltage-dependent anion-selective channel protein 2 isoform 2 [Homo sapiens]'	NaN	NaN	NaN	NaN	NaN	5	1	NaN	0	5	6
596	'>gi|44890068|ref|NP_005086.2| zinc finger MYM-type protein 4 [Homo sapiens]'	NaN	5	NaN	NaN	NaN	1	NaN	NaN	0	5	6
597	'>gi|544711292|ref|NP_001269867.1| SCL-interrupting locus protein isoform 4 [Homo sapiens]'	NaN	NaN	5	1	NaN	NaN	NaN	NaN	0	5	6
598	'>gi|5453597|ref|NP_006126.1| F-actin-capping protein subunit alpha-1 [Homo sapiens]'	NaN	NaN	NaN	NaN	NaN	5	1	NaN	0	5	6
599	'>gi|61097912|ref|NP_612409.1| nucleolar MIF4G domain-containing protein 1 [Homo sapiens]'	NaN	NaN	1	5	NaN	NaN	NaN	NaN	0	5	6
600	'>gi|10863927|ref|NP_066953.1| peptidyl-prolyl cis-trans isomerase A isoform 1 [Homo sapiens]'	NaN	NaN	NaN	NaN	NaN	NaN	5	NaN	0	5	5
601	'>gi|10880989|ref|NP_067075.1| ras-related protein Rab-18 isoform 1 [Homo sapiens]'	NaN	NaN	NaN	NaN	NaN	NaN	5	NaN	0	5	5
602	'>gi|115583670|ref|NP_003244.2| T-lymphoma invasion and metastasis-inducing protein 1 [Homo sapiens]'	NaN	5	NaN	NaN	NaN	NaN	NaN	NaN	0	5	5
603	'>gi|116089292|ref|NP_079029.3| tetratricopeptide repeat protein 21B [Homo sapiens]'	NaN	NaN	5	NaN	NaN	NaN	NaN	NaN	0	5	5
604	'>gi|134304838|ref|NP_004827.4| eukaryotic translation initiation factor 2-alpha kinase 3 precursor [Homo sapiens]'	NaN	NaN	5	NaN	NaN	NaN	NaN	NaN	0	5	5
605	'>gi|13489112|ref|NP_055153.1| phosphatidylserine decarboxylase proenzyme [Homo sapiens]'	NaN	NaN	NaN	NaN	NaN	5	NaN	NaN	0	5	5
606	'>gi|14269586|ref|NP_110438.1| 28S ribosomal protein S26, mitochondrial [Homo sapiens]'	NaN	NaN	NaN	NaN	NaN	NaN	5	NaN	0	5	5
607	'>gi|14861834|ref|NP_149061.1| cat eye syndrome critical region protein 5 isoform 2 precursor [Homo sapiens]'	NaN	NaN	NaN	NaN	NaN	5	NaN	NaN	0	5	5
608	'>gi|148727351|ref|NP_958861.2| COBW domain-containing protein 3 isoform 1 [Homo sapiens]'	NaN	NaN	NaN	NaN	NaN	5	NaN	NaN	0	5	5
609	'>gi|15431290|ref|NP_000966.2| 60S ribosomal protein L11 isoform 1 [Homo sapiens]'	NaN	NaN	NaN	NaN	NaN	NaN	5	NaN	0	5	5
610	'>gi|154355004|ref|NP_001093592.1| protein strawberry notch homolog 2 isoform 2 [Homo sapiens]'	NaN	NaN	5	NaN	NaN	NaN	NaN	NaN	0	5	5
611	'>gi|156938331|ref|NP_060392.3| pre-mRNA-processing factor 39 [Homo sapiens]'	NaN	NaN	NaN	5	NaN	NaN	NaN	NaN	0	5	5
612	'>gi|157266264|ref|NP_942147.3| pleckstrin homology-like domain family B member 3 [Homo sapiens]'	NaN	NaN	NaN	5	NaN	NaN	NaN	NaN	0	5	5
613	'>gi|16306548|ref|NP_006504.2| serine--tRNA ligase, cytoplasmic [Homo sapiens]'	NaN	NaN	NaN	NaN	5	NaN	NaN	NaN	0	5	5
614	'>gi|164607128|ref|NP_079157.3| solute carrier family 35 member E1 [Homo sapiens]'	NaN	NaN	NaN	NaN	NaN	5	NaN	NaN	0	5	5
615	'>gi|169790833|ref|NP_001116078.1| lysosome-associated membrane glycoprotein 2 isoform C precursor [Homo sapiens]'	NaN	NaN	5	NaN	NaN	NaN	NaN	NaN	0	5	5
616	'>gi|182508169|ref|NP_003864.4| neuropilin-1 isoform a precursor [Homo sapiens]'	NaN	NaN	5	NaN	NaN	NaN	NaN	NaN	0	5	5
617	'>gi|189458821|ref|NP_003236.3| protein-glutamine gamma-glutamyltransferase E [Homo sapiens]'	NaN	NaN	5	NaN	NaN	NaN	NaN	NaN	0	5	5
618	'>gi|194578888|ref|NP_001124147.1| calmegin precursor [Homo sapiens]'	NaN	NaN	NaN	5	NaN	NaN	NaN	NaN	0	5	5
619	'>gi|19557636|ref|NP_570981.1| peptidyl-prolyl cis-trans isomerase-like 3 isoform PPIL3b [Homo sapiens]'	NaN	NaN	NaN	NaN	NaN	NaN	5	NaN	0	5	5
620	'>gi|19923198|ref|NP_001745.2| runt-related transcription factor 1 isoform AML1c [Homo sapiens]'	NaN	NaN	NaN	NaN	5	NaN	NaN	NaN	0	5	5
621	'>gi|205277364|ref|NP_001128508.1| Golgi apparatus membrane protein TVP23 homolog C isoform 2 [Homo sapiens]'	NaN	NaN	NaN	NaN	NaN	NaN	5	NaN	0	5	5
622	'>gi|21536428|ref|NP_004618.2| tail-anchored protein insertion receptor WRB isoform 1 [Homo sapiens]'	NaN	NaN	NaN	NaN	NaN	NaN	5	NaN	0	5	5
623	'>gi|221307568|ref|NP_001138295.1| C-myc promoter-binding protein isoform 1 [Homo sapiens]'	NaN	5	NaN	NaN	NaN	NaN	NaN	NaN	0	5	5
624	'>gi|224922839|ref|NP_689634.2| protein FAM69B [Homo sapiens]'	NaN	NaN	NaN	NaN	NaN	5	NaN	NaN	0	5	5
625	'>gi|258613875|ref|NP_056308.3| KN motif and ankyrin repeat domain-containing protein 2 isoform 1 [Homo sapiens]'	NaN	NaN	5	NaN	NaN	NaN	NaN	NaN	0	5	5
626	'>gi|291621664|ref|NP_001167589.1| RNA-binding protein MEX3D isoform 2 [Homo sapiens]'	NaN	NaN	NaN	5	NaN	NaN	NaN	NaN	0	5	5
627	'>gi|31712030|ref|NP_853553.1| ancient ubiquitous protein 1 [Homo sapiens]'	NaN	NaN	NaN	NaN	NaN	5	NaN	NaN	0	5	5
628	'>gi|31742492|ref|NP_060647.2| NEDD4-binding protein 2 [Homo sapiens]'	NaN	5	NaN	NaN	NaN	NaN	NaN	NaN	0	5	5
629	'>gi|32189394|ref|NP_001677.2| ATP synthase subunit beta, mitochondrial precursor [Homo sapiens]'	NaN	NaN	NaN	NaN	5	NaN	NaN	NaN	0	5	5
630	'>gi|33359701|ref|NP_872630.1| ubiquitin-conjugating enzyme E2 G2 isoform 2 [Homo sapiens]'	NaN	NaN	NaN	NaN	NaN	NaN	5	NaN	0	5	5
631	'>gi|342187274|ref|NP_001230111.1| copper-transporting ATPase 2 isoform c [Homo sapiens]'	NaN	NaN	5	NaN	NaN	NaN	NaN	NaN	0	5	5
632	'>gi|34577075|ref|NP_005460.2| acyl-coenzyme A thioesterase 8 [Homo sapiens]'	NaN	NaN	NaN	NaN	NaN	5	NaN	NaN	0	5	5
633	'>gi|358030308|ref|NP_001239589.1| band 4.1-like protein 2 isoform d [Homo sapiens]'	NaN	NaN	5	NaN	NaN	NaN	NaN	NaN	0	5	5
634	'>gi|38683799|ref|NP_149112.1| ankyrin repeat domain-containing protein 13A [Homo sapiens]'	NaN	NaN	NaN	5	NaN	NaN	NaN	NaN	0	5	5
635	'>gi|39930517|ref|NP_612361.1| atherin [Homo sapiens]'	NaN	NaN	NaN	5	NaN	NaN	NaN	NaN	0	5	5
636	'>gi|40068047|ref|NP_951060.1| metal transporter CNNM3 isoform 2 precursor [Homo sapiens]'	NaN	NaN	NaN	5	NaN	NaN	NaN	NaN	0	5	5
637	'>gi|40255157|ref|NP_700356.2| leucine-rich repeats and immunoglobulin-like domains protein 3 isoform 2 precursor [Homo sapiens]'	NaN	NaN	5	NaN	NaN	NaN	NaN	NaN	0	5	5
638	'>gi|431822379|ref|NP_001258930.1| dedicator of cytokinesis protein 7 isoform 4 [Homo sapiens]'	NaN	5	NaN	NaN	NaN	NaN	NaN	NaN	0	5	5
639	'>gi|443497964|ref|NP_001263218.1| cAMP-dependent protein kinase type I-alpha regulatory subunit isoform a [Homo sapiens]'	NaN	NaN	NaN	NaN	5	NaN	NaN	NaN	0	5	5
640	'>gi|4502227|ref|NP_001168.1| ADP-ribosylation factor-like protein 1 isoform 1 [Homo sapiens]'	NaN	NaN	NaN	NaN	NaN	NaN	5	NaN	0	5	5
641	'>gi|4503513|ref|NP_003748.1| eukaryotic translation initiation factor 3 subunit I [Homo sapiens]'	NaN	NaN	NaN	NaN	NaN	5	NaN	NaN	0	5	5
642	'>gi|4504517|ref|NP_001531.1| heat shock protein beta-1 [Homo sapiens]'	NaN	NaN	NaN	NaN	NaN	NaN	5	NaN	0	5	5
643	'>gi|4506623|ref|NP_000979.1| 60S ribosomal protein L27 [Homo sapiens]'	NaN	NaN	NaN	NaN	NaN	NaN	5	NaN	0	5	5
644	'>gi|4507879|ref|NP_003365.1| voltage-dependent anion-selective channel protein 1 [Homo sapiens]'	NaN	NaN	NaN	NaN	NaN	NaN	5	NaN	0	5	5
645	'>gi|45597177|ref|NP_055858.2| TBC1 domain family member 9B isoform b [Homo sapiens]'	NaN	NaN	5	NaN	NaN	NaN	NaN	NaN	0	5	5
646	'>gi|4757926|ref|NP_004893.1| RNA-binding protein 39 isoform b [Homo sapiens]'	NaN	NaN	NaN	5	NaN	NaN	NaN	NaN	0	5	5
647	'>gi|4757988|ref|NP_004795.1| probable cytosolic iron-sulfur protein assembly protein CIAO1 [Homo sapiens]'	NaN	NaN	NaN	NaN	NaN	5	NaN	NaN	0	5	5
648	'>gi|4759050|ref|NP_004577.1| ribosomal protein S6 kinase alpha-3 [Homo sapiens]'	NaN	NaN	NaN	NaN	NaN	5	NaN	NaN	0	5	5
649	'>gi|48928050|ref|NP_036432.2| F-box/WD repeat-containing protein 11 isoform C [Homo sapiens]'	NaN	NaN	5	NaN	NaN	NaN	NaN	NaN	0	5	5
650	'>gi|509155837|ref|NP_001265241.1| nuclear pore complex protein Nup155 isoform 3 [Homo sapiens]'	NaN	NaN	5	NaN	NaN	NaN	NaN	NaN	0	5	5
651	'>gi|52630440|ref|NP_036313.3| peptidyl-prolyl cis-trans isomerase FKBP8 [Homo sapiens]'	NaN	NaN	NaN	5	NaN	NaN	NaN	NaN	0	5	5
652	'>gi|530414369|ref|XP_005266835.1| PREDICTED: serpin B12 isoform X1 [Homo sapiens]'	NaN	NaN	NaN	NaN	NaN	5	NaN	NaN	0	5	5
653	'>gi|530414713|ref|XP_005259901.1| PREDICTED: peptidyl-prolyl cis-trans isomerase FKBP8 isoform X4 [Homo sapiens]'	NaN	NaN	NaN	NaN	NaN	5	NaN	NaN	0	5	5
654	'>gi|530418462|ref|XP_005260640.1| PREDICTED: mRNA export factor isoform X2 [Homo sapiens]'	NaN	NaN	NaN	NaN	NaN	5	NaN	NaN	0	5	5
655	'>gi|530424332|ref|XP_005256210.1| PREDICTED: epithelial splicing regulatory protein 2 isoform X2 [Homo sapiens]'	NaN	NaN	NaN	5	NaN	NaN	NaN	NaN	0	5	5
656	'>gi|533112479|ref|NP_059984.3| plexin-A3 precursor [Homo sapiens]'	NaN	5	NaN	NaN	NaN	NaN	NaN	NaN	0	5	5
657	'>gi|538921154|ref|NP_001269348.1| NADH dehydrogenase [ubiquinone] 1 alpha subcomplex subunit 5 isoform 2 [Homo sapiens]'	NaN	NaN	NaN	NaN	NaN	NaN	5	NaN	0	5	5
658	'>gi|543583697|ref|NP_001269533.1| prostaglandin E synthase 3 isoform e [Homo sapiens]'	NaN	NaN	NaN	NaN	NaN	NaN	5	NaN	0	5	5
659	'>gi|5453549|ref|NP_006397.1| peroxiredoxin-4 precursor [Homo sapiens]'	NaN	NaN	NaN	NaN	NaN	NaN	5	NaN	0	5	5
660	'>gi|557948045|ref|NP_079084.3| protein aurora borealis isoform 1 [Homo sapiens]'	NaN	NaN	NaN	5	NaN	NaN	NaN	NaN	0	5	5
661	'>gi|578827208|ref|XP_006720676.1| PREDICTED: uncharacterized protein C15orf39 isoform X2 [Homo sapiens]'	NaN	NaN	5	NaN	NaN	NaN	NaN	NaN	0	5	5
662	'>gi|62460635|ref|NP_001014842.1| transmembrane 9 superfamily member 1 isoform b precursor [Homo sapiens]'	NaN	NaN	NaN	NaN	NaN	5	NaN	NaN	0	5	5
663	'>gi|631226406|ref|NP_001278825.1| ras-related protein Rap-1A precursor [Homo sapiens]'	NaN	NaN	NaN	NaN	NaN	NaN	5	NaN	0	5	5
664	'>gi|662033888|ref|NP_001284478.1| regulator of nonsense transcripts 1 isoform 1 [Homo sapiens]'	NaN	NaN	5	NaN	NaN	NaN	NaN	NaN	0	5	5
665	'>gi|663071059|ref|NP_001284634.1| latrophilin-2 isoform 2 preproprotein [Homo sapiens]'	NaN	NaN	5	NaN	NaN	NaN	NaN	NaN	0	5	5
666	'>gi|6631085|ref|NP_008965.2| dnaJ homolog subfamily B member 4 [Homo sapiens]'	NaN	NaN	NaN	NaN	NaN	5	NaN	NaN	0	5	5
667	'>gi|663429546|ref|NP_001287699.1| lysophospholipase-like protein 1 isoform c [Homo sapiens]'	NaN	NaN	NaN	NaN	NaN	NaN	5	NaN	0	5	5
668	'>gi|666637991|ref|NP_001288013.1| rho guanine nucleotide exchange factor 12 isoform 3 [Homo sapiens]'	NaN	5	NaN	NaN	NaN	NaN	NaN	NaN	0	5	5
669	'>gi|6912280|ref|NP_036243.1| activator of 90 kDa heat shock protein ATPase homolog 1 [Homo sapiens]'	NaN	NaN	NaN	NaN	NaN	5	NaN	NaN	0	5	5
670	'>gi|7656952|ref|NP_055227.1| calcyclin-binding protein isoform 1 [Homo sapiens]'	NaN	NaN	NaN	NaN	NaN	5	NaN	NaN	0	5	5
671	'>RRV Gene 10'	4	3	3	2	NaN	3	3	NaN	0	4	18
672	'>gi|17998551|ref|NP_536722.1| serpin B12 [Homo sapiens]'	2	3	3	NaN	2	NaN	3	4	0	4	17
673	'>gi|34419635|ref|NP_002146.2| heat shock 70 kDa protein 6 [Homo sapiens]'	1	1	3	4	2	2	2	1	0	4	16
674	'>gi|13129110|ref|NP_077007.1| methylosome protein 50 [Homo sapiens]'	2	NaN	1	1	1	4	2	1	0	4	12
675	'>gi|155722983|ref|NP_057376.2| heat shock protein 75 kDa, mitochondrial isoform 1 precursor [Homo sapiens]'	1	2	2	4	1	1	NaN	NaN	0	4	11
676	'>gi|661902998|ref|NP_001284347.1| heterogeneous nuclear ribonucleoprotein M isoform c [Homo sapiens]'	3	1	NaN	NaN	NaN	3	4	NaN	0	4	11
677	'>gi|507834128|ref|NP_001002252.2| ADP-ribosylation factor-like protein 6-interacting protein 4 isoform 4 [Homo sapiens]'	4	4	NaN	NaN	NaN	2	NaN	NaN	0	4	10
678	'>gi|4557367|ref|NP_000377.1| bleomycin hydrolase [Homo sapiens]'	NaN	NaN	NaN	NaN	2	4	1	2	0	4	9
679	'>gi|11321607|ref|NP_004228.1| pachytene checkpoint protein 2 homolog isoform 1 [Homo sapiens]'	NaN	NaN	NaN	NaN	4	4	NaN	NaN	0	4	8
680	'>gi|18378731|ref|NP_064620.2| HMG box transcription factor BBX isoform 2 [Homo sapiens]'	NaN	NaN	4	4	NaN	NaN	NaN	NaN	0	4	8
681	'>gi|78214522|ref|NP_001030335.1| 60S ribosomal protein L38 [Homo sapiens]'	NaN	NaN	NaN	NaN	NaN	NaN	4	4	0	4	8
682	'>gi|11641421|ref|NP_067090.1| ceramide synthase 1 isoform 1 [Homo sapiens]'	NaN	NaN	NaN	NaN	NaN	4	3	NaN	0	4	7
683	'>gi|13375618|ref|NP_055577.1| delta(24)-sterol reductase precursor [Homo sapiens]'	NaN	NaN	NaN	NaN	4	3	NaN	NaN	0	4	7
684	'>gi|24308201|ref|NP_065392.1| adipocyte plasma membrane-associated protein [Homo sapiens]'	NaN	NaN	NaN	NaN	3	4	NaN	NaN	0	4	7
685	'>gi|40254851|ref|NP_037487.2| serine/threonine-protein kinase N3 [Homo sapiens]'	NaN	NaN	3	4	NaN	NaN	NaN	NaN	0	4	7
686	'>gi|11141889|ref|NP_068590.1| protein salvador homolog 1 [Homo sapiens]'	NaN	NaN	NaN	NaN	2	4	NaN	NaN	0	4	6
687	'>gi|118197272|ref|NP_060506.5| autophagy-related protein 2 homolog B [Homo sapiens]'	NaN	NaN	4	NaN	2	NaN	NaN	NaN	0	4	6
688	'>gi|183227703|ref|NP_001116698.1| protein MTO1 homolog, mitochondrial isoform c [Homo sapiens]'	NaN	NaN	NaN	4	2	NaN	NaN	NaN	0	4	6
689	'>gi|197382758|ref|NP_001127964.1| heparan sulfate 2-O-sulfotransferase 1 isoform 2 [Homo sapiens]'	NaN	NaN	NaN	NaN	2	4	NaN	NaN	0	4	6
690	'>gi|213688375|ref|NP_001135417.1| actin, aortic smooth muscle [Homo sapiens]'	NaN	NaN	NaN	NaN	NaN	4	2	NaN	0	4	6
691	'>gi|254553334|ref|NP_001156956.1| DDB1- and CUL4-associated factor 11 isoform 1 [Homo sapiens]'	NaN	NaN	NaN	2	4	NaN	NaN	NaN	0	4	6
692	'>gi|29725607|ref|NP_061141.2| protein unc-45 homolog A isoform 2 [Homo sapiens]'	NaN	NaN	2	4	NaN	NaN	NaN	NaN	0	4	6
693	'>gi|330340389|ref|NP_001193356.1| up-regulated during skeletal muscle growth protein 5 [Homo sapiens]'	NaN	NaN	NaN	NaN	NaN	NaN	2	4	0	4	6
694	'>gi|34098946|ref|NP_004550.2| nuclease-sensitive element-binding protein 1 [Homo sapiens]'	NaN	NaN	NaN	NaN	2	4	NaN	NaN	0	4	6
695	'>gi|34147522|ref|NP_064632.2| chaperone activity of bc1 complex-like, mitochondrial [Homo sapiens]'	NaN	NaN	NaN	NaN	4	2	NaN	NaN	0	4	6
696	'>gi|4502163|ref|NP_001638.1| apolipoprotein D precursor [Homo sapiens]'	2	4	NaN	NaN	NaN	NaN	NaN	NaN	0	4	6
697	'>gi|4506401|ref|NP_002871.1| RAF proto-oncogene serine/threonine-protein kinase [Homo sapiens]'	NaN	NaN	NaN	4	2	NaN	NaN	NaN	0	4	6
698	'>gi|4885065|ref|NP_005157.1| amyloid-like protein 1 isoform 2 precursor [Homo sapiens]'	NaN	NaN	2	4	NaN	NaN	NaN	NaN	0	4	6
699	'>gi|557636736|ref|NP_001273554.1| RNA-binding protein with serine-rich domain 1 isoform a [Homo sapiens]'	NaN	4	NaN	NaN	NaN	2	NaN	NaN	0	4	6
700	'>gi|5802984|ref|NP_006867.1| N-acetyllactosaminide beta-1,3-N-acetylglucosaminyltransferase [Homo sapiens]'	NaN	NaN	NaN	NaN	2	4	NaN	NaN	0	4	6
701	'>gi|5901922|ref|NP_008996.1| hsp90 co-chaperone Cdc37 [Homo sapiens]'	NaN	NaN	NaN	NaN	4	2	NaN	NaN	0	4	6
702	'>gi|150036268|ref|NP_004002.2| dystrophin Dp260-1 isoform [Homo sapiens]'	4	NaN	NaN	NaN	NaN	NaN	1	NaN	0	4	5
703	'>gi|21327708|ref|NP_631946.1| nucleosome assembly protein 1-like 1 [Homo sapiens]'	NaN	NaN	NaN	NaN	4	1	NaN	NaN	0	4	5
704	'>gi|22035616|ref|NP_665741.1| oxysterol-binding protein-related protein 7 [Homo sapiens]'	NaN	4	1	NaN	NaN	NaN	NaN	NaN	0	4	5
705	'>gi|38570062|ref|NP_057033.2| Golgi to ER traffic protein 4 homolog [Homo sapiens]'	NaN	NaN	NaN	NaN	NaN	4	1	NaN	0	4	5
706	'>gi|9845502|ref|NP_002286.2| 40S ribosomal protein SA [Homo sapiens]'	NaN	NaN	NaN	NaN	1	4	NaN	NaN	0	4	5
707	'>gi|109134349|ref|NP_036265.3| coatomer subunit gamma-2 isoform 1 [Homo sapiens]'	NaN	NaN	NaN	4	NaN	NaN	NaN	NaN	0	4	4
708	'>gi|11277468|ref|NP_006418.2| apoptosis regulatory protein Siva isoform 1 [Homo sapiens]'	NaN	NaN	NaN	NaN	NaN	NaN	4	NaN	0	4	4
709	'>gi|112789532|ref|NP_001036189.1| nectin-2 isoform delta precursor [Homo sapiens]'	NaN	NaN	NaN	4	NaN	NaN	NaN	NaN	0	4	4
710	'>gi|116268097|ref|NP_542172.2| beta-1,3-galactosyltransferase 6 [Homo sapiens]'	NaN	NaN	NaN	NaN	NaN	4	NaN	NaN	0	4	4
711	'>gi|118600961|ref|NP_065076.2| ral GTPase-activating protein subunit alpha-2 [Homo sapiens]'	NaN	NaN	NaN	NaN	NaN	NaN	4	NaN	0	4	4
712	'>gi|119395716|ref|NP_001444.2| forkhead box protein C1 [Homo sapiens]'	NaN	NaN	NaN	4	NaN	NaN	NaN	NaN	0	4	4
713	'>gi|119874201|ref|NP_055845.1| protein furry homolog-like [Homo sapiens]'	NaN	NaN	NaN	NaN	NaN	NaN	NaN	4	0	4	4
714	'>gi|120587019|ref|NP_055160.2| zinc finger protein 318 [Homo sapiens]'	NaN	4	NaN	NaN	NaN	NaN	NaN	NaN	0	4	4
715	'>gi|13124873|ref|NP_001746.1| core-binding factor subunit beta isoform 2 [Homo sapiens]'	NaN	NaN	NaN	NaN	NaN	NaN	4	NaN	0	4	4
716	'>gi|13128860|ref|NP_004955.2| histone deacetylase 1 [Homo sapiens]'	NaN	NaN	NaN	NaN	4	NaN	NaN	NaN	0	4	4
717	'>gi|13129016|ref|NP_076955.1| DET1- and DDB1-associated protein 1 [Homo sapiens]'	NaN	NaN	NaN	NaN	NaN	NaN	4	NaN	0	4	4
718	'>gi|149363685|ref|NP_056140.1| uncharacterized protein KIAA0947 [Homo sapiens]'	NaN	4	NaN	NaN	NaN	NaN	NaN	NaN	0	4	4
719	'>gi|151108473|ref|NP_057152.2| mitochondrial fission 1 protein [Homo sapiens]'	NaN	NaN	NaN	NaN	NaN	NaN	4	NaN	0	4	4
720	'>gi|154354966|ref|NP_001093640.1| mitochondrial inner membrane protein isoform 3 [Homo sapiens]'	NaN	NaN	NaN	4	NaN	NaN	NaN	NaN	0	4	4
721	'>gi|186928854|ref|NP_005821.2| 28S ribosomal protein S31, mitochondrial [Homo sapiens]'	NaN	NaN	NaN	NaN	NaN	4	NaN	NaN	0	4	4
722	'>gi|18765756|ref|NP_569122.1| dual specificity tyrosine-phosphorylation-regulated kinase 1A isoform 5 [Homo sapiens]'	NaN	NaN	NaN	4	NaN	NaN	NaN	NaN	0	4	4
723	'>gi|18874090|ref|NP_065890.1| WD repeat-containing protein 48 [Homo sapiens]'	NaN	NaN	NaN	4	NaN	NaN	NaN	NaN	0	4	4
724	'>gi|189571583|ref|NP_003250.3| intercellular adhesion molecule 5 precursor [Homo sapiens]'	NaN	NaN	4	NaN	NaN	NaN	NaN	NaN	0	4	4
725	'>gi|190885499|ref|NP_004246.2| cytochrome c oxidase subunit 5A, mitochondrial precursor [Homo sapiens]'	NaN	NaN	NaN	NaN	NaN	NaN	4	NaN	0	4	4
726	'>gi|194306567|ref|NP_853556.2| replication factor C subunit 5 isoform 2 [Homo sapiens]'	NaN	NaN	NaN	NaN	NaN	4	NaN	NaN	0	4	4
727	'>gi|194353966|ref|NP_001361.1| dynein heavy chain 6, axonemal [Homo sapiens]'	NaN	NaN	4	NaN	NaN	NaN	NaN	NaN	0	4	4
728	'>gi|194473724|ref|NP_001123996.1| AP-1 complex subunit mu-1 isoform 1 [Homo sapiens]'	NaN	NaN	NaN	NaN	NaN	4	NaN	NaN	0	4	4
729	'>gi|194578923|ref|NP_001124000.1| C-Jun-amino-terminal kinase-interacting protein 4 isoform 1 [Homo sapiens]'	NaN	NaN	4	NaN	NaN	NaN	NaN	NaN	0	4	4
730	'>gi|19557691|ref|NP_149351.1| surfeit locus protein 4 isoform 1 [Homo sapiens]'	NaN	NaN	NaN	NaN	NaN	NaN	4	NaN	0	4	4
731	'>gi|19923599|ref|NP_079010.2| calmin [Homo sapiens]'	NaN	NaN	4	NaN	NaN	NaN	NaN	NaN	0	4	4
732	'>gi|205360987|ref|NP_005671.2| TATA box-binding protein-associated factor RNA polymerase I subunit B [Homo sapiens]'	NaN	NaN	NaN	NaN	NaN	NaN	NaN	4	0	4	4
733	'>gi|21361661|ref|NP_060298.2| COMM domain-containing protein 4 isoform 1 [Homo sapiens]'	NaN	NaN	NaN	NaN	NaN	NaN	4	NaN	0	4	4
734	'>gi|21735592|ref|NP_002589.2| programmed cell death protein 2 isoform 1 [Homo sapiens]'	NaN	NaN	NaN	NaN	NaN	4	NaN	NaN	0	4	4
735	'>gi|217416369|ref|NP_001136120.1| GTP-binding protein SAR1a [Homo sapiens]'	NaN	NaN	NaN	NaN	NaN	NaN	4	NaN	0	4	4
736	'>gi|219879806|ref|NP_001137378.1| TRAF-type zinc finger domain-containing protein 1 [Homo sapiens]'	NaN	NaN	NaN	4	NaN	NaN	NaN	NaN	0	4	4
737	'>gi|223890252|ref|NP_066973.2| glutamate receptor-interacting protein 1 isoform 1 [Homo sapiens]'	NaN	NaN	4	NaN	NaN	NaN	NaN	NaN	0	4	4
738	'>gi|224028246|ref|NP_001138881.1| non-POU domain-containing octamer-binding protein isoform 1 [Homo sapiens]'	NaN	NaN	NaN	NaN	4	NaN	NaN	NaN	0	4	4
739	'>gi|224493847|ref|NP_001139013.1| T-complex protein 11-like protein 1 [Homo sapiens]'	NaN	NaN	NaN	NaN	4	NaN	NaN	NaN	0	4	4
740	'>gi|22538437|ref|NP_680093.1| cathepsin B preproprotein [Homo sapiens]'	NaN	NaN	NaN	NaN	NaN	NaN	4	NaN	0	4	4
741	'>gi|22538467|ref|NP_002787.2| proteasome subunit beta type-4 [Homo sapiens]'	NaN	NaN	NaN	NaN	NaN	NaN	4	NaN	0	4	4
742	'>gi|22547138|ref|NP_666499.1| 39S ribosomal protein L4, mitochondrial isoform a [Homo sapiens]'	NaN	NaN	NaN	NaN	NaN	4	NaN	NaN	0	4	4
743	'>gi|23308697|ref|NP_003130.2| signal recognition particle receptor subunit alpha isoform 1 [Homo sapiens]'	NaN	NaN	NaN	4	NaN	NaN	NaN	NaN	0	4	4
744	'>gi|239937451|ref|NP_001155238.1| adenosylhomocysteinase isoform 2 [Homo sapiens]'	NaN	NaN	NaN	NaN	NaN	4	NaN	NaN	0	4	4
745	'>gi|24308097|ref|NP_056415.1| monoacylglycerol lipase ABHD12 isoform b [Homo sapiens]'	NaN	NaN	NaN	NaN	NaN	4	NaN	NaN	0	4	4
746	'>gi|24430155|ref|NP_694546.1| 26S protease regulatory subunit 6B isoform 2 [Homo sapiens]'	NaN	NaN	NaN	NaN	NaN	4	NaN	NaN	0	4	4
747	'>gi|24497453|ref|NP_002523.2| nuclear pore complex protein Nup88 [Homo sapiens]'	NaN	NaN	NaN	4	NaN	NaN	NaN	NaN	0	4	4
748	'>gi|25121993|ref|NP_733839.1| RNA-binding protein Musashi homolog 2 isoform b [Homo sapiens]'	NaN	NaN	NaN	NaN	NaN	4	NaN	NaN	0	4	4
749	'>gi|25777730|ref|NP_000683.3| aldehyde dehydrogenase X, mitochondrial precursor [Homo sapiens]'	NaN	NaN	NaN	NaN	4	NaN	NaN	NaN	0	4	4
750	'>gi|27477111|ref|NP_006416.3| pre-mRNA-splicing factor SLU7 [Homo sapiens]'	NaN	NaN	NaN	4	NaN	NaN	NaN	NaN	0	4	4
751	'>gi|27477136|ref|NP_064504.2| zinc finger CCCH-type antiviral protein 1 isoform 1 [Homo sapiens]'	NaN	NaN	4	NaN	NaN	NaN	NaN	NaN	0	4	4
752	'>gi|291621647|ref|NP_006311.2| membrane-associated progesterone receptor component 2 [Homo sapiens]'	NaN	NaN	NaN	NaN	NaN	NaN	4	NaN	0	4	4
753	'>gi|29826282|ref|NP_817092.1| protein phosphatase 1G [Homo sapiens]'	NaN	NaN	NaN	4	NaN	NaN	NaN	NaN	0	4	4
754	'>gi|312596881|ref|NP_001186092.1| 26S protease regulatory subunit 8 isoform 2 [Homo sapiens]'	NaN	NaN	NaN	NaN	NaN	4	NaN	NaN	0	4	4
755	'>gi|34101286|ref|NP_057191.2| zinc finger RNA-binding protein [Homo sapiens]'	NaN	NaN	4	NaN	NaN	NaN	NaN	NaN	0	4	4
756	'>gi|34147498|ref|NP_060336.3| transmembrane protein 70, mitochondrial isoform a [Homo sapiens]'	NaN	NaN	NaN	NaN	NaN	NaN	4	NaN	0	4	4
757	'>gi|38016937|ref|NP_055731.2| serine/threonine-protein kinase LMTK2 precursor [Homo sapiens]'	NaN	4	NaN	NaN	NaN	NaN	NaN	NaN	0	4	4
758	'>gi|38372923|ref|NP_940993.1| basigin isoform 4 [Homo sapiens]'	NaN	NaN	NaN	NaN	NaN	4	NaN	NaN	0	4	4
759	'>gi|39753959|ref|NP_060104.2| BTB/POZ domain-containing protein KCTD9 [Homo sapiens]'	NaN	NaN	NaN	NaN	NaN	NaN	NaN	4	0	4	4
760	'>gi|399498566|ref|NP_001257711.1| transcription factor A, mitochondrial isoform 2 precursor [Homo sapiens]'	NaN	NaN	NaN	NaN	NaN	NaN	4	NaN	0	4	4
761	'>gi|40807357|ref|NP_005085.2| long-chain fatty acid transport protein 4 [Homo sapiens]'	NaN	NaN	NaN	NaN	4	NaN	NaN	NaN	0	4	4
762	'>gi|42476299|ref|NP_056390.2| PERQ amino acid-rich with GYF domain-containing protein 2 isoform b [Homo sapiens]'	NaN	NaN	4	NaN	NaN	NaN	NaN	NaN	0	4	4
763	'>gi|44917608|ref|NP_056061.1| E3 ubiquitin-protein ligase MGRN1 isoform 1 [Homo sapiens]'	NaN	NaN	NaN	4	NaN	NaN	NaN	NaN	0	4	4
764	'>gi|4502101|ref|NP_000691.1| annexin A1 [Homo sapiens]'	4	NaN	NaN	NaN	NaN	NaN	NaN	NaN	0	4	4
765	'>gi|4503095|ref|NP_001886.1| casein kinase II subunit alpha isoform a [Homo sapiens]'	NaN	NaN	NaN	NaN	NaN	4	NaN	NaN	0	4	4
766	'>gi|4503617|ref|NP_001431.1| exostosin-like 3 [Homo sapiens]'	NaN	NaN	4	NaN	NaN	NaN	NaN	NaN	0	4	4
767	'>gi|4506693|ref|NP_001012.1| 40S ribosomal protein S17 [Homo sapiens]'	NaN	NaN	NaN	NaN	NaN	NaN	4	NaN	0	4	4
768	'>gi|4506697|ref|NP_001014.1| 40S ribosomal protein S20 isoform 2 [Homo sapiens]'	NaN	NaN	NaN	NaN	NaN	NaN	4	NaN	0	4	4
769	'>gi|4506723|ref|NP_000997.1| 40S ribosomal protein S3a isoform 1 [Homo sapiens]'	NaN	NaN	NaN	NaN	NaN	4	NaN	NaN	0	4	4
770	'>gi|4507677|ref|NP_003290.1| endoplasmin precursor [Homo sapiens]'	NaN	NaN	NaN	4	NaN	NaN	NaN	NaN	0	4	4
771	'>gi|46367787|ref|NP_002559.2| polyadenylate-binding protein 1 [Homo sapiens]'	NaN	NaN	NaN	4	NaN	NaN	NaN	NaN	0	4	4
772	'>gi|46370082|ref|NP_996920.1| transcription factor 12 isoform a [Homo sapiens]'	NaN	NaN	NaN	4	NaN	NaN	NaN	NaN	0	4	4
773	'''>gi|4758768|ref|NP_004535.1| NADH dehydrogenase [ubiquinone] 1 alpha subcomplex subunit 10, mitochondrial precursor [Homo sapien...'' <Preview truncated at 128 characters>'	NaN	NaN	NaN	NaN	NaN	4	NaN	NaN	0	4	4
774	'>gi|4759158|ref|NP_004588.1| small nuclear ribonucleoprotein Sm D2 isoform 1 [Homo sapiens]'	NaN	NaN	NaN	NaN	NaN	NaN	4	NaN	0	4	4
775	'>gi|4759226|ref|NP_004603.1| TGF-beta receptor type-1 isoform 1 precursor [Homo sapiens]'	NaN	NaN	NaN	NaN	4	NaN	NaN	NaN	0	4	4
776	'>gi|47717104|ref|NP_057025.2| V-type proton ATPase subunit H isoform 1 [Homo sapiens]'	NaN	NaN	NaN	NaN	4	NaN	NaN	NaN	0	4	4
777	'>gi|4826686|ref|NP_004930.1| ATP-dependent RNA helicase DDX1 [Homo sapiens]'	NaN	NaN	NaN	4	NaN	NaN	NaN	NaN	0	4	4
778	'>gi|485836756|ref|NP_001264890.1| stromal interaction molecule 1 isoform 1 precursor [Homo sapiens]'	NaN	NaN	NaN	4	NaN	NaN	NaN	NaN	0	4	4
779	'>gi|5031571|ref|NP_005713.1| actin-related protein 2 isoform b [Homo sapiens]'	NaN	NaN	NaN	NaN	NaN	4	NaN	NaN	0	4	4
780	'>gi|5032181|ref|NP_005825.1| mitochondrial import inner membrane translocase subunit Tim17-B isoform 2 [Homo sapiens]'	NaN	NaN	NaN	NaN	NaN	NaN	4	NaN	0	4	4
781	'>gi|519666801|ref|NP_001265546.1| mitotic checkpoint serine/threonine-protein kinase BUB1 isoform 3 [Homo sapiens]'	NaN	NaN	NaN	NaN	NaN	4	NaN	NaN	0	4	4
782	'>gi|526252798|ref|NP_001268232.1| serine palmitoyltransferase 1 isoform c [Homo sapiens]'	NaN	NaN	NaN	NaN	NaN	4	NaN	NaN	0	4	4
783	'>gi|530339647|ref|NP_001268861.1| condensin-2 complex subunit G2 isoform a [Homo sapiens]'	NaN	NaN	4	NaN	NaN	NaN	NaN	NaN	0	4	4
784	'''>gi|530390941|ref|XP_005251961.1| PREDICTED: GTPase-activating protein and VPS9 domain-containing protein 1 isoform X6 [Homo sap...'' <Preview truncated at 128 characters>'	NaN	4	NaN	NaN	NaN	NaN	NaN	NaN	0	4	4
785	'>gi|531990816|ref|NP_001269091.1| F-actin-capping protein subunit beta isoform 4 [Homo sapiens]'	NaN	NaN	NaN	NaN	NaN	4	NaN	NaN	0	4	4
786	'>gi|532524941|ref|NP_001269118.1| UBX domain-containing protein 8 isoform 2 precursor [Homo sapiens]'	NaN	NaN	NaN	NaN	NaN	4	NaN	NaN	0	4	4
787	'>gi|533112484|ref|NP_001269207.1| matrin-3 isoform c [Homo sapiens]'	NaN	NaN	NaN	4	NaN	NaN	NaN	NaN	0	4	4
788	'>gi|544063449|ref|NP_001269582.1| stress-induced-phosphoprotein 1 isoform c [Homo sapiens]'	NaN	NaN	NaN	NaN	4	NaN	NaN	NaN	0	4	4
789	'>gi|544711041|ref|NP_001269836.1| T-complex protein 1 subunit theta isoform 2 [Homo sapiens]'	NaN	NaN	NaN	NaN	4	NaN	NaN	NaN	0	4	4
790	'>gi|5453958|ref|NP_006238.1| serine/threonine-protein phosphatase 5 isoform 1 [Homo sapiens]'	NaN	NaN	NaN	NaN	4	NaN	NaN	NaN	0	4	4
791	'>gi|5454096|ref|NP_006273.1| serine/threonine-protein kinase 4 [Homo sapiens]'	NaN	NaN	NaN	NaN	4	NaN	NaN	NaN	0	4	4
792	'>gi|545746331|ref|NP_001271181.1| protein GUCD1 isoform b [Homo sapiens]'	NaN	NaN	NaN	NaN	4	NaN	NaN	NaN	0	4	4
793	'>gi|545746373|ref|NP_001271151.1| elongator complex protein 3 isoform 3 [Homo sapiens]'	NaN	NaN	NaN	NaN	4	NaN	NaN	NaN	0	4	4
794	'>gi|55769552|ref|NP_001713.2| DNA-directed RNA polymerase III subunit RPC4 [Homo sapiens]'	NaN	NaN	NaN	NaN	4	NaN	NaN	NaN	0	4	4
795	'>gi|56243533|ref|NP_071327.2| stromal cell-derived factor 2-like protein 1 precursor [Homo sapiens]'	NaN	NaN	NaN	NaN	NaN	NaN	4	NaN	0	4	4
796	'>gi|56243583|ref|NP_077005.2| WD repeat-containing protein 18 [Homo sapiens]'	NaN	NaN	NaN	NaN	NaN	4	NaN	NaN	0	4	4
797	'>gi|564730633|ref|NP_001274170.1| integral membrane protein 2C isoform 1 [Homo sapiens]'	NaN	NaN	NaN	NaN	NaN	4	NaN	NaN	0	4	4
798	'>gi|56699473|ref|NP_006289.2| zinc finger protein with KRAB and SCAN domains 8 isoform 1 [Homo sapiens]'	NaN	NaN	NaN	4	NaN	NaN	NaN	NaN	0	4	4
799	'>gi|567757591|ref|NP_001274680.1| squalene synthase isoform 4 [Homo sapiens]'	NaN	NaN	NaN	NaN	4	NaN	NaN	NaN	0	4	4
800	'>gi|568384757|ref|NP_001275499.1| transmembrane protein 9 isoform b precursor [Homo sapiens]'	NaN	NaN	NaN	NaN	NaN	4	NaN	NaN	0	4	4
801	'>gi|5729850|ref|NP_006487.1| guanine nucleotide-binding protein G(k) subunit alpha [Homo sapiens]'	NaN	NaN	NaN	NaN	NaN	4	NaN	NaN	0	4	4
802	'>gi|57529246|ref|NP_006668.1| ubiquitin carboxyl-terminal hydrolase 19 isoform 4 [Homo sapiens]'	NaN	NaN	4	NaN	NaN	NaN	NaN	NaN	0	4	4
803	'>gi|57863298|ref|NP_055811.1| 1-phosphatidylinositol 4,5-bisphosphate phosphodiesterase eta-1 isoform b [Homo sapiens]'	NaN	4	NaN	NaN	NaN	NaN	NaN	NaN	0	4	4
804	'>gi|578810391|ref|XP_006714694.1| PREDICTED: probable glutathione peroxidase 8 isoform X1 [Homo sapiens]'	NaN	NaN	NaN	NaN	NaN	NaN	4	NaN	0	4	4
805	'>gi|578824685|ref|XP_006719805.1| PREDICTED: fibrosin-1-like protein isoform X13 [Homo sapiens]'	NaN	NaN	NaN	4	NaN	NaN	NaN	NaN	0	4	4
806	'>gi|578829853|ref|XP_006721570.1| PREDICTED: active breakpoint cluster region-related protein isoform X2 [Homo sapiens]'	NaN	NaN	4	NaN	NaN	NaN	NaN	NaN	0	4	4
807	'>gi|58331185|ref|NP_001009570.1| T-complex protein 1 subunit eta isoform b [Homo sapiens]'	NaN	NaN	NaN	NaN	4	NaN	NaN	NaN	0	4	4
808	'>gi|6005872|ref|NP_009145.1| translocation protein SEC63 homolog [Homo sapiens]'	NaN	NaN	NaN	4	NaN	NaN	NaN	NaN	0	4	4
809	'>gi|60218913|ref|NP_001007215.1| calcyclin-binding protein isoform 2 [Homo sapiens]'	NaN	NaN	NaN	NaN	NaN	NaN	4	NaN	0	4	4
810	'>gi|66347828|ref|NP_065872.1| vacuolar protein sorting-associated protein 13C isoform 2A [Homo sapiens]'	NaN	4	NaN	NaN	NaN	NaN	NaN	NaN	0	4	4
811	'>gi|7108333|ref|NP_037361.1| apoptotic protease-activating factor 1 isoform a [Homo sapiens]'	NaN	NaN	4	NaN	NaN	NaN	NaN	NaN	0	4	4
812	'>gi|7549793|ref|NP_036585.1| transducin beta-like protein 2 precursor [Homo sapiens]'	NaN	NaN	NaN	NaN	NaN	4	NaN	NaN	0	4	4
813	'>gi|75677365|ref|NP_065928.2| dynein heavy chain 2, axonemal [Homo sapiens]'	NaN	NaN	NaN	NaN	NaN	NaN	4	NaN	0	4	4
814	'>gi|7661786|ref|NP_054884.1| NADH dehydrogenase [ubiquinone] 1 alpha subcomplex assembly factor 4 [Homo sapiens]'	NaN	NaN	NaN	NaN	NaN	NaN	4	NaN	0	4	4
815	'>gi|83921614|ref|NP_085056.2| cytochrome b5 type B [Homo sapiens]'	NaN	NaN	NaN	NaN	NaN	NaN	4	NaN	0	4	4
816	'>gi|8922701|ref|NP_060708.1| acylglycerol kinase, mitochondrial precursor [Homo sapiens]'	NaN	NaN	NaN	NaN	NaN	4	NaN	NaN	0	4	4
817	'>gi|545746397|ref|NP_001271180.1| protein GUCD1 isoform a [Homo sapiens]'	3	2	3	2	NaN	2	2	NaN	0	3	14
818	'>gi|29788768|ref|NP_821080.1| tubulin beta-2B chain [Homo sapiens]'	2	NaN	3	1	3	2	1	1	0	3	13
819	'>gi|4505821|ref|NP_002643.1| prolactin-inducible protein precursor [Homo sapiens]'	2	3	2	1	NaN	2	3	NaN	0	3	13
820	'>gi|4503571|ref|NP_001419.1| alpha-enolase isoform 1 [Homo sapiens]'	2	2	NaN	NaN	NaN	1	3	1	0	3	9
821	'>gi|612407827|ref|NP_055186.3| A-kinase anchor protein 8-like isoform 1 [Homo sapiens]'	1	3	NaN	3	2	NaN	NaN	NaN	0	3	9
822	'>gi|115298657|ref|NP_002954.2| protein S100-A7 [Homo sapiens]'	3	1	1	NaN	NaN	NaN	1	2	0	3	8
823	'>gi|150456463|ref|NP_835465.2| gasdermin-A [Homo sapiens]'	3	3	NaN	NaN	NaN	1	NaN	NaN	0	3	7
824	'>gi|193083114|ref|NP_001122386.1| poly(rC)-binding protein 2 isoform g [Homo sapiens]'	NaN	NaN	NaN	NaN	2	3	1	1	0	3	7
825	'>gi|444299651|ref|NP_653091.3| protein CASC5 isoform 2 [Homo sapiens]'	NaN	3	2	2	NaN	NaN	NaN	NaN	0	3	7
826	'>gi|4557581|ref|NP_001435.1| fatty acid-binding protein, epidermal [Homo sapiens]'	NaN	3	1	NaN	NaN	1	2	NaN	0	3	7
827	'>gi|530384253|ref|XP_005267294.1| PREDICTED: bcl-2-associated transcription factor 1 isoform X2 [Homo sapiens]'	2	NaN	2	3	NaN	NaN	NaN	NaN	0	3	7
828	'>gi|551411917|ref|NP_001272478.1| DBF4-type zinc finger-containing protein 2 isoform 2 [Homo sapiens]'	NaN	3	2	2	NaN	NaN	NaN	NaN	0	3	7
829	'>gi|574584816|ref|NP_001276058.1| tubulin beta-4A chain isoform 3 [Homo sapiens]'	NaN	2	NaN	3	2	NaN	NaN	NaN	0	3	7
830	'>gi|113722133|ref|NP_055861.3| probable helicase senataxin [Homo sapiens]'	NaN	1	NaN	NaN	3	2	NaN	NaN	0	3	6
831	'>gi|13027640|ref|NP_005754.2| alpha-aminoadipic semialdehyde synthase, mitochondrial [Homo sapiens]'	NaN	NaN	NaN	NaN	3	3	NaN	NaN	0	3	6
832	'>gi|170296790|ref|NP_031369.2| trypsin-3 isoform 1 preproprotein [Homo sapiens]'	1	1	NaN	NaN	3	1	NaN	NaN	0	3	6
833	'>gi|255003833|ref|NP_115518.3| centrosomal protein of 192 kDa [Homo sapiens]'	NaN	3	3	NaN	NaN	NaN	NaN	NaN	0	3	6
834	'>gi|332164781|ref|NP_001193728.1| pyruvate kinase PKM isoform f [Homo sapiens]'	NaN	NaN	NaN	NaN	3	NaN	2	1	0	3	6
835	'>gi|45643123|ref|NP_002524.2| nuclear valosin-containing protein-like isoform 1 [Homo sapiens]'	NaN	NaN	3	3	NaN	NaN	NaN	NaN	0	3	6
836	'>gi|53729346|ref|NP_000290.2| plakophilin-1 isoform 1b [Homo sapiens]'	2	1	NaN	NaN	NaN	NaN	NaN	3	0	3	6
837	'>gi|545478838|ref|NP_001269883.1| protein arginine N-methyltransferase 5 isoform d [Homo sapiens]'	NaN	NaN	3	NaN	1	NaN	NaN	2	0	3	6
838	'>gi|71143156|ref|NP_001025034.1| UPF0669 protein C6orf120 precursor [Homo sapiens]'	NaN	NaN	NaN	NaN	NaN	3	3	NaN	0	3	6
839	'>gi|88853069|ref|NP_000629.3| vitronectin precursor [Homo sapiens]'	NaN	NaN	NaN	1	1	3	1	NaN	0	3	6
840	'>gi|158937236|ref|NP_006301.3| puromycin-sensitive aminopeptidase [Homo sapiens]'	NaN	NaN	3	2	NaN	NaN	NaN	NaN	0	3	5
841	'>gi|20149619|ref|NP_056325.2| dehydrogenase/reductase SDR family member 7B [Homo sapiens]'	NaN	NaN	NaN	NaN	NaN	2	3	NaN	0	3	5
842	'>gi|21389315|ref|NP_005975.1| tricarboxylate transport protein, mitochondrial isoform a precursor [Homo sapiens]'	NaN	NaN	NaN	NaN	NaN	2	3	NaN	0	3	5
843	'>gi|21536320|ref|NP_653333.1| heterogeneous nuclear ribonucleoprotein U-like protein 1 isoform d [Homo sapiens]'	NaN	NaN	2	3	NaN	NaN	NaN	NaN	0	3	5
844	'>gi|33469919|ref|NP_005905.2| DNA replication licensing factor MCM4 [Homo sapiens]'	NaN	NaN	2	3	NaN	NaN	NaN	NaN	0	3	5
845	'>gi|4502491|ref|NP_001203.1| complement component 1 Q subcomponent-binding protein, mitochondrial precursor [Homo sapiens]'	NaN	NaN	NaN	NaN	NaN	2	3	NaN	0	3	5
846	'>gi|4507705|ref|NP_003302.1| pleckstrin homology-like domain family A member 2 [Homo sapiens]'	NaN	NaN	NaN	NaN	NaN	2	3	NaN	0	3	5
847	'>gi|4758638|ref|NP_004896.1| peroxiredoxin-6 [Homo sapiens]'	NaN	NaN	NaN	NaN	NaN	NaN	3	2	0	3	5
848	'>gi|545478189|ref|NP_001269913.1| FERM, RhoGEF and pleckstrin domain-containing protein 2 isoform c [Homo sapiens]'	NaN	NaN	2	3	NaN	NaN	NaN	NaN	0	3	5
849	'>gi|578836330|ref|XP_006723981.1| PREDICTED: histone H2B type F-S-like [Homo sapiens]'	NaN	NaN	NaN	2	NaN	NaN	3	NaN	0	3	5
850	'>gi|7662276|ref|NP_055534.1| protein FAM115A isoform 1 [Homo sapiens]'	NaN	NaN	3	2	NaN	NaN	NaN	NaN	0	3	5
851	'>gi|106775678|ref|NP_001035807.1| histone H2A type 2-A [Homo sapiens]'	NaN	NaN	NaN	NaN	NaN	NaN	3	1	0	3	4
852	'>gi|13236559|ref|NP_077295.1| multiple myeloma tumor-associated protein 2 [Homo sapiens]'	NaN	NaN	NaN	NaN	NaN	3	1	NaN	0	3	4
853	'>gi|134133226|ref|NP_001077007.1| POTE ankyrin domain family member E [Homo sapiens]'	NaN	NaN	NaN	NaN	3	1	NaN	NaN	0	3	4
854	'>gi|14141161|ref|NP_004492.2| heterogeneous nuclear ribonucleoprotein U isoform b [Homo sapiens]'	NaN	1	NaN	NaN	NaN	NaN	3	NaN	0	3	4
855	'>gi|148664226|ref|NP_004563.2| plakophilin-2 isoform 2b [Homo sapiens]'	NaN	NaN	3	NaN	NaN	1	NaN	NaN	0	3	4
856	'>gi|209969812|ref|NP_001129663.1| KN motif and ankyrin repeat domain-containing protein 2 isoform 2 [Homo sapiens]'	3	NaN	NaN	1	NaN	NaN	NaN	NaN	0	3	4
857	'>gi|21389469|ref|NP_653237.1| mitochondrial intermembrane space import and assembly protein 40 isoform 2 [Homo sapiens]'	NaN	NaN	NaN	NaN	NaN	1	3	NaN	0	3	4
858	'>gi|221316614|ref|NP_004416.2| extracellular matrix protein 1 isoform 1 precursor [Homo sapiens]'	3	1	NaN	NaN	NaN	NaN	NaN	NaN	0	3	4
859	'>gi|301069416|ref|NP_001180286.1| nuclear pore glycoprotein p62 [Homo sapiens]'	NaN	NaN	NaN	3	1	NaN	NaN	NaN	0	3	4
860	'>gi|334191701|ref|NP_001229268.1| ATP-dependent 6-phosphofructokinase, platelet type isoform 2 [Homo sapiens]'	NaN	NaN	3	NaN	NaN	1	NaN	NaN	0	3	4
861	'>gi|354983497|ref|NP_001238980.1| protein-L-isoaspartate(D-aspartate) O-methyltransferase isoform 4 [Homo sapiens]'	NaN	NaN	NaN	NaN	3	NaN	NaN	1	0	3	4
862	'>gi|4504771|ref|NP_002203.1| eukaryotic translation initiation factor 6 isoform a [Homo sapiens]'	NaN	1	NaN	NaN	NaN	NaN	3	NaN	0	3	4
863	'>gi|557636741|ref|NP_001273556.1| RNA-binding protein with serine-rich domain 1 isoform c [Homo sapiens]'	3	NaN	NaN	1	NaN	NaN	NaN	NaN	0	3	4
864	'>gi|5730031|ref|NP_005688.2| secretory carrier-associated membrane protein 2 [Homo sapiens]'	NaN	NaN	NaN	NaN	NaN	3	1	NaN	0	3	4
865	'>gi|58761506|ref|NP_001011699.1| HAUS augmin-like complex subunit 8 isoform b [Homo sapiens]'	NaN	NaN	NaN	NaN	3	1	NaN	NaN	0	3	4
866	'>gi|58761544|ref|NP_001009999.1| lysine-specific histone demethylase 1A isoform a [Homo sapiens]'	NaN	NaN	3	1	NaN	NaN	NaN	NaN	0	3	4
867	'>gi|96975097|ref|NP_057661.3| ras-related protein Rab-6B [Homo sapiens]'	NaN	NaN	NaN	NaN	NaN	NaN	3	1	0	3	4
868	'>gi|102467481|ref|NP_060421.2| sphingomyelin phosphodiesterase 4 isoform 2 [Homo sapiens]'	NaN	NaN	NaN	3	NaN	NaN	NaN	NaN	0	3	3
869	'>gi|10863909|ref|NP_066925.1| kunitz-type protease inhibitor 2 isoform a precursor [Homo sapiens]'	NaN	NaN	NaN	NaN	NaN	3	NaN	NaN	0	3	3
870	'>gi|109698595|ref|NP_777554.1| trafficking protein particle complex subunit 5 [Homo sapiens]'	NaN	NaN	NaN	NaN	NaN	NaN	3	NaN	0	3	3
871	'>gi|109948310|ref|NP_001035958.1| small integral membrane protein 8 isoform 1 [Homo sapiens]'	NaN	NaN	NaN	NaN	NaN	NaN	3	NaN	0	3	3
872	'>gi|11055998|ref|NP_067642.1| guanine nucleotide-binding protein subunit beta-4 [Homo sapiens]'	NaN	NaN	NaN	NaN	NaN	3	NaN	NaN	0	3	3
873	'>gi|110825988|ref|NP_005637.3| probable methyltransferase TARBP1 [Homo sapiens]'	NaN	NaN	3	NaN	NaN	NaN	NaN	NaN	0	3	3
874	'>gi|112181295|ref|NP_689744.3| xyloside xylosyltransferase 1 [Homo sapiens]'	NaN	NaN	NaN	NaN	NaN	3	NaN	NaN	0	3	3
875	'>gi|114155158|ref|NP_005438.2| ras association domain-containing protein 9 [Homo sapiens]'	NaN	NaN	NaN	NaN	NaN	NaN	NaN	3	0	3	3
876	'>gi|11527402|ref|NP_068839.1| integral membrane protein 2B [Homo sapiens]'	NaN	NaN	NaN	NaN	NaN	3	NaN	NaN	0	3	3
877	'>gi|115334675|ref|NP_612357.4| ubiquitin thioesterase otulin [Homo sapiens]'	NaN	NaN	NaN	NaN	NaN	NaN	3	NaN	0	3	3
878	'>gi|115583685|ref|NP_003042.3| monocarboxylate transporter 1 [Homo sapiens]'	NaN	NaN	NaN	NaN	NaN	3	NaN	NaN	0	3	3
879	'>gi|117647226|ref|NP_060289.2| mitochondrial ribonuclease P protein 1 precursor [Homo sapiens]'	NaN	NaN	NaN	NaN	NaN	3	NaN	NaN	0	3	3
880	'>gi|118918407|ref|NP_878918.2| nesprin-2 isoform 5 [Homo sapiens]'	NaN	NaN	NaN	NaN	NaN	3	NaN	NaN	0	3	3
881	'>gi|119395734|ref|NP_000050.2| breast cancer type 2 susceptibility protein [Homo sapiens]'	NaN	3	NaN	NaN	NaN	NaN	NaN	NaN	0	3	3
882	'>gi|124494247|ref|NP_001074419.1| unconventional myosin-Ic isoform b [Homo sapiens]'	NaN	NaN	3	NaN	NaN	NaN	NaN	NaN	0	3	3
883	'>gi|13236587|ref|NP_077310.1| transmembrane protein 43 [Homo sapiens]'	NaN	NaN	NaN	NaN	NaN	3	NaN	NaN	0	3	3
884	'>gi|13376259|ref|NP_079120.1| nuclear pore complex protein Nup85 [Homo sapiens]'	NaN	NaN	NaN	3	NaN	NaN	NaN	NaN	0	3	3
885	'>gi|134288884|ref|NP_001077083.1| probable glutamate--tRNA ligase, mitochondrial [Homo sapiens]'	NaN	NaN	NaN	NaN	3	NaN	NaN	NaN	0	3	3
886	'>gi|13435366|ref|NP_004940.1| desmocollin-2 isoform Dsc2b preproprotein [Homo sapiens]'	NaN	NaN	3	NaN	NaN	NaN	NaN	NaN	0	3	3
887	'>gi|13491166|ref|NP_055491.1| pumilio homolog 1 isoform 2 [Homo sapiens]'	NaN	NaN	3	NaN	NaN	NaN	NaN	NaN	0	3	3
888	'>gi|13899354|ref|NP_113680.1| RNA-binding protein 4B isoform 1 [Homo sapiens]'	NaN	NaN	NaN	NaN	NaN	3	NaN	NaN	0	3	3
889	'>gi|14110420|ref|NP_112738.1| heterogeneous nuclear ribonucleoprotein D0 isoform a [Homo sapiens]'	NaN	NaN	NaN	NaN	3	NaN	NaN	NaN	0	3	3
890	'>gi|14141195|ref|NP_008854.2| stromal cell-derived factor 2 precursor [Homo sapiens]'	NaN	NaN	NaN	NaN	NaN	NaN	3	NaN	0	3	3
891	'>gi|14150017|ref|NP_115649.1| transmembrane protein 126A isoform 1 [Homo sapiens]'	NaN	NaN	NaN	NaN	NaN	NaN	3	NaN	0	3	3
892	'>gi|145301607|ref|NP_001077422.1| thyroid adenoma-associated protein isoform a [Homo sapiens]'	NaN	3	NaN	NaN	NaN	NaN	NaN	NaN	0	3	3
893	'>gi|145701015|ref|NP_001077425.1| zinc finger protein 655 isoform f [Homo sapiens]'	NaN	NaN	NaN	3	NaN	NaN	NaN	NaN	0	3	3
894	'>gi|14589889|ref|NP_001783.2| cadherin-2 preproprotein [Homo sapiens]'	NaN	NaN	3	NaN	NaN	NaN	NaN	NaN	0	3	3
895	'>gi|14591909|ref|NP_000960.2| 60S ribosomal protein L5 [Homo sapiens]'	NaN	NaN	NaN	NaN	NaN	3	NaN	NaN	0	3	3
896	'>gi|14702171|ref|NP_116558.1| DNA-directed RNA polymerase II subunit RPB3 [Homo sapiens]'	NaN	NaN	NaN	NaN	NaN	3	NaN	NaN	0	3	3
897	'>gi|148224884|ref|NP_783859.1| phosphatidylglycerophosphatase and protein-tyrosine phosphatase 1 isoform 1 [Homo sapiens]'	NaN	NaN	NaN	NaN	NaN	NaN	3	NaN	0	3	3
898	'>gi|148596949|ref|NP_004732.2| nucleolar and coiled-body phosphoprotein 1 isoform 2 [Homo sapiens]'	NaN	NaN	NaN	NaN	NaN	NaN	3	NaN	0	3	3
899	'>gi|148727341|ref|NP_009109.3| serine-threonine kinase receptor-associated protein [Homo sapiens]'	NaN	NaN	NaN	NaN	NaN	3	NaN	NaN	0	3	3
900	'>gi|155030211|ref|NP_002115.2| major histocompatibility complex, class II, DR beta 1 precursor [Homo sapiens]'	NaN	NaN	NaN	NaN	NaN	NaN	3	NaN	0	3	3
901	'>gi|155723000|ref|NP_115811.2| mitogen-activated protein kinase kinase kinase MLK4 [Homo sapiens]'	NaN	NaN	3	NaN	NaN	NaN	NaN	NaN	0	3	3
902	'>gi|157168349|ref|NP_001093254.2| F-box/LRR-repeat protein 19 isoform 1 [Homo sapiens]'	NaN	NaN	NaN	NaN	NaN	3	NaN	NaN	0	3	3
903	'>gi|15834617|ref|NP_000391.1| TFIIH basal transcription factor complex helicase XPD subunit isoform 1 [Homo sapiens]'	NaN	NaN	NaN	3	NaN	NaN	NaN	NaN	0	3	3
904	'>gi|15890086|ref|NP_203699.1| collagen alpha-5(IV) chain isoform 2 precursor [Homo sapiens]'	NaN	NaN	NaN	NaN	NaN	NaN	NaN	3	0	3	3
905	'>gi|163644316|ref|NP_056025.2| microtubule cross-linking factor 1 [Homo sapiens]'	NaN	3	NaN	NaN	NaN	NaN	NaN	NaN	0	3	3
906	'>gi|16554607|ref|NP_060611.2| 28S ribosomal protein S10, mitochondrial [Homo sapiens]'	NaN	NaN	NaN	NaN	NaN	NaN	3	NaN	0	3	3
907	'>gi|170763508|ref|NP_001116295.1| general transcription factor 3C polypeptide 5 isoform 1 [Homo sapiens]'	NaN	NaN	NaN	NaN	3	NaN	NaN	NaN	0	3	3
908	'>gi|170932494|ref|NP_003560.2| syntaxin-7 [Homo sapiens]'	NaN	NaN	NaN	NaN	NaN	NaN	NaN	3	0	3	3
909	'>gi|17986258|ref|NP_066299.2| myosin light polypeptide 6 isoform 1 [Homo sapiens]'	NaN	NaN	NaN	NaN	NaN	NaN	3	NaN	0	3	3
910	'>gi|18426904|ref|NP_569079.1| ATPase WRNIP1 isoform 2 [Homo sapiens]'	NaN	NaN	NaN	3	NaN	NaN	NaN	NaN	0	3	3
911	'>gi|187281616|ref|NP_077718.3| NADH dehydrogenase [ubiquinone] iron-sulfur protein 7, mitochondrial [Homo sapiens]'	NaN	NaN	NaN	NaN	NaN	NaN	3	NaN	0	3	3
912	'>gi|18860839|ref|NP_000235.2| menin isoform 1 [Homo sapiens]'	NaN	NaN	NaN	3	NaN	NaN	NaN	NaN	0	3	3
913	'>gi|190014578|ref|NP_054735.3| phosphatidylinositide phosphatase SAC1 [Homo sapiens]'	NaN	NaN	NaN	NaN	3	NaN	NaN	NaN	0	3	3
914	'>gi|194688135|ref|NP_001124161.1| high mobility group protein B2 [Homo sapiens]'	NaN	NaN	NaN	NaN	NaN	NaN	3	NaN	0	3	3
915	'>gi|195546902|ref|NP_001124297.1| transcription elongation factor SPT5 isoform b [Homo sapiens]'	NaN	NaN	3	NaN	NaN	NaN	NaN	NaN	0	3	3
916	'>gi|19923315|ref|NP_005403.2| serine hydroxymethyltransferase, mitochondrial isoform 1 precursor [Homo sapiens]'	NaN	NaN	NaN	NaN	3	NaN	NaN	NaN	0	3	3
917	'>gi|19923973|ref|NP_612453.1| BTB/POZ domain-containing protein KCTD12 [Homo sapiens]'	NaN	NaN	NaN	NaN	NaN	3	NaN	NaN	0	3	3
918	'>gi|19924159|ref|NP_003787.2| unconventional prefoldin RPB5 interactor 1 isoform a [Homo sapiens]'	NaN	NaN	NaN	3	NaN	NaN	NaN	NaN	0	3	3
919	'>gi|20270303|ref|NP_620124.1| mitochondrial Rho GTPase 2 [Homo sapiens]'	NaN	NaN	NaN	3	NaN	NaN	NaN	NaN	0	3	3
920	'>gi|209364547|ref|NP_001129224.1| protein SGT1 isoform 2 [Homo sapiens]'	NaN	NaN	NaN	3	NaN	NaN	NaN	NaN	0	3	3
921	'''>gi|209862760|ref|NP_001129470.1| NADH dehydrogenase [ubiquinone] 1 beta subcomplex subunit 11, mitochondrial isoform 2 [Homo sa...'' <Preview truncated at 128 characters>'	NaN	NaN	NaN	NaN	NaN	NaN	3	NaN	0	3	3
922	'>gi|209862765|ref|NP_001129471.1| iporin [Homo sapiens]'	NaN	3	NaN	NaN	NaN	NaN	NaN	NaN	0	3	3
923	'>gi|21265093|ref|NP_115866.1| 39S ribosomal protein L41, mitochondrial [Homo sapiens]'	NaN	NaN	NaN	NaN	NaN	NaN	3	NaN	0	3	3
924	'>gi|21265096|ref|NP_061924.1| 39S ribosomal protein L50, mitochondrial [Homo sapiens]'	NaN	NaN	NaN	NaN	NaN	NaN	3	NaN	0	3	3
925	'>gi|21361361|ref|NP_006835.2| acetolactate synthase-like protein [Homo sapiens]'	NaN	NaN	NaN	NaN	3	NaN	NaN	NaN	0	3	3
926	'>gi|21361454|ref|NP_037460.2| pyrroline-5-carboxylate reductase 2 isoform 1 [Homo sapiens]'	NaN	NaN	NaN	NaN	NaN	3	NaN	NaN	0	3	3
927	'>gi|214830451|ref|NP_001135771.1| sequestosome-1 isoform 2 [Homo sapiens]'	NaN	NaN	NaN	NaN	3	NaN	NaN	NaN	0	3	3
928	'>gi|21735575|ref|NP_065698.1| junctophilin-1 [Homo sapiens]'	NaN	NaN	NaN	3	NaN	NaN	NaN	NaN	0	3	3
929	'>gi|22035700|ref|NP_663791.1| synaptogyrin-1 isoform 1c [Homo sapiens]'	NaN	NaN	NaN	NaN	NaN	NaN	3	NaN	0	3	3
930	'>gi|224465235|ref|NP_001138999.1| histone-lysine N-methyltransferase EHMT1 isoform 2 [Homo sapiens]'	NaN	NaN	3	NaN	NaN	NaN	NaN	NaN	0	3	3
931	'>gi|224586884|ref|NP_001138898.1| Y-box-binding protein 3 isoform b [Homo sapiens]'	NaN	NaN	NaN	3	NaN	NaN	NaN	NaN	0	3	3
932	'>gi|224589127|ref|NP_060596.2| transmembrane protein 33 [Homo sapiens]'	NaN	NaN	NaN	NaN	NaN	NaN	3	NaN	0	3	3
933	'>gi|224809573|ref|NP_001139129.1| rap1 GTPase-activating protein 1 isoform b [Homo sapiens]'	NaN	NaN	NaN	3	NaN	NaN	NaN	NaN	0	3	3
934	'>gi|22547189|ref|NP_683718.1| serine hydroxymethyltransferase, cytosolic isoform 2 [Homo sapiens]'	NaN	NaN	NaN	NaN	NaN	3	NaN	NaN	0	3	3
935	'>gi|226442963|ref|NP_001140174.1| lysine-specific demethylase 5C isoform 2 [Homo sapiens]'	NaN	3	NaN	NaN	NaN	NaN	NaN	NaN	0	3	3
936	'>gi|22749443|ref|NP_689939.1| calcium uptake protein 2, mitochondrial [Homo sapiens]'	NaN	NaN	NaN	NaN	NaN	3	NaN	NaN	0	3	3
937	'>gi|229577418|ref|NP_631916.2| zinc transporter ZIP11 isoform 2 [Homo sapiens]'	NaN	NaN	NaN	NaN	NaN	NaN	3	NaN	0	3	3
938	'>gi|229577436|ref|NP_076968.2| spermatogenesis-associated protein 5-like protein 1 [Homo sapiens]'	NaN	NaN	NaN	3	NaN	NaN	NaN	NaN	0	3	3
939	'>gi|23510448|ref|NP_006730.2| DNA replication licensing factor MCM5 [Homo sapiens]'	NaN	NaN	NaN	3	NaN	NaN	NaN	NaN	0	3	3
940	'>gi|239787919|ref|NP_116221.3| low-density lipoprotein receptor-related protein 11 precursor [Homo sapiens]'	NaN	NaN	NaN	3	NaN	NaN	NaN	NaN	0	3	3
941	'>gi|242332527|ref|NP_075561.3| uncharacterized protein C5orf42 [Homo sapiens]'	NaN	NaN	3	NaN	NaN	NaN	NaN	NaN	0	3	3
942	'>gi|24430137|ref|NP_006005.2| EKC/KEOPS complex subunit LAGE3 [Homo sapiens]'	NaN	NaN	NaN	NaN	NaN	NaN	3	NaN	0	3	3
943	'>gi|256574792|ref|NP_001157915.1| putative ankyrin repeat domain-containing protein 31 [Homo sapiens]'	NaN	NaN	NaN	NaN	NaN	NaN	NaN	3	0	3	3
944	'>gi|256600198|ref|NP_001157859.1| rap guanine nucleotide exchange factor 6 isoform 3 [Homo sapiens]'	NaN	3	NaN	NaN	NaN	NaN	NaN	NaN	0	3	3
945	'>gi|260099723|ref|NP_001158886.1| L-lactate dehydrogenase A chain isoform 3 [Homo sapiens]'	NaN	NaN	NaN	NaN	NaN	3	NaN	NaN	0	3	3
946	'>gi|261824035|ref|NP_060285.2| HAUS augmin-like complex subunit 4 isoform 1 [Homo sapiens]'	NaN	NaN	NaN	NaN	NaN	3	NaN	NaN	0	3	3
947	'>gi|27477138|ref|NP_078901.3| zinc finger CCCH-type antiviral protein 1 isoform 2 [Homo sapiens]'	NaN	NaN	NaN	3	NaN	NaN	NaN	NaN	0	3	3
948	'>gi|281604138|ref|NP_001164015.1| serine/threonine-protein phosphatase PGAM5, mitochondrial isoform 2 [Homo sapiens]'	NaN	NaN	NaN	NaN	NaN	NaN	3	NaN	0	3	3
949	'>gi|294862302|ref|NP_001171079.1| myeloid cell surface antigen CD33 isoform 3 precursor [Homo sapiens]'	NaN	NaN	3	NaN	NaN	NaN	NaN	NaN	0	3	3
950	'>gi|295148073|ref|NP_001073948.2| rho guanine nucleotide exchange factor 28 isoform 1 [Homo sapiens]'	NaN	3	NaN	NaN	NaN	NaN	NaN	NaN	0	3	3
951	'>gi|300797780|ref|NP_998820.3| serine/threonine-protein kinase WNK1 isoform 3 [Homo sapiens]'	NaN	3	NaN	NaN	NaN	NaN	NaN	NaN	0	3	3
952	'>gi|30520350|ref|NP_848930.1| ADP-ribosylation factor-like protein 5B [Homo sapiens]'	NaN	NaN	NaN	NaN	NaN	NaN	3	NaN	0	3	3
953	'>gi|30578418|ref|NP_849189.1| sideroflexin-2 [Homo sapiens]'	NaN	NaN	NaN	NaN	NaN	3	NaN	NaN	0	3	3
954	'>gi|312596912|ref|NP_001186103.1| target of rapamycin complex subunit LST8 isoform a [Homo sapiens]'	NaN	NaN	NaN	NaN	NaN	3	NaN	NaN	0	3	3
955	'''>gi|313747584|ref|NP_001186308.1| Golgi-specific brefeldin A-resistance guanine nucleotide exchange factor 1 isoform 3 [Homo sap...'' <Preview truncated at 128 characters>'	NaN	3	NaN	NaN	NaN	NaN	NaN	NaN	0	3	3
956	'>gi|31377705|ref|NP_078824.2| centrosomal protein of 97 kDa [Homo sapiens]'	NaN	NaN	3	NaN	NaN	NaN	NaN	NaN	0	3	3
957	'>gi|31881687|ref|NP_853551.1| replication factor C subunit 4 [Homo sapiens]'	NaN	NaN	NaN	NaN	NaN	3	NaN	NaN	0	3	3
958	'>gi|321267477|ref|NP_001189398.1| protein NipSnap homolog 2 isoform 2 [Homo sapiens]'	NaN	NaN	NaN	NaN	NaN	NaN	3	NaN	0	3	3
959	'>gi|325197164|ref|NP_001191439.1| eukaryotic initiation factor 4A-I isoform 2 [Homo sapiens]'	NaN	NaN	NaN	NaN	NaN	3	NaN	NaN	0	3	3
960	'>gi|343168772|ref|NP_001230210.1| CD166 antigen isoform 3 precursor [Homo sapiens]'	NaN	NaN	NaN	NaN	NaN	NaN	NaN	3	0	3	3
961	'>gi|368711324|ref|NP_001243042.1| testis development-related protein isoform 2 [Homo sapiens]'	NaN	NaN	NaN	NaN	NaN	NaN	3	NaN	0	3	3
962	'>gi|374088036|ref|NP_001243351.1| glycerol-3-phosphate acyltransferase 3 [Homo sapiens]'	NaN	NaN	NaN	NaN	NaN	3	NaN	NaN	0	3	3
963	'''>gi|380848751|ref|NP_001244160.1| putative bifunctional UDP-N-acetylglucosamine transferase and deubiquitinase ALG13 isoform 6 [...'' <Preview truncated at 128 characters>'	NaN	NaN	3	NaN	NaN	NaN	NaN	NaN	0	3	3
964	'>gi|38201623|ref|NP_937884.1| eukaryotic translation initiation factor 4 gamma 1 isoform 5 [Homo sapiens]'	NaN	NaN	3	NaN	NaN	NaN	NaN	NaN	0	3	3
965	'>gi|38201706|ref|NP_060124.2| sterile alpha motif domain-containing protein 9 [Homo sapiens]'	NaN	3	NaN	NaN	NaN	NaN	NaN	NaN	0	3	3
966	'>gi|38348408|ref|NP_940968.1| uncharacterized protein C5orf34 [Homo sapiens]'	NaN	NaN	NaN	3	NaN	NaN	NaN	NaN	0	3	3
967	'>gi|38372925|ref|NP_940991.1| basigin isoform 2 [Homo sapiens]'	NaN	NaN	NaN	NaN	3	NaN	NaN	NaN	0	3	3
968	'>gi|38455391|ref|NP_006388.2| ribonuclease H2 subunit A [Homo sapiens]'	NaN	NaN	NaN	NaN	NaN	3	NaN	NaN	0	3	3
969	'>gi|388240801|ref|NP_116126.3| lamin-B2 [Homo sapiens]'	NaN	NaN	NaN	3	NaN	NaN	NaN	NaN	0	3	3
970	'>gi|390131988|ref|NP_001254523.1| sentrin-specific protease 1 [Homo sapiens]'	NaN	NaN	NaN	3	NaN	NaN	NaN	NaN	0	3	3
971	'>gi|392513662|ref|NP_001254738.1| interleukin enhancer-binding factor 2 isoform 2 [Homo sapiens]'	NaN	NaN	NaN	NaN	NaN	3	NaN	NaN	0	3	3
972	'>gi|394582099|ref|NP_001257401.1| DNA replication licensing factor MCM3 isoform 2 [Homo sapiens]'	NaN	NaN	3	NaN	NaN	NaN	NaN	NaN	0	3	3
973	'>gi|39725634|ref|NP_056130.2| la-related protein 1 [Homo sapiens]'	NaN	NaN	3	NaN	NaN	NaN	NaN	NaN	0	3	3
974	'>gi|40018640|ref|NP_078805.3| parafibromin [Homo sapiens]'	NaN	NaN	NaN	NaN	3	NaN	NaN	NaN	0	3	3
975	'>gi|401461781|ref|NP_001257882.1| mitochondrial dicarboxylate carrier isoform 3 [Homo sapiens]'	NaN	NaN	NaN	NaN	NaN	3	NaN	NaN	0	3	3
976	'>gi|40254924|ref|NP_060979.2| leucine-rich repeat-containing protein 59 [Homo sapiens]'	NaN	NaN	NaN	NaN	NaN	3	NaN	NaN	0	3	3
977	'>gi|40789249|ref|NP_060592.2| aspartate--tRNA ligase, mitochondrial [Homo sapiens]'	NaN	NaN	NaN	3	NaN	NaN	NaN	NaN	0	3	3
978	'>gi|42476022|ref|NP_060205.3| tetratricopeptide repeat protein 27 isoform 1 [Homo sapiens]'	NaN	NaN	NaN	3	NaN	NaN	NaN	NaN	0	3	3
979	'>gi|42560246|ref|NP_976035.1| DNA-directed RNA polymerases I and III subunit RPAC1 [Homo sapiens]'	NaN	NaN	NaN	NaN	NaN	3	NaN	NaN	0	3	3
980	'>gi|42716275|ref|NP_057368.3| CCR4-NOT transcription complex subunit 1 isoform a [Homo sapiens]'	NaN	3	NaN	NaN	NaN	NaN	NaN	NaN	0	3	3
981	'>gi|42716289|ref|NP_976218.1| protein 4.1 isoform 2 [Homo sapiens]'	NaN	NaN	3	NaN	NaN	NaN	NaN	NaN	0	3	3
982	'>gi|42734325|ref|NP_055860.1| wings apart-like protein homolog [Homo sapiens]'	NaN	NaN	3	NaN	NaN	NaN	NaN	NaN	0	3	3
983	'>gi|440546404|ref|NP_001258982.1| MORF4 family-associated protein 1 isoform a [Homo sapiens]'	NaN	NaN	NaN	NaN	NaN	NaN	3	NaN	0	3	3
984	'>gi|4502281|ref|NP_001670.1| sodium/potassium-transporting ATPase subunit beta-3 [Homo sapiens]'	NaN	NaN	NaN	NaN	NaN	3	NaN	NaN	0	3	3
985	'>gi|4502861|ref|NP_001275.1| AP-3 complex subunit sigma-1 [Homo sapiens]'	NaN	NaN	NaN	NaN	NaN	NaN	3	NaN	0	3	3
986	'>gi|4504001|ref|NP_000156.1| gap junction alpha-1 protein [Homo sapiens]'	NaN	NaN	NaN	NaN	NaN	3	NaN	NaN	0	3	3
987	'>gi|4505727|ref|NP_003621.1| peroxisomal biogenesis factor 3 [Homo sapiens]'	NaN	NaN	NaN	NaN	NaN	3	NaN	NaN	0	3	3
988	'>gi|4506201|ref|NP_002788.1| proteasome subunit beta type-5 isoform 1 [Homo sapiens]'	NaN	NaN	NaN	NaN	NaN	NaN	3	NaN	0	3	3
989	'>gi|4506613|ref|NP_000974.1| 60S ribosomal protein L22 proprotein [Homo sapiens]'	NaN	NaN	NaN	NaN	NaN	NaN	3	NaN	0	3	3
990	'>gi|4506669|ref|NP_000994.1| 60S acidic ribosomal protein P1 isoform 1 [Homo sapiens]'	NaN	NaN	NaN	NaN	NaN	NaN	3	NaN	0	3	3
991	'>gi|4506681|ref|NP_001006.1| 40S ribosomal protein S11 [Homo sapiens]'	NaN	NaN	NaN	NaN	NaN	NaN	3	NaN	0	3	3
992	'>gi|4506685|ref|NP_001008.1| 40S ribosomal protein S13 [Homo sapiens]'	NaN	NaN	NaN	NaN	NaN	NaN	3	NaN	0	3	3
993	'>gi|4506691|ref|NP_001011.1| 40S ribosomal protein S16 [Homo sapiens]'	NaN	NaN	NaN	NaN	NaN	NaN	3	NaN	0	3	3
994	'>gi|4557663|ref|NP_001542.1| immunoglobulin-binding protein 1 [Homo sapiens]'	NaN	NaN	NaN	NaN	NaN	3	NaN	NaN	0	3	3
995	'>gi|4557791|ref|NP_000425.1| sialidase-1 precursor [Homo sapiens]'	NaN	NaN	NaN	NaN	NaN	3	NaN	NaN	0	3	3
996	'>gi|4758648|ref|NP_004512.1| kinesin-1 heavy chain [Homo sapiens]'	NaN	NaN	3	NaN	NaN	NaN	NaN	NaN	0	3	3
997	'>gi|4759302|ref|NP_004729.1| vesicle-associated membrane protein-associated protein B/C isoform 1 [Homo sapiens]'	NaN	NaN	NaN	NaN	NaN	NaN	3	NaN	0	3	3
998	'>gi|47933397|ref|NP_001001438.1| lanosterol synthase isoform 1 [Homo sapiens]'	NaN	NaN	NaN	3	NaN	NaN	NaN	NaN	0	3	3
999	'>gi|4885111|ref|NP_005176.1| calmodulin-like protein 3 [Homo sapiens]'	NaN	3	NaN	NaN	NaN	NaN	NaN	NaN	0	3	3
1000	'>gi|51243032|ref|NP_001003712.1| oxysterol-binding protein-related protein 8 isoform b [Homo sapiens]'	NaN	NaN	3	NaN	NaN	NaN	NaN	NaN	0	3	3
1001	'>gi|51479129|ref|NP_001003713.1| ATP synthase subunit f, mitochondrial isoform 2b [Homo sapiens]'	NaN	NaN	NaN	NaN	NaN	NaN	3	NaN	0	3	3
1002	'>gi|521258690|ref|NP_001265585.1| small nuclear ribonucleoprotein Sm D3 [Homo sapiens]'	NaN	NaN	NaN	NaN	NaN	NaN	3	NaN	0	3	3
1003	'>gi|523425729|ref|NP_001265629.1| DNA-directed RNA polymerases I, II, and III subunit RPABC3 isoform 3 [Homo sapiens]'	NaN	NaN	NaN	NaN	NaN	NaN	3	NaN	0	3	3
1004	'>gi|525507390|ref|NP_112598.3| epiplakin [Homo sapiens]'	3	NaN	NaN	NaN	NaN	NaN	NaN	NaN	0	3	3
1005	'>gi|526118069|ref|NP_001267473.1| zinc finger protein DPF3 isoform 4 [Homo sapiens]'	NaN	NaN	NaN	NaN	3	NaN	NaN	NaN	0	3	3
1006	'>gi|530370925|ref|XP_005246893.1| PREDICTED: X-ray repair cross-complementing protein 5 isoform X1 [Homo sapiens]'	NaN	NaN	NaN	3	NaN	NaN	NaN	NaN	0	3	3
1007	'''>gi|530379546|ref|XP_005248680.1| PREDICTED: high affinity cAMP-specific and IBMX-insensitive 3'',5''-cyclic phosphodiesterase 8B ...'' <Preview truncated at 128 characters>'	NaN	3	NaN	NaN	NaN	NaN	NaN	NaN	0	3	3
1008	'>gi|530380833|ref|XP_005265863.1| PREDICTED: G protein-regulated inducer of neurite outgrowth 1 isoform X1 [Homo sapiens]'	NaN	NaN	3	NaN	NaN	NaN	NaN	NaN	0	3	3
1009	'>gi|530404496|ref|XP_005268062.1| PREDICTED: inverted formin-2 isoform X2 [Homo sapiens]'	NaN	NaN	3	NaN	NaN	NaN	NaN	NaN	0	3	3
1010	'>gi|530412344|ref|XP_005257481.1| PREDICTED: 28S ribosomal protein S7, mitochondrial isoform X1 [Homo sapiens]'	NaN	NaN	NaN	NaN	NaN	NaN	3	NaN	0	3	3
1011	'''>gi|530424043|ref|XP_005256073.1| PREDICTED: pyruvate dehydrogenase phosphatase regulatory subunit, mitochondrial isoform X2 [Ho...'' <Preview truncated at 128 characters>'	NaN	NaN	NaN	3	NaN	NaN	NaN	NaN	0	3	3
1012	'>gi|531034767|ref|NP_001269072.1| NLR family member X1 precursor [Homo sapiens]'	NaN	NaN	NaN	3	NaN	NaN	NaN	NaN	0	3	3
1013	'>gi|53829376|ref|NP_001005476.1| plakophilin-4 isoform b [Homo sapiens]'	NaN	NaN	3	NaN	NaN	NaN	NaN	NaN	0	3	3
1014	'>gi|54112403|ref|NP_060250.2| chromodomain-helicase-DNA-binding protein 7 [Homo sapiens]'	NaN	NaN	NaN	NaN	NaN	3	NaN	NaN	0	3	3
1015	'>gi|5454084|ref|NP_006406.1| serine palmitoyltransferase 1 isoform a [Homo sapiens]'	NaN	NaN	NaN	NaN	3	NaN	NaN	NaN	0	3	3
1016	'>gi|546230986|ref|NP_001271219.1| beta-glucuronidase isoform 2 precursor [Homo sapiens]'	NaN	NaN	NaN	3	NaN	NaN	NaN	NaN	0	3	3
1017	'>gi|557786188|ref|NP_001273587.1| TBC1 domain family member 4 isoform 2 [Homo sapiens]'	NaN	NaN	3	NaN	NaN	NaN	NaN	NaN	0	3	3
1018	'>gi|558472812|ref|NP_001273735.1| kidney mitochondrial carrier protein 1 isoform 2 [Homo sapiens]'	NaN	NaN	NaN	NaN	NaN	NaN	3	NaN	0	3	3
1019	'>gi|571026646|ref|NP_001275683.1| mitochondrial Rho GTPase 1 isoform 5 [Homo sapiens]'	NaN	NaN	NaN	3	NaN	NaN	NaN	NaN	0	3	3
1020	'>gi|57165424|ref|NP_001008895.1| cullin-4A isoform 1 [Homo sapiens]'	NaN	NaN	NaN	3	NaN	NaN	NaN	NaN	0	3	3
1021	'''>gi|5730027|ref|NP_006550.1| KH domain-containing, RNA-binding, signal transduction-associated protein 1 isoform 1 [Homo sapiens...'' <Preview truncated at 128 characters>'	NaN	NaN	NaN	NaN	3	NaN	NaN	NaN	0	3	3
1022	'>gi|578801661|ref|XP_006711667.1| PREDICTED: ras-related protein Rab-7L1 isoform X6 [Homo sapiens]'	NaN	NaN	NaN	NaN	NaN	NaN	3	NaN	0	3	3
1023	'>gi|578801670|ref|XP_006711671.1| PREDICTED: neuron navigator 1 isoform X3 [Homo sapiens]'	NaN	3	NaN	NaN	NaN	NaN	NaN	NaN	0	3	3
1024	'>gi|578816713|ref|XP_006716928.1| PREDICTED: very low-density lipoprotein receptor isoform X2 [Homo sapiens]'	NaN	NaN	3	NaN	NaN	NaN	NaN	NaN	0	3	3
1025	'>gi|578830269|ref|XP_006721705.1| PREDICTED: T-complex protein 1 subunit zeta-2 isoform X2 [Homo sapiens]'	NaN	NaN	NaN	NaN	3	NaN	NaN	NaN	0	3	3
1026	'>gi|578844690|ref|XP_006726563.1| PREDICTED: putative COBW domain-containing protein 7-like isoform X1 [Homo sapiens]'	NaN	NaN	NaN	NaN	3	NaN	NaN	NaN	0	3	3
[truncated: 971 more rows]
